# Supplementary material for: Ultra-rare complement factor 8 coding variants in families with age-related macular degeneration
Source: iScience. 2023 Apr 3;26(4):106417. doi: 10.1016/j.isci.2023.106417 (PMC10156737; doi:10.1016/j.isci.2023.106417)
Supplement: Data S1. Table S1 – Clinical data summary, related to Figure 1 — A table summarizing all the clinical and genetic information about the families recruited to the study. Medical history is based on self-reporting. AAMD, Advanced age-related macular degeneration; GA, Geographic atrophy; NV, Neovascularization; DPED, Drusenoid pigment epithelial detachment; VA, Visual acuity; CF, Counting fingers; HM, Hand motion; LP, Light perception; ERM, Epiretinal membrane; RPE, Retinal pigmented epithelium; WES, Whole exome sequencing; CHF, Congestive heart failure; BMI, Body mass index; OD, Right eye; OS, Left eye; OU, both eyes. [file mmc2.xlsx]

## Sheet: C8 FAMs detailed
														Data based on self-report:
Family	Pedigree ID	Sex	Age (y) at most recent photos	AMD phenotype (modified AREDS)	Fundus photo OD	Fundus photo OS	Worse known VA OD	Worse known VA OS	rs143908758 C8A (A risk)	rs139498867 C8B (T risk)	C8A or C8B genotyping method	rs1061170 CFH (C risk)	rs10490924 ARMS2 (T risk)	Smoking status	BMI	Eye health supplements (AREDS, lutein or zeaxanthin)	History of glaucoma	History of cataract surgery	Histoy of diabetes	Hypertension medication	Cholesterol lowering medication	Any cardiovascular event
37	II-6	F	85	1	No drusen	No drusen	20/25	20/70		G/G	Sanger	C/T	G/G	never	25.7931	no	no	no	no	no	no	no
37	II-7	F	87	5	AAMD-GA	AAMD-GA	CF	CF		G/T	WES + Sanger	T/T	G/G	never	29.1212	yes	no	no	no	no	yes	no
37	III-1	M	89	1	No drusen	No drusen	20/40	20/40		G/G	Sanger	T/T	G/T	never	24.0307	unknown	no	unkown	unknown	unknown	unknown	unknown
37	III-2	F	86	5	AAMD-NV	AAMD-NV	CF	20/400		G/T	WES + Sanger	C/C	G/T	never	27.4637	no	no	no	no	no	yes	yes (CHF)
37	III-3	F	82	3	Large	No drusen	20/25	20/30		G/G	Sanger	C/T	G/G	never	18.7769	yes	unknown	unkown	no	yes	unknown	no
37	III-4	M	83	5	AAMD-GA	AAMD-GA	20/400	20/40		G/T	WES + Sanger	C/C	G/T	never	25.0879	unknown	no	unkown	unknown	unknown	unknown	no
37	III-5	M	73	4	DPED	AAMD-NV	20/30	HM		G/T	WES + Sanger	C/C	G/T	former	23.5984	yes	no	yes (OU)	no	yes	no	no
37	III-6	F	66	3	Large	Large	20/20	20/25		G/T	Sanger	C/T	G/T	former	20.5977	yes	no	no	no	no	no	no
37	III-7	M	77	4	DPED	AAMD-GA	20/80	20/400		G/T	WES + Sanger	T/T	G/T	never	31.1698	yes	no	yes (OS)	no	no	no	no
37	III-8	F	66	4	AAMD-NV	Large	HM	20/50		G/T	WES + Sanger	C/C	G/T	never	22.1425	unknown	no	unkown	unknown	unknown	unknown	no
37	III-9	F	64	1	No drusen	No drusen	20/20	20/20		G/G	WES + Sanger	C/T	G/G	never	30.541	yes	no	yes (OU)	yes	yes	no	yes (stroke)
37	III-10	F	73	1	No drusen; small drusen	No drusen	20/40	20/40		G/G	WES + Sanger	C/C	G/T	former	25.4603	no	no	no	no	yes	yes	no
37	III-11	M	58	1	No drusen	No drusen	20/20	20/25		G/G	Sanger	C/T	G/T	never	26.5445	unknown	no	unkown	unknown	unknown	unknown	no
37	III-12	F	55	4	X-Large	AAMD-NV	20/30	20/400		G/G	WES + Sanger	C/T	G/G	never	26.4525	yes	no	no	no	yes	yes	no
37	IV-1	M	58	1	No drusen	Small	20/30	20/20		G/T	Sanger	C/T	G/T	never	25.0903	no	no	unkown	no	yes	no	yes (stroke)
37	IV-2	F	52	1	No drusen	Small	20/40	20/20		G/G	Sanger	C/T	G/G	never	unkown	unknown	unknown	unkown	unknown	unknown	unknown	no
37	IV-3	F	63	1	Small	No drusen				G/G	Sanger	not done	not done	never	23.5674	no	no	no	no	yes	no	no
72	II-3	F	89	4	Can't grade	AAMD-GA	LP	20/400		G/T	WES + Sanger	C/T	T/T	never	25.6853	unknown	no	unkown	unknown	no	unknown	unknown
72	II-4	M	85	5	AAMD-GA+NV	AAMD-NV	3/200	LP		G/T	Sanger	C/T	T/T	never	26.6255	unknown	no	unkown	unknown	no	unknown	unknown
72	II-5	F	81	5	AAMD-NV	AAMD-NV	20/400	HM		G/T	WES + Sanger	C/C	G/T	never	23.297	unknown	unknown	unkown	unknown	no	unknown	no
72	III-1	M	79	3	Large	Large	20/30 -3	20/25 -3		G/G	Sanger	C/T	G/T	never	25.8427	yes	no	no	no	no	no	no
72	III-2	M	66	2	Medium	Medium				G/G	Sanger	not done	G/T	former	23.6748	yes	no	no	no	no	no	no
137	III-6	F	86	5	AAMD-NV	AAMD-NV	CF	CF		G/T	WES + Sanger	C/T	G/G	never	21.9269	no	no	no	no	no	no	no
137	III-10	F	84	5	AAMD-GA	AAMD-GA	CF periph	CF periph		G/T	WES + Sanger	C/T	G/G	never	24.2104	no	no	no	no	yes	yes	yes (CHF)
137	III-12	F	80	4	Large	AAMD-GA	20/50	20/60		G/G	Sanger	C/T	G/G	never	17.7543	unknown	no	unkown	unknown	no	unknown	no
137	III-13	F	80	3	No drusen	Large	20/20	20/20		G/G	Sanger	C/C	G/T	never	23.297	unknown	unknown	unkown	unknown	no	unknown	no
137	IV-1	M		can't grade			20/30 -1	20/25 -3		G/G	Sanger	not done	G/G	never	unknown	unknown	unknown	unkown	unknown	no	unknown	unknown
137	IV-3	F	87	1	Small	Small	20/50	20/40		G/G	WES + Sanger	T/T	G/G	never	unknown	unknown	unknown	unkown	unknown	no	unknown	unknown
137	IV-4	F	70	2	Medium	No drusen	20/20	20/25		G/G	Sanger	C/T	G/G	never	26.1522	no	no	yes (OU)	no	no	no	no
137	IV-5	F	79	2	Medium	Medium				G/T	Sanger	not done	G/G	never	28.8368	yes	unknown	no	no	no	no	no
137	IV-6	F	56	3	Large	Large				G/T	Sanger	C/T	G/G	never	32.6131	unknown	unknown	unkown	unknown	no	unknown	yes (heart attack)
137	IV-7	F	70	1		Small	CF	20/30 +1		G/G	WES + Sanger	C/C	G/G	never	27.4637	no	no	no	no	no	no	no
137	IV-8	F	70	4	Large	AAMD-NV	20/20	20/25		G/G	Sanger	C/T	G/T	never	32.488	yes	no	no	no	no	no	no
137	IV-9	F	65	2	No drusen	Medium	20/25	20/20		G/T	Sanger	not done	G/T	never	30.8966	no	no	no	no	no	no	no
137	IV-10	F								G/T	Sanger	not done	not done	never	39.479	no	no	no	yes	yes	yes	no
137	V-1	F	65	1	Small	Small	20/20 -2	20/20		no DNA				former	30.0711	no	no	no	unknown	no	no	no
190	II-1	M	80	3	DPED	DPED	20/30	20/50	G/G		Sanger	C/T	G/T	unknown	unknown	unknown	unknown	unkown	unknown	unknown	unknown	unknown
190	II-2	M	77	5	AAMD-GA	AAMD-NV	20/70	CF 1'	G/A		WES + Sanger	C/C	T/T	never	22.8893	no	no	no	no	no	no	no
190	II-3	F	85	5	AAMD-GA	AAMD-GA	20/40	20/60	G/A		WES + Sanger	C/T	G/T	never	29.0525	yes	no	no	no	no	no	no
