# Supplementary material for: Ultra-rare complement factor 8 coding variants in families with age-related macular degeneration
Source: iScience. 2023 Apr 3;26(4):106417. doi: 10.1016/j.isci.2023.106417 (PMC10156737; doi:10.1016/j.isci.2023.106417)
Supplement: Data S2. Computational model of C8 structure, related to Figure 3 [file mmc3.zip]

Archive with 4 entries (4 files):
- C8_homology.docx
- C8-D382Y-500ps.pdb
- C8-R444H-500ps.pdb
- C8-wt-500ps.pdb
