# Supplementary material for: Ultra-rare complement factor 8 coding variants in families with age-related macular degeneration
Source: iScience. 2023 Apr 3;26(4):106417. doi: 10.1016/j.isci.2023.106417 (PMC10156737; doi:10.1016/j.isci.2023.106417)
Supplement: Data S2. Computational model of C8 structure, related to Figure 3 [file mmc3.zip › C8-D382Y-500ps.pdb]

REMARK YASARA *************************************************************
REMARK YASARA *                                                           *
REMARK YASARA *                     Y  A  S  A  R  A                      *
REMARK YASARA *                                                           *
REMARK YASARA *   Yet Another Scientific Artificial Reality Application   *
REMARK YASARA *                                                           *
REMARK YASARA *            MOLECULE STRUCTURE FILE, PDB FORMAT            *
REMARK YASARA *                                                           *
REMARK YASARA * Just use YASARA every day to make your questions go away! *
REMARK YASARA *                                                           *
REMARK YASARA *                      www.YASARA.org                       *
REMARK YASARA *                                                           *
REMARK YASARA *************************************************************
REMARK YASARA
REMARK YASARA Written on:        Fri Dec 10 13:11:52 2021
REMARK YASARA Number of models: 1
REMARK YASARA Number of atoms:   19260
REMARK YASARA Please address questions or suggestions to: Eliza@yasara.org
REMARK YASARA
SEQRES   1 A  544  CYS GLN LEU SER ASN TRP SER GLU TRP THR ASP CYS PHE 
SEQRES   2 A  544  PRO CYS GLN ASP LYS LYS TYR ARG HIS ARG SER LEU LEU 
SEQRES   3 A  544  GLN PRO ASN LYS PHE GLY GLY THR ILE CYS SER GLY ASP 
SEQRES   4 A  544  ILE TRP ASP GLN ALA SER CYS SER SER SER THR THR CYS 
SEQRES   5 A  544  VAL ARG GLN ALA GLN CYS GLY GLN ASP PHE GLN CYS LYS 
SEQRES   6 A  544  GLU THR GLY ARG CYS LEU LYS ARG HIS LEU VAL CYS ASN 
SEQRES   7 A  544  GLY ASP GLN ASP CYS LEU ASP GLY SER ASP GLU ASP ASP 
SEQRES   8 A  544  CYS GLU ASP VAL ARG ALA ILE ASP GLU ASP CYS SER GLN 
SEQRES   9 A  544  TYR GLU PRO ILE PRO GLY SER GLN LYS ALA ALA LEU GLY 
SEQRES  10 A  544  TYR ASN ILE LEU THR GLN GLU ASP ALA GLN SER VAL TYR 
SEQRES  11 A  544  ASP ALA SER TYR TYR GLY GLY GLN CYS GLU THR VAL TYR 
SEQRES  12 A  544  ASN GLY GLU TRP ARG GLU LEU ARG TYR ASP SER THR CYS 
SEQRES  13 A  544  GLU ARG LEU TYR TYR GLY ASP ASP GLU LYS TYR PHE ARG 
SEQRES  14 A  544  LYS PRO TYR ASN PHE LEU LYS TYR HIS PHE GLU ALA LEU 
SEQRES  15 A  544  ALA ASP THR GLY ILE SER SER GLU PHE TYR ASP ASN ALA 
SEQRES  16 A  544  ASN ASP LEU LEU SER LYS VAL LYS LYS ASP LYS SER ASP 
SEQRES  17 A  544  SER PHE GLY VAL THR ILE GLY ILE GLY PRO ALA GLY SER 
SEQRES  18 A  544  PRO LEU LEU VAL GLY VAL GLY VAL SER HIS SER GLN ASP 
SEQRES  19 A  544  THR SER PHE LEU ASN GLU LEU ASN LYS TYR ASN GLU LYS 
SEQRES  20 A  544  LYS PHE ILE PHE THR ARG ILE PHE THR LYS VAL GLN THR 
SEQRES  21 A  544  ALA HIS PHE LYS MET ARG LYS ASP ASP ILE MET LEU ASP 
SEQRES  22 A  544  GLU GLY MET LEU GLN SER LEU MET GLU LEU PRO ASP GLN 
SEQRES  23 A  544  TYR ASN TYR GLY MET TYR ALA LYS PHE ILE ASN ASP TYR 
SEQRES  24 A  544  GLY THR HIS TYR ILE THR SER GLY SER MET GLY GLY ILE 
SEQRES  25 A  544  TYR GLU TYR ILE LEU VAL ILE ASP LYS ALA LYS MET GLU 
SEQRES  26 A  544  SER LEU GLY ILE THR SER ARG ASP ILE THR THR CYS PHE 
SEQRES  27 A  544  GLY GLY SER LEU GLY ILE GLN TYR GLU ASP LYS ILE ASN 
SEQRES  28 A  544  VAL GLY GLY GLY LEU SER GLY ASP HIS CYS LYS LYS PHE 
SEQRES  29 A  544  GLY GLY GLY LYS THR GLU ARG ALA ARG LYS ALA MET ALA 
SEQRES  30 A  544  VAL GLU ASP ILE ILE SER ARG VAL ARG GLY GLY SER SER 
SEQRES  31 A  544  GLY TRP SER GLY GLY LEU ALA GLN ASN ARG SER THR ILE 
SEQRES  32 A  544  THR TYR ARG SER TRP GLY ARG SER LEU LYS TYR ASN PRO 
SEQRES  33 A  544  VAL VAL ILE ASP PHE GLU MET GLN PRO ILE HIS GLU VAL 
SEQRES  34 A  544  LEU ARG HIS THR SER LEU GLY PRO LEU GLU ALA LYS ARG 
SEQRES  35 A  544  GLN ASN LEU ARG ARG ALA LEU ASP GLN TYR LEU MET GLU 
SEQRES  36 A  544  PHE ASN ALA CYS ARG CYS GLY PRO CYS PHE ASN ASN GLY 
SEQRES  37 A  544  VAL PRO ILE LEU GLU GLY THR SER CYS ARG CYS GLN CYS 
SEQRES  38 A  544  ARG LEU GLY SER LEU GLY ALA ALA CYS GLU GLN THR GLN 
SEQRES  39 A  544  THR GLU GLY ALA LYS ALA ASP GLY SER TRP SER CYS TRP 
SEQRES  40 A  544  SER SER TRP SER VAL CYS ARG ALA GLY ILE GLN GLU ARG 
SEQRES  41 A  544  ARG ARG GLU CYS ASP ASN PRO ALA PRO GLN ASN GLY GLY 
SEQRES  42 A  544  ALA SER CYS PRO GLY ARG LYS VAL GLN THR GLN 
SEQRES   1 B  530  MET PRO ILE ASP CYS GLU LEU SER SER TRP SER SER TRP 
SEQRES   2 B  530  THR THR CYS ASP PRO CYS GLN LYS LYS ARG TYR ARG TYR 
SEQRES   3 B  530  ALA TYR LEU LEU GLN PRO SER GLN PHE HIS GLY GLU PRO 
SEQRES   4 B  530  CYS ASN PHE SER ASP LYS GLU VAL GLU ASP CYS VAL THR 
SEQRES   5 B  530  ASN ARG PRO CYS ARG SER GLN VAL ARG CYS GLU GLY PHE 
SEQRES   6 B  530  VAL CYS ALA GLN THR GLY ARG CYS VAL ASN ARG ARG LEU 
SEQRES   7 B  530  LEU CYS ASN GLY ASP ASN ASP CYS GLY ASP GLN SER ASP 
SEQRES   8 B  530  GLU ALA ASN CYS ARG ARG ILE TYR LYS LYS CYS GLN HIS 
SEQRES   9 B  530  GLU MET ASP GLN TYR TRP GLY ILE GLY SER LEU ALA SER 
SEQRES  10 B  530  GLY ILE ASN LEU PHE THR ASN SER PHE GLU GLY PRO VAL 
SEQRES  11 B  530  LEU ASP HIS ARG TYR TYR ALA GLY GLY CYS SER PRO HIS 
SEQRES  12 B  530  TYR ILE LEU ASN THR ARG PHE ARG LYS PRO TYR ASN VAL 
SEQRES  13 B  530  GLU SER TYR THR PRO GLN THR GLN GLY LYS TYR GLU PHE 
SEQRES  14 B  530  ILE LEU LYS GLU TYR GLU SER TYR SER ASP PHE GLU ARG 
SEQRES  15 B  530  ASN VAL THR GLU LYS MET ALA SER LYS SER GLY PHE SER 
SEQRES  16 B  530  PHE GLY PHE LYS ILE PRO GLY ILE PHE GLU LEU GLY ILE 
SEQRES  17 B  530  SER SER GLN SER ASP ARG GLY LYS HIS TYR ILE ARG ARG 
SEQRES  18 B  530  THR LYS ARG PHE SER HIS THR LYS SER VAL PHE LEU HIS 
SEQRES  19 B  530  ALA ARG SER ASP LEU GLU VAL ALA HIS TYR LYS LEU LYS 
SEQRES  20 B  530  PRO ARG SER LEU MET LEU HIS TYR GLU PHE LEU GLN ARG 
SEQRES  21 B  530  VAL LYS ARG LEU PRO LEU GLU TYR SER TYR GLY GLU TYR 
SEQRES  22 B  530  ARG ASP LEU PHE ARG ASP PHE GLY THR HIS TYR ILE THR 
SEQRES  23 B  530  GLU ALA VAL LEU GLY GLY ILE TYR GLU TYR THR LEU VAL 
SEQRES  24 B  530  MET ASN LYS GLU ALA MET GLU ARG GLY ASP TYR THR LEU 
SEQRES  25 B  530  ASN ASN VAL HIS ALA CYS ALA LYS ASN TYR PHE LYS ILE 
SEQRES  26 B  530  GLY GLY ALA ILE GLU GLU VAL TYR VAL SER LEU GLY VAL 
SEQRES  27 B  530  SER VAL GLY LYS CYS ARG GLY ILE LEU ASN GLU ILE LYS 
SEQRES  28 B  530  ASP ARG ASN LYS ARG ASP THR MET VAL GLU ASP LEU VAL 
SEQRES  29 B  530  VAL LEU VAL ARG GLY GLY ALA SER GLU HIS ILE THR THR 
SEQRES  30 B  530  LEU ALA TYR GLN GLU LEU PRO THR ALA ASP LEU MET GLN 
SEQRES  31 B  530  GLU TRP GLY ASP ALA VAL GLN TYR ASN PRO ALA ILE ILE 
SEQRES  32 B  530  LYS VAL LYS VAL GLU PRO LEU TYR GLU LEU VAL THR ALA 
SEQRES  33 B  530  THR ASP PHE ALA TYR SER SER THR VAL ARG GLN ASN MET 
SEQRES  34 B  530  LYS GLN ALA LEU GLU GLU PHE GLN LYS GLU VAL SER SER 
SEQRES  35 B  530  CYS HIS CYS ALA PRO CYS GLN GLY ASN GLY VAL PRO VAL 
SEQRES  36 B  530  LEU LYS GLY SER ARG CYS ASP CYS ILE CYS PRO VAL GLY 
SEQRES  37 B  530  SER GLN GLY LEU ALA CYS GLU VAL SER TYR ARG LYS ASN 
SEQRES  38 B  530  THR PRO ILE ASP GLY LYS TRP ASN CYS TRP SER ASN TRP 
SEQRES  39 B  530  SER SER CYS SER GLY ARG ARG LYS THR ARG GLN ARG GLN 
SEQRES  40 B  530  CYS ASN ASN PRO PRO PRO GLN ASN GLY GLY SER PRO CYS 
SEQRES  41 B  530  SER GLY PRO ALA SER GLU THR LEU ASP CYS 
SEQRES   1 C  168  ILE SER THR ILE GLN PRO LYS ALA ASN PHE ASP ALA GLN 
SEQRES   2 C  168  GLN PHE ALA GLY THR TRP LEU LEU VAL ALA VAL GLY SER 
SEQRES   3 C  168  ALA CYS ARG PHE LEU GLN GLU GLN GLY HIS ARG ALA GLU 
SEQRES   4 C  168  ALA THR THR LEU HIS VAL ALA PRO GLN GLY THR ALA MET 
SEQRES   5 C  168  ALA VAL SER THR PHE ARG LYS LEU ASP GLY ILE CYS TRP 
SEQRES   6 C  168  GLN VAL ARG GLN LEU TYR GLY ASP THR GLY VAL LEU GLY 
SEQRES   7 C  168  ARG PHE LEU LEU GLN ALA ARG ASP ALA ARG GLY ALA VAL 
SEQRES   8 C  168  HIS VAL VAL VAL ALA GLU THR ASP TYR GLN SER PHE ALA 
SEQRES   9 C  168  VAL LEU TYR LEU GLU ARG ALA GLY GLN LEU SER VAL LYS 
SEQRES  10 C  168  LEU TYR ALA ARG SER LEU PRO VAL SER ASP SER VAL LEU 
SEQRES  11 C  168  SER GLY PHE GLU GLN ARG VAL GLN GLU ALA HIS LEU THR 
SEQRES  12 C  168  GLU ASP GLN ILE PHE TYR PHE PRO LYS TYR GLY PHE CYS 
SEQRES  13 C  168  GLU ALA ALA ASP GLN PHE HIS VAL LEU ASP GLU VAL 
SSBOND   0 CYS A   39    CYS A   74                                       2.00
SSBOND   1 CYS A   50    CYS A   84                                       2.00
SSBOND   2 CYS A   96    CYS A  108                                       2.06
SSBOND   3 CYS A  102    CYS A  121                                       2.01
SSBOND   4 CYS A  115    CYS A  130                                       2.04
SSBOND   5 CYS A  140    CYS A  177                                       2.02
SSBOND   6 CYS A  194    CYS C   40                                       2.06
SSBOND   7 CYS A  497    CYS A  544                                       2.07
SSBOND   8 CYS A  499    CYS A  515                                       2.04
SSBOND   9 CYS A  502    CYS A  517                                       2.03
SSBOND  10 CYS A  519    CYS A  528                                       2.01
SSBOND  11 CYS A  562    CYS A  574                                       1.98
SSBOND  12 CYS B   65    CYS B  100                                       2.05
SSBOND  13 CYS B   76    CYS B  110                                       1.99
SSBOND  14 CYS B   79    CYS B  116                                       2.03
SSBOND  15 CYS B  122    CYS B  133                                       2.02
SSBOND  16 CYS B  127    CYS B  146                                       1.98
SSBOND  17 CYS B  140    CYS B  155                                       2.00
SSBOND  18 CYS B  378    CYS B  403                                       1.98
SSBOND  19 CYS B  503    CYS B  550                                       2.05
SSBOND  20 CYS B  505    CYS B  521                                       2.01
SSBOND  21 CYS B  508    CYS B  523                                       2.06
SSBOND  22 CYS B  525    CYS B  534                                       2.03
SSBOND  23 CYS B  557    CYS B  590                                       2.11
SSBOND  24 CYS C   76    CYS C  168                                       2.05
LINK         O   LEU A 113                CA    CA _   1                  2.55
LINK         OD1 ASN A 116                CA    CA _   1                  2.44
LINK         O   ASP A 118                CA    CA _   1                  2.68
LINK         OE2 GLU A 127                CA    CA _   1                  2.36
LINK         O   LEU B 138                CA    CA _   6                  2.46
LINK         OD1 ASP B 151                CA    CA _   6                  3.26
LINK         O   ASP B 143                CA    CA _   6                  2.94
LINK         OD1 ASN B 141                CA    CA _   6                  2.29
LINK         OE2 GLU B 152                CA    CA _   6                  2.51
ATOM      1  N   CYS A  39      32.707 -43.378 -30.302  1.00  0.76           N
ATOM      2 1H   CYS A  39      33.502 -43.968 -30.558  1.00  0.76           H
ATOM      3 2H   CYS A  39      32.511 -42.635 -30.985  1.00  0.76           H
ATOM      4 3H   CYS A  39      31.980 -44.057 -30.265  1.00  0.76           H
ATOM      5  CA  CYS A  39      32.746 -42.831 -28.951  1.00  0.76           C
ATOM      6  HA  CYS A  39      33.330 -41.936 -28.930  1.00  0.76           H
ATOM      7  C   CYS A  39      33.443 -43.840 -28.035  1.00  0.76           C
ATOM      8  O   CYS A  39      33.226 -45.027 -28.223  1.00  0.76           O
ATOM      9  CB  CYS A  39      31.346 -42.411 -28.552  1.00  0.76           C
ATOM     10 1HB  CYS A  39      31.050 -41.465 -29.044  1.00  0.76           H
ATOM     11 2HB  CYS A  39      30.697 -43.250 -28.718  1.00  0.76           H
ATOM     12  SG  CYS A  39      31.170 -42.192 -26.751  1.00  0.76           S
ATOM     13  N   GLN A  40      34.197 -43.312 -27.051  1.00  0.77           N
ATOM     14  H   GLN A  40      34.317 -42.336 -27.059  1.00  0.77           H
ATOM     15  CA  GLN A  40      34.939 -44.097 -26.112  1.00  0.77           C
ATOM     16  HA  GLN A  40      34.485 -45.081 -25.938  1.00  0.77           H
ATOM     17  C   GLN A  40      34.964 -43.403 -24.773  1.00  0.77           C
ATOM     18  O   GLN A  40      35.667 -42.442 -24.524  1.00  0.77           O
ATOM     19  CB  GLN A  40      36.393 -44.361 -26.590  1.00  0.77           C
ATOM     20 1HB  GLN A  40      36.859 -43.430 -26.689  1.00  0.77           H
ATOM     21 2HB  GLN A  40      36.953 -44.837 -25.788  1.00  0.77           H
ATOM     22  CG  GLN A  40      36.630 -45.082 -27.966  1.00  0.77           C
ATOM     23 1HG  GLN A  40      37.627 -45.397 -28.205  1.00  0.77           H
ATOM     24 2HG  GLN A  40      36.040 -46.013 -27.846  1.00  0.77           H
ATOM     25  CD  GLN A  40      36.231 -44.215 -29.095  1.00  0.77           C
ATOM     26  OE1 GLN A  40      35.536 -44.605 -30.025  1.00  0.77           O
ATOM     27  NE2 GLN A  40      36.529 -42.975 -29.156  1.00  0.77           N
ATOM     28 1HE2 GLN A  40      36.165 -42.356 -29.860  1.00  0.77           H
ATOM     29 2HE2 GLN A  40      37.123 -42.494 -28.530  1.00  0.77           H
ATOM     30  N   LEU A  41      34.320 -44.065 -23.765  1.00  0.85           N
ATOM     31  H   LEU A  41      33.791 -44.842 -24.083  1.00  0.85           H
ATOM     32  CA  LEU A  41      34.254 -43.611 -22.347  1.00  0.85           C
ATOM     33  HA  LEU A  41      34.985 -42.887 -22.104  1.00  0.85           H
ATOM     34  C   LEU A  41      34.544 -44.830 -21.535  1.00  0.85           C
ATOM     35  O   LEU A  41      34.441 -45.975 -21.983  1.00  0.85           O
ATOM     36  CB  LEU A  41      32.883 -43.101 -22.051  1.00  0.85           C
ATOM     37 1HB  LEU A  41      32.203 -43.977 -22.026  1.00  0.85           H
ATOM     38 2HB  LEU A  41      32.765 -42.765 -20.964  1.00  0.85           H
ATOM     39  CG  LEU A  41      32.314 -42.011 -23.036  1.00  0.85           C
ATOM     40  HG  LEU A  41      32.508 -42.339 -24.043  1.00  0.85           H
ATOM     41  CD1 LEU A  41      30.814 -41.708 -22.747  1.00  0.85           C
ATOM     42 1HD1 LEU A  41      30.744 -41.078 -21.839  1.00  0.85           H
ATOM     43 2HD1 LEU A  41      30.277 -42.637 -22.513  1.00  0.85           H
ATOM     44 3HD1 LEU A  41      30.372 -41.367 -23.639  1.00  0.85           H
ATOM     45  CD2 LEU A  41      33.028 -40.659 -22.865  1.00  0.85           C
ATOM     46 1HD2 LEU A  41      32.505 -39.819 -23.289  1.00  0.85           H
ATOM     47 2HD2 LEU A  41      34.076 -40.711 -23.121  1.00  0.85           H
ATOM     48 3HD2 LEU A  41      32.969 -40.499 -21.774  1.00  0.85           H
ATOM     49  N   SER A  42      34.960 -44.596 -20.327  1.00  0.86           N
ATOM     50  H   SER A  42      34.876 -43.654 -19.916  1.00  0.86           H
ATOM     51  CA  SER A  42      35.148 -45.693 -19.442  1.00  0.86           C
ATOM     52  HA  SER A  42      35.786 -46.452 -19.874  1.00  0.86           H
ATOM     53  C   SER A  42      33.770 -46.285 -19.058  1.00  0.86           C
ATOM     54  O   SER A  42      32.732 -45.693 -19.405  1.00  0.86           O
ATOM     55  CB  SER A  42      35.850 -45.115 -18.200  1.00  0.86           C
ATOM     56 1HB  SER A  42      36.294 -45.994 -17.765  1.00  0.86           H
ATOM     57 2HB  SER A  42      36.644 -44.454 -18.568  1.00  0.86           H
ATOM     58  OG  SER A  42      35.161 -44.249 -17.339  1.00  0.86           O
ATOM     59  HG  SER A  42      34.524 -44.739 -16.755  1.00  0.86           H
ATOM     60  N   ASN A  43      33.787 -47.391 -18.265  1.00  0.85           N
ATOM     61  H   ASN A  43      34.690 -47.808 -18.068  1.00  0.85           H
ATOM     62  CA  ASN A  43      32.672 -47.802 -17.492  1.00  0.85           C
ATOM     63  HA  ASN A  43      31.793 -47.945 -18.123  1.00  0.85           H
ATOM     64  C   ASN A  43      32.317 -46.797 -16.383  1.00  0.85           C
ATOM     65  O   ASN A  43      33.261 -46.267 -15.832  1.00  0.85           O
ATOM     66  CB  ASN A  43      33.137 -49.123 -16.828  1.00  0.85           C
ATOM     67 1HB  ASN A  43      34.075 -48.928 -16.199  1.00  0.85           H
ATOM     68 2HB  ASN A  43      32.390 -49.329 -16.079  1.00  0.85           H
ATOM     69  CG  ASN A  43      33.226 -50.484 -17.640  1.00  0.85           C
ATOM     70  OD1 ASN A  43      33.531 -50.490 -18.852  1.00  0.85           O
ATOM     71  ND2 ASN A  43      32.908 -51.601 -17.097  1.00  0.85           N
ATOM     72 1HD2 ASN A  43      32.837 -52.435 -17.669  1.00  0.85           H
ATOM     73 2HD2 ASN A  43      32.711 -51.604 -16.075  1.00  0.85           H
ATOM     74  N   TRP A  44      31.062 -46.709 -15.892  1.00  0.80           N
ATOM     75  H   TRP A  44      30.298 -47.299 -16.160  1.00  0.80           H
ATOM     76  CA  TRP A  44      30.759 -45.832 -14.718  1.00  0.80           C
ATOM     77  HA  TRP A  44      30.965 -44.787 -14.999  1.00  0.80           H
ATOM     78  C   TRP A  44      31.593 -46.142 -13.486  1.00  0.80           C
ATOM     79  O   TRP A  44      32.089 -47.213 -13.168  1.00  0.80           O
ATOM     80  CB  TRP A  44      29.287 -45.983 -14.313  1.00  0.80           C
ATOM     81 1HB  TRP A  44      29.102 -46.999 -14.110  1.00  0.80           H
ATOM     82 2HB  TRP A  44      29.098 -45.358 -13.400  1.00  0.80           H
ATOM     83  CG  TRP A  44      28.385 -45.485 -15.373  1.00  0.80           C
ATOM     84  CD1 TRP A  44      27.711 -46.244 -16.297  1.00  0.80           C
ATOM     85  HD1 TRP A  44      27.566 -47.291 -16.350  1.00  0.80           H
ATOM     86  CD2 TRP A  44      28.155 -44.087 -15.612  1.00  0.80           C
ATOM     87  NE1 TRP A  44      27.145 -45.274 -17.163  1.00  0.80           N
ATOM     88  HE1 TRP A  44      26.617 -45.535 -18.025  1.00  0.80           H
ATOM     89  CE2 TRP A  44      27.332 -43.954 -16.779  1.00  0.80           C
ATOM     90  CE3 TRP A  44      28.405 -42.844 -14.888  1.00  0.80           C
ATOM     91  HE3 TRP A  44      28.942 -42.969 -13.974  1.00  0.80           H
ATOM     92  CZ2 TRP A  44      26.938 -42.694 -17.277  1.00  0.80           C
ATOM     93  HZ2 TRP A  44      26.437 -42.699 -18.191  1.00  0.80           H
ATOM     94  CZ3 TRP A  44      27.996 -41.560 -15.353  1.00  0.80           C
ATOM     95  HZ3 TRP A  44      28.086 -40.694 -14.691  1.00  0.80           H
ATOM     96  CH2 TRP A  44      27.310 -41.511 -16.564  1.00  0.80           C
ATOM     97  HH2 TRP A  44      27.088 -40.552 -17.064  1.00  0.80           H
ATOM     98  N   SER A  45      31.566 -45.184 -12.586  1.00  0.85           N
ATOM     99  H   SER A  45      31.047 -44.341 -12.798  1.00  0.85           H
ATOM    100  CA  SER A  45      31.956 -45.402 -11.222  1.00  0.85           C
ATOM    101  HA  SER A  45      32.910 -45.873 -11.227  1.00  0.85           H
ATOM    102  C   SER A  45      31.100 -46.317 -10.416  1.00  0.85           C
ATOM    103  O   SER A  45      29.969 -46.505 -10.784  1.00  0.85           O
ATOM    104  CB  SER A  45      32.297 -44.095 -10.498  1.00  0.85           C
ATOM    105 1HB  SER A  45      32.841 -44.322  -9.587  1.00  0.85           H
ATOM    106 2HB  SER A  45      32.875 -43.445 -11.149  1.00  0.85           H
ATOM    107  OG  SER A  45      31.171 -43.347 -10.257  1.00  0.85           O
ATOM    108  HG  SER A  45      30.884 -43.540  -9.361  1.00  0.85           H
ATOM    109  N   GLU A  46      31.581 -46.646  -9.261  1.00  0.80           N
ATOM    110  H   GLU A  46      32.533 -46.420  -8.986  1.00  0.80           H
ATOM    111  CA  GLU A  46      30.687 -46.881  -8.092  1.00  0.80           C
ATOM    112  HA  GLU A  46      29.763 -47.437  -8.359  1.00  0.80           H
ATOM    113  C   GLU A  46      30.079 -45.572  -7.524  1.00  0.80           C
ATOM    114  O   GLU A  46      30.511 -44.522  -7.894  1.00  0.80           O
ATOM    115  CB  GLU A  46      31.372 -47.744  -7.173  1.00  0.80           C
ATOM    116 1HB  GLU A  46      32.237 -47.167  -6.755  1.00  0.80           H
ATOM    117 2HB  GLU A  46      30.685 -48.000  -6.387  1.00  0.80           H
ATOM    118  CG  GLU A  46      31.880 -49.087  -7.760  1.00  0.80           C
ATOM    119 1HG  GLU A  46      32.791 -48.979  -8.341  1.00  0.80           H
ATOM    120 2HG  GLU A  46      32.332 -49.632  -6.902  1.00  0.80           H
ATOM    121  CD  GLU A  46      30.832 -50.006  -8.481  1.00  0.80           C
ATOM    122  OE1 GLU A  46      31.017 -50.366  -9.641  1.00  0.80           O
ATOM    123  OE2 GLU A  46      29.778 -50.291  -7.891  1.00  0.80           O
ATOM    124  N   TRP A  47      28.980 -45.692  -6.763  1.00  0.79           N
ATOM    125  H   TRP A  47      28.683 -46.637  -6.499  1.00  0.79           H
ATOM    126  CA  TRP A  47      28.376 -44.526  -6.117  1.00  0.79           C
ATOM    127  HA  TRP A  47      28.150 -43.909  -6.956  1.00  0.79           H
ATOM    128  C   TRP A  47      29.280 -43.714  -5.112  1.00  0.79           C
ATOM    129  O   TRP A  47      30.218 -44.243  -4.531  1.00  0.79           O
ATOM    130  CB  TRP A  47      27.032 -44.858  -5.516  1.00  0.79           C
ATOM    131 1HB  TRP A  47      27.200 -45.653  -4.818  1.00  0.79           H
ATOM    132 2HB  TRP A  47      26.719 -44.001  -4.882  1.00  0.79           H
ATOM    133  CG  TRP A  47      26.031 -45.294  -6.543  1.00  0.79           C
ATOM    134  CD1 TRP A  47      25.499 -46.527  -6.594  1.00  0.79           C
ATOM    135  HD1 TRP A  47      25.708 -47.411  -5.964  1.00  0.79           H
ATOM    136  CD2 TRP A  47      25.364 -44.460  -7.480  1.00  0.79           C
ATOM    137  NE1 TRP A  47      24.534 -46.541  -7.610  1.00  0.79           N
ATOM    138  HE1 TRP A  47      23.912 -47.296  -7.841  1.00  0.79           H
ATOM    139  CE2 TRP A  47      24.490 -45.313  -8.191  1.00  0.79           C
ATOM    140  CE3 TRP A  47      25.207 -43.076  -7.717  1.00  0.79           C
ATOM    141  HE3 TRP A  47      25.819 -42.431  -7.123  1.00  0.79           H
ATOM    142  CZ2 TRP A  47      23.669 -44.852  -9.232  1.00  0.79           C
ATOM    143  HZ2 TRP A  47      23.088 -45.577  -9.810  1.00  0.79           H
ATOM    144  CZ3 TRP A  47      24.465 -42.590  -8.783  1.00  0.79           C
ATOM    145  HZ3 TRP A  47      24.511 -41.527  -9.022  1.00  0.79           H
ATOM    146  CH2 TRP A  47      23.712 -43.537  -9.595  1.00  0.79           C
ATOM    147  HH2 TRP A  47      23.197 -43.150 -10.454  1.00  0.79           H
ATOM    148  N   THR A  48      28.962 -42.407  -4.971  1.00  0.82           N
ATOM    149  H   THR A  48      28.216 -42.097  -5.586  1.00  0.82           H
ATOM    150  CA  THR A  48      29.462 -41.589  -3.844  1.00  0.82           C
ATOM    151  HA  THR A  48      30.590 -41.699  -3.743  1.00  0.82           H
ATOM    152  C   THR A  48      28.712 -42.008  -2.632  1.00  0.82           C
ATOM    153  O   THR A  48      27.706 -42.721  -2.554  1.00  0.82           O
ATOM    154  CB  THR A  48      29.108 -40.121  -4.201  1.00  0.82           C
ATOM    155  HB  THR A  48      29.397 -39.585  -3.348  1.00  0.82           H
ATOM    156  OG1 THR A  48      27.755 -39.847  -4.414  1.00  0.82           O
ATOM    157  HG1 THR A  48      27.391 -39.564  -3.553  1.00  0.82           H
ATOM    158  CG2 THR A  48      29.889 -39.447  -5.376  1.00  0.82           C
ATOM    159 1HG2 THR A  48      29.568 -39.622  -6.360  1.00  0.82           H
ATOM    160 2HG2 THR A  48      30.966 -39.739  -5.320  1.00  0.82           H
ATOM    161 3HG2 THR A  48      29.947 -38.360  -5.203  1.00  0.82           H
ATOM    162  N   ASP A  49      29.158 -41.460  -1.503  1.00  0.79           N
ATOM    163  H   ASP A  49      29.941 -40.857  -1.580  1.00  0.79           H
ATOM    164  CA  ASP A  49      28.174 -41.236  -0.399  1.00  0.79           C
ATOM    165  HA  ASP A  49      27.725 -42.188  -0.084  1.00  0.79           H
ATOM    166  C   ASP A  49      26.986 -40.321  -0.835  1.00  0.79           C
ATOM    167  O   ASP A  49      26.970 -39.603  -1.837  1.00  0.79           O
ATOM    168  CB  ASP A  49      28.899 -40.752   0.874  1.00  0.79           C
ATOM    169 1HB  ASP A  49      29.433 -39.860   0.631  1.00  0.79           H
ATOM    170 2HB  ASP A  49      28.202 -40.584   1.751  1.00  0.79           H
ATOM    171  CG  ASP A  49      29.967 -41.657   1.516  1.00  0.79           C
ATOM    172  OD1 ASP A  49      30.662 -41.221   2.486  1.00  0.79           O
ATOM    173  OD2 ASP A  49      30.146 -42.773   1.099  1.00  0.79           O
ATOM    174  N   CYS A  50      25.883 -40.375  -0.165  1.00  0.82           N
ATOM    175  H   CYS A  50      25.977 -40.902   0.671  1.00  0.82           H
ATOM    176  CA  CYS A  50      24.565 -39.628  -0.415  1.00  0.82           C
ATOM    177  HA  CYS A  50      24.523 -39.540  -1.459  1.00  0.82           H
ATOM    178  C   CYS A  50      24.584 -38.227   0.237  1.00  0.82           C
ATOM    179  O   CYS A  50      25.118 -38.058   1.352  1.00  0.82           O
ATOM    180  CB  CYS A  50      23.378 -40.314   0.170  1.00  0.82           C
ATOM    181 1HB  CYS A  50      23.360 -40.221   1.255  1.00  0.82           H
ATOM    182 2HB  CYS A  50      22.527 -39.763  -0.249  1.00  0.82           H
ATOM    183  SG  CYS A  50      23.245 -42.004  -0.345  1.00  0.82           S
ATOM    184  N   PHE A  51      24.119 -37.174  -0.515  1.00  0.69           N
ATOM    185  H   PHE A  51      23.635 -37.421  -1.411  1.00  0.69           H
ATOM    186  CA  PHE A  51      24.198 -35.704  -0.102  1.00  0.69           C
ATOM    187  HA  PHE A  51      25.160 -35.483   0.335  1.00  0.69           H
ATOM    188  C   PHE A  51      23.043 -35.195   0.790  1.00  0.69           C
ATOM    189  O   PHE A  51      21.929 -34.983   0.294  1.00  0.69           O
ATOM    190  CB  PHE A  51      24.212 -34.886  -1.407  1.00  0.69           C
ATOM    191 1HB  PHE A  51      23.373 -35.131  -2.037  1.00  0.69           H
ATOM    192 2HB  PHE A  51      23.894 -33.898  -1.176  1.00  0.69           H
ATOM    193  CG  PHE A  51      25.491 -34.874  -2.196  1.00  0.69           C
ATOM    194  CD1 PHE A  51      26.151 -36.053  -2.506  1.00  0.69           C
ATOM    195  HD1 PHE A  51      25.769 -37.032  -2.227  1.00  0.69           H
ATOM    196  CD2 PHE A  51      26.099 -33.604  -2.407  1.00  0.69           C
ATOM    197  HD2 PHE A  51      25.619 -32.758  -2.081  1.00  0.69           H
ATOM    198  CE1 PHE A  51      27.404 -35.959  -3.205  1.00  0.69           C
ATOM    199  HE1 PHE A  51      28.004 -36.779  -3.505  1.00  0.69           H
ATOM    200  CE2 PHE A  51      27.368 -33.528  -3.007  1.00  0.69           C
ATOM    201  HE2 PHE A  51      27.840 -32.540  -3.264  1.00  0.69           H
ATOM    202  CZ  PHE A  51      28.010 -34.687  -3.387  1.00  0.69           C
ATOM    203  HZ  PHE A  51      28.977 -34.636  -3.948  1.00  0.69           H
ATOM    204  N   PRO A  52      23.227 -34.957   2.101  1.00  0.70           N
ATOM    205  CA  PRO A  52      22.162 -34.998   3.116  1.00  0.70           C
ATOM    206  HA  PRO A  52      21.746 -36.002   3.023  1.00  0.70           H
ATOM    207  C   PRO A  52      21.100 -33.913   3.078  1.00  0.70           C
ATOM    208  O   PRO A  52      20.035 -34.145   3.618  1.00  0.70           O
ATOM    209  CB  PRO A  52      22.903 -34.874   4.496  1.00  0.70           C
ATOM    210 1HB  PRO A  52      23.098 -33.903   4.806  1.00  0.70           H
ATOM    211 2HB  PRO A  52      22.467 -35.439   5.329  1.00  0.70           H
ATOM    212  CG  PRO A  52      24.327 -35.363   4.159  1.00  0.70           C
ATOM    213 1HG  PRO A  52      25.024 -34.788   4.801  1.00  0.70           H
ATOM    214 2HG  PRO A  52      24.357 -36.421   4.354  1.00  0.70           H
ATOM    215  CD  PRO A  52      24.529 -34.922   2.745  1.00  0.70           C
ATOM    216 1HD  PRO A  52      24.952 -33.893   2.661  1.00  0.70           H
ATOM    217 2HD  PRO A  52      25.180 -35.696   2.359  1.00  0.70           H
ATOM    218  N   CYS A  53      21.303 -32.881   2.215  1.00  0.70           N
ATOM    219  H   CYS A  53      22.207 -32.876   1.750  1.00  0.70           H
ATOM    220  CA  CYS A  53      20.388 -31.726   1.940  1.00  0.70           C
ATOM    221  HA  CYS A  53      19.689 -31.593   2.829  1.00  0.70           H
ATOM    222  C   CYS A  53      19.512 -31.930   0.644  1.00  0.70           C
ATOM    223  O   CYS A  53      18.654 -31.070   0.380  1.00  0.70           O
ATOM    224  CB  CYS A  53      21.305 -30.485   1.810  1.00  0.70           C
ATOM    225 1HB  CYS A  53      20.677 -29.526   1.661  1.00  0.70           H
ATOM    226 2HB  CYS A  53      21.894 -30.390   2.689  1.00  0.70           H
ATOM    227  SG  CYS A  53      22.445 -30.658   0.365  1.00  0.70           S
ATOM    228  HG  CYS A  53      22.520 -29.336   0.128  1.00  0.70           H
ATOM    229  N   GLN A  54      19.729 -32.965  -0.140  1.00  0.57           N
ATOM    230  H   GLN A  54      20.548 -33.562   0.142  1.00  0.57           H
ATOM    231  CA  GLN A  54      19.147 -33.101  -1.462  1.00  0.57           C
ATOM    232  HA  GLN A  54      18.182 -32.584  -1.394  1.00  0.57           H
ATOM    233  C   GLN A  54      18.757 -34.487  -1.898  1.00  0.57           C
ATOM    234  O   GLN A  54      18.049 -34.573  -2.866  1.00  0.57           O
ATOM    235  CB  GLN A  54      20.026 -32.335  -2.467  1.00  0.57           C
ATOM    236 1HB  GLN A  54      19.618 -32.500  -3.494  1.00  0.57           H
ATOM    237 2HB  GLN A  54      20.025 -31.273  -2.230  1.00  0.57           H
ATOM    238  CG  GLN A  54      21.456 -32.876  -2.470  1.00  0.57           C
ATOM    239 1HG  GLN A  54      21.850 -32.609  -1.523  1.00  0.57           H
ATOM    240 2HG  GLN A  54      21.442 -33.933  -2.614  1.00  0.57           H
ATOM    241  CD  GLN A  54      22.135 -32.317  -3.685  1.00  0.57           C
ATOM    242  OE1 GLN A  54      22.804 -32.988  -4.424  1.00  0.57           O
ATOM    243  NE2 GLN A  54      22.134 -31.026  -3.929  1.00  0.57           N
ATOM    244 1HE2 GLN A  54      22.449 -30.681  -4.759  1.00  0.57           H
ATOM    245 2HE2 GLN A  54      21.787 -30.380  -3.313  1.00  0.57           H
ATOM    246  N   ASP A  55      18.996 -35.539  -1.154  1.00  0.71           N
ATOM    247  H   ASP A  55      19.570 -35.503  -0.372  1.00  0.71           H
ATOM    248  CA  ASP A  55      18.404 -36.872  -1.325  1.00  0.71           C
ATOM    249  HA  ASP A  55      18.860 -37.472  -0.480  1.00  0.71           H
ATOM    250  C   ASP A  55      18.831 -37.584  -2.618  1.00  0.71           C
ATOM    251  O   ASP A  55      18.008 -38.123  -3.312  1.00  0.71           O
ATOM    252  CB  ASP A  55      16.931 -36.995  -0.983  1.00  0.71           C
ATOM    253 1HB  ASP A  55      16.336 -36.528  -1.778  1.00  0.71           H
ATOM    254 2HB  ASP A  55      16.791 -38.053  -1.069  1.00  0.71           H
ATOM    255  CG  ASP A  55      16.589 -36.567   0.450  1.00  0.71           C
ATOM    256  OD1 ASP A  55      17.178 -37.154   1.398  1.00  0.71           O
ATOM    257  OD2 ASP A  55      15.690 -35.717   0.660  1.00  0.71           O
ATOM    258  N   LYS A  56      20.125 -37.528  -2.910  1.00  0.78           N
ATOM    259  H   LYS A  56      20.664 -37.179  -2.144  1.00  0.78           H
ATOM    260  CA  LYS A  56      20.824 -37.997  -4.110  1.00  0.78           C
ATOM    261  HA  LYS A  56      20.082 -38.635  -4.681  1.00  0.78           H
ATOM    262  C   LYS A  56      22.091 -38.698  -3.766  1.00  0.78           C
ATOM    263  O   LYS A  56      22.737 -38.432  -2.756  1.00  0.78           O
ATOM    264  CB  LYS A  56      21.112 -36.866  -5.100  1.00  0.78           C
ATOM    265 1HB  LYS A  56      21.849 -36.200  -4.659  1.00  0.78           H
ATOM    266 2HB  LYS A  56      21.432 -37.343  -6.022  1.00  0.78           H
ATOM    267  CG  LYS A  56      19.889 -36.047  -5.476  1.00  0.78           C
ATOM    268 1HG  LYS A  56      19.116 -36.723  -5.629  1.00  0.78           H
ATOM    269 2HG  LYS A  56      19.688 -35.313  -4.689  1.00  0.78           H
ATOM    270  CD  LYS A  56      20.173 -35.265  -6.724  1.00  0.78           C
ATOM    271 1HD  LYS A  56      20.497 -34.260  -6.475  1.00  0.78           H
ATOM    272 2HD  LYS A  56      20.990 -35.693  -7.359  1.00  0.78           H
ATOM    273  CE  LYS A  56      18.958 -35.094  -7.641  1.00  0.78           C
ATOM    274 1HE  LYS A  56      19.306 -34.417  -8.456  1.00  0.78           H
ATOM    275 2HE  LYS A  56      18.781 -36.048  -8.100  1.00  0.78           H
ATOM    276  NZ  LYS A  56      17.792 -34.522  -6.959  1.00  0.78           N
ATOM    277 1HZ  LYS A  56      17.952 -33.688  -6.342  1.00  0.78           H
ATOM    278 2HZ  LYS A  56      17.240 -35.174  -6.482  1.00  0.78           H
ATOM    279 3HZ  LYS A  56      17.172 -34.206  -7.746  1.00  0.78           H
ATOM    280  N   LYS A  57      22.554 -39.467  -4.721  1.00  0.81           N
ATOM    281  H   LYS A  57      21.932 -39.719  -5.480  1.00  0.81           H
ATOM    282  CA  LYS A  57      23.958 -39.902  -4.866  1.00  0.81           C
ATOM    283  HA  LYS A  57      24.598 -39.353  -4.208  1.00  0.81           H
ATOM    284  C   LYS A  57      24.397 -39.806  -6.327  1.00  0.81           C
ATOM    285  O   LYS A  57      23.595 -39.724  -7.296  1.00  0.81           O
ATOM    286  CB  LYS A  57      24.001 -41.310  -4.311  1.00  0.81           C
ATOM    287 1HB  LYS A  57      25.057 -41.610  -4.378  1.00  0.81           H
ATOM    288 2HB  LYS A  57      23.573 -41.302  -3.275  1.00  0.81           H
ATOM    289  CG  LYS A  57      23.079 -42.311  -5.098  1.00  0.81           C
ATOM    290 1HG  LYS A  57      22.097 -41.937  -4.954  1.00  0.81           H
ATOM    291 2HG  LYS A  57      23.317 -42.389  -6.147  1.00  0.81           H
ATOM    292  CD  LYS A  57      23.176 -43.738  -4.458  1.00  0.81           C
ATOM    293 1HD  LYS A  57      24.149 -44.144  -4.395  1.00  0.81           H
ATOM    294 2HD  LYS A  57      22.643 -43.674  -3.536  1.00  0.81           H
ATOM    295  CE  LYS A  57      22.479 -44.737  -5.431  1.00  0.81           C
ATOM    296 1HE  LYS A  57      21.468 -44.380  -5.735  1.00  0.81           H
ATOM    297 2HE  LYS A  57      22.961 -44.702  -6.385  1.00  0.81           H
ATOM    298  NZ  LYS A  57      22.429 -46.099  -4.802  1.00  0.81           N
ATOM    299 1HZ  LYS A  57      22.599 -46.824  -5.458  1.00  0.81           H
ATOM    300 2HZ  LYS A  57      21.522 -46.341  -4.377  1.00  0.81           H
ATOM    301 3HZ  LYS A  57      23.073 -46.236  -4.025  1.00  0.81           H
ATOM    302  N   TYR A  58      25.715 -39.711  -6.573  1.00  0.86           N
ATOM    303  H   TYR A  58      26.295 -39.780  -5.713  1.00  0.86           H
ATOM    304  CA  TYR A  58      26.343 -39.501  -7.866  1.00  0.86           C
ATOM    305  HA  TYR A  58      25.598 -39.476  -8.649  1.00  0.86           H
ATOM    306  C   TYR A  58      27.360 -40.587  -8.312  1.00  0.86           C
ATOM    307  O   TYR A  58      27.974 -41.326  -7.520  1.00  0.86           O
ATOM    308  CB  TYR A  58      26.968 -38.113  -7.884  1.00  0.86           C
ATOM    309 1HB  TYR A  58      27.724 -38.108  -7.158  1.00  0.86           H
ATOM    310 2HB  TYR A  58      27.542 -37.899  -8.773  1.00  0.86           H
ATOM    311  CG  TYR A  58      26.075 -36.993  -7.589  1.00  0.86           C
ATOM    312  CD1 TYR A  58      25.903 -36.587  -6.290  1.00  0.86           C
ATOM    313  HD1 TYR A  58      26.351 -37.139  -5.525  1.00  0.86           H
ATOM    314  CD2 TYR A  58      25.327 -36.414  -8.579  1.00  0.86           C
ATOM    315  HD2 TYR A  58      25.638 -36.558  -9.603  1.00  0.86           H
ATOM    316  CE1 TYR A  58      24.951 -35.548  -5.955  1.00  0.86           C
ATOM    317  HE1 TYR A  58      24.765 -35.304  -4.934  1.00  0.86           H
ATOM    318  CE2 TYR A  58      24.378 -35.398  -8.289  1.00  0.86           C
ATOM    319  HE2 TYR A  58      23.843 -34.880  -9.108  1.00  0.86           H
ATOM    320  CZ  TYR A  58      24.150 -35.037  -6.940  1.00  0.86           C
ATOM    321  OH  TYR A  58      23.225 -34.065  -6.718  1.00  0.86           O
ATOM    322  HH  TYR A  58      23.142 -33.774  -5.790  1.00  0.86           H
ATOM    323  N   ARG A  59      27.498 -40.732  -9.661  1.00  0.80           N
ATOM    324  H   ARG A  59      26.923 -40.225 -10.322  1.00  0.80           H
ATOM    325  CA  ARG A  59      28.449 -41.663 -10.337  1.00  0.80           C
ATOM    326  HA  ARG A  59      29.276 -41.888  -9.633  1.00  0.80           H
ATOM    327  C   ARG A  59      29.046 -40.887 -11.584  1.00  0.80           C
ATOM    328  O   ARG A  59      28.375 -40.080 -12.188  1.00  0.80           O
ATOM    329  CB  ARG A  59      27.825 -43.059 -10.548  1.00  0.80           C
ATOM    330 1HB  ARG A  59      28.679 -43.748 -10.807  1.00  0.80           H
ATOM    331 2HB  ARG A  59      27.471 -43.458  -9.647  1.00  0.80           H
ATOM    332  CG  ARG A  59      26.667 -42.969 -11.511  1.00  0.80           C
ATOM    333 1HG  ARG A  59      25.807 -42.475 -11.030  1.00  0.80           H
ATOM    334 2HG  ARG A  59      27.045 -42.472 -12.457  1.00  0.80           H
ATOM    335  CD  ARG A  59      26.357 -44.405 -11.956  1.00  0.80           C
ATOM    336 1HD  ARG A  59      27.232 -44.867 -12.432  1.00  0.80           H
ATOM    337 2HD  ARG A  59      26.116 -44.918 -11.032  1.00  0.80           H
ATOM    338  NE  ARG A  59      25.188 -44.407 -12.849  1.00  0.80           N
ATOM    339  HE  ARG A  59      24.604 -43.564 -12.863  1.00  0.80           H
ATOM    340  CZ  ARG A  59      24.650 -45.424 -13.501  1.00  0.80           C
ATOM    341  NH1 ARG A  59      25.130 -46.609 -13.337  1.00  0.80           N
ATOM    342 1HH1 ARG A  59      25.992 -46.698 -12.787  1.00  0.80           H
ATOM    343 2HH1 ARG A  59      24.780 -47.400 -13.929  1.00  0.80           H
ATOM    344  NH2 ARG A  59      23.679 -45.296 -14.293  1.00  0.80           N
ATOM    345 1HH2 ARG A  59      23.379 -44.346 -14.488  1.00  0.80           H
ATOM    346 2HH2 ARG A  59      23.285 -46.144 -14.739  1.00  0.80           H
ATOM    347  N   HIS A  60      30.247 -41.290 -12.049  1.00  0.87           N
ATOM    348  H   HIS A  60      30.812 -41.964 -11.595  1.00  0.87           H
ATOM    349  CA  HIS A  60      30.835 -40.726 -13.265  1.00  0.87           C
ATOM    350  HA  HIS A  60      30.057 -40.371 -13.826  1.00  0.87           H
ATOM    351  C   HIS A  60      31.632 -41.656 -14.191  1.00  0.87           C
ATOM    352  O   HIS A  60      31.839 -42.763 -13.808  1.00  0.87           O
ATOM    353  CB  HIS A  60      31.649 -39.468 -12.965  1.00  0.87           C
ATOM    354 1HB  HIS A  60      32.037 -38.999 -13.833  1.00  0.87           H
ATOM    355 2HB  HIS A  60      30.880 -38.897 -12.483  1.00  0.87           H
ATOM    356  CG  HIS A  60      32.841 -39.710 -11.994  1.00  0.87           C
ATOM    357  ND1 HIS A  60      34.077 -40.279 -12.248  1.00  0.87           N
ATOM    358  HD1 HIS A  60      34.516 -40.541 -13.162  1.00  0.87           H
ATOM    359  CD2 HIS A  60      32.719 -39.578 -10.664  1.00  0.87           C
ATOM    360  HD2 HIS A  60      31.834 -39.150 -10.182  1.00  0.87           H
ATOM    361  CE1 HIS A  60      34.708 -40.404 -11.088  1.00  0.87           C
ATOM    362  HE1 HIS A  60      35.760 -40.669 -10.918  1.00  0.87           H
ATOM    363  NE2 HIS A  60      33.890 -40.025 -10.067  1.00  0.87           N
ATOM    364  N   ARG A  61      31.987 -41.234 -15.414  1.00  0.82           N
ATOM    365  H   ARG A  61      31.766 -40.239 -15.582  1.00  0.82           H
ATOM    366  CA  ARG A  61      32.826 -41.931 -16.410  1.00  0.82           C
ATOM    367  HA  ARG A  61      33.467 -42.654 -15.989  1.00  0.82           H
ATOM    368  C   ARG A  61      33.695 -40.948 -17.154  1.00  0.82           C
ATOM    369  O   ARG A  61      33.277 -39.815 -17.346  1.00  0.82           O
ATOM    370  CB  ARG A  61      31.883 -42.795 -17.397  1.00  0.82           C
ATOM    371 1HB  ARG A  61      32.458 -43.524 -18.083  1.00  0.82           H
ATOM    372 2HB  ARG A  61      31.363 -43.482 -16.714  1.00  0.82           H
ATOM    373  CG  ARG A  61      30.824 -42.043 -18.203  1.00  0.82           C
ATOM    374 1HG  ARG A  61      30.205 -41.593 -17.390  1.00  0.82           H
ATOM    375 2HG  ARG A  61      31.269 -41.268 -18.835  1.00  0.82           H
ATOM    376  CD  ARG A  61      29.944 -42.979 -19.046  1.00  0.82           C
ATOM    377 1HD  ARG A  61      30.552 -43.390 -19.828  1.00  0.82           H
ATOM    378 2HD  ARG A  61      29.621 -43.749 -18.377  1.00  0.82           H
ATOM    379  NE  ARG A  61      28.858 -42.271 -19.679  1.00  0.82           N
ATOM    380  HE  ARG A  61      28.764 -41.307 -19.462  1.00  0.82           H
ATOM    381  CZ  ARG A  61      27.850 -42.743 -20.383  1.00  0.82           C
ATOM    382  NH1 ARG A  61      27.813 -43.999 -20.739  1.00  0.82           N
ATOM    383 1HH1 ARG A  61      28.564 -44.619 -20.640  1.00  0.82           H
ATOM    384 2HH1 ARG A  61      27.004 -44.375 -21.203  1.00  0.82           H
ATOM    385  NH2 ARG A  61      26.751 -42.047 -20.600  1.00  0.82           N
ATOM    386 1HH2 ARG A  61      26.782 -41.068 -20.368  1.00  0.82           H
ATOM    387 2HH2 ARG A  61      25.931 -42.418 -21.055  1.00  0.82           H
ATOM    388  N   SER A  62      34.874 -41.432 -17.577  1.00  0.88           N
ATOM    389  H   SER A  62      35.046 -42.364 -17.307  1.00  0.88           H
ATOM    390  CA  SER A  62      35.908 -40.657 -18.279  1.00  0.88           C
ATOM    391  HA  SER A  62      35.889 -39.638 -17.845  1.00  0.88           H
ATOM    392  C   SER A  62      35.596 -40.519 -19.725  1.00  0.88           C
ATOM    393  O   SER A  62      35.239 -41.497 -20.345  1.00  0.88           O
ATOM    394  CB  SER A  62      37.280 -41.256 -18.084  1.00  0.88           C
ATOM    395 1HB  SER A  62      37.505 -41.336 -17.045  1.00  0.88           H
ATOM    396 2HB  SER A  62      37.264 -42.190 -18.594  1.00  0.88           H
ATOM    397  OG  SER A  62      38.309 -40.395 -18.623  1.00  0.88           O
ATOM    398  HG  SER A  62      38.309 -39.554 -18.135  1.00  0.88           H
ATOM    399  N   LEU A  63      35.851 -39.338 -20.319  1.00  0.85           N
ATOM    400  H   LEU A  63      36.103 -38.531 -19.684  1.00  0.85           H
ATOM    401  CA  LEU A  63      36.277 -39.133 -21.647  1.00  0.85           C
ATOM    402  HA  LEU A  63      35.577 -39.589 -22.345  1.00  0.85           H
ATOM    403  C   LEU A  63      37.573 -39.867 -21.886  1.00  0.85           C
ATOM    404  O   LEU A  63      38.687 -39.323 -21.690  1.00  0.85           O
ATOM    405  CB  LEU A  63      36.306 -37.648 -21.983  1.00  0.85           C
ATOM    406 1HB  LEU A  63      35.209 -37.302 -22.064  1.00  0.85           H
ATOM    407 2HB  LEU A  63      36.734 -37.002 -21.164  1.00  0.85           H
ATOM    408  CG  LEU A  63      36.938 -37.275 -23.317  1.00  0.85           C
ATOM    409  HG  LEU A  63      38.055 -37.427 -23.362  1.00  0.85           H
ATOM    410  CD1 LEU A  63      36.295 -38.122 -24.487  1.00  0.85           C
ATOM    411 1HD1 LEU A  63      36.724 -37.764 -25.408  1.00  0.85           H
ATOM    412 2HD1 LEU A  63      35.179 -38.158 -24.408  1.00  0.85           H
ATOM    413 3HD1 LEU A  63      36.611 -39.174 -24.375  1.00  0.85           H
ATOM    414  CD2 LEU A  63      36.600 -35.864 -23.760  1.00  0.85           C
ATOM    415 1HD2 LEU A  63      36.976 -35.122 -23.083  1.00  0.85           H
ATOM    416 2HD2 LEU A  63      35.515 -35.640 -23.821  1.00  0.85           H
ATOM    417 3HD2 LEU A  63      37.054 -35.556 -24.751  1.00  0.85           H
ATOM    418  N   LEU A  64      37.455 -41.104 -22.302  1.00  0.80           N
ATOM    419  H   LEU A  64      36.552 -41.468 -22.628  1.00  0.80           H
ATOM    420  CA  LEU A  64      38.522 -42.086 -22.245  1.00  0.80           C
ATOM    421  HA  LEU A  64      39.233 -41.913 -21.445  1.00  0.80           H
ATOM    422  C   LEU A  64      39.404 -41.974 -23.457  1.00  0.80           C
ATOM    423  O   LEU A  64      40.637 -41.899 -23.261  1.00  0.80           O
ATOM    424  CB  LEU A  64      37.904 -43.480 -22.076  1.00  0.80           C
ATOM    425 1HB  LEU A  64      37.256 -43.470 -21.188  1.00  0.80           H
ATOM    426 2HB  LEU A  64      37.195 -43.634 -22.882  1.00  0.80           H
ATOM    427  CG  LEU A  64      38.938 -44.634 -21.928  1.00  0.80           C
ATOM    428  HG  LEU A  64      39.815 -44.566 -22.624  1.00  0.80           H
ATOM    429  CD1 LEU A  64      39.445 -44.605 -20.462  1.00  0.80           C
ATOM    430 1HD1 LEU A  64      40.053 -45.453 -20.240  1.00  0.80           H
ATOM    431 2HD1 LEU A  64      38.490 -44.904 -20.017  1.00  0.80           H
ATOM    432 3HD1 LEU A  64      39.912 -43.669 -20.211  1.00  0.80           H
ATOM    433  CD2 LEU A  64      38.130 -45.912 -22.282  1.00  0.80           C
ATOM    434 1HD2 LEU A  64      37.366 -46.089 -21.535  1.00  0.80           H
ATOM    435 2HD2 LEU A  64      38.802 -46.787 -22.346  1.00  0.80           H
ATOM    436 3HD2 LEU A  64      37.732 -45.679 -23.289  1.00  0.80           H
ATOM    437  N   GLN A  65      38.885 -41.906 -24.653  1.00  0.76           N
ATOM    438  H   GLN A  65      37.862 -42.060 -24.739  1.00  0.76           H
ATOM    439  CA  GLN A  65      39.624 -41.546 -25.848  1.00  0.76           C
ATOM    440  HA  GLN A  65      40.562 -41.119 -25.603  1.00  0.76           H
ATOM    441  C   GLN A  65      38.775 -40.659 -26.786  1.00  0.76           C
ATOM    442  O   GLN A  65      37.813 -41.160 -27.379  1.00  0.76           O
ATOM    443  CB  GLN A  65      40.092 -42.791 -26.667  1.00  0.76           C
ATOM    444 1HB  GLN A  65      39.397 -43.065 -27.393  1.00  0.76           H
ATOM    445 2HB  GLN A  65      40.938 -42.410 -27.302  1.00  0.76           H
ATOM    446  CG  GLN A  65      40.475 -44.020 -25.855  1.00  0.76           C
ATOM    447 1HG  GLN A  65      41.161 -43.828 -25.056  1.00  0.76           H
ATOM    448 2HG  GLN A  65      39.561 -44.474 -25.527  1.00  0.76           H
ATOM    449  CD  GLN A  65      41.148 -45.131 -26.676  1.00  0.76           C
ATOM    450  OE1 GLN A  65      41.040 -46.349 -26.542  1.00  0.76           O
ATOM    451  NE2 GLN A  65      41.924 -44.759 -27.643  1.00  0.76           N
ATOM    452 1HE2 GLN A  65      42.275 -45.540 -28.229  1.00  0.76           H
ATOM    453 2HE2 GLN A  65      42.028 -43.761 -27.858  1.00  0.76           H
ATOM    454  N   PRO A  66      39.183 -39.460 -27.095  1.00  0.81           N
ATOM    455  CA  PRO A  66      38.395 -38.647 -27.963  1.00  0.81           C
ATOM    456  HA  PRO A  66      37.322 -38.707 -27.643  1.00  0.81           H
ATOM    457  C   PRO A  66      38.514 -39.104 -29.418  1.00  0.81           C
ATOM    458  O   PRO A  66      39.613 -39.524 -29.787  1.00  0.81           O
ATOM    459  CB  PRO A  66      38.892 -37.209 -27.762  1.00  0.81           C
ATOM    460 1HB  PRO A  66      39.425 -36.831 -28.634  1.00  0.81           H
ATOM    461 2HB  PRO A  66      38.013 -36.578 -27.548  1.00  0.81           H
ATOM    462  CG  PRO A  66      39.757 -37.269 -26.548  1.00  0.81           C
ATOM    463 1HG  PRO A  66      40.588 -36.636 -26.500  1.00  0.81           H
ATOM    464 2HG  PRO A  66      39.223 -37.002 -25.637  1.00  0.81           H
ATOM    465  CD  PRO A  66      40.211 -38.693 -26.455  1.00  0.81           C
ATOM    466 1HD  PRO A  66      41.174 -38.839 -26.984  1.00  0.81           H
ATOM    467 2HD  PRO A  66      40.323 -38.991 -25.444  1.00  0.81           H
ATOM    468  N   ASN A  67      37.441 -39.074 -30.235  1.00  0.76           N
ATOM    469  H   ASN A  67      36.547 -38.837 -29.841  1.00  0.76           H
ATOM    470  CA  ASN A  67      37.498 -39.450 -31.650  1.00  0.76           C
ATOM    471  HA  ASN A  67      37.931 -40.412 -31.558  1.00  0.76           H
ATOM    472  C   ASN A  67      38.493 -38.619 -32.467  1.00  0.76           C
ATOM    473  O   ASN A  67      38.421 -37.362 -32.457  1.00  0.76           O
ATOM    474  CB  ASN A  67      36.175 -39.564 -32.336  1.00  0.76           C
ATOM    475 1HB  ASN A  67      35.936 -38.591 -32.805  1.00  0.76           H
ATOM    476 2HB  ASN A  67      36.311 -40.229 -33.171  1.00  0.76           H
ATOM    477  CG  ASN A  67      35.130 -40.145 -31.422  1.00  0.76           C
ATOM    478  OD1 ASN A  67      35.134 -41.299 -31.029  1.00  0.76           O
ATOM    479  ND2 ASN A  67      34.252 -39.313 -30.938  1.00  0.76           N
ATOM    480 1HD2 ASN A  67      33.518 -39.756 -30.408  1.00  0.76           H
ATOM    481 2HD2 ASN A  67      34.336 -38.324 -31.151  1.00  0.76           H
ATOM    482  N   LYS A  68      39.318 -39.243 -33.320  1.00  0.68           N
ATOM    483  H   LYS A  68      39.295 -40.256 -33.299  1.00  0.68           H
ATOM    484  CA  LYS A  68      40.449 -38.599 -34.101  1.00  0.68           C
ATOM    485  HA  LYS A  68      40.525 -37.554 -33.673  1.00  0.68           H
ATOM    486  C   LYS A  68      40.130 -38.438 -35.591  1.00  0.68           C
ATOM    487  O   LYS A  68      40.037 -37.332 -36.097  1.00  0.68           O
ATOM    488  CB  LYS A  68      41.821 -39.217 -33.787  1.00  0.68           C
ATOM    489 1HB  LYS A  68      41.759 -40.312 -33.953  1.00  0.68           H
ATOM    490 2HB  LYS A  68      42.554 -38.744 -34.453  1.00  0.68           H
ATOM    491  CG  LYS A  68      42.165 -39.047 -32.366  1.00  0.68           C
ATOM    492 1HG  LYS A  68      41.873 -38.056 -32.070  1.00  0.68           H
ATOM    493 2HG  LYS A  68      41.536 -39.679 -31.796  1.00  0.68           H
ATOM    494  CD  LYS A  68      43.584 -39.335 -31.923  1.00  0.68           C
ATOM    495 1HD  LYS A  68      44.197 -38.581 -32.441  1.00  0.68           H
ATOM    496 2HD  LYS A  68      43.655 -39.174 -30.865  1.00  0.68           H
ATOM    497  CE  LYS A  68      44.140 -40.749 -32.335  1.00  0.68           C
ATOM    498 1HE  LYS A  68      43.486 -41.552 -31.823  1.00  0.68           H
ATOM    499 2HE  LYS A  68      44.219 -40.840 -33.430  1.00  0.68           H
ATOM    500  NZ  LYS A  68      45.534 -40.948 -31.812  1.00  0.68           N
ATOM    501 1HZ  LYS A  68      45.888 -41.926 -31.698  1.00  0.68           H
ATOM    502 2HZ  LYS A  68      45.552 -40.571 -30.911  1.00  0.68           H
ATOM    503 3HZ  LYS A  68      46.276 -40.531 -32.291  1.00  0.68           H
ATOM    504  N   PHE A  69      39.785 -39.529 -36.315  1.00  0.62           N
ATOM    505  H   PHE A  69      39.785 -40.335 -35.717  1.00  0.62           H
ATOM    506  CA  PHE A  69      39.631 -39.685 -37.797  1.00  0.62           C
ATOM    507  HA  PHE A  69      39.838 -38.656 -38.079  1.00  0.62           H
ATOM    508  C   PHE A  69      38.327 -40.159 -38.464  1.00  0.62           C
ATOM    509  O   PHE A  69      38.174 -40.194 -39.656  1.00  0.62           O
ATOM    510  CB  PHE A  69      40.817 -40.556 -38.351  1.00  0.62           C
ATOM    511 1HB  PHE A  69      40.707 -41.579 -38.231  1.00  0.62           H
ATOM    512 2HB  PHE A  69      40.912 -40.388 -39.470  1.00  0.62           H
ATOM    513  CG  PHE A  69      42.128 -40.123 -37.732  1.00  0.62           C
ATOM    514  CD1 PHE A  69      42.832 -40.998 -36.869  1.00  0.62           C
ATOM    515  HD1 PHE A  69      42.419 -41.936 -36.485  1.00  0.62           H
ATOM    516  CD2 PHE A  69      42.832 -39.002 -38.141  1.00  0.62           C
ATOM    517  HD2 PHE A  69      42.250 -38.351 -38.743  1.00  0.62           H
ATOM    518  CE1 PHE A  69      44.069 -40.631 -36.256  1.00  0.62           C
ATOM    519  HE1 PHE A  69      44.536 -41.314 -35.508  1.00  0.62           H
ATOM    520  CE2 PHE A  69      44.150 -38.705 -37.725  1.00  0.62           C
ATOM    521  HE2 PHE A  69      44.638 -37.910 -38.154  1.00  0.62           H
ATOM    522  CZ  PHE A  69      44.785 -39.480 -36.766  1.00  0.62           C
ATOM    523  HZ  PHE A  69      45.784 -39.295 -36.397  1.00  0.62           H
ATOM    524  N   GLY A  70      37.320 -40.507 -37.615  1.00  0.69           N
ATOM    525  H   GLY A  70      37.413 -40.347 -36.603  1.00  0.69           H
ATOM    526  CA  GLY A  70      35.969 -40.657 -38.083  1.00  0.69           C
ATOM    527 1HA  GLY A  70      35.590 -39.678 -38.375  1.00  0.69           H
ATOM    528 2HA  GLY A  70      35.942 -41.228 -39.044  1.00  0.69           H
ATOM    529  C   GLY A  70      35.012 -41.315 -37.141  1.00  0.69           C
ATOM    530  O   GLY A  70      34.026 -41.829 -37.581  1.00  0.69           O
ATOM    531  N   GLY A  71      35.384 -41.459 -35.857  1.00  0.73           N
ATOM    532  H   GLY A  71      36.195 -41.046 -35.485  1.00  0.73           H
ATOM    533  CA  GLY A  71      34.559 -42.002 -34.764  1.00  0.73           C
ATOM    534 1HA  GLY A  71      34.275 -43.007 -35.059  1.00  0.73           H
ATOM    535 2HA  GLY A  71      35.076 -42.101 -33.775  1.00  0.73           H
ATOM    536  C   GLY A  71      33.319 -41.167 -34.518  1.00  0.73           C
ATOM    537  O   GLY A  71      33.335 -39.926 -34.508  1.00  0.73           O
ATOM    538  N   THR A  72      32.271 -41.798 -34.056  1.00  0.75           N
ATOM    539  H   THR A  72      32.319 -42.815 -33.798  1.00  0.75           H
ATOM    540  CA  THR A  72      31.004 -41.083 -33.801  1.00  0.75           C
ATOM    541  HA  THR A  72      30.840 -40.310 -34.616  1.00  0.75           H
ATOM    542  C   THR A  72      30.938 -40.436 -32.378  1.00  0.75           C
ATOM    543  O   THR A  72      31.443 -40.977 -31.335  1.00  0.75           O
ATOM    544  CB  THR A  72      29.800 -41.986 -33.944  1.00  0.75           C
ATOM    545  HB  THR A  72      28.875 -41.444 -33.619  1.00  0.75           H
ATOM    546  OG1 THR A  72      29.913 -43.128 -33.158  1.00  0.75           O
ATOM    547  HG1 THR A  72      29.569 -43.888 -33.780  1.00  0.75           H
ATOM    548  CG2 THR A  72      29.640 -42.330 -35.434  1.00  0.75           C
ATOM    549 1HG2 THR A  72      29.661 -41.411 -36.050  1.00  0.75           H
ATOM    550 2HG2 THR A  72      28.672 -42.710 -35.598  1.00  0.75           H
ATOM    551 3HG2 THR A  72      30.333 -43.087 -35.725  1.00  0.75           H
ATOM    552  N   ILE A  73      30.552 -39.191 -32.325  1.00  0.79           N
ATOM    553  H   ILE A  73      30.309 -38.636 -33.164  1.00  0.79           H
ATOM    554  CA  ILE A  73      30.522 -38.428 -31.034  1.00  0.79           C
ATOM    555  HA  ILE A  73      31.555 -38.470 -30.728  1.00  0.79           H
ATOM    556  C   ILE A  73      29.643 -39.109 -29.944  1.00  0.79           C
ATOM    557  O   ILE A  73      28.644 -39.719 -30.233  1.00  0.79           O
ATOM    558  CB  ILE A  73      30.062 -37.005 -31.292  1.00  0.79           C
ATOM    559  HB  ILE A  73      30.219 -36.431 -30.359  1.00  0.79           H
ATOM    560  CG1 ILE A  73      28.572 -36.847 -31.723  1.00  0.79           C
ATOM    561 1HG1 ILE A  73      28.453 -36.177 -32.536  1.00  0.79           H
ATOM    562 2HG1 ILE A  73      28.240 -37.746 -32.125  1.00  0.79           H
ATOM    563  CG2 ILE A  73      30.936 -36.313 -32.339  1.00  0.79           C
ATOM    564 1HG2 ILE A  73      30.754 -36.801 -33.292  1.00  0.79           H
ATOM    565 2HG2 ILE A  73      32.012 -36.340 -32.051  1.00  0.79           H
ATOM    566 3HG2 ILE A  73      30.565 -35.280 -32.523  1.00  0.79           H
ATOM    567  CD1 ILE A  73      27.733 -36.410 -30.451  1.00  0.79           C
ATOM    568 1HD1 ILE A  73      26.725 -36.766 -30.634  1.00  0.79           H
ATOM    569 2HD1 ILE A  73      27.741 -35.327 -30.244  1.00  0.79           H
ATOM    570 3HD1 ILE A  73      28.038 -36.988 -29.613  1.00  0.79           H
ATOM    571  N   CYS A  74      30.032 -39.036 -28.688  1.00  0.86           N
ATOM    572  H   CYS A  74      30.703 -38.326 -28.553  1.00  0.86           H
ATOM    573  CA  CYS A  74      29.293 -39.541 -27.560  1.00  0.86           C
ATOM    574  HA  CYS A  74      28.936 -40.641 -27.660  1.00  0.86           H
ATOM    575  C   CYS A  74      27.970 -38.729 -27.371  1.00  0.86           C
ATOM    576  O   CYS A  74      28.048 -37.582 -26.893  1.00  0.86           O
ATOM    577  CB  CYS A  74      30.312 -39.400 -26.391  1.00  0.86           C
ATOM    578 1HB  CYS A  74      30.552 -38.333 -26.141  1.00  0.86           H
ATOM    579 2HB  CYS A  74      29.792 -39.773 -25.489  1.00  0.86           H
ATOM    580  SG  CYS A  74      31.806 -40.307 -26.529  1.00  0.86           S
ATOM    581  N   SER A  75      26.786 -39.328 -27.616  1.00  0.83           N
ATOM    582  H   SER A  75      26.862 -40.129 -28.211  1.00  0.83           H
ATOM    583  CA  SER A  75      25.470 -38.875 -27.105  1.00  0.83           C
ATOM    584  HA  SER A  75      25.332 -37.859 -27.358  1.00  0.83           H
ATOM    585  C   SER A  75      25.430 -38.838 -25.539  1.00  0.83           C
ATOM    586  O   SER A  75      24.865 -37.842 -25.046  1.00  0.83           O
ATOM    587  CB  SER A  75      24.251 -39.671 -27.604  1.00  0.83           C
ATOM    588 1HB  SER A  75      24.027 -40.438 -26.869  1.00  0.83           H
ATOM    589 2HB  SER A  75      23.429 -39.046 -27.673  1.00  0.83           H
ATOM    590  OG  SER A  75      24.459 -40.208 -28.870  1.00  0.83           O
ATOM    591  HG  SER A  75      24.279 -39.454 -29.463  1.00  0.83           H
ATOM    592  N   GLY A  76      25.927 -39.884 -24.848  1.00  0.87           N
ATOM    593  H   GLY A  76      26.283 -40.693 -25.331  1.00  0.87           H
ATOM    594  CA  GLY A  76      25.588 -40.094 -23.470  1.00  0.87           C
ATOM    595 1HA  GLY A  76      24.534 -40.119 -23.229  1.00  0.87           H
ATOM    596 2HA  GLY A  76      25.904 -41.106 -23.191  1.00  0.87           H
ATOM    597  C   GLY A  76      26.312 -39.114 -22.531  1.00  0.87           C
ATOM    598  O   GLY A  76      27.380 -38.588 -22.841  1.00  0.87           O
ATOM    599  N   ASP A  77      25.700 -38.710 -21.379  1.00  0.82           N
ATOM    600  H   ASP A  77      24.798 -39.032 -21.143  1.00  0.82           H
ATOM    601  CA  ASP A  77      26.347 -37.836 -20.354  1.00  0.82           C
ATOM    602  HA  ASP A  77      26.704 -36.981 -20.930  1.00  0.82           H
ATOM    603  C   ASP A  77      27.652 -38.540 -19.707  1.00  0.82           C
ATOM    604  O   ASP A  77      27.672 -39.705 -19.462  1.00  0.82           O
ATOM    605  CB  ASP A  77      25.288 -37.455 -19.324  1.00  0.82           C
ATOM    606 1HB  ASP A  77      24.643 -38.258 -18.985  1.00  0.82           H
ATOM    607 2HB  ASP A  77      25.824 -37.193 -18.406  1.00  0.82           H
ATOM    608  CG  ASP A  77      24.544 -36.197 -19.729  1.00  0.82           C
ATOM    609  OD1 ASP A  77      24.122 -35.578 -18.737  1.00  0.82           O
ATOM    610  OD2 ASP A  77      24.492 -35.806 -20.921  1.00  0.82           O
ATOM    611  N   ILE A  78      28.694 -37.764 -19.414  1.00  0.89           N
ATOM    612  H   ILE A  78      28.611 -36.850 -19.777  1.00  0.89           H
ATOM    613  CA  ILE A  78      29.863 -38.130 -18.588  1.00  0.89           C
ATOM    614  HA  ILE A  78      30.045 -39.205 -18.908  1.00  0.89           H
ATOM    615  C   ILE A  78      29.544 -38.178 -17.077  1.00  0.89           C
ATOM    616  O   ILE A  78      30.261 -38.779 -16.297  1.00  0.89           O
ATOM    617  CB  ILE A  78      31.158 -37.339 -18.820  1.00  0.89           C
ATOM    618  HB  ILE A  78      31.780 -37.607 -17.957  1.00  0.89           H
ATOM    619  CG1 ILE A  78      30.964 -35.765 -18.924  1.00  0.89           C
ATOM    620 1HG1 ILE A  78      30.435 -35.640 -19.883  1.00  0.89           H
ATOM    621 2HG1 ILE A  78      30.268 -35.491 -18.213  1.00  0.89           H
ATOM    622  CG2 ILE A  78      31.876 -37.918 -20.092  1.00  0.89           C
ATOM    623 1HG2 ILE A  78      31.227 -37.775 -20.982  1.00  0.89           H
ATOM    624 2HG2 ILE A  78      32.102 -38.958 -19.921  1.00  0.89           H
ATOM    625 3HG2 ILE A  78      32.751 -37.358 -20.272  1.00  0.89           H
ATOM    626  CD1 ILE A  78      32.198 -34.901 -18.536  1.00  0.89           C
ATOM    627 1HD1 ILE A  78      33.029 -34.926 -19.267  1.00  0.89           H
ATOM    628 2HD1 ILE A  78      32.667 -35.274 -17.599  1.00  0.89           H
ATOM    629 3HD1 ILE A  78      31.847 -33.895 -18.384  1.00  0.89           H
ATOM    630  N   TRP A  79      28.444 -37.483 -16.592  1.00  0.87           N
ATOM    631  H   TRP A  79      27.868 -36.928 -17.231  1.00  0.87           H
ATOM    632  CA  TRP A  79      27.981 -37.487 -15.145  1.00  0.87           C
ATOM    633  HA  TRP A  79      28.579 -38.256 -14.613  1.00  0.87           H
ATOM    634  C   TRP A  79      26.505 -37.916 -15.050  1.00  0.87           C
ATOM    635  O   TRP A  79      25.718 -37.728 -15.966  1.00  0.87           O
ATOM    636  CB  TRP A  79      28.161 -36.117 -14.438  1.00  0.87           C
ATOM    637 1HB  TRP A  79      27.315 -35.412 -14.674  1.00  0.87           H
ATOM    638 2HB  TRP A  79      28.170 -36.370 -13.397  1.00  0.87           H
ATOM    639  CG  TRP A  79      29.458 -35.364 -14.680  1.00  0.87           C
ATOM    640  CD1 TRP A  79      30.663 -35.931 -14.569  1.00  0.87           C
ATOM    641  HD1 TRP A  79      30.882 -36.967 -14.352  1.00  0.87           H
ATOM    642  CD2 TRP A  79      29.644 -33.951 -15.060  1.00  0.87           C
ATOM    643  NE1 TRP A  79      31.560 -34.924 -14.751  1.00  0.87           N
ATOM    644  HE1 TRP A  79      32.522 -35.152 -14.613  1.00  0.87           H
ATOM    645  CE2 TRP A  79      31.029 -33.730 -15.151  1.00  0.87           C
ATOM    646  CE3 TRP A  79      28.839 -32.839 -15.315  1.00  0.87           C
ATOM    647  HE3 TRP A  79      27.749 -32.944 -15.225  1.00  0.87           H
ATOM    648  CZ2 TRP A  79      31.568 -32.559 -15.719  1.00  0.87           C
ATOM    649  HZ2 TRP A  79      32.645 -32.504 -15.970  1.00  0.87           H
ATOM    650  CZ3 TRP A  79      29.328 -31.648 -15.910  1.00  0.87           C
ATOM    651  HZ3 TRP A  79      28.585 -30.821 -16.195  1.00  0.87           H
ATOM    652  CH2 TRP A  79      30.718 -31.486 -16.032  1.00  0.87           C
ATOM    653  HH2 TRP A  79      31.175 -30.605 -16.397  1.00  0.87           H
ATOM    654  N   ASP A  80      26.253 -38.492 -13.873  1.00  0.86           N
ATOM    655  H   ASP A  80      26.928 -38.587 -13.095  1.00  0.86           H
ATOM    656  CA  ASP A  80      24.962 -39.112 -13.595  1.00  0.86           C
ATOM    657  HA  ASP A  80      24.124 -38.571 -14.057  1.00  0.86           H
ATOM    658  C   ASP A  80      24.524 -39.151 -12.108  1.00  0.86           C
ATOM    659  O   ASP A  80      25.396 -39.229 -11.255  1.00  0.86           O
ATOM    660  CB  ASP A  80      24.967 -40.589 -14.137  1.00  0.86           C
ATOM    661 1HB  ASP A  80      25.201 -40.574 -15.228  1.00  0.86           H
ATOM    662 2HB  ASP A  80      25.719 -41.140 -13.618  1.00  0.86           H
ATOM    663  CG  ASP A  80      23.682 -41.298 -13.973  1.00  0.86           C
ATOM    664  OD1 ASP A  80      22.630 -40.874 -14.535  1.00  0.86           O
ATOM    665  OD2 ASP A  80      23.654 -42.215 -13.110  1.00  0.86           O
ATOM    666  N   GLN A  81      23.233 -39.165 -11.744  1.00  0.80           N
ATOM    667  H   GLN A  81      22.638 -39.096 -12.480  1.00  0.80           H
ATOM    668  CA  GLN A  81      22.630 -38.997 -10.430  1.00  0.80           C
ATOM    669  HA  GLN A  81      23.265 -39.258  -9.567  1.00  0.80           H
ATOM    670  C   GLN A  81      21.502 -39.951 -10.199  1.00  0.80           C
ATOM    671  O   GLN A  81      20.820 -40.344 -11.207  1.00  0.80           O
ATOM    672  CB  GLN A  81      22.175 -37.518 -10.284  1.00  0.80           C
ATOM    673 1HB  GLN A  81      21.837 -37.270  -9.249  1.00  0.80           H
ATOM    674 2HB  GLN A  81      23.010 -36.875 -10.492  1.00  0.80           H
ATOM    675  CG  GLN A  81      20.970 -37.107 -11.211  1.00  0.80           C
ATOM    676 1HG  GLN A  81      21.135 -36.072 -11.432  1.00  0.80           H
ATOM    677 2HG  GLN A  81      20.931 -37.702 -12.140  1.00  0.80           H
ATOM    678  CD  GLN A  81      19.547 -37.313 -10.733  1.00  0.80           C
ATOM    679  OE1 GLN A  81      19.335 -37.532  -9.503  1.00  0.80           O
ATOM    680  NE2 GLN A  81      18.617 -37.343 -11.662  1.00  0.80           N
ATOM    681 1HE2 GLN A  81      17.649 -37.511 -11.358  1.00  0.80           H
ATOM    682 2HE2 GLN A  81      18.999 -37.181 -12.574  1.00  0.80           H
ATOM    683  N   ALA A  82      21.272 -40.328  -8.955  1.00  0.89           N
ATOM    684  H   ALA A  82      21.906 -40.058  -8.236  1.00  0.89           H
ATOM    685  CA  ALA A  82      20.080 -41.127  -8.628  1.00  0.89           C
ATOM    686  HA  ALA A  82      19.272 -40.862  -9.314  1.00  0.89           H
ATOM    687  C   ALA A  82      19.606 -40.811  -7.157  1.00  0.89           C
ATOM    688  O   ALA A  82      20.401 -40.338  -6.338  1.00  0.89           O
ATOM    689  CB  ALA A  82      20.504 -42.649  -8.732  1.00  0.89           C
ATOM    690 1HB  ALA A  82      21.305 -42.835  -8.059  1.00  0.89           H
ATOM    691 2HB  ALA A  82      20.865 -42.893  -9.756  1.00  0.89           H
ATOM    692 3HB  ALA A  82      19.682 -43.278  -8.389  1.00  0.89           H
ATOM    693  N   SER A  83      18.384 -41.259  -6.795  1.00  0.87           N
ATOM    694  H   SER A  83      17.808 -41.548  -7.533  1.00  0.87           H
ATOM    695  CA  SER A  83      17.853 -41.145  -5.401  1.00  0.87           C
ATOM    696  HA  SER A  83      17.844 -40.084  -5.217  1.00  0.87           H
ATOM    697  C   SER A  83      18.663 -41.889  -4.285  1.00  0.87           C
ATOM    698  O   SER A  83      19.068 -43.025  -4.488  1.00  0.87           O
ATOM    699  CB  SER A  83      16.371 -41.501  -5.194  1.00  0.87           C
ATOM    700 1HB  SER A  83      15.862 -40.944  -5.853  1.00  0.87           H
ATOM    701 2HB  SER A  83      16.099 -42.572  -5.385  1.00  0.87           H
ATOM    702  OG  SER A  83      15.835 -41.258  -3.865  1.00  0.87           O
ATOM    703  HG  SER A  83      14.889 -41.419  -3.920  1.00  0.87           H
ATOM    704  N   CYS A  84      18.815 -41.254  -3.147  1.00  0.89           N
ATOM    705  H   CYS A  84      18.472 -40.336  -3.064  1.00  0.89           H
ATOM    706  CA  CYS A  84      19.158 -41.749  -1.805  1.00  0.89           C
ATOM    707  HA  CYS A  84      18.600 -42.664  -1.638  1.00  0.89           H
ATOM    708  C   CYS A  84      18.721 -40.814  -0.645  1.00  0.89           C
ATOM    709  O   CYS A  84      19.449 -39.973  -0.087  1.00  0.89           O
ATOM    710  CB  CYS A  84      20.678 -41.951  -1.806  1.00  0.89           C
ATOM    711 1HB  CYS A  84      20.985 -42.581  -2.684  1.00  0.89           H
ATOM    712 2HB  CYS A  84      21.231 -41.067  -2.003  1.00  0.89           H
ATOM    713  SG  CYS A  84      21.338 -42.592  -0.283  1.00  0.89           S
ATOM    714  N   SER A  85      17.441 -41.044  -0.240  1.00  0.81           N
ATOM    715  H   SER A  85      16.935 -41.809  -0.670  1.00  0.81           H
ATOM    716  CA  SER A  85      16.755 -40.416   0.948  1.00  0.81           C
ATOM    717  HA  SER A  85      16.978 -39.331   0.911  1.00  0.81           H
ATOM    718  C   SER A  85      17.191 -40.858   2.346  1.00  0.81           C
ATOM    719  O   SER A  85      16.602 -40.443   3.296  1.00  0.81           O
ATOM    720  CB  SER A  85      15.166 -40.529   0.760  1.00  0.81           C
ATOM    721 1HB  SER A  85      14.612 -39.966   1.441  1.00  0.81           H
ATOM    722 2HB  SER A  85      14.873 -40.012  -0.155  1.00  0.81           H
ATOM    723  OG  SER A  85      14.688 -41.863   0.589  1.00  0.81           O
ATOM    724  HG  SER A  85      14.073 -41.920  -0.167  1.00  0.81           H
ATOM    725  N   SER A  86      18.273 -41.639   2.436  1.00  0.81           N
ATOM    726  H   SER A  86      18.508 -42.115   1.550  1.00  0.81           H
ATOM    727  CA  SER A  86      19.040 -41.936   3.637  1.00  0.81           C
ATOM    728  HA  SER A  86      18.334 -42.262   4.390  1.00  0.81           H
ATOM    729  C   SER A  86      19.743 -40.703   4.332  1.00  0.81           C
ATOM    730  O   SER A  86      20.831 -40.899   4.902  1.00  0.81           O
ATOM    731  CB  SER A  86      20.074 -43.084   3.331  1.00  0.81           C
ATOM    732 1HB  SER A  86      20.908 -42.706   2.774  1.00  0.81           H
ATOM    733 2HB  SER A  86      20.383 -43.468   4.250  1.00  0.81           H
ATOM    734  OG  SER A  86      19.470 -44.122   2.654  1.00  0.81           O
ATOM    735  HG  SER A  86      20.120 -44.618   2.117  1.00  0.81           H
ATOM    736  N   SER A  87      19.190 -39.513   4.182  1.00  0.72           N
ATOM    737  H   SER A  87      18.208 -39.440   3.792  1.00  0.72           H
ATOM    738  CA  SER A  87      19.786 -38.289   4.612  1.00  0.72           C
ATOM    739  HA  SER A  87      20.766 -38.265   4.181  1.00  0.72           H
ATOM    740  C   SER A  87      19.896 -38.056   6.094  1.00  0.72           C
ATOM    741  O   SER A  87      18.993 -38.314   6.918  1.00  0.72           O
ATOM    742  CB  SER A  87      18.930 -37.151   4.059  1.00  0.72           C
ATOM    743 1HB  SER A  87      17.821 -37.362   4.099  1.00  0.72           H
ATOM    744 2HB  SER A  87      19.220 -36.238   4.552  1.00  0.72           H
ATOM    745  OG  SER A  87      19.325 -36.980   2.698  1.00  0.72           O
ATOM    746  HG  SER A  87      18.540 -36.915   2.131  1.00  0.72           H
ATOM    747  N   THR A  88      21.026 -37.563   6.494  1.00  0.64           N
ATOM    748  H   THR A  88      21.748 -37.347   5.849  1.00  0.64           H
ATOM    749  CA  THR A  88      21.391 -37.408   7.942  1.00  0.64           C
ATOM    750  HA  THR A  88      20.892 -38.116   8.528  1.00  0.64           H
ATOM    751  C   THR A  88      20.960 -35.989   8.349  1.00  0.64           C
ATOM    752  O   THR A  88      21.446 -34.954   7.942  1.00  0.64           O
ATOM    753  CB  THR A  88      22.884 -37.619   8.112  1.00  0.64           C
ATOM    754  HB  THR A  88      23.111 -37.215   9.052  1.00  0.64           H
ATOM    755  OG1 THR A  88      23.649 -36.858   7.186  1.00  0.64           O
ATOM    756  HG1 THR A  88      23.449 -35.983   7.556  1.00  0.64           H
ATOM    757  CG2 THR A  88      23.197 -39.122   8.067  1.00  0.64           C
ATOM    758 1HG2 THR A  88      22.810 -39.551   7.085  1.00  0.64           H
ATOM    759 2HG2 THR A  88      22.791 -39.563   9.052  1.00  0.64           H
ATOM    760 3HG2 THR A  88      24.258 -39.329   8.161  1.00  0.64           H
ATOM    761  N   THR A  89      20.034 -35.951   9.320  1.00  0.43           N
ATOM    762  H   THR A  89      19.831 -36.872   9.778  1.00  0.43           H
ATOM    763  CA  THR A  89      19.302 -34.814   9.969  1.00  0.43           C
ATOM    764  HA  THR A  89      18.764 -34.252   9.235  1.00  0.43           H
ATOM    765  C   THR A  89      20.204 -33.780  10.721  1.00  0.43           C
ATOM    766  O   THR A  89      19.816 -32.699  10.981  1.00  0.43           O
ATOM    767  CB  THR A  89      18.372 -35.402  10.998  1.00  0.43           C
ATOM    768  HB  THR A  89      17.857 -34.619  11.557  1.00  0.43           H
ATOM    769  OG1 THR A  89      19.042 -36.182  11.895  1.00  0.43           O
ATOM    770  HG1 THR A  89      18.679 -36.101  12.790  1.00  0.43           H
ATOM    771  CG2 THR A  89      17.231 -36.268  10.429  1.00  0.43           C
ATOM    772 1HG2 THR A  89      16.847 -35.541   9.653  1.00  0.43           H
ATOM    773 2HG2 THR A  89      16.490 -36.444  11.219  1.00  0.43           H
ATOM    774 3HG2 THR A  89      17.592 -37.203  10.077  1.00  0.43           H
ATOM    775  N   CYS A  90      21.426 -34.107  11.119  1.00  0.35           N
ATOM    776  H   CYS A  90      21.682 -35.010  11.032  1.00  0.35           H
ATOM    777  CA  CYS A  90      22.205 -33.413  12.124  1.00  0.35           C
ATOM    778  HA  CYS A  90      21.539 -32.845  12.868  1.00  0.35           H
ATOM    779  C   CYS A  90      23.109 -32.367  11.415  1.00  0.35           C
ATOM    780  O   CYS A  90      23.745 -31.518  12.013  1.00  0.35           O
ATOM    781  CB  CYS A  90      23.001 -34.480  12.892  1.00  0.35           C
ATOM    782 1HB  CYS A  90      23.689 -33.942  13.512  1.00  0.35           H
ATOM    783 2HB  CYS A  90      22.310 -34.935  13.547  1.00  0.35           H
ATOM    784  SG  CYS A  90      23.857 -35.564  11.807  1.00  0.35           S
ATOM    785  HG  CYS A  90      24.979 -34.901  11.962  1.00  0.35           H
ATOM    786  N   VAL A  91      23.341 -32.407  10.090  1.00  0.30           N
ATOM    787  H   VAL A  91      22.708 -32.989   9.601  1.00  0.30           H
ATOM    788  CA  VAL A  91      24.391 -31.654   9.449  1.00  0.30           C
ATOM    789  HA  VAL A  91      25.229 -31.436  10.126  1.00  0.30           H
ATOM    790  C   VAL A  91      23.858 -30.288   9.041  1.00  0.30           C
ATOM    791  O   VAL A  91      22.772 -30.172   8.490  1.00  0.30           O
ATOM    792  CB  VAL A  91      25.003 -32.422   8.230  1.00  0.30           C
ATOM    793  HB  VAL A  91      24.150 -32.677   7.542  1.00  0.30           H
ATOM    794  CG1 VAL A  91      25.997 -31.538   7.439  1.00  0.30           C
ATOM    795 1HG1 VAL A  91      26.408 -32.188   6.698  1.00  0.30           H
ATOM    796 2HG1 VAL A  91      26.744 -31.059   8.068  1.00  0.30           H
ATOM    797 3HG1 VAL A  91      25.501 -30.739   6.815  1.00  0.30           H
ATOM    798  CG2 VAL A  91      25.759 -33.687   8.597  1.00  0.30           C
ATOM    799 1HG2 VAL A  91      26.108 -34.243   7.677  1.00  0.30           H
ATOM    800 2HG2 VAL A  91      25.146 -34.276   9.218  1.00  0.30           H
ATOM    801 3HG2 VAL A  91      26.569 -33.330   9.284  1.00  0.30           H
ATOM    802  N   ARG A  92      24.717 -29.246   9.207  1.00  0.28           N
ATOM    803  H   ARG A  92      25.658 -29.470   9.435  1.00  0.28           H
ATOM    804  CA  ARG A  92      24.466 -27.935   8.576  1.00  0.28           C
ATOM    805  HA  ARG A  92      23.532 -27.962   7.972  1.00  0.28           H
ATOM    806  C   ARG A  92      25.667 -27.438   7.742  1.00  0.28           C
ATOM    807  O   ARG A  92      26.765 -27.436   8.257  1.00  0.28           O
ATOM    808  CB  ARG A  92      24.085 -26.911   9.644  1.00  0.28           C
ATOM    809 1HB  ARG A  92      24.926 -26.773  10.266  1.00  0.28           H
ATOM    810 2HB  ARG A  92      23.900 -25.951   9.137  1.00  0.28           H
ATOM    811  CG  ARG A  92      22.951 -27.258  10.634  1.00  0.28           C
ATOM    812 1HG  ARG A  92      23.161 -28.248  11.119  1.00  0.28           H
ATOM    813 2HG  ARG A  92      22.953 -26.489  11.420  1.00  0.28           H
ATOM    814  CD  ARG A  92      21.598 -27.301   9.924  1.00  0.28           C
ATOM    815 1HD  ARG A  92      21.438 -26.423   9.485  1.00  0.28           H
ATOM    816 2HD  ARG A  92      21.729 -28.079   9.150  1.00  0.28           H
ATOM    817  NE  ARG A  92      20.421 -27.619  10.772  1.00  0.28           N
ATOM    818  HE  ARG A  92      19.914 -26.890  11.183  1.00  0.28           H
ATOM    819  CZ  ARG A  92      19.990 -28.867  11.062  1.00  0.28           C
ATOM    820  NH1 ARG A  92      19.028 -29.105  11.947  1.00  0.28           N
ATOM    821 1HH1 ARG A  92      18.399 -28.359  12.273  1.00  0.28           H
ATOM    822 2HH1 ARG A  92      18.924 -30.051  12.319  1.00  0.28           H
ATOM    823  NH2 ARG A  92      20.560 -29.873  10.614  1.00  0.28           N
ATOM    824 1HH2 ARG A  92      21.162 -29.746   9.807  1.00  0.28           H
ATOM    825 2HH2 ARG A  92      20.021 -30.735  10.853  1.00  0.28           H
ATOM    826  N   GLN A  93      25.534 -27.024   6.450  1.00  0.74           N
ATOM    827  H   GLN A  93      24.646 -27.046   6.075  1.00  0.74           H
ATOM    828  CA  GLN A  93      26.633 -26.558   5.619  1.00  0.74           C
ATOM    829  HA  GLN A  93      27.460 -27.291   5.673  1.00  0.74           H
ATOM    830  C   GLN A  93      27.203 -25.246   6.293  1.00  0.74           C
ATOM    831  O   GLN A  93      28.408 -25.085   6.261  1.00  0.74           O
ATOM    832  CB  GLN A  93      26.146 -26.356   4.206  1.00  0.74           C
ATOM    833 1HB  GLN A  93      25.098 -25.896   4.238  1.00  0.74           H
ATOM    834 2HB  GLN A  93      26.737 -25.518   3.813  1.00  0.74           H
ATOM    835  CG  GLN A  93      26.191 -27.488   3.165  1.00  0.74           C
ATOM    836 1HG  GLN A  93      27.253 -27.741   3.020  1.00  0.74           H
ATOM    837 2HG  GLN A  93      25.678 -28.299   3.618  1.00  0.74           H
ATOM    838  CD  GLN A  93      25.426 -27.165   1.884  1.00  0.74           C
ATOM    839  OE1 GLN A  93      25.242 -26.035   1.554  1.00  0.74           O
ATOM    840  NE2 GLN A  93      25.043 -28.169   1.122  1.00  0.74           N
ATOM    841 1HE2 GLN A  93      24.430 -27.795   0.426  1.00  0.74           H
ATOM    842 2HE2 GLN A  93      25.219 -29.129   1.380  1.00  0.74           H
ATOM    843  N   ALA A  94      26.394 -24.309   6.829  1.00  0.83           N
ATOM    844  H   ALA A  94      25.397 -24.455   6.970  1.00  0.83           H
ATOM    845  CA  ALA A  94      26.858 -23.031   7.525  1.00  0.83           C
ATOM    846  HA  ALA A  94      27.690 -22.656   6.887  1.00  0.83           H
ATOM    847  C   ALA A  94      27.377 -23.301   8.963  1.00  0.83           C
ATOM    848  O   ALA A  94      26.587 -23.822   9.757  1.00  0.83           O
ATOM    849  CB  ALA A  94      25.851 -21.928   7.405  1.00  0.83           C
ATOM    850 1HB  ALA A  94      25.044 -22.081   8.083  1.00  0.83           H
ATOM    851 2HB  ALA A  94      25.556 -21.833   6.419  1.00  0.83           H
ATOM    852 3HB  ALA A  94      26.355 -21.026   7.662  1.00  0.83           H
ATOM    853  N   GLN A  95      28.579 -22.797   9.291  1.00  0.75           N
ATOM    854  H   GLN A  95      29.130 -22.407   8.608  1.00  0.75           H
ATOM    855  CA  GLN A  95      29.139 -22.940  10.656  1.00  0.75           C
ATOM    856  HA  GLN A  95      28.246 -23.100  11.333  1.00  0.75           H
ATOM    857  C   GLN A  95      29.673 -21.613  11.238  1.00  0.75           C
ATOM    858  O   GLN A  95      30.883 -21.524  11.504  1.00  0.75           O
ATOM    859  CB  GLN A  95      30.159 -24.069  10.749  1.00  0.75           C
ATOM    860 1HB  GLN A  95      30.844 -23.910   9.975  1.00  0.75           H
ATOM    861 2HB  GLN A  95      30.610 -24.116  11.720  1.00  0.75           H
ATOM    862  CG  GLN A  95      29.501 -25.419  10.597  1.00  0.75           C
ATOM    863 1HG  GLN A  95      29.071 -25.409   9.534  1.00  0.75           H
ATOM    864 2HG  GLN A  95      30.359 -26.115  10.697  1.00  0.75           H
ATOM    865  CD  GLN A  95      28.357 -25.817  11.567  1.00  0.75           C
ATOM    866  OE1 GLN A  95      28.217 -25.399  12.691  1.00  0.75           O
ATOM    867  NE2 GLN A  95      27.447 -26.705  11.107  1.00  0.75           N
ATOM    868 1HE2 GLN A  95      26.779 -27.039  11.752  1.00  0.75           H
ATOM    869 2HE2 GLN A  95      27.407 -26.931  10.116  1.00  0.75           H
ATOM    870  N   CYS A  96      28.886 -20.568  11.323  1.00  0.71           N
ATOM    871  H   CYS A  96      28.003 -20.632  10.841  1.00  0.71           H
ATOM    872  CA  CYS A  96      29.265 -19.224  11.701  1.00  0.71           C
ATOM    873  HA  CYS A  96      30.206 -18.985  11.231  1.00  0.71           H
ATOM    874  C   CYS A  96      29.378 -18.938  13.275  1.00  0.71           C
ATOM    875  O   CYS A  96      29.892 -17.914  13.658  1.00  0.71           O
ATOM    876  CB  CYS A  96      28.261 -18.234  11.194  1.00  0.71           C
ATOM    877 1HB  CYS A  96      27.305 -18.427  11.642  1.00  0.71           H
ATOM    878 2HB  CYS A  96      28.483 -17.270  11.512  1.00  0.71           H
ATOM    879  SG  CYS A  96      27.965 -18.140   9.365  1.00  0.71           S
ATOM    880  N   GLY A  97      29.218 -20.010  14.113  1.00  0.71           N
ATOM    881  H   GLY A  97      29.016 -20.900  13.786  1.00  0.71           H
ATOM    882  CA  GLY A  97      29.379 -19.817  15.530  1.00  0.71           C
ATOM    883 1HA  GLY A  97      29.309 -20.805  16.026  1.00  0.71           H
ATOM    884 2HA  GLY A  97      30.447 -19.527  15.769  1.00  0.71           H
ATOM    885  C   GLY A  97      28.331 -18.966  16.191  1.00  0.71           C
ATOM    886  O   GLY A  97      27.213 -19.385  16.440  1.00  0.71           O
ATOM    887  N   GLN A  98      28.763 -17.727  16.386  1.00  0.62           N
ATOM    888  H   GLN A  98      29.737 -17.596  16.138  1.00  0.62           H
ATOM    889  CA  GLN A  98      27.939 -16.659  16.872  1.00  0.62           C
ATOM    890  HA  GLN A  98      26.925 -16.966  16.766  1.00  0.62           H
ATOM    891  C   GLN A  98      28.127 -15.384  16.164  1.00  0.62           C
ATOM    892  O   GLN A  98      27.815 -14.308  16.673  1.00  0.62           O
ATOM    893  CB  GLN A  98      28.202 -16.484  18.364  1.00  0.62           C
ATOM    894 1HB  GLN A  98      29.196 -16.070  18.580  1.00  0.62           H
ATOM    895 2HB  GLN A  98      27.396 -15.852  18.691  1.00  0.62           H
ATOM    896  CG  GLN A  98      28.177 -17.678  19.265  1.00  0.62           C
ATOM    897 1HG  GLN A  98      28.002 -17.247  20.231  1.00  0.62           H
ATOM    898 2HG  GLN A  98      27.323 -18.314  18.933  1.00  0.62           H
ATOM    899  CD  GLN A  98      29.518 -18.442  19.477  1.00  0.62           C
ATOM    900  OE1 GLN A  98      30.554 -17.919  19.740  1.00  0.62           O
ATOM    901  NE2 GLN A  98      29.642 -19.720  19.280  1.00  0.62           N
ATOM    902 1HE2 GLN A  98      30.535 -20.090  19.532  1.00  0.62           H
ATOM    903 2HE2 GLN A  98      28.855 -20.364  19.318  1.00  0.62           H
ATOM    904  N   ASP A  99      28.555 -15.369  14.913  1.00  0.74           N
ATOM    905  H   ASP A  99      28.707 -16.257  14.429  1.00  0.74           H
ATOM    906  CA  ASP A  99      28.489 -14.271  13.983  1.00  0.74           C
ATOM    907  HA  ASP A  99      28.752 -13.312  14.450  1.00  0.74           H
ATOM    908  C   ASP A  99      27.111 -14.085  13.350  1.00  0.74           C
ATOM    909  O   ASP A  99      26.182 -14.771  13.657  1.00  0.74           O
ATOM    910  CB  ASP A  99      29.460 -14.647  12.822  1.00  0.74           C
ATOM    911 1HB  ASP A  99      29.392 -15.575  12.289  1.00  0.74           H
ATOM    912 2HB  ASP A  99      29.328 -13.864  12.084  1.00  0.74           H
ATOM    913  CG  ASP A  99      30.913 -14.489  13.213  1.00  0.74           C
ATOM    914  OD1 ASP A  99      31.153 -14.054  14.338  1.00  0.74           O
ATOM    915  OD2 ASP A  99      31.834 -14.683  12.359  1.00  0.74           O
ATOM    916  N   PHE A 100      26.896 -13.018  12.644  1.00  0.82           N
ATOM    917  H   PHE A 100      27.621 -12.368  12.393  1.00  0.82           H
ATOM    918  CA  PHE A 100      25.629 -12.864  11.858  1.00  0.82           C
ATOM    919  HA  PHE A 100      24.823 -13.150  12.580  1.00  0.82           H
ATOM    920  C   PHE A 100      25.660 -13.675  10.589  1.00  0.82           C
ATOM    921  O   PHE A 100      26.635 -13.712   9.865  1.00  0.82           O
ATOM    922  CB  PHE A 100      25.413 -11.398  11.454  1.00  0.82           C
ATOM    923 1HB  PHE A 100      25.423 -10.804  12.361  1.00  0.82           H
ATOM    924 2HB  PHE A 100      26.267 -11.140  10.790  1.00  0.82           H
ATOM    925  CG  PHE A 100      24.179 -11.096  10.591  1.00  0.82           C
ATOM    926  CD1 PHE A 100      22.913 -11.234  11.217  1.00  0.82           C
ATOM    927  HD1 PHE A 100      22.871 -11.477  12.264  1.00  0.82           H
ATOM    928  CD2 PHE A 100      24.235 -10.745   9.250  1.00  0.82           C
ATOM    929  HD2 PHE A 100      25.134 -10.720   8.679  1.00  0.82           H
ATOM    930  CE1 PHE A 100      21.759 -10.999  10.405  1.00  0.82           C
ATOM    931  HE1 PHE A 100      20.786 -11.089  10.812  1.00  0.82           H
ATOM    932  CE2 PHE A 100      23.094 -10.408   8.493  1.00  0.82           C
ATOM    933  HE2 PHE A 100      23.145 -10.253   7.423  1.00  0.82           H
ATOM    934  CZ  PHE A 100      21.827 -10.614   9.037  1.00  0.82           C
ATOM    935  HZ  PHE A 100      20.978 -10.365   8.391  1.00  0.82           H
ATOM    936  N   GLN A 101      24.579 -14.354  10.276  1.00  0.81           N
ATOM    937  H   GLN A 101      23.767 -14.201  10.759  1.00  0.81           H
ATOM    938  CA  GLN A 101      24.456 -15.205   9.099  1.00  0.81           C
ATOM    939  HA  GLN A 101      25.416 -15.224   8.615  1.00  0.81           H
ATOM    940  C   GLN A 101      23.483 -14.582   8.142  1.00  0.81           C
ATOM    941  O   GLN A 101      22.324 -14.479   8.484  1.00  0.81           O
ATOM    942  CB  GLN A 101      24.122 -16.686   9.402  1.00  0.81           C
ATOM    943 1HB  GLN A 101      24.746 -16.968  10.274  1.00  0.81           H
ATOM    944 2HB  GLN A 101      23.073 -16.754   9.593  1.00  0.81           H
ATOM    945  CG  GLN A 101      24.502 -17.538   8.172  1.00  0.81           C
ATOM    946 1HG  GLN A 101      24.028 -17.059   7.355  1.00  0.81           H
ATOM    947 2HG  GLN A 101      25.526 -17.381   8.109  1.00  0.81           H
ATOM    948  CD  GLN A 101      24.010 -18.957   8.235  1.00  0.81           C
ATOM    949  OE1 GLN A 101      23.816 -19.448   9.346  1.00  0.81           O
ATOM    950  NE2 GLN A 101      23.698 -19.538   7.133  1.00  0.81           N
ATOM    951 1HE2 GLN A 101      23.146 -20.363   7.092  1.00  0.81           H
ATOM    952 2HE2 GLN A 101      23.795 -18.974   6.319  1.00  0.81           H
ATOM    953  N   CYS A 102      23.810 -14.302   6.856  1.00  0.87           N
ATOM    954  H   CYS A 102      24.638 -14.625   6.484  1.00  0.87           H
ATOM    955  CA  CYS A 102      22.897 -13.861   5.835  1.00  0.87           C
ATOM    956  HA  CYS A 102      22.501 -12.952   6.203  1.00  0.87           H
ATOM    957  C   CYS A 102      21.678 -14.785   5.637  1.00  0.87           C
ATOM    958  O   CYS A 102      21.752 -15.933   6.096  1.00  0.87           O
ATOM    959  CB  CYS A 102      23.639 -13.607   4.505  1.00  0.87           C
ATOM    960 1HB  CYS A 102      23.941 -14.579   4.123  1.00  0.87           H
ATOM    961 2HB  CYS A 102      22.982 -13.139   3.883  1.00  0.87           H
ATOM    962  SG  CYS A 102      25.126 -12.659   4.543  1.00  0.87           S
ATOM    963  N   LYS A 103      20.599 -14.335   5.013  1.00  0.78           N
ATOM    964  H   LYS A 103      20.674 -13.387   4.580  1.00  0.78           H
ATOM    965  CA  LYS A 103      19.296 -14.979   5.061  1.00  0.78           C
ATOM    966  HA  LYS A 103      19.174 -15.115   6.106  1.00  0.78           H
ATOM    967  C   LYS A 103      19.201 -16.422   4.495  1.00  0.78           C
ATOM    968  O   LYS A 103      18.302 -17.119   4.965  1.00  0.78           O
ATOM    969  CB  LYS A 103      18.315 -14.003   4.364  1.00  0.78           C
ATOM    970 1HB  LYS A 103      18.633 -13.018   4.584  1.00  0.78           H
ATOM    971 2HB  LYS A 103      18.257 -14.056   3.304  1.00  0.78           H
ATOM    972  CG  LYS A 103      16.888 -14.189   4.976  1.00  0.78           C
ATOM    973 1HG  LYS A 103      16.249 -13.623   4.321  1.00  0.78           H
ATOM    974 2HG  LYS A 103      16.570 -15.245   4.816  1.00  0.78           H
ATOM    975  CD  LYS A 103      16.728 -13.750   6.440  1.00  0.78           C
ATOM    976 1HD  LYS A 103      17.518 -14.269   7.002  1.00  0.78           H
ATOM    977 2HD  LYS A 103      16.823 -12.640   6.594  1.00  0.78           H
ATOM    978  CE  LYS A 103      15.467 -14.382   7.074  1.00  0.78           C
ATOM    979 1HE  LYS A 103      15.237 -15.238   6.455  1.00  0.78           H
ATOM    980 2HE  LYS A 103      15.661 -14.650   8.126  1.00  0.78           H
ATOM    981  NZ  LYS A 103      14.308 -13.461   6.949  1.00  0.78           N
ATOM    982 1HZ  LYS A 103      13.435 -13.728   7.304  1.00  0.78           H
ATOM    983 2HZ  LYS A 103      14.129 -13.139   5.992  1.00  0.78           H
ATOM    984 3HZ  LYS A 103      14.594 -12.638   7.418  1.00  0.78           H
ATOM    985  N   GLU A 104      19.953 -16.863   3.535  1.00  0.78           N
ATOM    986  H   GLU A 104      20.424 -16.235   2.885  1.00  0.78           H
ATOM    987  CA  GLU A 104      19.903 -18.269   3.118  1.00  0.78           C
ATOM    988  HA  GLU A 104      19.355 -18.905   3.826  1.00  0.78           H
ATOM    989  C   GLU A 104      21.324 -18.829   2.983  1.00  0.78           C
ATOM    990  O   GLU A 104      21.568 -20.025   2.812  1.00  0.78           O
ATOM    991  CB  GLU A 104      19.261 -18.240   1.687  1.00  0.78           C
ATOM    992 1HB  GLU A 104      19.796 -17.635   0.952  1.00  0.78           H
ATOM    993 2HB  GLU A 104      19.305 -19.247   1.235  1.00  0.78           H
ATOM    994  CG  GLU A 104      17.775 -17.922   1.499  1.00  0.78           C
ATOM    995 1HG  GLU A 104      17.632 -16.901   1.755  1.00  0.78           H
ATOM    996 2HG  GLU A 104      17.549 -18.006   0.408  1.00  0.78           H
ATOM    997  CD  GLU A 104      16.895 -18.890   2.320  1.00  0.78           C
ATOM    998  OE1 GLU A 104      17.061 -20.131   2.220  1.00  0.78           O
ATOM    999  OE2 GLU A 104      15.965 -18.519   2.987  1.00  0.78           O
ATOM   1000  N   THR A 105      22.258 -17.921   2.985  1.00  0.84           N
ATOM   1001  H   THR A 105      22.010 -16.962   3.193  1.00  0.84           H
ATOM   1002  CA  THR A 105      23.681 -18.120   2.573  1.00  0.84           C
ATOM   1003  HA  THR A 105      23.666 -19.037   2.006  1.00  0.84           H
ATOM   1004  C   THR A 105      24.557 -18.262   3.800  1.00  0.84           C
ATOM   1005  O   THR A 105      24.476 -17.375   4.738  1.00  0.84           O
ATOM   1006  CB  THR A 105      24.278 -17.051   1.658  1.00  0.84           C
ATOM   1007  HB  THR A 105      24.291 -16.091   2.264  1.00  0.84           H
ATOM   1008  OG1 THR A 105      23.369 -16.824   0.614  1.00  0.84           O
ATOM   1009  HG1 THR A 105      22.634 -16.272   0.993  1.00  0.84           H
ATOM   1010  CG2 THR A 105      25.644 -17.287   0.997  1.00  0.84           C
ATOM   1011 1HG2 THR A 105      26.328 -17.883   1.550  1.00  0.84           H
ATOM   1012 2HG2 THR A 105      26.071 -16.297   0.821  1.00  0.84           H
ATOM   1013 3HG2 THR A 105      25.607 -17.895   0.083  1.00  0.84           H
ATOM   1014  N   GLY A 106      25.409 -19.247   3.869  1.00  0.83           N
ATOM   1015  H   GLY A 106      25.349 -20.025   3.193  1.00  0.83           H
ATOM   1016  CA  GLY A 106      26.392 -19.370   4.927  1.00  0.83           C
ATOM   1017 1HA  GLY A 106      25.907 -19.141   5.851  1.00  0.83           H
ATOM   1018 2HA  GLY A 106      26.741 -20.377   4.907  1.00  0.83           H
ATOM   1019  C   GLY A 106      27.650 -18.427   4.981  1.00  0.83           C
ATOM   1020  O   GLY A 106      28.760 -18.808   5.470  1.00  0.83           O
ATOM   1021  N   ARG A 107      27.532 -17.221   4.421  1.00  0.80           N
ATOM   1022  H   ARG A 107      26.626 -17.047   3.977  1.00  0.80           H
ATOM   1023  CA  ARG A 107      28.436 -16.135   4.635  1.00  0.80           C
ATOM   1024  HA  ARG A 107      29.491 -16.452   4.524  1.00  0.80           H
ATOM   1025  C   ARG A 107      28.224 -15.651   6.103  1.00  0.80           C
ATOM   1026  O   ARG A 107      27.098 -15.312   6.511  1.00  0.80           O
ATOM   1027  CB  ARG A 107      28.079 -15.026   3.610  1.00  0.80           C
ATOM   1028 1HB  ARG A 107      28.326 -15.503   2.639  1.00  0.80           H
ATOM   1029 2HB  ARG A 107      27.054 -14.775   3.606  1.00  0.80           H
ATOM   1030  CG  ARG A 107      28.870 -13.704   3.740  1.00  0.80           C
ATOM   1031 1HG  ARG A 107      28.611 -13.243   4.734  1.00  0.80           H
ATOM   1032 2HG  ARG A 107      29.965 -13.777   3.598  1.00  0.80           H
ATOM   1033  CD  ARG A 107      28.440 -12.670   2.726  1.00  0.80           C
ATOM   1034 1HD  ARG A 107      27.406 -12.746   2.704  1.00  0.80           H
ATOM   1035 2HD  ARG A 107      28.590 -11.644   3.076  1.00  0.80           H
ATOM   1036  NE  ARG A 107      29.135 -12.787   1.448  1.00  0.80           N
ATOM   1037  HE  ARG A 107      29.621 -13.659   1.333  1.00  0.80           H
ATOM   1038  CZ  ARG A 107      29.117 -11.879   0.498  1.00  0.80           C
ATOM   1039  NH1 ARG A 107      28.409 -10.772   0.465  1.00  0.80           N
ATOM   1040 1HH1 ARG A 107      27.923 -10.520   1.353  1.00  0.80           H
ATOM   1041 2HH1 ARG A 107      28.405 -10.121  -0.283  1.00  0.80           H
ATOM   1042  NH2 ARG A 107      29.961 -12.087  -0.431  1.00  0.80           N
ATOM   1043 1HH2 ARG A 107      30.477 -12.967  -0.414  1.00  0.80           H
ATOM   1044 2HH2 ARG A 107      30.086 -11.471  -1.221  1.00  0.80           H
ATOM   1045  N   CYS A 108      29.324 -15.619   6.796  1.00  0.87           N
ATOM   1046  H   CYS A 108      30.216 -15.870   6.338  1.00  0.87           H
ATOM   1047  CA  CYS A 108      29.374 -15.258   8.191  1.00  0.87           C
ATOM   1048  HA  CYS A 108      28.374 -15.243   8.785  1.00  0.87           H
ATOM   1049  C   CYS A 108      29.955 -13.867   8.251  1.00  0.87           C
ATOM   1050  O   CYS A 108      30.969 -13.600   7.622  1.00  0.87           O
ATOM   1051  CB  CYS A 108      30.246 -16.235   8.910  1.00  0.87           C
ATOM   1052 1HB  CYS A 108      31.234 -16.157   8.450  1.00  0.87           H
ATOM   1053 2HB  CYS A 108      30.111 -16.006   9.979  1.00  0.87           H
ATOM   1054  SG  CYS A 108      29.905 -17.959   8.703  1.00  0.87           S
ATOM   1055  N   LEU A 109      29.391 -12.951   9.081  1.00  0.85           N
ATOM   1056  H   LEU A 109      28.479 -13.099   9.535  1.00  0.85           H
ATOM   1057  CA  LEU A 109      29.847 -11.530   9.180  1.00  0.85           C
ATOM   1058  HA  LEU A 109      30.803 -11.306   8.693  1.00  0.85           H
ATOM   1059  C   LEU A 109      29.934 -11.111  10.672  1.00  0.85           C
ATOM   1060  O   LEU A 109      29.124 -11.542  11.443  1.00  0.85           O
ATOM   1061  CB  LEU A 109      28.827 -10.610   8.506  1.00  0.85           C
ATOM   1062 1HB  LEU A 109      27.861 -10.856   8.942  1.00  0.85           H
ATOM   1063 2HB  LEU A 109      29.063  -9.504   8.620  1.00  0.85           H
ATOM   1064  CG  LEU A 109      28.684 -10.781   7.021  1.00  0.85           C
ATOM   1065  HG  LEU A 109      28.291 -11.751   6.788  1.00  0.85           H
ATOM   1066  CD1 LEU A 109      27.622  -9.774   6.492  1.00  0.85           C
ATOM   1067 1HD1 LEU A 109      28.038  -8.756   6.589  1.00  0.85           H
ATOM   1068 2HD1 LEU A 109      26.771  -9.882   7.092  1.00  0.85           H
ATOM   1069 3HD1 LEU A 109      27.371 -10.004   5.486  1.00  0.85           H
ATOM   1070  CD2 LEU A 109      30.047 -10.532   6.274  1.00  0.85           C
ATOM   1071 1HD2 LEU A 109      29.858 -10.432   5.215  1.00  0.85           H
ATOM   1072 2HD2 LEU A 109      30.745 -11.325   6.399  1.00  0.85           H
ATOM   1073 3HD2 LEU A 109      30.439  -9.586   6.597  1.00  0.85           H
ATOM   1074  N   LYS A 110      30.903 -10.201  10.967  1.00  0.78           N
ATOM   1075  H   LYS A 110      31.463  -9.919  10.204  1.00  0.78           H
ATOM   1076  CA  LYS A 110      30.991  -9.502  12.317  1.00  0.78           C
ATOM   1077  HA  LYS A 110      30.802 -10.241  13.026  1.00  0.78           H
ATOM   1078  C   LYS A 110      30.008  -8.406  12.412  1.00  0.78           C
ATOM   1079  O   LYS A 110      29.826  -7.650  11.461  1.00  0.78           O
ATOM   1080  CB  LYS A 110      32.410  -9.047  12.462  1.00  0.78           C
ATOM   1081 1HB  LYS A 110      32.638  -8.253  11.732  1.00  0.78           H
ATOM   1082 2HB  LYS A 110      32.485  -8.592  13.444  1.00  0.78           H
ATOM   1083  CG  LYS A 110      33.566 -10.144  12.421  1.00  0.78           C
ATOM   1084 1HG  LYS A 110      33.964 -10.225  11.380  1.00  0.78           H
ATOM   1085 2HG  LYS A 110      34.459  -9.664  12.896  1.00  0.78           H
ATOM   1086  CD  LYS A 110      33.134 -11.478  13.168  1.00  0.78           C
ATOM   1087 1HD  LYS A 110      32.726 -11.228  14.163  1.00  0.78           H
ATOM   1088 2HD  LYS A 110      32.450 -12.026  12.564  1.00  0.78           H
ATOM   1089  CE  LYS A 110      34.469 -12.187  13.328  1.00  0.78           C
ATOM   1090 1HE  LYS A 110      35.021 -11.937  12.495  1.00  0.78           H
ATOM   1091 2HE  LYS A 110      35.017 -11.744  14.154  1.00  0.78           H
ATOM   1092  NZ  LYS A 110      34.366 -13.640  13.580  1.00  0.78           N
ATOM   1093 1HZ  LYS A 110      35.234 -14.180  13.311  1.00  0.78           H
ATOM   1094 2HZ  LYS A 110      33.549 -14.099  13.131  1.00  0.78           H
ATOM   1095 3HZ  LYS A 110      34.277 -13.917  14.548  1.00  0.78           H
ATOM   1096  N   ARG A 111      29.341  -8.221  13.581  1.00  0.73           N
ATOM   1097  H   ARG A 111      29.662  -8.952  14.261  1.00  0.73           H
ATOM   1098  CA  ARG A 111      28.126  -7.389  13.791  1.00  0.73           C
ATOM   1099  HA  ARG A 111      27.408  -7.681  13.062  1.00  0.73           H
ATOM   1100  C   ARG A 111      28.291  -5.850  13.597  1.00  0.73           C
ATOM   1101  O   ARG A 111      27.361  -5.059  13.491  1.00  0.73           O
ATOM   1102  CB  ARG A 111      27.529  -7.681  15.182  1.00  0.73           C
ATOM   1103 1HB  ARG A 111      28.351  -7.810  15.893  1.00  0.73           H
ATOM   1104 2HB  ARG A 111      26.770  -6.933  15.379  1.00  0.73           H
ATOM   1105  CG  ARG A 111      26.664  -8.976  15.237  1.00  0.73           C
ATOM   1106 1HG  ARG A 111      25.963  -8.926  14.444  1.00  0.73           H
ATOM   1107 2HG  ARG A 111      27.338  -9.899  15.212  1.00  0.73           H
ATOM   1108  CD  ARG A 111      25.889  -9.044  16.594  1.00  0.73           C
ATOM   1109 1HD  ARG A 111      25.325  -8.074  16.789  1.00  0.73           H
ATOM   1110 2HD  ARG A 111      25.102  -9.739  16.480  1.00  0.73           H
ATOM   1111  NE  ARG A 111      26.717  -9.560  17.700  1.00  0.73           N
ATOM   1112  HE  ARG A 111      27.485 -10.129  17.472  1.00  0.73           H
ATOM   1113  CZ  ARG A 111      26.368  -9.614  18.994  1.00  0.73           C
ATOM   1114  NH1 ARG A 111      25.196  -9.048  19.261  1.00  0.73           N
ATOM   1115 1HH1 ARG A 111      24.703  -8.598  18.513  1.00  0.73           H
ATOM   1116 2HH1 ARG A 111      24.843  -9.107  20.161  1.00  0.73           H
ATOM   1117  NH2 ARG A 111      27.088 -10.118  19.950  1.00  0.73           N
ATOM   1118 1HH2 ARG A 111      27.965 -10.535  19.745  1.00  0.73           H
ATOM   1119 2HH2 ARG A 111      26.781 -10.309  20.936  1.00  0.73           H
ATOM   1120  N   HIS A 112      29.549  -5.440  13.408  1.00  0.72           N
ATOM   1121  H   HIS A 112      30.293  -6.030  13.769  1.00  0.72           H
ATOM   1122  CA  HIS A 112      29.945  -4.096  12.882  1.00  0.72           C
ATOM   1123  HA  HIS A 112      29.712  -3.370  13.649  1.00  0.72           H
ATOM   1124  C   HIS A 112      29.140  -3.785  11.594  1.00  0.72           C
ATOM   1125  O   HIS A 112      28.748  -2.700  11.315  1.00  0.72           O
ATOM   1126  CB  HIS A 112      31.448  -4.065  12.685  1.00  0.72           C
ATOM   1127 1HB  HIS A 112      31.734  -4.666  11.777  1.00  0.72           H
ATOM   1128 2HB  HIS A 112      31.763  -2.992  12.566  1.00  0.72           H
ATOM   1129  CG  HIS A 112      32.253  -4.683  13.904  1.00  0.72           C
ATOM   1130  ND1 HIS A 112      31.866  -4.684  15.223  1.00  0.72           N
ATOM   1131  HD1 HIS A 112      31.103  -4.213  15.610  1.00  0.72           H
ATOM   1132  CD2 HIS A 112      33.427  -5.377  13.765  1.00  0.72           C
ATOM   1133  HD2 HIS A 112      33.948  -5.470  12.798  1.00  0.72           H
ATOM   1134  CE1 HIS A 112      32.926  -5.207  15.905  1.00  0.72           C
ATOM   1135  HE1 HIS A 112      33.026  -5.218  16.982  1.00  0.72           H
ATOM   1136  NE2 HIS A 112      33.872  -5.608  15.089  1.00  0.72           N
ATOM   1137  N   LEU A 113      28.976  -4.833  10.745  1.00  0.81           N
ATOM   1138  H   LEU A 113      29.332  -5.735  11.056  1.00  0.81           H
ATOM   1139  CA  LEU A 113      28.360  -4.733   9.420  1.00  0.81           C
ATOM   1140  HA  LEU A 113      28.591  -3.770   9.070  1.00  0.81           H
ATOM   1141  C   LEU A 113      26.820  -4.846   9.457  1.00  0.81           C
ATOM   1142  O   LEU A 113      26.187  -4.861   8.452  1.00  0.81           O
ATOM   1143  CB  LEU A 113      28.936  -5.897   8.504  1.00  0.81           C
ATOM   1144 1HB  LEU A 113      28.513  -6.811   8.885  1.00  0.81           H
ATOM   1145 2HB  LEU A 113      28.539  -5.824   7.570  1.00  0.81           H
ATOM   1146  CG  LEU A 113      30.509  -5.917   8.468  1.00  0.81           C
ATOM   1147  HG  LEU A 113      30.991  -6.018   9.405  1.00  0.81           H
ATOM   1148  CD1 LEU A 113      31.003  -6.976   7.546  1.00  0.81           C
ATOM   1149 1HD1 LEU A 113      32.073  -6.984   7.368  1.00  0.81           H
ATOM   1150 2HD1 LEU A 113      30.612  -6.852   6.546  1.00  0.81           H
ATOM   1151 3HD1 LEU A 113      30.824  -7.931   8.046  1.00  0.81           H
ATOM   1152  CD2 LEU A 113      30.964  -4.564   7.923  1.00  0.81           C
ATOM   1153 1HD2 LEU A 113      32.058  -4.562   7.781  1.00  0.81           H
ATOM   1154 2HD2 LEU A 113      30.831  -3.796   8.679  1.00  0.81           H
ATOM   1155 3HD2 LEU A 113      30.514  -4.218   6.982  1.00  0.81           H
ATOM   1156  N   VAL A 114      26.239  -4.910  10.638  1.00  0.88           N
ATOM   1157  H   VAL A 114      26.706  -4.857  11.483  1.00  0.88           H
ATOM   1158  CA  VAL A 114      24.795  -4.771  10.685  1.00  0.88           C
ATOM   1159  HA  VAL A 114      24.379  -5.256   9.781  1.00  0.88           H
ATOM   1160  C   VAL A 114      24.288  -3.350  10.831  1.00  0.88           C
ATOM   1161  O   VAL A 114      24.576  -2.671  11.805  1.00  0.88           O
ATOM   1162  CB  VAL A 114      24.161  -5.730  11.712  1.00  0.88           C
ATOM   1163  HB  VAL A 114      24.596  -5.510  12.669  1.00  0.88           H
ATOM   1164  CG1 VAL A 114      22.595  -5.660  11.735  1.00  0.88           C
ATOM   1165 1HG1 VAL A 114      22.149  -6.321  12.459  1.00  0.88           H
ATOM   1166 2HG1 VAL A 114      22.195  -5.863  10.724  1.00  0.88           H
ATOM   1167 3HG1 VAL A 114      22.374  -4.610  11.961  1.00  0.88           H
ATOM   1168  CG2 VAL A 114      24.509  -7.185  11.245  1.00  0.88           C
ATOM   1169 1HG2 VAL A 114      25.559  -7.394  11.358  1.00  0.88           H
ATOM   1170 2HG2 VAL A 114      24.229  -7.203  10.179  1.00  0.88           H
ATOM   1171 3HG2 VAL A 114      23.947  -7.801  11.916  1.00  0.88           H
ATOM   1172  N   CYS A 115      23.419  -2.938   9.909  1.00  0.87           N
ATOM   1173  H   CYS A 115      23.263  -3.662   9.161  1.00  0.87           H
ATOM   1174  CA  CYS A 115      22.654  -1.671   9.825  1.00  0.87           C
ATOM   1175  HA  CYS A 115      22.156  -1.634   8.801  1.00  0.87           H
ATOM   1176  C   CYS A 115      23.645  -0.548   9.943  1.00  0.87           C
ATOM   1177  O   CYS A 115      23.685   0.196  10.932  1.00  0.87           O
ATOM   1178  CB  CYS A 115      21.550  -1.559  10.808  1.00  0.87           C
ATOM   1179 1HB  CYS A 115      21.949  -1.578  11.852  1.00  0.87           H
ATOM   1180 2HB  CYS A 115      21.061  -0.579  10.692  1.00  0.87           H
ATOM   1181  SG  CYS A 115      20.098  -2.605  10.811  1.00  0.87           S
ATOM   1182  N   ASN A 116      24.558  -0.479   8.963  1.00  0.79           N
ATOM   1183  H   ASN A 116      24.536  -1.221   8.270  1.00  0.79           H
ATOM   1184  CA  ASN A 116      25.745   0.372   8.965  1.00  0.79           C
ATOM   1185  HA  ASN A 116      25.746   1.134   9.768  1.00  0.79           H
ATOM   1186  C   ASN A 116      25.876   1.173   7.678  1.00  0.79           C
ATOM   1187  O   ASN A 116      26.859   1.929   7.615  1.00  0.79           O
ATOM   1188  CB  ASN A 116      26.993  -0.610   9.108  1.00  0.79           C
ATOM   1189 1HB  ASN A 116      27.677  -0.191   9.890  1.00  0.79           H
ATOM   1190 2HB  ASN A 116      26.576  -1.588   9.515  1.00  0.79           H
ATOM   1191  CG  ASN A 116      27.712  -1.079   7.892  1.00  0.79           C
ATOM   1192  OD1 ASN A 116      27.085  -1.318   6.849  1.00  0.79           O
ATOM   1193  ND2 ASN A 116      29.061  -1.247   7.856  1.00  0.79           N
ATOM   1194 1HD2 ASN A 116      29.561  -1.207   6.911  1.00  0.79           H
ATOM   1195 2HD2 ASN A 116      29.550  -0.983   8.697  1.00  0.79           H
ATOM   1196  N   GLY A 117      24.987   1.084   6.732  1.00  0.87           N
ATOM   1197  H   GLY A 117      24.091   0.615   6.927  1.00  0.87           H
ATOM   1198  CA  GLY A 117      24.979   1.899   5.471  1.00  0.87           C
ATOM   1199 1HA  GLY A 117      23.923   2.219   5.368  1.00  0.87           H
ATOM   1200 2HA  GLY A 117      25.575   2.799   5.503  1.00  0.87           H
ATOM   1201  C   GLY A 117      25.370   1.224   4.228  1.00  0.87           C
ATOM   1202  O   GLY A 117      24.619   1.412   3.216  1.00  0.87           O
ATOM   1203  N   ASP A 118      26.411   0.440   4.200  1.00  0.83           N
ATOM   1204  H   ASP A 118      26.782   0.395   5.135  1.00  0.83           H
ATOM   1205  CA  ASP A 118      26.965  -0.405   3.115  1.00  0.83           C
ATOM   1206  HA  ASP A 118      26.921   0.240   2.197  1.00  0.83           H
ATOM   1207  C   ASP A 118      26.146  -1.703   3.053  1.00  0.83           C
ATOM   1208  O   ASP A 118      25.581  -2.125   4.092  1.00  0.83           O
ATOM   1209  CB  ASP A 118      28.398  -0.868   3.366  1.00  0.83           C
ATOM   1210 1HB  ASP A 118      28.475  -1.054   4.404  1.00  0.83           H
ATOM   1211 2HB  ASP A 118      28.566  -1.806   2.856  1.00  0.83           H
ATOM   1212  CG  ASP A 118      29.461   0.114   2.883  1.00  0.83           C
ATOM   1213  OD1 ASP A 118      29.298   0.700   1.774  1.00  0.83           O
ATOM   1214  OD2 ASP A 118      30.531   0.144   3.548  1.00  0.83           O
ATOM   1215  N   GLN A 119      26.071  -2.290   1.863  1.00  0.82           N
ATOM   1216  H   GLN A 119      26.436  -1.854   1.001  1.00  0.82           H
ATOM   1217  CA  GLN A 119      25.462  -3.651   1.785  1.00  0.82           C
ATOM   1218  HA  GLN A 119      24.745  -3.833   2.578  1.00  0.82           H
ATOM   1219  C   GLN A 119      26.605  -4.687   1.926  1.00  0.82           C
ATOM   1220  O   GLN A 119      27.605  -4.546   1.274  1.00  0.82           O
ATOM   1221  CB  GLN A 119      24.771  -3.808   0.388  1.00  0.82           C
ATOM   1222 1HB  GLN A 119      24.044  -3.049   0.343  1.00  0.82           H
ATOM   1223 2HB  GLN A 119      25.440  -3.569  -0.425  1.00  0.82           H
ATOM   1224  CG  GLN A 119      24.178  -5.251   0.257  1.00  0.82           C
ATOM   1225 1HG  GLN A 119      24.928  -5.935  -0.180  1.00  0.82           H
ATOM   1226 2HG  GLN A 119      23.858  -5.618   1.236  1.00  0.82           H
ATOM   1227  CD  GLN A 119      22.927  -5.245  -0.636  1.00  0.82           C
ATOM   1228  OE1 GLN A 119      22.428  -4.268  -1.177  1.00  0.82           O
ATOM   1229  NE2 GLN A 119      22.379  -6.466  -0.816  1.00  0.82           N
ATOM   1230 1HE2 GLN A 119      21.685  -6.685  -1.559  1.00  0.82           H
ATOM   1231 2HE2 GLN A 119      22.664  -7.153  -0.186  1.00  0.82           H
ATOM   1232  N   ASP A 120      26.505  -5.759   2.730  1.00  0.89           N
ATOM   1233  H   ASP A 120      25.611  -5.804   3.317  1.00  0.89           H
ATOM   1234  CA  ASP A 120      27.550  -6.817   2.910  1.00  0.89           C
ATOM   1235  HA  ASP A 120      28.413  -6.668   2.208  1.00  0.89           H
ATOM   1236  C   ASP A 120      26.888  -8.243   2.662  1.00  0.89           C
ATOM   1237  O   ASP A 120      27.599  -9.244   2.706  1.00  0.89           O
ATOM   1238  CB  ASP A 120      28.094  -6.655   4.383  1.00  0.89           C
ATOM   1239 1HB  ASP A 120      27.182  -6.814   4.967  1.00  0.89           H
ATOM   1240 2HB  ASP A 120      28.862  -7.360   4.731  1.00  0.89           H
ATOM   1241  CG  ASP A 120      28.684  -5.283   4.748  1.00  0.89           C
ATOM   1242  OD1 ASP A 120      29.880  -5.058   4.446  1.00  0.89           O
ATOM   1243  OD2 ASP A 120      27.981  -4.455   5.387  1.00  0.89           O
ATOM   1244  N   CYS A 121      25.558  -8.439   2.401  1.00  0.90           N
ATOM   1245  H   CYS A 121      24.963  -7.663   2.616  1.00  0.90           H
ATOM   1246  CA  CYS A 121      24.979  -9.751   2.160  1.00  0.90           C
ATOM   1247  HA  CYS A 121      25.687 -10.578   2.153  1.00  0.90           H
ATOM   1248  C   CYS A 121      24.378  -9.549   0.705  1.00  0.90           C
ATOM   1249  O   CYS A 121      23.565  -8.577   0.557  1.00  0.90           O
ATOM   1250  CB  CYS A 121      23.932 -10.208   3.168  1.00  0.90           C
ATOM   1251 1HB  CYS A 121      23.182  -9.326   3.357  1.00  0.90           H
ATOM   1252 2HB  CYS A 121      23.390 -10.991   2.622  1.00  0.90           H
ATOM   1253  SG  CYS A 121      24.474 -10.786   4.842  1.00  0.90           S
ATOM   1254  N   LEU A 122      24.508 -10.504  -0.218  1.00  0.84           N
ATOM   1255  H   LEU A 122      25.129 -11.315  -0.055  1.00  0.84           H
ATOM   1256  CA  LEU A 122      23.735 -10.421  -1.455  1.00  0.84           C
ATOM   1257  HA  LEU A 122      23.611  -9.389  -1.812  1.00  0.84           H
ATOM   1258  C   LEU A 122      22.278 -10.975  -1.461  1.00  0.84           C
ATOM   1259  O   LEU A 122      21.435 -10.673  -2.317  1.00  0.84           O
ATOM   1260  CB  LEU A 122      24.534 -11.254  -2.535  1.00  0.84           C
ATOM   1261 1HB  LEU A 122      24.351 -12.343  -2.380  1.00  0.84           H
ATOM   1262 2HB  LEU A 122      24.155 -11.137  -3.526  1.00  0.84           H
ATOM   1263  CG  LEU A 122      26.038 -10.986  -2.683  1.00  0.84           C
ATOM   1264  HG  LEU A 122      26.482 -11.215  -1.714  1.00  0.84           H
ATOM   1265  CD1 LEU A 122      26.768 -11.821  -3.775  1.00  0.84           C
ATOM   1266 1HD1 LEU A 122      26.597 -11.400  -4.765  1.00  0.84           H
ATOM   1267 2HD1 LEU A 122      26.241 -12.829  -3.772  1.00  0.84           H
ATOM   1268 3HD1 LEU A 122      27.847 -11.949  -3.618  1.00  0.84           H
ATOM   1269  CD2 LEU A 122      26.258  -9.496  -3.070  1.00  0.84           C
ATOM   1270 1HD2 LEU A 122      25.666  -8.949  -2.309  1.00  0.84           H
ATOM   1271 2HD2 LEU A 122      25.825  -9.181  -4.010  1.00  0.84           H
ATOM   1272 3HD2 LEU A 122      27.286  -9.170  -3.060  1.00  0.84           H
ATOM   1273  N   ASP A 123      21.992 -11.606  -0.332  1.00  0.83           N
ATOM   1274  H   ASP A 123      22.786 -11.966   0.142  1.00  0.83           H
ATOM   1275  CA  ASP A 123      20.727 -11.805   0.343  1.00  0.83           C
ATOM   1276  HA  ASP A 123      19.965 -12.146  -0.363  1.00  0.83           H
ATOM   1277  C   ASP A 123      20.144 -10.500   0.998  1.00  0.83           C
ATOM   1278  O   ASP A 123      19.000 -10.522   1.338  1.00  0.83           O
ATOM   1279  CB  ASP A 123      20.818 -12.967   1.311  1.00  0.83           C
ATOM   1280 1HB  ASP A 123      21.462 -12.708   2.237  1.00  0.83           H
ATOM   1281 2HB  ASP A 123      19.806 -12.980   1.772  1.00  0.83           H
ATOM   1282  CG  ASP A 123      21.284 -14.345   0.867  1.00  0.83           C
ATOM   1283  OD1 ASP A 123      21.624 -14.625  -0.357  1.00  0.83           O
ATOM   1284  OD2 ASP A 123      21.376 -15.241   1.715  1.00  0.83           O
ATOM   1285  N   GLY A 124      20.957  -9.440   1.101  1.00  0.90           N
ATOM   1286  H   GLY A 124      21.792  -9.419   0.622  1.00  0.90           H
ATOM   1287  CA  GLY A 124      20.527  -8.160   1.700  1.00  0.90           C
ATOM   1288 1HA  GLY A 124      21.288  -7.335   1.569  1.00  0.90           H
ATOM   1289 2HA  GLY A 124      19.773  -7.791   1.128  1.00  0.90           H
ATOM   1290  C   GLY A 124      20.168  -8.051   3.196  1.00  0.90           C
ATOM   1291  O   GLY A 124      20.039  -6.899   3.684  1.00  0.90           O
ATOM   1292  N   SER A 125      20.059  -9.123   3.966  1.00  0.90           N
ATOM   1293  H   SER A 125      20.324 -10.043   3.670  1.00  0.90           H
ATOM   1294  CA  SER A 125      19.455  -8.891   5.321  1.00  0.90           C
ATOM   1295  HA  SER A 125      18.520  -8.299   5.149  1.00  0.90           H
ATOM   1296  C   SER A 125      20.352  -8.080   6.292  1.00  0.90           C
ATOM   1297  O   SER A 125      19.946  -7.915   7.493  1.00  0.90           O
ATOM   1298  CB  SER A 125      19.122 -10.303   5.871  1.00  0.90           C
ATOM   1299 1HB  SER A 125      18.816 -10.237   6.887  1.00  0.90           H
ATOM   1300 2HB  SER A 125      18.279 -10.537   5.278  1.00  0.90           H
ATOM   1301  OG  SER A 125      20.263 -11.165   5.715  1.00  0.90           O
ATOM   1302  HG  SER A 125      20.238 -11.851   6.421  1.00  0.90           H
ATOM   1303  N   ASP A 126      21.528  -7.574   5.857  1.00  0.87           N
ATOM   1304  H   ASP A 126      21.824  -7.691   4.865  1.00  0.87           H
ATOM   1305  CA  ASP A 126      22.501  -6.975   6.832  1.00  0.87           C
ATOM   1306  HA  ASP A 126      22.457  -7.450   7.849  1.00  0.87           H
ATOM   1307  C   ASP A 126      22.201  -5.479   7.043  1.00  0.87           C
ATOM   1308  O   ASP A 126      22.747  -4.839   7.936  1.00  0.87           O
ATOM   1309  CB  ASP A 126      23.916  -7.237   6.286  1.00  0.87           C
ATOM   1310 1HB  ASP A 126      24.624  -7.257   7.148  1.00  0.87           H
ATOM   1311 2HB  ASP A 126      23.827  -8.202   5.787  1.00  0.87           H
ATOM   1312  CG  ASP A 126      24.333  -6.136   5.292  1.00  0.87           C
ATOM   1313  OD1 ASP A 126      23.952  -6.289   4.111  1.00  0.87           O
ATOM   1314  OD2 ASP A 126      25.125  -5.225   5.637  1.00  0.87           O
ATOM   1315  N   GLU A 127      21.230  -4.950   6.258  1.00  0.83           N
ATOM   1316  H   GLU A 127      20.942  -5.494   5.491  1.00  0.83           H
ATOM   1317  CA  GLU A 127      20.616  -3.612   6.430  1.00  0.83           C
ATOM   1318  HA  GLU A 127      20.814  -3.191   7.427  1.00  0.83           H
ATOM   1319  C   GLU A 127      19.016  -3.675   6.380  1.00  0.83           C
ATOM   1320  O   GLU A 127      18.295  -2.921   5.733  1.00  0.83           O
ATOM   1321  CB  GLU A 127      21.069  -2.682   5.289  1.00  0.83           C
ATOM   1322 1HB  GLU A 127      20.617  -2.901   4.354  1.00  0.83           H
ATOM   1323 2HB  GLU A 127      20.783  -1.674   5.602  1.00  0.83           H
ATOM   1324  CG  GLU A 127      22.594  -2.629   5.107  1.00  0.83           C
ATOM   1325 1HG  GLU A 127      22.925  -3.623   4.837  1.00  0.83           H
ATOM   1326 2HG  GLU A 127      22.703  -1.975   4.188  1.00  0.83           H
ATOM   1327  CD  GLU A 127      23.348  -1.778   6.191  1.00  0.83           C
ATOM   1328  OE1 GLU A 127      22.895  -0.654   6.567  1.00  0.83           O
ATOM   1329  OE2 GLU A 127      24.418  -2.107   6.676  1.00  0.83           O
ATOM   1330  N   ASP A 128      18.501  -4.658   7.170  1.00  0.82           N
ATOM   1331  H   ASP A 128      19.121  -5.219   7.667  1.00  0.82           H
ATOM   1332  CA  ASP A 128      17.148  -5.116   7.314  1.00  0.82           C
ATOM   1333  HA  ASP A 128      16.481  -4.296   6.981  1.00  0.82           H
ATOM   1334  C   ASP A 128      16.884  -5.387   8.762  1.00  0.82           C
ATOM   1335  O   ASP A 128      17.730  -5.911   9.484  1.00  0.82           O
ATOM   1336  CB  ASP A 128      16.812  -6.325   6.420  1.00  0.82           C
ATOM   1337 1HB  ASP A 128      17.027  -6.217   5.341  1.00  0.82           H
ATOM   1338 2HB  ASP A 128      17.484  -7.077   6.751  1.00  0.82           H
ATOM   1339  CG  ASP A 128      15.316  -6.713   6.518  1.00  0.82           C
ATOM   1340  OD1 ASP A 128      14.462  -5.785   6.564  1.00  0.82           O
ATOM   1341  OD2 ASP A 128      14.962  -7.907   6.360  1.00  0.82           O
ATOM   1342  N   ASP A 129      15.648  -5.172   9.231  1.00  0.78           N
ATOM   1343  H   ASP A 129      14.985  -4.880   8.532  1.00  0.78           H
ATOM   1344  CA  ASP A 129      15.295  -5.048  10.647  1.00  0.78           C
ATOM   1345  HA  ASP A 129      14.276  -4.760  10.607  1.00  0.78           H
ATOM   1346  C   ASP A 129      16.029  -3.910  11.394  1.00  0.78           C
ATOM   1347  O   ASP A 129      16.551  -4.119  12.457  1.00  0.78           O
ATOM   1348  CB  ASP A 129      15.277  -6.385  11.415  1.00  0.78           C
ATOM   1349 1HB  ASP A 129      16.269  -6.801  11.704  1.00  0.78           H
ATOM   1350 2HB  ASP A 129      14.827  -6.230  12.375  1.00  0.78           H
ATOM   1351  CG  ASP A 129      14.437  -7.410  10.622  1.00  0.78           C
ATOM   1352  OD1 ASP A 129      13.234  -7.088  10.426  1.00  0.78           O
ATOM   1353  OD2 ASP A 129      14.944  -8.444  10.177  1.00  0.78           O
ATOM   1354  N   CYS A 130      16.072  -2.696  10.773  1.00  0.78           N
ATOM   1355  H   CYS A 130      15.611  -2.447   9.885  1.00  0.78           H
ATOM   1356  CA  CYS A 130      16.800  -1.503  11.260  1.00  0.78           C
ATOM   1357  HA  CYS A 130      17.370  -1.908  12.096  1.00  0.78           H
ATOM   1358  C   CYS A 130      15.950  -0.399  11.912  1.00  0.78           C
ATOM   1359  O   CYS A 130      16.455   0.660  12.118  1.00  0.78           O
ATOM   1360  CB  CYS A 130      17.685  -0.874  10.144  1.00  0.78           C
ATOM   1361 1HB  CYS A 130      17.122  -0.364   9.389  1.00  0.78           H
ATOM   1362 2HB  CYS A 130      18.332  -0.037  10.558  1.00  0.78           H
ATOM   1363  SG  CYS A 130      18.824  -1.950   9.362  1.00  0.78           S
ATOM   1364  N   GLU A 131      14.718  -0.755  12.215  1.00  0.70           N
ATOM   1365  H   GLU A 131      14.309  -1.577  11.813  1.00  0.70           H
ATOM   1366  CA  GLU A 131      13.681   0.186  12.604  1.00  0.70           C
ATOM   1367  HA  GLU A 131      13.482   0.899  11.814  1.00  0.70           H
ATOM   1368  C   GLU A 131      14.090   1.006  13.839  1.00  0.70           C
ATOM   1369  O   GLU A 131      13.964   2.185  13.773  1.00  0.70           O
ATOM   1370  CB  GLU A 131      12.340  -0.580  12.968  1.00  0.70           C
ATOM   1371 1HB  GLU A 131      11.928  -1.231  12.195  1.00  0.70           H
ATOM   1372 2HB  GLU A 131      12.496  -1.192  13.824  1.00  0.70           H
ATOM   1373  CG  GLU A 131      11.211   0.451  13.323  1.00  0.70           C
ATOM   1374 1HG  GLU A 131      11.541   1.428  12.799  1.00  0.70           H
ATOM   1375 2HG  GLU A 131      10.247   0.130  12.919  1.00  0.70           H
ATOM   1376  CD  GLU A 131      11.152   0.662  14.806  1.00  0.70           C
ATOM   1377  OE1 GLU A 131      10.970   1.818  15.167  1.00  0.70           O
ATOM   1378  OE2 GLU A 131      11.269  -0.205  15.630  1.00  0.70           O
ATOM   1379  N   ASP A 132      14.706   0.401  14.849  1.00  0.69           N
ATOM   1380  H   ASP A 132      14.813  -0.584  14.800  1.00  0.69           H
ATOM   1381  CA  ASP A 132      15.234   1.023  16.019  1.00  0.69           C
ATOM   1382  HA  ASP A 132      14.808   1.950  16.234  1.00  0.69           H
ATOM   1383  C   ASP A 132      16.693   1.379  15.933  1.00  0.69           C
ATOM   1384  O   ASP A 132      17.248   1.952  16.894  1.00  0.69           O
ATOM   1385  CB  ASP A 132      14.974   0.126  17.247  1.00  0.69           C
ATOM   1386 1HB  ASP A 132      14.030  -0.421  17.170  1.00  0.69           H
ATOM   1387 2HB  ASP A 132      15.781  -0.527  17.363  1.00  0.69           H
ATOM   1388  CG  ASP A 132      14.813   0.859  18.593  1.00  0.69           C
ATOM   1389  OD1 ASP A 132      14.451   2.050  18.610  1.00  0.69           O
ATOM   1390  OD2 ASP A 132      15.090   0.219  19.631  1.00  0.69           O
ATOM   1391  N   VAL A 133      17.311   1.278  14.782  1.00  0.72           N
ATOM   1392  H   VAL A 133      16.682   1.158  14.016  1.00  0.72           H
ATOM   1393  CA  VAL A 133      18.766   1.326  14.526  1.00  0.72           C
ATOM   1394  HA  VAL A 133      19.306   1.651  15.407  1.00  0.72           H
ATOM   1395  C   VAL A 133      19.013   2.280  13.409  1.00  0.72           C
ATOM   1396  O   VAL A 133      19.348   1.883  12.286  1.00  0.72           O
ATOM   1397  CB  VAL A 133      19.281  -0.019  14.170  1.00  0.72           C
ATOM   1398  HB  VAL A 133      18.919  -0.350  13.190  1.00  0.72           H
ATOM   1399  CG1 VAL A 133      20.825  -0.045  14.071  1.00  0.72           C
ATOM   1400 1HG1 VAL A 133      21.255   0.535  13.292  1.00  0.72           H
ATOM   1401 2HG1 VAL A 133      21.104  -1.065  13.816  1.00  0.72           H
ATOM   1402 3HG1 VAL A 133      21.266   0.250  15.010  1.00  0.72           H
ATOM   1403  CG2 VAL A 133      18.869  -1.132  15.171  1.00  0.72           C
ATOM   1404 1HG2 VAL A 133      17.785  -1.175  15.236  1.00  0.72           H
ATOM   1405 2HG2 VAL A 133      19.103  -0.924  16.219  1.00  0.72           H
ATOM   1406 3HG2 VAL A 133      19.129  -2.080  14.884  1.00  0.72           H
ATOM   1407  N   ARG A 134      18.735   3.541  13.706  1.00  0.61           N
ATOM   1408  H   ARG A 134      18.232   3.732  14.564  1.00  0.61           H
ATOM   1409  CA  ARG A 134      19.076   4.622  12.821  1.00  0.61           C
ATOM   1410  HA  ARG A 134      18.763   4.518  11.830  1.00  0.61           H
ATOM   1411  C   ARG A 134      20.585   4.816  12.896  1.00  0.61           C
ATOM   1412  O   ARG A 134      21.199   4.666  13.926  1.00  0.61           O
ATOM   1413  CB  ARG A 134      18.327   5.873  13.367  1.00  0.61           C
ATOM   1414 1HB  ARG A 134      18.528   5.895  14.397  1.00  0.61           H
ATOM   1415 2HB  ARG A 134      18.624   6.817  12.886  1.00  0.61           H
ATOM   1416  CG  ARG A 134      16.871   5.770  13.063  1.00  0.61           C
ATOM   1417 1HG  ARG A 134      16.770   5.834  11.956  1.00  0.61           H
ATOM   1418 2HG  ARG A 134      16.357   4.793  13.354  1.00  0.61           H
ATOM   1419  CD  ARG A 134      16.224   6.854  13.763  1.00  0.61           C
ATOM   1420 1HD  ARG A 134      16.501   6.774  14.782  1.00  0.61           H
ATOM   1421 2HD  ARG A 134      16.713   7.724  13.361  1.00  0.61           H
ATOM   1422  NE  ARG A 134      14.779   6.934  13.506  1.00  0.61           N
ATOM   1423  HE  ARG A 134      14.451   7.787  13.066  1.00  0.61           H
ATOM   1424  CZ  ARG A 134      13.884   6.140  14.020  1.00  0.61           C
ATOM   1425  NH1 ARG A 134      14.233   5.130  14.767  1.00  0.61           N
ATOM   1426 1HH1 ARG A 134      15.204   4.897  14.936  1.00  0.61           H
ATOM   1427 2HH1 ARG A 134      13.500   4.479  15.009  1.00  0.61           H
ATOM   1428  NH2 ARG A 134      12.620   6.344  13.674  1.00  0.61           N
ATOM   1429 1HH2 ARG A 134      12.312   7.105  13.049  1.00  0.61           H
ATOM   1430 2HH2 ARG A 134      11.905   5.716  13.968  1.00  0.61           H
ATOM   1431  N   ALA A 135      21.200   5.142  11.746  1.00  0.73           N
ATOM   1432  H   ALA A 135      20.563   5.149  10.981  1.00  0.73           H
ATOM   1433  CA  ALA A 135      22.669   5.163  11.512  1.00  0.73           C
ATOM   1434  HA  ALA A 135      23.194   5.514  12.370  1.00  0.73           H
ATOM   1435  C   ALA A 135      22.996   6.239  10.381  1.00  0.73           C
ATOM   1436  O   ALA A 135      22.362   6.245   9.350  1.00  0.73           O
ATOM   1437  CB  ALA A 135      23.145   3.666  11.175  1.00  0.73           C
ATOM   1438 1HB  ALA A 135      24.205   3.585  11.065  1.00  0.73           H
ATOM   1439 2HB  ALA A 135      22.666   3.395  10.273  1.00  0.73           H
ATOM   1440 3HB  ALA A 135      22.737   2.992  11.973  1.00  0.73           H
ATOM   1441  N   ILE A 136      24.142   6.874  10.469  1.00  0.66           N
ATOM   1442  H   ILE A 136      24.741   6.650  11.271  1.00  0.66           H
ATOM   1443  CA  ILE A 136      24.694   7.690   9.419  1.00  0.66           C
ATOM   1444  HA  ILE A 136      23.927   8.421   9.047  1.00  0.66           H
ATOM   1445  C   ILE A 136      25.015   6.754   8.208  1.00  0.66           C
ATOM   1446  O   ILE A 136      25.279   5.530   8.252  1.00  0.66           O
ATOM   1447  CB  ILE A 136      25.935   8.453  10.080  1.00  0.66           C
ATOM   1448  HB  ILE A 136      25.693   8.854  11.069  1.00  0.66           H
ATOM   1449  CG1 ILE A 136      26.586   9.633   9.288  1.00  0.66           C
ATOM   1450 1HG1 ILE A 136      27.583   9.906   9.745  1.00  0.66           H
ATOM   1451 2HG1 ILE A 136      26.722   9.400   8.242  1.00  0.66           H
ATOM   1452  CG2 ILE A 136      27.082   7.447  10.389  1.00  0.66           C
ATOM   1453 1HG2 ILE A 136      27.870   8.071  10.814  1.00  0.66           H
ATOM   1454 2HG2 ILE A 136      27.552   6.978   9.475  1.00  0.66           H
ATOM   1455 3HG2 ILE A 136      26.832   6.740  11.114  1.00  0.66           H
ATOM   1456  CD1 ILE A 136      25.658  10.854   9.390  1.00  0.66           C
ATOM   1457 1HD1 ILE A 136      24.826  10.715   8.724  1.00  0.66           H
ATOM   1458 2HD1 ILE A 136      26.267  11.711   9.120  1.00  0.66           H
ATOM   1459 3HD1 ILE A 136      25.449  11.038  10.448  1.00  0.66           H
ATOM   1460  N   ASP A 137      25.005   7.380   6.998  1.00  0.72           N
ATOM   1461  H   ASP A 137      24.852   8.400   6.905  1.00  0.72           H
ATOM   1462  CA  ASP A 137      25.337   6.645   5.760  1.00  0.72           C
ATOM   1463  HA  ASP A 137      24.996   5.648   5.816  1.00  0.72           H
ATOM   1464  C   ASP A 137      26.899   6.595   5.474  1.00  0.72           C
ATOM   1465  O   ASP A 137      27.362   5.704   4.796  1.00  0.72           O
ATOM   1466  CB  ASP A 137      24.654   7.206   4.477  1.00  0.72           C
ATOM   1467 1HB  ASP A 137      24.997   8.189   4.265  1.00  0.72           H
ATOM   1468 2HB  ASP A 137      24.950   6.605   3.652  1.00  0.72           H
ATOM   1469  CG  ASP A 137      23.122   7.119   4.406  1.00  0.72           C
ATOM   1470  OD1 ASP A 137      22.427   6.829   5.400  1.00  0.72           O
ATOM   1471  OD2 ASP A 137      22.496   7.544   3.406  1.00  0.72           O
ATOM   1472  N   GLU A 138      27.629   7.510   6.185  1.00  0.68           N
ATOM   1473  H   GLU A 138      27.137   8.068   6.771  1.00  0.68           H
ATOM   1474  CA  GLU A 138      29.082   7.819   5.957  1.00  0.68           C
ATOM   1475  HA  GLU A 138      29.269   8.652   6.602  1.00  0.68           H
ATOM   1476  C   GLU A 138      29.520   8.357   4.556  1.00  0.68           C
ATOM   1477  O   GLU A 138      30.630   8.742   4.287  1.00  0.68           O
ATOM   1478  CB  GLU A 138      30.005   6.692   6.440  1.00  0.68           C
ATOM   1479 1HB  GLU A 138      29.720   5.831   5.814  1.00  0.68           H
ATOM   1480 2HB  GLU A 138      31.070   6.929   6.355  1.00  0.68           H
ATOM   1481  CG  GLU A 138      29.817   6.237   7.956  1.00  0.68           C
ATOM   1482 1HG  GLU A 138      29.616   7.194   8.549  1.00  0.68           H
ATOM   1483 2HG  GLU A 138      28.987   5.627   8.235  1.00  0.68           H
ATOM   1484  CD  GLU A 138      31.076   5.568   8.509  1.00  0.68           C
ATOM   1485  OE1 GLU A 138      31.156   4.355   8.841  1.00  0.68           O
ATOM   1486  OE2 GLU A 138      32.112   6.301   8.684  1.00  0.68           O
ATOM   1487  N   ASP A 139      28.547   8.420   3.672  1.00  0.72           N
ATOM   1488  H   ASP A 139      27.650   7.991   3.963  1.00  0.72           H
ATOM   1489  CA  ASP A 139      28.494   8.988   2.306  1.00  0.72           C
ATOM   1490  HA  ASP A 139      27.476   8.668   1.898  1.00  0.72           H
ATOM   1491  C   ASP A 139      29.512   8.410   1.342  1.00  0.72           C
ATOM   1492  O   ASP A 139      29.641   8.863   0.260  1.00  0.72           O
ATOM   1493  CB  ASP A 139      28.594  10.485   2.385  1.00  0.72           C
ATOM   1494 1HB  ASP A 139      29.617  10.744   2.770  1.00  0.72           H
ATOM   1495 2HB  ASP A 139      28.488  10.964   1.430  1.00  0.72           H
ATOM   1496  CG  ASP A 139      27.606  11.139   3.308  1.00  0.72           C
ATOM   1497  OD1 ASP A 139      28.038  12.100   3.972  1.00  0.72           O
ATOM   1498  OD2 ASP A 139      26.451  10.698   3.455  1.00  0.72           O
ATOM   1499  N   CYS A 140      30.169   7.302   1.690  1.00  0.71           N
ATOM   1500  H   CYS A 140      30.068   6.969   2.651  1.00  0.71           H
ATOM   1501  CA  CYS A 140      31.171   6.566   0.889  1.00  0.71           C
ATOM   1502  HA  CYS A 140      31.849   7.337   0.576  1.00  0.71           H
ATOM   1503  C   CYS A 140      30.537   6.022  -0.405  1.00  0.71           C
ATOM   1504  O   CYS A 140      31.129   6.048  -1.468  1.00  0.71           O
ATOM   1505  CB  CYS A 140      31.833   5.532   1.785  1.00  0.71           C
ATOM   1506 1HB  CYS A 140      32.057   5.933   2.878  1.00  0.71           H
ATOM   1507 2HB  CYS A 140      31.201   4.691   1.783  1.00  0.71           H
ATOM   1508  SG  CYS A 140      33.437   4.957   1.209  1.00  0.71           S
ATOM   1509  N   SER A 141      29.268   5.650  -0.315  1.00  0.76           N
ATOM   1510  H   SER A 141      28.863   5.652   0.649  1.00  0.76           H
ATOM   1511  CA  SER A 141      28.419   5.176  -1.459  1.00  0.76           C
ATOM   1512  HA  SER A 141      28.859   4.297  -1.932  1.00  0.76           H
ATOM   1513  C   SER A 141      28.163   6.199  -2.572  1.00  0.76           C
ATOM   1514  O   SER A 141      27.830   5.833  -3.701  1.00  0.76           O
ATOM   1515  CB  SER A 141      27.039   4.618  -0.958  1.00  0.76           C
ATOM   1516 1HB  SER A 141      26.569   4.091  -1.766  1.00  0.76           H
ATOM   1517 2HB  SER A 141      27.224   3.806  -0.245  1.00  0.76           H
ATOM   1518  OG  SER A 141      26.356   5.651  -0.239  1.00  0.76           O
ATOM   1519  HG  SER A 141      26.655   5.638   0.650  1.00  0.76           H
ATOM   1520  N   GLN A 142      28.444   7.514  -2.308  1.00  0.75           N
ATOM   1521  H   GLN A 142      28.743   7.793  -1.383  1.00  0.75           H
ATOM   1522  CA  GLN A 142      28.304   8.489  -3.312  1.00  0.75           C
ATOM   1523  HA  GLN A 142      27.330   8.418  -3.836  1.00  0.75           H
ATOM   1524  C   GLN A 142      29.318   8.282  -4.518  1.00  0.75           C
ATOM   1525  O   GLN A 142      29.002   8.638  -5.688  1.00  0.75           O
ATOM   1526  CB  GLN A 142      28.232   9.875  -2.745  1.00  0.75           C
ATOM   1527 1HB  GLN A 142      29.299   9.997  -2.335  1.00  0.75           H
ATOM   1528 2HB  GLN A 142      28.054  10.618  -3.560  1.00  0.75           H
ATOM   1529  CG  GLN A 142      27.194  10.100  -1.587  1.00  0.75           C
ATOM   1530 1HG  GLN A 142      27.348   9.265  -0.863  1.00  0.75           H
ATOM   1531 2HG  GLN A 142      27.327  11.064  -1.104  1.00  0.75           H
ATOM   1532  CD  GLN A 142      25.786   9.828  -2.096  1.00  0.75           C
ATOM   1533  OE1 GLN A 142      25.512   9.920  -3.277  1.00  0.75           O
ATOM   1534  NE2 GLN A 142      24.868   9.555  -1.168  1.00  0.75           N
ATOM   1535 1HE2 GLN A 142      23.946   9.410  -1.433  1.00  0.75           H
ATOM   1536 2HE2 GLN A 142      25.062   9.656  -0.154  1.00  0.75           H
ATOM   1537  N   TYR A 143      30.435   7.564  -4.315  1.00  0.76           N
ATOM   1538  H   TYR A 143      30.574   7.148  -3.421  1.00  0.76           H
ATOM   1539  CA  TYR A 143      31.520   7.306  -5.312  1.00  0.76           C
ATOM   1540  HA  TYR A 143      31.449   8.136  -5.979  1.00  0.76           H
ATOM   1541  C   TYR A 143      31.294   6.058  -6.206  1.00  0.76           C
ATOM   1542  O   TYR A 143      30.490   5.141  -5.916  1.00  0.76           O
ATOM   1543  CB  TYR A 143      32.910   7.228  -4.580  1.00  0.76           C
ATOM   1544 1HB  TYR A 143      32.802   6.423  -3.869  1.00  0.76           H
ATOM   1545 2HB  TYR A 143      33.624   7.004  -5.379  1.00  0.76           H
ATOM   1546  CG  TYR A 143      33.300   8.530  -3.831  1.00  0.76           C
ATOM   1547  CD1 TYR A 143      33.197   8.561  -2.402  1.00  0.76           C
ATOM   1548  HD1 TYR A 143      32.901   7.623  -1.946  1.00  0.76           H
ATOM   1549  CD2 TYR A 143      33.659   9.726  -4.504  1.00  0.76           C
ATOM   1550  HD2 TYR A 143      33.601   9.809  -5.596  1.00  0.76           H
ATOM   1551  CE1 TYR A 143      33.384   9.759  -1.686  1.00  0.76           C
ATOM   1552  HE1 TYR A 143      33.182   9.801  -0.610  1.00  0.76           H
ATOM   1553  CE2 TYR A 143      33.987  10.835  -3.710  1.00  0.76           C
ATOM   1554  HE2 TYR A 143      34.280  11.779  -4.263  1.00  0.76           H
ATOM   1555  CZ  TYR A 143      33.835  10.900  -2.353  1.00  0.76           C
ATOM   1556  OH  TYR A 143      34.093  12.048  -1.726  1.00  0.76           O
ATOM   1557  HH  TYR A 143      34.143  12.720  -2.408  1.00  0.76           H
ATOM   1558  N   GLU A 144      32.032   6.018  -7.292  1.00  0.76           N
ATOM   1559  H   GLU A 144      32.596   6.793  -7.610  1.00  0.76           H
ATOM   1560  CA  GLU A 144      32.096   4.887  -8.184  1.00  0.76           C
ATOM   1561  HA  GLU A 144      31.218   4.266  -8.106  1.00  0.76           H
ATOM   1562  C   GLU A 144      33.225   3.899  -7.887  1.00  0.76           C
ATOM   1563  O   GLU A 144      34.110   4.291  -7.141  1.00  0.76           O
ATOM   1564  CB  GLU A 144      32.138   5.369  -9.689  1.00  0.76           C
ATOM   1565 1HB  GLU A 144      33.015   5.936  -9.805  1.00  0.76           H
ATOM   1566 2HB  GLU A 144      32.385   4.500 -10.286  1.00  0.76           H
ATOM   1567  CG  GLU A 144      30.890   6.232 -10.067  1.00  0.76           C
ATOM   1568 1HG  GLU A 144      30.615   6.951  -9.273  1.00  0.76           H
ATOM   1569 2HG  GLU A 144      31.161   6.742 -11.009  1.00  0.76           H
ATOM   1570  CD  GLU A 144      29.641   5.400 -10.399  1.00  0.76           C
ATOM   1571  OE1 GLU A 144      29.148   5.496 -11.506  1.00  0.76           O
ATOM   1572  OE2 GLU A 144      29.114   4.639  -9.533  1.00  0.76           O
ATOM   1573  N   PRO A 145      33.139   2.609  -8.300  1.00  0.88           N
ATOM   1574  CA  PRO A 145      34.190   1.689  -7.980  1.00  0.88           C
ATOM   1575  HA  PRO A 145      34.425   1.877  -6.936  1.00  0.88           H
ATOM   1576  C   PRO A 145      35.455   1.866  -8.889  1.00  0.88           C
ATOM   1577  O   PRO A 145      35.346   2.252 -10.096  1.00  0.88           O
ATOM   1578  CB  PRO A 145      33.615   0.289  -8.169  1.00  0.88           C
ATOM   1579 1HB  PRO A 145      34.240  -0.464  -8.780  1.00  0.88           H
ATOM   1580 2HB  PRO A 145      33.543  -0.175  -7.208  1.00  0.88           H
ATOM   1581  CG  PRO A 145      32.236   0.470  -8.795  1.00  0.88           C
ATOM   1582 1HG  PRO A 145      32.182  -0.005  -9.857  1.00  0.88           H
ATOM   1583 2HG  PRO A 145      31.406   0.113  -8.216  1.00  0.88           H
ATOM   1584  CD  PRO A 145      31.947   1.942  -8.969  1.00  0.88           C
ATOM   1585 1HD  PRO A 145      31.822   2.208  -9.996  1.00  0.88           H
ATOM   1586 2HD  PRO A 145      31.048   2.241  -8.498  1.00  0.88           H
ATOM   1587  N   ILE A 146      36.656   1.444  -8.484  1.00  0.84           N
ATOM   1588  H   ILE A 146      36.690   1.088  -7.493  1.00  0.84           H
ATOM   1589  CA  ILE A 146      37.883   1.499  -9.297  1.00  0.84           C
ATOM   1590  HA  ILE A 146      38.095   2.537  -9.595  1.00  0.84           H
ATOM   1591  C   ILE A 146      37.727   0.778 -10.663  1.00  0.84           C
ATOM   1592  O   ILE A 146      37.244  -0.376 -10.643  1.00  0.84           O
ATOM   1593  CB  ILE A 146      39.125   0.960  -8.517  1.00  0.84           C
ATOM   1594  HB  ILE A 146      39.930   0.843  -9.232  1.00  0.84           H
ATOM   1595  CG1 ILE A 146      38.921  -0.330  -7.696  1.00  0.84           C
ATOM   1596 1HG1 ILE A 146      39.150  -0.112  -6.659  1.00  0.84           H
ATOM   1597 2HG1 ILE A 146      37.887  -0.646  -7.728  1.00  0.84           H
ATOM   1598  CG2 ILE A 146      39.598   2.015  -7.564  1.00  0.84           C
ATOM   1599 1HG2 ILE A 146      38.766   2.338  -6.960  1.00  0.84           H
ATOM   1600 2HG2 ILE A 146      39.985   2.770  -8.213  1.00  0.84           H
ATOM   1601 3HG2 ILE A 146      40.491   1.635  -7.018  1.00  0.84           H
ATOM   1602  CD1 ILE A 146      39.630  -1.606  -8.087  1.00  0.84           C
ATOM   1603 1HD1 ILE A 146      39.117  -2.443  -7.650  1.00  0.84           H
ATOM   1604 2HD1 ILE A 146      40.637  -1.519  -7.698  1.00  0.84           H
ATOM   1605 3HD1 ILE A 146      39.755  -1.732  -9.186  1.00  0.84           H
ATOM   1606  N   PRO A 147      37.949   1.346 -11.871  1.00  0.82           N
ATOM   1607  CA  PRO A 147      37.562   0.650 -13.085  1.00  0.82           C
ATOM   1608  HA  PRO A 147      36.466   0.496 -13.073  1.00  0.82           H
ATOM   1609  C   PRO A 147      38.279  -0.728 -13.388  1.00  0.82           C
ATOM   1610  O   PRO A 147      39.457  -0.747 -13.175  1.00  0.82           O
ATOM   1611  CB  PRO A 147      38.030   1.678 -14.186  1.00  0.82           C
ATOM   1612 1HB  PRO A 147      39.052   1.491 -14.470  1.00  0.82           H
ATOM   1613 2HB  PRO A 147      37.316   1.558 -15.003  1.00  0.82           H
ATOM   1614  CG  PRO A 147      37.948   3.051 -13.543  1.00  0.82           C
ATOM   1615 1HG  PRO A 147      38.524   3.800 -14.022  1.00  0.82           H
ATOM   1616 2HG  PRO A 147      36.853   3.259 -13.525  1.00  0.82           H
ATOM   1617  CD  PRO A 147      38.422   2.736 -12.154  1.00  0.82           C
ATOM   1618 1HD  PRO A 147      39.440   2.838 -12.004  1.00  0.82           H
ATOM   1619 2HD  PRO A 147      38.022   3.392 -11.480  1.00  0.82           H
ATOM   1620  N   GLY A 148      37.582  -1.770 -13.882  1.00  0.86           N
ATOM   1621  H   GLY A 148      36.676  -1.553 -14.319  1.00  0.86           H
ATOM   1622  CA  GLY A 148      37.961  -3.169 -14.023  1.00  0.86           C
ATOM   1623 1HA  GLY A 148      37.405  -3.622 -14.873  1.00  0.86           H
ATOM   1624 2HA  GLY A 148      39.018  -3.298 -14.194  1.00  0.86           H
ATOM   1625  C   GLY A 148      37.687  -4.032 -12.816  1.00  0.86           C
ATOM   1626  O   GLY A 148      38.183  -5.106 -12.744  1.00  0.86           O
ATOM   1627  N   SER A 149      37.037  -3.517 -11.747  1.00  0.88           N
ATOM   1628  H   SER A 149      36.664  -2.595 -11.877  1.00  0.88           H
ATOM   1629  CA  SER A 149      36.747  -4.142 -10.463  1.00  0.88           C
ATOM   1630  HA  SER A 149      37.659  -4.332  -9.843  1.00  0.88           H
ATOM   1631  C   SER A 149      36.235  -5.546 -10.517  1.00  0.88           C
ATOM   1632  O   SER A 149      36.783  -6.448  -9.809  1.00  0.88           O
ATOM   1633  CB  SER A 149      35.824  -3.254  -9.600  1.00  0.88           C
ATOM   1634 1HB  SER A 149      35.698  -3.762  -8.641  1.00  0.88           H
ATOM   1635 2HB  SER A 149      36.346  -2.356  -9.295  1.00  0.88           H
ATOM   1636  OG  SER A 149      34.617  -2.964 -10.364  1.00  0.88           O
ATOM   1637  HG  SER A 149      33.997  -3.715 -10.258  1.00  0.88           H
ATOM   1638  N   GLN A 150      35.258  -5.796 -11.338  1.00  0.81           N
ATOM   1639  H   GLN A 150      34.824  -5.088 -11.920  1.00  0.81           H
ATOM   1640  CA  GLN A 150      34.630  -7.129 -11.475  1.00  0.81           C
ATOM   1641  HA  GLN A 150      34.544  -7.529 -10.499  1.00  0.81           H
ATOM   1642  C   GLN A 150      35.516  -8.080 -12.274  1.00  0.81           C
ATOM   1643  O   GLN A 150      35.572  -9.229 -11.961  1.00  0.81           O
ATOM   1644  CB  GLN A 150      33.216  -6.964 -12.078  1.00  0.81           C
ATOM   1645 1HB  GLN A 150      32.831  -6.008 -11.758  1.00  0.81           H
ATOM   1646 2HB  GLN A 150      33.259  -7.035 -13.133  1.00  0.81           H
ATOM   1647  CG  GLN A 150      32.199  -7.973 -11.394  1.00  0.81           C
ATOM   1648 1HG  GLN A 150      32.326  -7.991 -10.350  1.00  0.81           H
ATOM   1649 2HG  GLN A 150      31.105  -7.600 -11.458  1.00  0.81           H
ATOM   1650  CD  GLN A 150      32.327  -9.339 -12.070  1.00  0.81           C
ATOM   1651  OE1 GLN A 150      32.465  -9.482 -13.283  1.00  0.81           O
ATOM   1652  NE2 GLN A 150      32.360 -10.398 -11.275  1.00  0.81           N
ATOM   1653 1HE2 GLN A 150      32.564 -11.259 -11.671  1.00  0.81           H
ATOM   1654 2HE2 GLN A 150      32.326 -10.297 -10.260  1.00  0.81           H
ATOM   1655  N   LYS A 151      36.279  -7.580 -13.208  1.00  0.83           N
ATOM   1656  H   LYS A 151      36.210  -6.544 -13.307  1.00  0.83           H
ATOM   1657  CA  LYS A 151      37.199  -8.318 -14.129  1.00  0.83           C
ATOM   1658  HA  LYS A 151      36.630  -9.145 -14.519  1.00  0.83           H
ATOM   1659  C   LYS A 151      38.365  -9.010 -13.378  1.00  0.83           C
ATOM   1660  O   LYS A 151      38.790 -10.109 -13.809  1.00  0.83           O
ATOM   1661  CB  LYS A 151      37.665  -7.386 -15.290  1.00  0.83           C
ATOM   1662 1HB  LYS A 151      38.106  -6.488 -14.830  1.00  0.83           H
ATOM   1663 2HB  LYS A 151      38.466  -7.902 -15.840  1.00  0.83           H
ATOM   1664  CG  LYS A 151      36.480  -6.951 -16.261  1.00  0.83           C
ATOM   1665 1HG  LYS A 151      35.714  -6.464 -15.689  1.00  0.83           H
ATOM   1666 2HG  LYS A 151      36.718  -6.274 -17.047  1.00  0.83           H
ATOM   1667  CD  LYS A 151      35.849  -8.122 -17.042  1.00  0.83           C
ATOM   1668 1HD  LYS A 151      36.604  -8.771 -17.620  1.00  0.83           H
ATOM   1669 2HD  LYS A 151      35.318  -8.780 -16.357  1.00  0.83           H
ATOM   1670  CE  LYS A 151      34.820  -7.550 -18.009  1.00  0.83           C
ATOM   1671 1HE  LYS A 151      34.114  -6.884 -17.410  1.00  0.83           H
ATOM   1672 2HE  LYS A 151      35.349  -6.901 -18.737  1.00  0.83           H
ATOM   1673  NZ  LYS A 151      33.918  -8.549 -18.583  1.00  0.83           N
ATOM   1674 1HZ  LYS A 151      33.946  -8.376 -19.574  1.00  0.83           H
ATOM   1675 2HZ  LYS A 151      32.921  -8.483 -18.245  1.00  0.83           H
ATOM   1676 3HZ  LYS A 151      34.183  -9.481 -18.472  1.00  0.83           H
ATOM   1677  N   ALA A 152      38.726  -8.474 -12.223  1.00  0.91           N
ATOM   1678  H   ALA A 152      38.458  -7.549 -12.033  1.00  0.91           H
ATOM   1679  CA  ALA A 152      39.686  -9.118 -11.381  1.00  0.91           C
ATOM   1680  HA  ALA A 152      40.415  -9.603 -12.039  1.00  0.91           H
ATOM   1681  C   ALA A 152      39.114 -10.385 -10.613  1.00  0.91           C
ATOM   1682  O   ALA A 152      39.917 -11.220 -10.189  1.00  0.91           O
ATOM   1683  CB  ALA A 152      40.383  -8.076 -10.552  1.00  0.91           C
ATOM   1684 1HB  ALA A 152      39.647  -7.575  -9.868  1.00  0.91           H
ATOM   1685 2HB  ALA A 152      40.913  -7.252 -11.055  1.00  0.91           H
ATOM   1686 3HB  ALA A 152      41.210  -8.395  -9.861  1.00  0.91           H
ATOM   1687  N   ALA A 153      37.762 -10.517 -10.483  1.00  0.91           N
ATOM   1688  H   ALA A 153      37.220  -9.799 -10.954  1.00  0.91           H
ATOM   1689  CA  ALA A 153      37.129 -11.662  -9.851  1.00  0.91           C
ATOM   1690  HA  ALA A 153      37.622 -11.928  -8.908  1.00  0.91           H
ATOM   1691  C   ALA A 153      37.162 -12.904 -10.708  1.00  0.91           C
ATOM   1692  O   ALA A 153      37.167 -14.018 -10.308  1.00  0.91           O
ATOM   1693  CB  ALA A 153      35.734 -11.302  -9.442  1.00  0.91           C
ATOM   1694 1HB  ALA A 153      35.372 -12.194  -8.901  1.00  0.91           H
ATOM   1695 2HB  ALA A 153      35.086 -11.027 -10.268  1.00  0.91           H
ATOM   1696 3HB  ALA A 153      35.629 -10.386  -8.793  1.00  0.91           H
ATOM   1697  N   LEU A 154      37.143 -12.686 -12.020  1.00  0.88           N
ATOM   1698  H   LEU A 154      37.280 -11.751 -12.356  1.00  0.88           H
ATOM   1699  CA  LEU A 154      37.033 -13.711 -12.992  1.00  0.88           C
ATOM   1700  HA  LEU A 154      36.139 -14.266 -12.772  1.00  0.88           H
ATOM   1701  C   LEU A 154      38.263 -14.700 -12.906  1.00  0.88           C
ATOM   1702  O   LEU A 154      39.416 -14.242 -13.015  1.00  0.88           O
ATOM   1703  CB  LEU A 154      36.923 -13.123 -14.422  1.00  0.88           C
ATOM   1704 1HB  LEU A 154      37.650 -12.325 -14.401  1.00  0.88           H
ATOM   1705 2HB  LEU A 154      37.384 -13.860 -15.138  1.00  0.88           H
ATOM   1706  CG  LEU A 154      35.615 -12.657 -15.044  1.00  0.88           C
ATOM   1707  HG  LEU A 154      34.966 -13.514 -15.219  1.00  0.88           H
ATOM   1708  CD1 LEU A 154      34.866 -11.711 -14.183  1.00  0.88           C
ATOM   1709 1HD1 LEU A 154      35.520 -10.921 -13.956  1.00  0.88           H
ATOM   1710 2HD1 LEU A 154      34.598 -12.247 -13.272  1.00  0.88           H
ATOM   1711 3HD1 LEU A 154      33.932 -11.414 -14.646  1.00  0.88           H
ATOM   1712  CD2 LEU A 154      35.966 -11.969 -16.355  1.00  0.88           C
ATOM   1713 1HD2 LEU A 154      36.665 -11.157 -16.257  1.00  0.88           H
ATOM   1714 2HD2 LEU A 154      35.119 -11.669 -16.878  1.00  0.88           H
ATOM   1715 3HD2 LEU A 154      36.399 -12.759 -16.999  1.00  0.88           H
ATOM   1716  N   GLY A 155      38.016 -16.027 -12.814  1.00  0.92           N
ATOM   1717  H   GLY A 155      37.036 -16.276 -12.632  1.00  0.92           H
ATOM   1718  CA  GLY A 155      39.068 -17.063 -12.934  1.00  0.92           C
ATOM   1719 1HA  GLY A 155      39.920 -16.905 -12.204  1.00  0.92           H
ATOM   1720 2HA  GLY A 155      38.657 -18.045 -12.660  1.00  0.92           H
ATOM   1721  C   GLY A 155      39.588 -17.241 -14.362  1.00  0.92           C
ATOM   1722  O   GLY A 155      39.447 -16.409 -15.231  1.00  0.92           O
ATOM   1723  N   TYR A 156      40.170 -18.418 -14.573  1.00  0.85           N
ATOM   1724  H   TYR A 156      40.136 -19.117 -13.833  1.00  0.85           H
ATOM   1725  CA  TYR A 156      40.855 -18.787 -15.832  1.00  0.85           C
ATOM   1726  HA  TYR A 156      40.361 -18.274 -16.696  1.00  0.85           H
ATOM   1727  C   TYR A 156      41.068 -20.278 -16.081  1.00  0.85           C
ATOM   1728  O   TYR A 156      41.810 -20.956 -15.418  1.00  0.85           O
ATOM   1729  CB  TYR A 156      42.318 -18.252 -15.725  1.00  0.85           C
ATOM   1730 1HB  TYR A 156      42.257 -17.275 -15.410  1.00  0.85           H
ATOM   1731 2HB  TYR A 156      42.827 -18.725 -14.911  1.00  0.85           H
ATOM   1732  CG  TYR A 156      43.102 -18.327 -16.997  1.00  0.85           C
ATOM   1733  CD1 TYR A 156      42.770 -17.428 -18.071  1.00  0.85           C
ATOM   1734  HD1 TYR A 156      41.892 -16.834 -17.949  1.00  0.85           H
ATOM   1735  CD2 TYR A 156      44.265 -19.090 -17.101  1.00  0.85           C
ATOM   1736  HD2 TYR A 156      44.525 -19.840 -16.289  1.00  0.85           H
ATOM   1737  CE1 TYR A 156      43.675 -17.165 -19.154  1.00  0.85           C
ATOM   1738  HE1 TYR A 156      43.484 -16.496 -19.937  1.00  0.85           H
ATOM   1739  CE2 TYR A 156      45.144 -18.941 -18.216  1.00  0.85           C
ATOM   1740  HE2 TYR A 156      46.107 -19.468 -18.282  1.00  0.85           H
ATOM   1741  CZ  TYR A 156      44.883 -17.907 -19.170  1.00  0.85           C
ATOM   1742  OH  TYR A 156      45.807 -17.706 -20.131  1.00  0.85           O
ATOM   1743  HH  TYR A 156      46.461 -18.455 -20.133  1.00  0.85           H
ATOM   1744  N   ASN A 157      40.546 -20.842 -17.160  1.00  0.80           N
ATOM   1745  H   ASN A 157      40.085 -20.208 -17.784  1.00  0.80           H
ATOM   1746  CA  ASN A 157      40.980 -22.094 -17.775  1.00  0.80           C
ATOM   1747  HA  ASN A 157      41.153 -22.866 -16.964  1.00  0.80           H
ATOM   1748  C   ASN A 157      42.338 -22.005 -18.616  1.00  0.80           C
ATOM   1749  O   ASN A 157      42.302 -21.384 -19.636  1.00  0.80           O
ATOM   1750  CB  ASN A 157      39.792 -22.720 -18.589  1.00  0.80           C
ATOM   1751 1HB  ASN A 157      38.842 -22.552 -18.072  1.00  0.80           H
ATOM   1752 2HB  ASN A 157      39.837 -22.286 -19.565  1.00  0.80           H
ATOM   1753  CG  ASN A 157      40.099 -24.205 -18.941  1.00  0.80           C
ATOM   1754  OD1 ASN A 157      40.969 -24.845 -18.374  1.00  0.80           O
ATOM   1755  ND2 ASN A 157      39.536 -24.743 -19.984  1.00  0.80           N
ATOM   1756 1HD2 ASN A 157      39.739 -25.687 -20.301  1.00  0.80           H
ATOM   1757 2HD2 ASN A 157      39.016 -24.133 -20.585  1.00  0.80           H
ATOM   1758  N   ILE A 158      43.433 -22.651 -18.159  1.00  0.78           N
ATOM   1759  H   ILE A 158      43.371 -23.134 -17.310  1.00  0.78           H
ATOM   1760  CA  ILE A 158      44.717 -22.732 -18.901  1.00  0.78           C
ATOM   1761  HA  ILE A 158      44.915 -21.774 -19.280  1.00  0.78           H
ATOM   1762  C   ILE A 158      44.715 -23.610 -20.139  1.00  0.78           C
ATOM   1763  O   ILE A 158      45.425 -23.462 -21.093  1.00  0.78           O
ATOM   1764  CB  ILE A 158      45.912 -23.020 -17.943  1.00  0.78           C
ATOM   1765  HB  ILE A 158      45.801 -22.334 -17.088  1.00  0.78           H
ATOM   1766  CG1 ILE A 158      47.284 -22.919 -18.764  1.00  0.78           C
ATOM   1767 1HG1 ILE A 158      47.468 -23.882 -19.198  1.00  0.78           H
ATOM   1768 2HG1 ILE A 158      47.208 -22.172 -19.571  1.00  0.78           H
ATOM   1769  CG2 ILE A 158      45.942 -24.478 -17.364  1.00  0.78           C
ATOM   1770 1HG2 ILE A 158      46.104 -25.176 -18.123  1.00  0.78           H
ATOM   1771 2HG2 ILE A 158      45.017 -24.665 -16.789  1.00  0.78           H
ATOM   1772 3HG2 ILE A 158      46.771 -24.613 -16.699  1.00  0.78           H
ATOM   1773  CD1 ILE A 158      48.447 -22.490 -17.800  1.00  0.78           C
ATOM   1774 1HD1 ILE A 158      48.206 -21.650 -17.071  1.00  0.78           H
ATOM   1775 2HD1 ILE A 158      49.288 -22.183 -18.412  1.00  0.78           H
ATOM   1776 3HD1 ILE A 158      48.621 -23.355 -17.120  1.00  0.78           H
ATOM   1777  N   LEU A 159      43.759 -24.501 -20.158  1.00  0.71           N
ATOM   1778  H   LEU A 159      43.210 -24.682 -19.327  1.00  0.71           H
ATOM   1779  CA  LEU A 159      43.606 -25.415 -21.357  1.00  0.71           C
ATOM   1780  HA  LEU A 159      44.558 -25.952 -21.625  1.00  0.71           H
ATOM   1781  C   LEU A 159      43.226 -24.695 -22.676  1.00  0.71           C
ATOM   1782  O   LEU A 159      43.473 -25.121 -23.776  1.00  0.71           O
ATOM   1783  CB  LEU A 159      42.603 -26.505 -21.066  1.00  0.71           C
ATOM   1784 1HB  LEU A 159      41.628 -26.132 -20.959  1.00  0.71           H
ATOM   1785 2HB  LEU A 159      42.503 -27.063 -22.025  1.00  0.71           H
ATOM   1786  CG  LEU A 159      43.052 -27.496 -19.878  1.00  0.71           C
ATOM   1787  HG  LEU A 159      43.072 -26.969 -18.968  1.00  0.71           H
ATOM   1788  CD1 LEU A 159      41.985 -28.612 -19.751  1.00  0.71           C
ATOM   1789 1HD1 LEU A 159      42.233 -29.474 -19.114  1.00  0.71           H
ATOM   1790 2HD1 LEU A 159      41.827 -28.988 -20.760  1.00  0.71           H
ATOM   1791 3HD1 LEU A 159      41.060 -28.216 -19.364  1.00  0.71           H
ATOM   1792  CD2 LEU A 159      44.288 -28.316 -20.200  1.00  0.71           C
ATOM   1793 1HD2 LEU A 159      44.344 -29.215 -19.628  1.00  0.71           H
ATOM   1794 2HD2 LEU A 159      45.116 -27.675 -19.987  1.00  0.71           H
ATOM   1795 3HD2 LEU A 159      44.242 -28.543 -21.283  1.00  0.71           H
ATOM   1796  N   THR A 160      42.684 -23.468 -22.560  1.00  0.61           N
ATOM   1797  H   THR A 160      42.588 -23.136 -21.626  1.00  0.61           H
ATOM   1798  CA  THR A 160      41.950 -22.687 -23.635  1.00  0.61           C
ATOM   1799  HA  THR A 160      42.323 -23.001 -24.608  1.00  0.61           H
ATOM   1800  C   THR A 160      42.115 -21.178 -23.523  1.00  0.61           C
ATOM   1801  O   THR A 160      41.642 -20.395 -24.383  1.00  0.61           O
ATOM   1802  CB  THR A 160      40.425 -22.922 -23.589  1.00  0.61           C
ATOM   1803  HB  THR A 160      39.955 -22.332 -24.396  1.00  0.61           H
ATOM   1804  OG1 THR A 160      39.977 -22.594 -22.337  1.00  0.61           O
ATOM   1805  HG1 THR A 160      39.064 -22.605 -22.434  1.00  0.61           H
ATOM   1806  CG2 THR A 160      40.063 -24.445 -23.735  1.00  0.61           C
ATOM   1807 1HG2 THR A 160      39.971 -25.106 -22.827  1.00  0.61           H
ATOM   1808 2HG2 THR A 160      40.778 -24.861 -24.436  1.00  0.61           H
ATOM   1809 3HG2 THR A 160      39.158 -24.436 -24.305  1.00  0.61           H
ATOM   1810  N   GLN A 161      42.803 -20.701 -22.456  1.00  0.65           N
ATOM   1811  H   GLN A 161      43.130 -21.430 -21.754  1.00  0.65           H
ATOM   1812  CA  GLN A 161      42.954 -19.305 -22.169  1.00  0.65           C
ATOM   1813  HA  GLN A 161      43.441 -19.271 -21.259  1.00  0.65           H
ATOM   1814  C   GLN A 161      41.666 -18.543 -21.905  1.00  0.65           C
ATOM   1815  O   GLN A 161      41.622 -17.326 -21.798  1.00  0.65           O
ATOM   1816  CB  GLN A 161      43.831 -18.618 -23.225  1.00  0.65           C
ATOM   1817 1HB  GLN A 161      43.337 -18.654 -24.197  1.00  0.65           H
ATOM   1818 2HB  GLN A 161      44.008 -17.592 -23.009  1.00  0.65           H
ATOM   1819  CG  GLN A 161      45.281 -19.177 -23.428  1.00  0.65           C
ATOM   1820 1HG  GLN A 161      45.880 -18.463 -23.937  1.00  0.65           H
ATOM   1821 2HG  GLN A 161      45.644 -19.245 -22.424  1.00  0.65           H
ATOM   1822  CD  GLN A 161      45.347 -20.541 -24.088  1.00  0.65           C
ATOM   1823  OE1 GLN A 161      44.687 -20.799 -25.085  1.00  0.65           O
ATOM   1824  NE2 GLN A 161      46.159 -21.449 -23.603  1.00  0.65           N
ATOM   1825 1HE2 GLN A 161      46.207 -22.360 -23.972  1.00  0.65           H
ATOM   1826 2HE2 GLN A 161      46.715 -21.197 -22.817  1.00  0.65           H
ATOM   1827  N   GLU A 162      40.586 -19.277 -21.665  1.00  0.69           N
ATOM   1828  H   GLU A 162      40.736 -20.298 -21.603  1.00  0.69           H
ATOM   1829  CA  GLU A 162      39.237 -18.713 -21.346  1.00  0.69           C
ATOM   1830  HA  GLU A 162      39.138 -17.803 -21.983  1.00  0.69           H
ATOM   1831  C   GLU A 162      39.104 -18.263 -19.913  1.00  0.69           C
ATOM   1832  O   GLU A 162      39.371 -19.013 -18.987  1.00  0.69           O
ATOM   1833  CB  GLU A 162      38.182 -19.750 -21.638  1.00  0.69           C
ATOM   1834 1HB  GLU A 162      38.434 -20.672 -21.161  1.00  0.69           H
ATOM   1835 2HB  GLU A 162      37.241 -19.425 -21.273  1.00  0.69           H
ATOM   1836  CG  GLU A 162      38.035 -20.066 -23.105  1.00  0.69           C
ATOM   1837 1HG  GLU A 162      37.734 -19.208 -23.722  1.00  0.69           H
ATOM   1838 2HG  GLU A 162      38.951 -20.315 -23.551  1.00  0.69           H
ATOM   1839  CD  GLU A 162      37.106 -21.236 -23.372  1.00  0.69           C
ATOM   1840  OE1 GLU A 162      36.039 -21.068 -23.956  1.00  0.69           O
ATOM   1841  OE2 GLU A 162      37.416 -22.323 -22.872  1.00  0.69           O
ATOM   1842  N   ASP A 163      38.511 -17.086 -19.770  1.00  0.77           N
ATOM   1843  H   ASP A 163      38.313 -16.508 -20.546  1.00  0.77           H
ATOM   1844  CA  ASP A 163      37.973 -16.722 -18.501  1.00  0.77           C
ATOM   1845  HA  ASP A 163      38.799 -16.770 -17.823  1.00  0.77           H
ATOM   1846  C   ASP A 163      36.883 -17.660 -17.929  1.00  0.77           C
ATOM   1847  O   ASP A 163      36.347 -18.565 -18.617  1.00  0.77           O
ATOM   1848  CB  ASP A 163      37.344 -15.280 -18.555  1.00  0.77           C
ATOM   1849 1HB  ASP A 163      36.296 -15.343 -18.682  1.00  0.77           H
ATOM   1850 2HB  ASP A 163      37.476 -14.747 -17.560  1.00  0.77           H
ATOM   1851  CG  ASP A 163      37.935 -14.368 -19.688  1.00  0.77           C
ATOM   1852  OD1 ASP A 163      39.171 -14.066 -19.677  1.00  0.77           O
ATOM   1853  OD2 ASP A 163      37.219 -13.943 -20.622  1.00  0.77           O
ATOM   1854  N   ALA A 164      36.683 -17.467 -16.601  1.00  0.85           N
ATOM   1855  H   ALA A 164      37.184 -16.754 -16.079  1.00  0.85           H
ATOM   1856  CA  ALA A 164      35.935 -18.364 -15.737  1.00  0.85           C
ATOM   1857  HA  ALA A 164      35.257 -18.945 -16.359  1.00  0.85           H
ATOM   1858  C   ALA A 164      35.165 -17.543 -14.668  1.00  0.85           C
ATOM   1859  O   ALA A 164      35.258 -16.306 -14.607  1.00  0.85           O
ATOM   1860  CB  ALA A 164      36.893 -19.386 -15.202  1.00  0.85           C
ATOM   1861 1HB  ALA A 164      36.327 -20.235 -14.850  1.00  0.85           H
ATOM   1862 2HB  ALA A 164      37.454 -18.939 -14.411  1.00  0.85           H
ATOM   1863 3HB  ALA A 164      37.527 -19.674 -16.042  1.00  0.85           H
ATOM   1864  N   GLN A 165      34.365 -18.177 -13.803  1.00  0.83           N
ATOM   1865  H   GLN A 165      34.333 -19.200 -13.758  1.00  0.83           H
ATOM   1866  CA  GLN A 165      33.420 -17.581 -12.860  1.00  0.83           C
ATOM   1867  HA  GLN A 165      32.797 -16.838 -13.351  1.00  0.83           H
ATOM   1868  C   GLN A 165      34.201 -16.735 -11.862  1.00  0.83           C
ATOM   1869  O   GLN A 165      35.461 -16.775 -11.666  1.00  0.83           O
ATOM   1870  CB  GLN A 165      32.475 -18.650 -12.177  1.00  0.83           C
ATOM   1871 1HB  GLN A 165      33.118 -19.439 -11.768  1.00  0.83           H
ATOM   1872 2HB  GLN A 165      31.846 -18.097 -11.434  1.00  0.83           H
ATOM   1873  CG  GLN A 165      31.514 -19.273 -13.208  1.00  0.83           C
ATOM   1874 1HG  GLN A 165      32.116 -19.766 -13.916  1.00  0.83           H
ATOM   1875 2HG  GLN A 165      30.790 -20.015 -12.782  1.00  0.83           H
ATOM   1876  CD  GLN A 165      30.651 -18.287 -14.011  1.00  0.83           C
ATOM   1877  OE1 GLN A 165      30.549 -17.078 -13.862  1.00  0.83           O
ATOM   1878  NE2 GLN A 165      29.803 -18.747 -14.889  1.00  0.83           N
ATOM   1879 1HE2 GLN A 165      29.042 -18.176 -15.228  1.00  0.83           H
ATOM   1880 2HE2 GLN A 165      29.793 -19.664 -15.154  1.00  0.83           H
ATOM   1881  N   SER A 166      33.434 -15.880 -11.216  1.00  0.89           N
ATOM   1882  H   SER A 166      32.523 -15.747 -11.562  1.00  0.89           H
ATOM   1883  CA  SER A 166      33.911 -14.883 -10.211  1.00  0.89           C
ATOM   1884  HA  SER A 166      34.831 -14.474 -10.601  1.00  0.89           H
ATOM   1885  C   SER A 166      34.225 -15.571  -8.906  1.00  0.89           C
ATOM   1886  O   SER A 166      33.343 -15.856  -8.086  1.00  0.89           O
ATOM   1887  CB  SER A 166      32.888 -13.756 -10.077  1.00  0.89           C
ATOM   1888 1HB  SER A 166      31.834 -14.003  -9.901  1.00  0.89           H
ATOM   1889 2HB  SER A 166      33.293 -13.075  -9.395  1.00  0.89           H
ATOM   1890  OG  SER A 166      32.843 -13.224 -11.396  1.00  0.89           O
ATOM   1891  HG  SER A 166      32.096 -13.743 -11.831  1.00  0.89           H
ATOM   1892  N   VAL A 167      35.502 -15.861  -8.689  1.00  0.89           N
ATOM   1893  H   VAL A 167      36.196 -15.828  -9.483  1.00  0.89           H
ATOM   1894  CA  VAL A 167      36.089 -16.331  -7.396  1.00  0.89           C
ATOM   1895  HA  VAL A 167      35.470 -17.230  -7.143  1.00  0.89           H
ATOM   1896  C   VAL A 167      35.907 -15.316  -6.301  1.00  0.89           C
ATOM   1897  O   VAL A 167      35.493 -15.688  -5.220  1.00  0.89           O
ATOM   1898  CB  VAL A 167      37.577 -16.723  -7.456  1.00  0.89           C
ATOM   1899  HB  VAL A 167      38.086 -15.956  -7.879  1.00  0.89           H
ATOM   1900  CG1 VAL A 167      38.311 -17.217  -6.176  1.00  0.89           C
ATOM   1901 1HG1 VAL A 167      37.725 -18.121  -5.875  1.00  0.89           H
ATOM   1902 2HG1 VAL A 167      38.270 -16.475  -5.409  1.00  0.89           H
ATOM   1903 3HG1 VAL A 167      39.394 -17.400  -6.321  1.00  0.89           H
ATOM   1904  CG2 VAL A 167      37.741 -17.911  -8.499  1.00  0.89           C
ATOM   1905 1HG2 VAL A 167      37.179 -18.748  -8.281  1.00  0.89           H
ATOM   1906 2HG2 VAL A 167      38.795 -18.082  -8.567  1.00  0.89           H
ATOM   1907 3HG2 VAL A 167      37.323 -17.585  -9.453  1.00  0.89           H
ATOM   1908  N   TYR A 168      36.121 -14.025  -6.632  1.00  0.87           N
ATOM   1909  H   TYR A 168      36.211 -13.789  -7.564  1.00  0.87           H
ATOM   1910  CA  TYR A 168      36.122 -12.973  -5.609  1.00  0.87           C
ATOM   1911  HA  TYR A 168      36.270 -13.344  -4.586  1.00  0.87           H
ATOM   1912  C   TYR A 168      34.723 -12.286  -5.601  1.00  0.87           C
ATOM   1913  O   TYR A 168      34.238 -11.943  -6.674  1.00  0.87           O
ATOM   1914  CB  TYR A 168      37.257 -11.972  -5.874  1.00  0.87           C
ATOM   1915 1HB  TYR A 168      37.101 -11.435  -6.795  1.00  0.87           H
ATOM   1916 2HB  TYR A 168      37.195 -11.198  -5.110  1.00  0.87           H
ATOM   1917  CG  TYR A 168      38.677 -12.502  -5.933  1.00  0.87           C
ATOM   1918  CD1 TYR A 168      39.321 -13.028  -7.058  1.00  0.87           C
ATOM   1919  HD1 TYR A 168      38.783 -13.092  -7.959  1.00  0.87           H
ATOM   1920  CD2 TYR A 168      39.357 -12.445  -4.686  1.00  0.87           C
ATOM   1921  HD2 TYR A 168      38.848 -11.998  -3.832  1.00  0.87           H
ATOM   1922  CE1 TYR A 168      40.709 -13.325  -6.966  1.00  0.87           C
ATOM   1923  HE1 TYR A 168      41.180 -13.595  -7.888  1.00  0.87           H
ATOM   1924  CE2 TYR A 168      40.735 -12.643  -4.660  1.00  0.87           C
ATOM   1925  HE2 TYR A 168      41.309 -12.393  -3.738  1.00  0.87           H
ATOM   1926  CZ  TYR A 168      41.419 -12.979  -5.801  1.00  0.87           C
ATOM   1927  OH  TYR A 168      42.827 -13.100  -5.784  1.00  0.87           O
ATOM   1928  HH  TYR A 168      43.165 -13.152  -6.645  1.00  0.87           H
ATOM   1929  N   ASP A 169      34.294 -11.905  -4.395  1.00  0.88           N
ATOM   1930  H   ASP A 169      34.905 -12.062  -3.616  1.00  0.88           H
ATOM   1931  CA  ASP A 169      33.363 -10.752  -4.329  1.00  0.88           C
ATOM   1932  HA  ASP A 169      32.738 -10.825  -5.212  1.00  0.88           H
ATOM   1933  C   ASP A 169      34.039  -9.391  -4.491  1.00  0.88           C
ATOM   1934  O   ASP A 169      34.912  -9.035  -3.710  1.00  0.88           O
ATOM   1935  CB  ASP A 169      32.378 -10.774  -3.140  1.00  0.88           C
ATOM   1936 1HB  ASP A 169      32.250 -11.765  -2.847  1.00  0.88           H
ATOM   1937 2HB  ASP A 169      32.869 -10.314  -2.336  1.00  0.88           H
ATOM   1938  CG  ASP A 169      31.034 -10.004  -3.351  1.00  0.88           C
ATOM   1939  OD1 ASP A 169      30.810  -9.384  -4.446  1.00  0.88           O
ATOM   1940  OD2 ASP A 169      30.164 -10.005  -2.425  1.00  0.88           O
ATOM   1941  N   ALA A 170      33.717  -8.772  -5.613  1.00  0.91           N
ATOM   1942  H   ALA A 170      32.918  -9.153  -6.131  1.00  0.91           H
ATOM   1943  CA  ALA A 170      34.186  -7.451  -5.988  1.00  0.91           C
ATOM   1944  HA  ALA A 170      35.028  -7.198  -5.325  1.00  0.91           H
ATOM   1945  C   ALA A 170      33.131  -6.362  -5.693  1.00  0.91           C
ATOM   1946  O   ALA A 170      33.439  -5.146  -5.723  1.00  0.91           O
ATOM   1947  CB  ALA A 170      34.773  -7.518  -7.425  1.00  0.91           C
ATOM   1948 1HB  ALA A 170      34.056  -8.086  -7.964  1.00  0.91           H
ATOM   1949 2HB  ALA A 170      35.755  -8.014  -7.352  1.00  0.91           H
ATOM   1950 3HB  ALA A 170      34.780  -6.492  -7.855  1.00  0.91           H
ATOM   1951  N   SER A 171      31.890  -6.753  -5.344  1.00  0.89           N
ATOM   1952  H   SER A 171      31.757  -7.797  -5.386  1.00  0.89           H
ATOM   1953  CA  SER A 171      30.859  -5.815  -4.731  1.00  0.89           C
ATOM   1954  HA  SER A 171      31.048  -4.837  -5.180  1.00  0.89           H
ATOM   1955  C   SER A 171      31.034  -5.681  -3.229  1.00  0.89           C
ATOM   1956  O   SER A 171      30.346  -4.907  -2.559  1.00  0.89           O
ATOM   1957  CB  SER A 171      29.535  -6.349  -5.198  1.00  0.89           C
ATOM   1958 1HB  SER A 171      28.863  -5.543  -5.050  1.00  0.89           H
ATOM   1959 2HB  SER A 171      29.617  -6.615  -6.236  1.00  0.89           H
ATOM   1960  OG  SER A 171      29.083  -7.361  -4.446  1.00  0.89           O
ATOM   1961  HG  SER A 171      29.714  -8.109  -4.518  1.00  0.89           H
ATOM   1962  N   TYR A 172      31.793  -6.608  -2.610  1.00  0.88           N
ATOM   1963  H   TYR A 172      32.383  -7.213  -3.197  1.00  0.88           H
ATOM   1964  CA  TYR A 172      32.093  -6.534  -1.165  1.00  0.88           C
ATOM   1965  HA  TYR A 172      31.241  -6.289  -0.584  1.00  0.88           H
ATOM   1966  C   TYR A 172      33.119  -5.478  -0.836  1.00  0.88           C
ATOM   1967  O   TYR A 172      34.220  -5.547  -1.300  1.00  0.88           O
ATOM   1968  CB  TYR A 172      32.535  -7.923  -0.659  1.00  0.88           C
ATOM   1969 1HB  TYR A 172      31.803  -8.674  -0.925  1.00  0.88           H
ATOM   1970 2HB  TYR A 172      33.493  -8.146  -1.174  1.00  0.88           H
ATOM   1971  CG  TYR A 172      32.629  -7.963   0.847  1.00  0.88           C
ATOM   1972  CD1 TYR A 172      31.481  -8.158   1.655  1.00  0.88           C
ATOM   1973  HD1 TYR A 172      30.480  -8.136   1.216  1.00  0.88           H
ATOM   1974  CD2 TYR A 172      33.926  -7.991   1.441  1.00  0.88           C
ATOM   1975  HD2 TYR A 172      34.778  -7.978   0.784  1.00  0.88           H
ATOM   1976  CE1 TYR A 172      31.585  -8.198   3.062  1.00  0.88           C
ATOM   1977  HE1 TYR A 172      30.768  -8.454   3.713  1.00  0.88           H
ATOM   1978  CE2 TYR A 172      34.033  -7.969   2.835  1.00  0.88           C
ATOM   1979  HE2 TYR A 172      34.975  -7.878   3.287  1.00  0.88           H
ATOM   1980  CZ  TYR A 172      32.884  -8.050   3.617  1.00  0.88           C
ATOM   1981  OH  TYR A 172      32.989  -8.195   4.963  1.00  0.88           O
ATOM   1982  HH  TYR A 172      32.183  -8.571   5.323  1.00  0.88           H
ATOM   1983  N   TYR A 173      32.770  -4.615   0.120  1.00  0.86           N
ATOM   1984  H   TYR A 173      31.817  -4.737   0.528  1.00  0.86           H
ATOM   1985  CA  TYR A 173      33.627  -3.635   0.685  1.00  0.86           C
ATOM   1986  HA  TYR A 173      34.529  -3.523   0.044  1.00  0.86           H
ATOM   1987  C   TYR A 173      33.985  -3.908   2.218  1.00  0.86           C
ATOM   1988  O   TYR A 173      35.069  -3.456   2.631  1.00  0.86           O
ATOM   1989  CB  TYR A 173      32.988  -2.273   0.566  1.00  0.86           C
ATOM   1990 1HB  TYR A 173      32.026  -2.259   1.075  1.00  0.86           H
ATOM   1991 2HB  TYR A 173      33.540  -1.582   1.178  1.00  0.86           H
ATOM   1992  CG  TYR A 173      32.913  -1.850  -0.846  1.00  0.86           C
ATOM   1993  CD1 TYR A 173      31.728  -2.263  -1.544  1.00  0.86           C
ATOM   1994  HD1 TYR A 173      30.944  -2.686  -0.993  1.00  0.86           H
ATOM   1995  CD2 TYR A 173      33.994  -1.297  -1.496  1.00  0.86           C
ATOM   1996  HD2 TYR A 173      34.971  -1.075  -1.056  1.00  0.86           H
ATOM   1997  CE1 TYR A 173      31.532  -1.949  -2.899  1.00  0.86           C
ATOM   1998  HE1 TYR A 173      30.693  -2.265  -3.492  1.00  0.86           H
ATOM   1999  CE2 TYR A 173      33.795  -0.917  -2.865  1.00  0.86           C
ATOM   2000  HE2 TYR A 173      34.620  -0.356  -3.363  1.00  0.86           H
ATOM   2001  CZ  TYR A 173      32.627  -1.300  -3.489  1.00  0.86           C
ATOM   2002  OH  TYR A 173      32.618  -1.065  -4.824  1.00  0.86           O
ATOM   2003  HH  TYR A 173      31.736  -0.908  -5.079  1.00  0.86           H
ATOM   2004  N   GLY A 174      33.178  -4.658   2.969  1.00  0.86           N
ATOM   2005  H   GLY A 174      32.236  -4.866   2.655  1.00  0.86           H
ATOM   2006  CA  GLY A 174      33.521  -5.047   4.368  1.00  0.86           C
ATOM   2007 1HA  GLY A 174      32.882  -5.786   4.862  1.00  0.86           H
ATOM   2008 2HA  GLY A 174      34.539  -5.552   4.322  1.00  0.86           H
ATOM   2009  C   GLY A 174      33.663  -3.854   5.311  1.00  0.86           C
ATOM   2010  O   GLY A 174      34.457  -3.878   6.255  1.00  0.86           O
ATOM   2011  N   GLY A 175      32.911  -2.793   5.050  1.00  0.80           N
ATOM   2012  H   GLY A 175      32.376  -2.845   4.194  1.00  0.80           H
ATOM   2013  CA  GLY A 175      32.905  -1.510   5.752  1.00  0.80           C
ATOM   2014 1HA  GLY A 175      32.003  -0.969   5.490  1.00  0.80           H
ATOM   2015 2HA  GLY A 175      32.949  -1.769   6.789  1.00  0.80           H
ATOM   2016  C   GLY A 175      34.045  -0.501   5.444  1.00  0.80           C
ATOM   2017  O   GLY A 175      34.090   0.676   5.838  1.00  0.80           O
ATOM   2018  N   GLN A 176      34.968  -0.974   4.624  1.00  0.69           N
ATOM   2019  H   GLN A 176      34.820  -1.891   4.242  1.00  0.69           H
ATOM   2020  CA  GLN A 176      36.228  -0.279   4.348  1.00  0.69           C
ATOM   2021  HA  GLN A 176      36.572   0.231   5.244  1.00  0.69           H
ATOM   2022  C   GLN A 176      35.969   0.809   3.314  1.00  0.69           C
ATOM   2023  O   GLN A 176      35.244   0.590   2.319  1.00  0.69           O
ATOM   2024  CB  GLN A 176      37.311  -1.211   3.851  1.00  0.69           C
ATOM   2025 1HB  GLN A 176      37.121  -1.631   2.874  1.00  0.69           H
ATOM   2026 2HB  GLN A 176      38.193  -0.637   3.745  1.00  0.69           H
ATOM   2027  CG  GLN A 176      37.632  -2.347   4.830  1.00  0.69           C
ATOM   2028 1HG  GLN A 176      36.923  -3.195   4.832  1.00  0.69           H
ATOM   2029 2HG  GLN A 176      38.549  -2.790   4.597  1.00  0.69           H
ATOM   2030  CD  GLN A 176      37.788  -1.857   6.271  1.00  0.69           C
ATOM   2031  OE1 GLN A 176      38.766  -1.305   6.666  1.00  0.69           O
ATOM   2032  NE2 GLN A 176      36.884  -2.182   7.171  1.00  0.69           N
ATOM   2033 1HE2 GLN A 176      36.982  -1.877   8.143  1.00  0.69           H
ATOM   2034 2HE2 GLN A 176      36.148  -2.823   6.910  1.00  0.69           H
ATOM   2035  N   CYS A 177      36.487   1.998   3.486  1.00  0.79           N
ATOM   2036  H   CYS A 177      37.121   2.152   4.258  1.00  0.79           H
ATOM   2037  CA  CYS A 177      36.310   3.158   2.654  1.00  0.79           C
ATOM   2038  HA  CYS A 177      35.707   2.841   1.780  1.00  0.79           H
ATOM   2039  C   CYS A 177      37.594   3.710   1.974  1.00  0.79           C
ATOM   2040  O   CYS A 177      37.683   4.862   1.607  1.00  0.79           O
ATOM   2041  CB  CYS A 177      35.442   4.123   3.453  1.00  0.79           C
ATOM   2042 1HB  CYS A 177      34.516   3.629   3.904  1.00  0.79           H
ATOM   2043 2HB  CYS A 177      35.986   4.532   4.247  1.00  0.79           H
ATOM   2044  SG  CYS A 177      34.863   5.626   2.467  1.00  0.79           S
ATOM   2045  N   GLU A 178      38.616   2.899   1.734  1.00  0.73           N
ATOM   2046  H   GLU A 178      38.600   1.899   1.975  1.00  0.73           H
ATOM   2047  CA  GLU A 178      39.746   3.355   0.876  1.00  0.73           C
ATOM   2048  HA  GLU A 178      40.090   4.202   1.351  1.00  0.73           H
ATOM   2049  C   GLU A 178      39.346   3.733  -0.565  1.00  0.73           C
ATOM   2050  O   GLU A 178      38.766   2.939  -1.345  1.00  0.73           O
ATOM   2051  CB  GLU A 178      40.837   2.321   0.975  1.00  0.73           C
ATOM   2052 1HB  GLU A 178      41.244   2.451   1.956  1.00  0.73           H
ATOM   2053 2HB  GLU A 178      40.532   1.305   0.913  1.00  0.73           H
ATOM   2054  CG  GLU A 178      42.036   2.467   0.050  1.00  0.73           C
ATOM   2055 1HG  GLU A 178      42.800   1.706   0.393  1.00  0.73           H
ATOM   2056 2HG  GLU A 178      41.768   2.110  -0.968  1.00  0.73           H
ATOM   2057  CD  GLU A 178      42.742   3.894  -0.049  1.00  0.73           C
ATOM   2058  OE1 GLU A 178      43.343   4.066  -1.133  1.00  0.73           O
ATOM   2059  OE2 GLU A 178      42.552   4.805   0.843  1.00  0.73           O
ATOM   2060  N   THR A 179      39.653   4.944  -0.962  1.00  0.77           N
ATOM   2061  H   THR A 179      40.160   5.496  -0.223  1.00  0.77           H
ATOM   2062  CA  THR A 179      39.466   5.595  -2.281  1.00  0.77           C
ATOM   2063  HA  THR A 179      38.973   4.873  -2.947  1.00  0.77           H
ATOM   2064  C   THR A 179      40.790   5.948  -2.937  1.00  0.77           C
ATOM   2065  O   THR A 179      41.779   6.124  -2.281  1.00  0.77           O
ATOM   2066  CB  THR A 179      38.478   6.800  -2.153  1.00  0.77           C
ATOM   2067  HB  THR A 179      38.349   7.140  -3.206  1.00  0.77           H
ATOM   2068  OG1 THR A 179      38.954   7.929  -1.445  1.00  0.77           O
ATOM   2069  HG1 THR A 179      38.894   7.667  -0.491  1.00  0.77           H
ATOM   2070  CG2 THR A 179      37.109   6.422  -1.589  1.00  0.77           C
ATOM   2071 1HG2 THR A 179      37.127   5.866  -0.584  1.00  0.77           H
ATOM   2072 2HG2 THR A 179      36.538   5.894  -2.275  1.00  0.77           H
ATOM   2073 3HG2 THR A 179      36.583   7.324  -1.352  1.00  0.77           H
ATOM   2074  N   VAL A 180      40.788   6.043  -4.249  1.00  0.76           N
ATOM   2075  H   VAL A 180      39.876   5.838  -4.676  1.00  0.76           H
ATOM   2076  CA  VAL A 180      41.886   6.337  -5.142  1.00  0.76           C
ATOM   2077  HA  VAL A 180      42.874   6.432  -4.599  1.00  0.76           H
ATOM   2078  C   VAL A 180      41.584   7.591  -5.983  1.00  0.76           C
ATOM   2079  O   VAL A 180      40.553   7.708  -6.602  1.00  0.76           O
ATOM   2080  CB  VAL A 180      41.998   5.110  -6.107  1.00  0.76           C
ATOM   2081  HB  VAL A 180      41.084   5.264  -6.770  1.00  0.76           H
ATOM   2082  CG1 VAL A 180      43.263   5.294  -7.007  1.00  0.76           C
ATOM   2083 1HG1 VAL A 180      44.173   5.664  -6.450  1.00  0.76           H
ATOM   2084 2HG1 VAL A 180      43.169   6.055  -7.799  1.00  0.76           H
ATOM   2085 3HG1 VAL A 180      43.452   4.311  -7.627  1.00  0.76           H
ATOM   2086  CG2 VAL A 180      42.019   3.799  -5.306  1.00  0.76           C
ATOM   2087 1HG2 VAL A 180      42.153   2.986  -6.024  1.00  0.76           H
ATOM   2088 2HG2 VAL A 180      41.113   3.638  -4.724  1.00  0.76           H
ATOM   2089 3HG2 VAL A 180      42.853   3.885  -4.548  1.00  0.76           H
ATOM   2090  N   TYR A 181      42.520   8.556  -5.976  1.00  0.68           N
ATOM   2091  H   TYR A 181      43.253   8.564  -5.256  1.00  0.68           H
ATOM   2092  CA  TYR A 181      42.426   9.873  -6.657  1.00  0.68           C
ATOM   2093  HA  TYR A 181      41.432  10.239  -6.437  1.00  0.68           H
ATOM   2094  C   TYR A 181      42.487   9.732  -8.177  1.00  0.68           C
ATOM   2095  O   TYR A 181      43.211   8.956  -8.742  1.00  0.68           O
ATOM   2096  CB  TYR A 181      43.554  10.843  -6.184  1.00  0.68           C
ATOM   2097 1HB  TYR A 181      43.491  11.205  -5.153  1.00  0.68           H
ATOM   2098 2HB  TYR A 181      44.539  10.475  -6.463  1.00  0.68           H
ATOM   2099  CG  TYR A 181      43.457  12.198  -6.892  1.00  0.68           C
ATOM   2100  CD1 TYR A 181      42.249  13.008  -7.023  1.00  0.68           C
ATOM   2101  HD1 TYR A 181      41.323  12.650  -6.597  1.00  0.68           H
ATOM   2102  CD2 TYR A 181      44.622  12.690  -7.520  1.00  0.68           C
ATOM   2103  HD2 TYR A 181      45.492  12.052  -7.604  1.00  0.68           H
ATOM   2104  CE1 TYR A 181      42.304  14.247  -7.588  1.00  0.68           C
ATOM   2105  HE1 TYR A 181      41.389  14.719  -7.565  1.00  0.68           H
ATOM   2106  CE2 TYR A 181      44.645  13.957  -8.175  1.00  0.68           C
ATOM   2107  HE2 TYR A 181      45.572  14.240  -8.672  1.00  0.68           H
ATOM   2108  CZ  TYR A 181      43.494  14.758  -8.204  1.00  0.68           C
ATOM   2109  OH  TYR A 181      43.630  16.079  -8.606  1.00  0.68           O
ATOM   2110  HH  TYR A 181      44.546  16.368  -8.731  1.00  0.68           H
ATOM   2111  N   ASN A 182      41.680  10.509  -8.873  1.00  0.69           N
ATOM   2112  H   ASN A 182      41.224  11.272  -8.383  1.00  0.69           H
ATOM   2113  CA  ASN A 182      41.595  10.611 -10.287  1.00  0.69           C
ATOM   2114  HA  ASN A 182      42.149   9.806 -10.665  1.00  0.69           H
ATOM   2115  C   ASN A 182      42.242  11.993 -10.822  1.00  0.69           C
ATOM   2116  O   ASN A 182      41.532  12.986 -10.997  1.00  0.69           O
ATOM   2117  CB  ASN A 182      40.107  10.548 -10.637  1.00  0.69           C
ATOM   2118 1HB  ASN A 182      39.627   9.713 -10.243  1.00  0.69           H
ATOM   2119 2HB  ASN A 182      39.637  11.418 -10.245  1.00  0.69           H
ATOM   2120  CG  ASN A 182      39.683  10.369 -12.158  1.00  0.69           C
ATOM   2121  OD1 ASN A 182      40.541  10.208 -13.041  1.00  0.69           O
ATOM   2122  ND2 ASN A 182      38.433  10.579 -12.454  1.00  0.69           N
ATOM   2123 1HD2 ASN A 182      38.157  10.708 -13.405  1.00  0.69           H
ATOM   2124 2HD2 ASN A 182      37.780  10.716 -11.697  1.00  0.69           H
ATOM   2125  N   GLY A 183      43.512  12.040 -11.158  1.00  0.64           N
ATOM   2126  H   GLY A 183      44.105  11.200 -11.050  1.00  0.64           H
ATOM   2127  CA  GLY A 183      44.245  13.174 -11.668  1.00  0.64           C
ATOM   2128 1HA  GLY A 183      44.634  13.751 -10.805  1.00  0.64           H
ATOM   2129 2HA  GLY A 183      45.008  12.738 -12.157  1.00  0.64           H
ATOM   2130  C   GLY A 183      43.494  14.174 -12.615  1.00  0.64           C
ATOM   2131  O   GLY A 183      43.191  15.343 -12.285  1.00  0.64           O
ATOM   2132  N   GLU A 184      43.065  13.695 -13.774  1.00  0.54           N
ATOM   2133  H   GLU A 184      43.141  12.638 -13.845  1.00  0.54           H
ATOM   2134  CA  GLU A 184      42.373  14.455 -14.826  1.00  0.54           C
ATOM   2135  HA  GLU A 184      42.861  15.457 -14.919  1.00  0.54           H
ATOM   2136  C   GLU A 184      40.910  14.718 -14.562  1.00  0.54           C
ATOM   2137  O   GLU A 184      40.188  15.021 -15.499  1.00  0.54           O
ATOM   2138  CB  GLU A 184      42.518  13.829 -16.182  1.00  0.54           C
ATOM   2139 1HB  GLU A 184      41.629  13.181 -16.411  1.00  0.54           H
ATOM   2140 2HB  GLU A 184      42.490  14.664 -16.931  1.00  0.54           H
ATOM   2141  CG  GLU A 184      43.891  13.108 -16.311  1.00  0.54           C
ATOM   2142 1HG  GLU A 184      44.049  13.128 -17.334  1.00  0.54           H
ATOM   2143 2HG  GLU A 184      44.632  13.648 -15.743  1.00  0.54           H
ATOM   2144  CD  GLU A 184      43.748  11.662 -15.881  1.00  0.54           C
ATOM   2145  OE1 GLU A 184      44.406  11.376 -14.890  1.00  0.54           O
ATOM   2146  OE2 GLU A 184      43.032  10.902 -16.510  1.00  0.54           O
ATOM   2147  N   TRP A 185      40.476  14.611 -13.307  1.00  0.60           N
ATOM   2148  H   TRP A 185      41.129  14.260 -12.572  1.00  0.60           H
ATOM   2149  CA  TRP A 185      39.061  14.923 -12.971  1.00  0.60           C
ATOM   2150  HA  TRP A 185      38.374  14.188 -13.418  1.00  0.60           H
ATOM   2151  C   TRP A 185      38.543  16.258 -13.516  1.00  0.60           C
ATOM   2152  O   TRP A 185      37.466  16.357 -14.113  1.00  0.60           O
ATOM   2153  CB  TRP A 185      38.862  14.874 -11.468  1.00  0.60           C
ATOM   2154 1HB  TRP A 185      37.741  14.876 -11.335  1.00  0.60           H
ATOM   2155 2HB  TRP A 185      39.246  13.962 -11.108  1.00  0.60           H
ATOM   2156  CG  TRP A 185      39.428  15.920 -10.587  1.00  0.60           C
ATOM   2157  CD1 TRP A 185      40.677  15.818 -10.054  1.00  0.60           C
ATOM   2158  HD1 TRP A 185      41.359  15.021 -10.229  1.00  0.60           H
ATOM   2159  CD2 TRP A 185      38.783  17.171 -10.180  1.00  0.60           C
ATOM   2160  NE1 TRP A 185      40.929  17.035  -9.427  1.00  0.60           N
ATOM   2161  HE1 TRP A 185      41.797  17.292  -8.947  1.00  0.60           H
ATOM   2162  CE2 TRP A 185      39.799  17.882  -9.396  1.00  0.60           C
ATOM   2163  CE3 TRP A 185      37.555  17.783 -10.468  1.00  0.60           C
ATOM   2164  HE3 TRP A 185      36.812  17.305 -11.097  1.00  0.60           H
ATOM   2165  CZ2 TRP A 185      39.546  19.168  -8.817  1.00  0.60           C
ATOM   2166  HZ2 TRP A 185      40.352  19.582  -8.318  1.00  0.60           H
ATOM   2167  CZ3 TRP A 185      37.277  19.086  -9.865  1.00  0.60           C
ATOM   2168  HZ3 TRP A 185      36.274  19.468  -9.995  1.00  0.60           H
ATOM   2169  CH2 TRP A 185      38.218  19.771  -9.063  1.00  0.60           C
ATOM   2170  HH2 TRP A 185      37.901  20.686  -8.572  1.00  0.60           H
ATOM   2171  N   ARG A 186      39.395  17.279 -13.522  1.00  0.63           N
ATOM   2172  H   ARG A 186      40.227  17.294 -12.931  1.00  0.63           H
ATOM   2173  CA  ARG A 186      38.976  18.593 -13.942  1.00  0.63           C
ATOM   2174  HA  ARG A 186      37.842  18.684 -13.864  1.00  0.63           H
ATOM   2175  C   ARG A 186      39.309  18.748 -15.520  1.00  0.63           C
ATOM   2176  O   ARG A 186      40.502  18.836 -15.921  1.00  0.63           O
ATOM   2177  CB  ARG A 186      39.694  19.589 -13.021  1.00  0.63           C
ATOM   2178 1HB  ARG A 186      39.508  19.506 -11.928  1.00  0.63           H
ATOM   2179 2HB  ARG A 186      40.738  19.572 -13.298  1.00  0.63           H
ATOM   2180  CG  ARG A 186      39.060  20.981 -13.347  1.00  0.63           C
ATOM   2181 1HG  ARG A 186      39.242  21.298 -14.348  1.00  0.63           H
ATOM   2182 2HG  ARG A 186      37.903  20.878 -13.329  1.00  0.63           H
ATOM   2183  CD  ARG A 186      39.509  21.983 -12.296  1.00  0.63           C
ATOM   2184 1HD  ARG A 186      38.885  21.836 -11.381  1.00  0.63           H
ATOM   2185 2HD  ARG A 186      40.514  21.772 -12.019  1.00  0.63           H
ATOM   2186  NE  ARG A 186      39.489  23.343 -12.787  1.00  0.63           N
ATOM   2187  HE  ARG A 186      40.369  23.808 -13.076  1.00  0.63           H
ATOM   2188  CZ  ARG A 186      38.477  24.130 -13.001  1.00  0.63           C
ATOM   2189  NH1 ARG A 186      37.242  23.877 -12.705  1.00  0.63           N
ATOM   2190 1HH1 ARG A 186      36.980  23.142 -12.067  1.00  0.63           H
ATOM   2191 2HH1 ARG A 186      36.646  24.691 -12.607  1.00  0.63           H
ATOM   2192  NH2 ARG A 186      38.527  25.343 -13.471  1.00  0.63           N
ATOM   2193 1HH2 ARG A 186      39.375  25.609 -13.845  1.00  0.63           H
ATOM   2194 2HH2 ARG A 186      37.791  26.020 -13.565  1.00  0.63           H
ATOM   2195  N   GLU A 187      38.259  19.019 -16.279  1.00  0.59           N
ATOM   2196  H   GLU A 187      37.417  19.079 -15.713  1.00  0.59           H
ATOM   2197  CA  GLU A 187      38.295  19.615 -17.627  1.00  0.59           C
ATOM   2198  HA  GLU A 187      38.847  20.554 -17.558  1.00  0.59           H
ATOM   2199  C   GLU A 187      36.859  19.906 -18.078  1.00  0.59           C
ATOM   2200  O   GLU A 187      36.017  18.956 -18.116  1.00  0.59           O
ATOM   2201  CB  GLU A 187      39.085  18.743 -18.651  1.00  0.59           C
ATOM   2202 1HB  GLU A 187      40.118  18.691 -18.262  1.00  0.59           H
ATOM   2203 2HB  GLU A 187      38.616  17.759 -18.655  1.00  0.59           H
ATOM   2204  CG  GLU A 187      39.076  19.230 -20.062  1.00  0.59           C
ATOM   2205 1HG  GLU A 187      39.574  18.497 -20.652  1.00  0.59           H
ATOM   2206 2HG  GLU A 187      38.077  19.392 -20.422  1.00  0.59           H
ATOM   2207  CD  GLU A 187      39.773  20.556 -20.302  1.00  0.59           C
ATOM   2208  OE1 GLU A 187      40.763  20.572 -21.068  1.00  0.59           O
ATOM   2209  OE2 GLU A 187      39.450  21.605 -19.727  1.00  0.59           O
ATOM   2210  N   LEU A 188      36.628  21.058 -18.772  1.00  0.57           N
ATOM   2211  H   LEU A 188      37.391  21.654 -18.823  1.00  0.57           H
ATOM   2212  CA  LEU A 188      35.299  21.467 -19.280  1.00  0.57           C
ATOM   2213  HA  LEU A 188      34.616  21.369 -18.444  1.00  0.57           H
ATOM   2214  C   LEU A 188      34.844  20.573 -20.437  1.00  0.57           C
ATOM   2215  O   LEU A 188      35.552  20.286 -21.401  1.00  0.57           O
ATOM   2216  CB  LEU A 188      35.288  23.016 -19.668  1.00  0.57           C
ATOM   2217 1HB  LEU A 188      35.458  23.610 -18.798  1.00  0.57           H
ATOM   2218 2HB  LEU A 188      36.100  23.158 -20.366  1.00  0.57           H
ATOM   2219  CG  LEU A 188      33.967  23.534 -20.226  1.00  0.57           C
ATOM   2220  HG  LEU A 188      33.797  22.981 -21.157  1.00  0.57           H
ATOM   2221  CD1 LEU A 188      32.730  23.436 -19.348  1.00  0.57           C
ATOM   2222 1HD1 LEU A 188      33.023  23.978 -18.402  1.00  0.57           H
ATOM   2223 2HD1 LEU A 188      32.560  22.372 -19.182  1.00  0.57           H
ATOM   2224 3HD1 LEU A 188      31.840  23.941 -19.771  1.00  0.57           H
ATOM   2225  CD2 LEU A 188      34.055  24.987 -20.572  1.00  0.57           C
ATOM   2226 1HD2 LEU A 188      33.200  25.293 -21.061  1.00  0.57           H
ATOM   2227 2HD2 LEU A 188      34.865  25.210 -21.312  1.00  0.57           H
ATOM   2228 3HD2 LEU A 188      34.233  25.612 -19.651  1.00  0.57           H
ATOM   2229  N   ARG A 189      33.701  19.993 -20.307  1.00  0.68           N
ATOM   2230  H   ARG A 189      33.196  20.135 -19.427  1.00  0.68           H
ATOM   2231  CA  ARG A 189      33.083  18.943 -21.159  1.00  0.68           C
ATOM   2232  HA  ARG A 189      33.269  19.161 -22.231  1.00  0.68           H
ATOM   2233  C   ARG A 189      31.521  18.982 -21.080  1.00  0.68           C
ATOM   2234  O   ARG A 189      30.910  19.472 -20.096  1.00  0.68           O
ATOM   2235  CB  ARG A 189      33.612  17.511 -20.708  1.00  0.68           C
ATOM   2236 1HB  ARG A 189      33.431  16.797 -21.583  1.00  0.68           H
ATOM   2237 2HB  ARG A 189      34.690  17.661 -20.490  1.00  0.68           H
ATOM   2238  CG  ARG A 189      33.012  17.000 -19.407  1.00  0.68           C
ATOM   2239 1HG  ARG A 189      33.079  17.820 -18.652  1.00  0.68           H
ATOM   2240 2HG  ARG A 189      31.963  16.685 -19.613  1.00  0.68           H
ATOM   2241  CD  ARG A 189      33.800  15.845 -18.865  1.00  0.68           C
ATOM   2242 1HD  ARG A 189      33.144  15.283 -18.117  1.00  0.68           H
ATOM   2243 2HD  ARG A 189      34.046  15.181 -19.742  1.00  0.68           H
ATOM   2244  NE  ARG A 189      35.062  16.305 -18.283  1.00  0.68           N
ATOM   2245  HE  ARG A 189      35.450  17.188 -18.612  1.00  0.68           H
ATOM   2246  CZ  ARG A 189      35.689  15.721 -17.276  1.00  0.68           C
ATOM   2247  NH1 ARG A 189      35.396  14.519 -16.772  1.00  0.68           N
ATOM   2248 1HH1 ARG A 189      34.611  14.031 -17.104  1.00  0.68           H
ATOM   2249 2HH1 ARG A 189      36.022  14.136 -16.119  1.00  0.68           H
ATOM   2250  NH2 ARG A 189      36.661  16.376 -16.687  1.00  0.68           N
ATOM   2251 1HH2 ARG A 189      37.138  17.159 -17.167  1.00  0.68           H
ATOM   2252 2HH2 ARG A 189      37.096  15.963 -15.887  1.00  0.68           H
ATOM   2253  N   TYR A 190      30.864  18.406 -22.105  1.00  0.70           N
ATOM   2254  H   TYR A 190      31.355  18.277 -22.994  1.00  0.70           H
ATOM   2255  CA  TYR A 190      29.401  18.395 -22.275  1.00  0.70           C
ATOM   2256  HA  TYR A 190      28.931  18.666 -21.340  1.00  0.70           H
ATOM   2257  C   TYR A 190      28.803  16.988 -22.561  1.00  0.70           C
ATOM   2258  O   TYR A 190      29.192  16.235 -23.504  1.00  0.70           O
ATOM   2259  CB  TYR A 190      28.974  19.525 -23.310  1.00  0.70           C
ATOM   2260 1HB  TYR A 190      29.092  20.511 -22.788  1.00  0.70           H
ATOM   2261 2HB  TYR A 190      29.731  19.548 -24.181  1.00  0.70           H
ATOM   2262  CG  TYR A 190      27.575  19.506 -23.880  1.00  0.70           C
ATOM   2263  CD1 TYR A 190      26.499  19.964 -23.043  1.00  0.70           C
ATOM   2264  HD1 TYR A 190      26.682  20.228 -21.953  1.00  0.70           H
ATOM   2265  CD2 TYR A 190      27.308  19.186 -25.206  1.00  0.70           C
ATOM   2266  HD2 TYR A 190      28.093  18.966 -25.925  1.00  0.70           H
ATOM   2267  CE1 TYR A 190      25.202  20.086 -23.530  1.00  0.70           C
ATOM   2268  HE1 TYR A 190      24.501  20.417 -22.749  1.00  0.70           H
ATOM   2269  CE2 TYR A 190      26.001  19.381 -25.668  1.00  0.70           C
ATOM   2270  HE2 TYR A 190      25.732  19.267 -26.708  1.00  0.70           H
ATOM   2271  CZ  TYR A 190      24.940  19.792 -24.851  1.00  0.70           C
ATOM   2272  OH  TYR A 190      23.671  19.927 -25.323  1.00  0.70           O
ATOM   2273  HH  TYR A 190      23.009  20.097 -24.647  1.00  0.70           H
ATOM   2274  N   ASP A 191      27.908  16.607 -21.697  1.00  0.71           N
ATOM   2275  H   ASP A 191      27.680  17.219 -20.979  1.00  0.71           H
ATOM   2276  CA  ASP A 191      27.082  15.373 -21.813  1.00  0.71           C
ATOM   2277  HA  ASP A 191      27.620  14.695 -22.554  1.00  0.71           H
ATOM   2278  C   ASP A 191      25.788  15.724 -22.560  1.00  0.71           C
ATOM   2279  O   ASP A 191      24.851  16.178 -21.981  1.00  0.71           O
ATOM   2280  CB  ASP A 191      26.920  14.644 -20.522  1.00  0.71           C
ATOM   2281 1HB  ASP A 191      27.937  14.386 -20.171  1.00  0.71           H
ATOM   2282 2HB  ASP A 191      26.479  15.319 -19.747  1.00  0.71           H
ATOM   2283  CG  ASP A 191      26.180  13.290 -20.690  1.00  0.71           C
ATOM   2284  OD1 ASP A 191      25.741  13.070 -21.844  1.00  0.71           O
ATOM   2285  OD2 ASP A 191      26.139  12.429 -19.821  1.00  0.71           O
ATOM   2286  N   SER A 192      25.788  15.648 -23.917  1.00  0.73           N
ATOM   2287  H   SER A 192      26.637  15.279 -24.344  1.00  0.73           H
ATOM   2288  CA  SER A 192      24.647  15.870 -24.786  1.00  0.73           C
ATOM   2289  HA  SER A 192      24.350  16.886 -24.868  1.00  0.73           H
ATOM   2290  C   SER A 192      23.371  15.110 -24.363  1.00  0.73           C
ATOM   2291  O   SER A 192      22.298  15.651 -24.405  1.00  0.73           O
ATOM   2292  CB  SER A 192      25.014  15.392 -26.260  1.00  0.73           C
ATOM   2293 1HB  SER A 192      24.116  15.651 -26.757  1.00  0.73           H
ATOM   2294 2HB  SER A 192      25.937  15.893 -26.633  1.00  0.73           H
ATOM   2295  OG  SER A 192      25.195  14.011 -26.383  1.00  0.73           O
ATOM   2296  HG  SER A 192      25.947  13.727 -25.885  1.00  0.73           H
ATOM   2297  N   THR A 193      23.543  13.961 -23.781  1.00  0.67           N
ATOM   2298  H   THR A 193      24.528  13.604 -23.734  1.00  0.67           H
ATOM   2299  CA  THR A 193      22.432  13.074 -23.401  1.00  0.67           C
ATOM   2300  HA  THR A 193      21.733  12.966 -24.177  1.00  0.67           H
ATOM   2301  C   THR A 193      21.797  13.563 -22.113  1.00  0.67           C
ATOM   2302  O   THR A 193      20.583  13.379 -21.850  1.00  0.67           O
ATOM   2303  CB  THR A 193      22.973  11.611 -23.206  1.00  0.67           C
ATOM   2304  HB  THR A 193      23.838  11.652 -22.598  1.00  0.67           H
ATOM   2305  OG1 THR A 193      23.356  11.311 -24.479  1.00  0.67           O
ATOM   2306  HG1 THR A 193      24.164  11.810 -24.676  1.00  0.67           H
ATOM   2307  CG2 THR A 193      21.913  10.602 -22.832  1.00  0.67           C
ATOM   2308 1HG2 THR A 193      21.408  11.008 -21.921  1.00  0.67           H
ATOM   2309 2HG2 THR A 193      22.387   9.588 -22.639  1.00  0.67           H
ATOM   2310 3HG2 THR A 193      21.164  10.532 -23.570  1.00  0.67           H
ATOM   2311  N   CYS A 194      22.558  14.270 -21.313  1.00  0.66           N
ATOM   2312  H   CYS A 194      23.416  14.543 -21.617  1.00  0.66           H
ATOM   2313  CA  CYS A 194      22.068  14.827 -20.028  1.00  0.66           C
ATOM   2314  HA  CYS A 194      21.087  14.449 -19.790  1.00  0.66           H
ATOM   2315  C   CYS A 194      21.874  16.354 -20.021  1.00  0.66           C
ATOM   2316  O   CYS A 194      21.621  16.967 -19.024  1.00  0.66           O
ATOM   2317  CB  CYS A 194      22.939  14.425 -18.882  1.00  0.66           C
ATOM   2318 1HB  CYS A 194      23.874  14.908 -19.039  1.00  0.66           H
ATOM   2319 2HB  CYS A 194      22.637  14.920 -17.925  1.00  0.66           H
ATOM   2320  SG  CYS A 194      23.220  12.712 -18.400  1.00  0.66           S
ATOM   2321  N   GLU A 195      22.157  16.956 -21.188  1.00  0.72           N
ATOM   2322  H   GLU A 195      22.315  16.298 -21.965  1.00  0.72           H
ATOM   2323  CA  GLU A 195      22.329  18.392 -21.344  1.00  0.72           C
ATOM   2324  HA  GLU A 195      22.720  18.592 -22.305  1.00  0.72           H
ATOM   2325  C   GLU A 195      23.302  19.083 -20.332  1.00  0.72           C
ATOM   2326  O   GLU A 195      23.163  20.230 -19.878  1.00  0.72           O
ATOM   2327  CB  GLU A 195      20.917  19.010 -21.334  1.00  0.72           C
ATOM   2328 1HB  GLU A 195      20.342  18.677 -20.456  1.00  0.72           H
ATOM   2329 2HB  GLU A 195      21.003  20.050 -21.124  1.00  0.72           H
ATOM   2330  CG  GLU A 195      20.125  18.825 -22.595  1.00  0.72           C
ATOM   2331 1HG  GLU A 195      20.004  17.771 -22.671  1.00  0.72           H
ATOM   2332 2HG  GLU A 195      19.126  19.158 -22.549  1.00  0.72           H
ATOM   2333  CD  GLU A 195      20.829  19.482 -23.795  1.00  0.72           C
ATOM   2334  OE1 GLU A 195      21.790  20.295 -23.603  1.00  0.72           O
ATOM   2335  OE2 GLU A 195      20.365  19.224 -24.906  1.00  0.72           O
ATOM   2336  N   ARG A 196      24.267  18.309 -19.754  1.00  0.68           N
ATOM   2337  H   ARG A 196      24.292  17.319 -20.015  1.00  0.68           H
ATOM   2338  CA  ARG A 196      25.043  18.728 -18.584  1.00  0.68           C
ATOM   2339  HA  ARG A 196      24.518  19.479 -17.967  1.00  0.68           H
ATOM   2340  C   ARG A 196      26.240  19.443 -19.153  1.00  0.68           C
ATOM   2341  O   ARG A 196      27.012  18.743 -19.815  1.00  0.68           O
ATOM   2342  CB  ARG A 196      25.250  17.451 -17.688  1.00  0.68           C
ATOM   2343 1HB  ARG A 196      24.269  16.916 -17.604  1.00  0.68           H
ATOM   2344 2HB  ARG A 196      25.961  16.779 -18.239  1.00  0.68           H
ATOM   2345  CG  ARG A 196      26.009  17.752 -16.278  1.00  0.68           C
ATOM   2346 1HG  ARG A 196      27.004  18.199 -16.534  1.00  0.68           H
ATOM   2347 2HG  ARG A 196      25.359  18.416 -15.693  1.00  0.68           H
ATOM   2348  CD  ARG A 196      26.145  16.446 -15.480  1.00  0.68           C
ATOM   2349 1HD  ARG A 196      25.167  15.967 -15.374  1.00  0.68           H
ATOM   2350 2HD  ARG A 196      26.719  15.640 -15.988  1.00  0.68           H
ATOM   2351  NE  ARG A 196      26.807  16.752 -14.234  1.00  0.68           N
ATOM   2352  HE  ARG A 196      27.140  17.714 -14.090  1.00  0.68           H
ATOM   2353  CZ  ARG A 196      26.989  15.909 -13.192  1.00  0.68           C
ATOM   2354  NH1 ARG A 196      26.881  14.624 -13.187  1.00  0.68           N
ATOM   2355 1HH1 ARG A 196      26.459  14.138 -13.927  1.00  0.68           H
ATOM   2356 2HH1 ARG A 196      27.102  14.118 -12.285  1.00  0.68           H
ATOM   2357  NH2 ARG A 196      27.445  16.481 -12.079  1.00  0.68           N
ATOM   2358 1HH2 ARG A 196      27.508  17.510 -11.929  1.00  0.68           H
ATOM   2359 2HH2 ARG A 196      27.849  15.887 -11.368  1.00  0.68           H
ATOM   2360  N   LEU A 197      26.464  20.712 -18.914  1.00  0.76           N
ATOM   2361  H   LEU A 197      25.719  21.191 -18.416  1.00  0.76           H
ATOM   2362  CA  LEU A 197      27.757  21.362 -19.110  1.00  0.76           C
ATOM   2363  HA  LEU A 197      28.371  20.788 -19.839  1.00  0.76           H
ATOM   2364  C   LEU A 197      28.491  21.436 -17.781  1.00  0.76           C
ATOM   2365  O   LEU A 197      27.983  22.121 -16.958  1.00  0.76           O
ATOM   2366  CB  LEU A 197      27.463  22.739 -19.682  1.00  0.76           C
ATOM   2367 1HB  LEU A 197      26.864  22.641 -20.596  1.00  0.76           H
ATOM   2368 2HB  LEU A 197      26.901  23.303 -18.909  1.00  0.76           H
ATOM   2369  CG  LEU A 197      28.746  23.447 -20.062  1.00  0.76           C
ATOM   2370  HG  LEU A 197      29.327  23.534 -19.177  1.00  0.76           H
ATOM   2371  CD1 LEU A 197      29.544  22.922 -21.211  1.00  0.76           C
ATOM   2372 1HD1 LEU A 197      30.292  23.710 -21.523  1.00  0.76           H
ATOM   2373 2HD1 LEU A 197      28.918  22.848 -22.135  1.00  0.76           H
ATOM   2374 3HD1 LEU A 197      30.070  21.980 -20.967  1.00  0.76           H
ATOM   2375  CD2 LEU A 197      28.423  24.883 -20.508  1.00  0.76           C
ATOM   2376 1HD2 LEU A 197      27.793  24.841 -21.424  1.00  0.76           H
ATOM   2377 2HD2 LEU A 197      29.328  25.470 -20.609  1.00  0.76           H
ATOM   2378 3HD2 LEU A 197      27.791  25.337 -19.723  1.00  0.76           H
ATOM   2379  N   TYR A 198      29.687  20.836 -17.650  1.00  0.50           N
ATOM   2380  H   TYR A 198      30.136  20.425 -18.453  1.00  0.50           H
ATOM   2381  CA  TYR A 198      30.460  21.041 -16.383  1.00  0.50           C
ATOM   2382  HA  TYR A 198      30.276  22.063 -16.083  1.00  0.50           H
ATOM   2383  C   TYR A 198      31.972  20.779 -16.478  1.00  0.50           C
ATOM   2384  O   TYR A 198      32.415  20.418 -17.579  1.00  0.50           O
ATOM   2385  CB  TYR A 198      29.738  20.195 -15.345  1.00  0.50           C
ATOM   2386 1HB  TYR A 198      29.823  20.754 -14.470  1.00  0.50           H
ATOM   2387 2HB  TYR A 198      28.737  20.087 -15.706  1.00  0.50           H
ATOM   2388  CG  TYR A 198      30.128  18.796 -15.033  1.00  0.50           C
ATOM   2389  CD1 TYR A 198      30.529  18.461 -13.679  1.00  0.50           C
ATOM   2390  HD1 TYR A 198      30.401  19.190 -12.864  1.00  0.50           H
ATOM   2391  CD2 TYR A 198      30.209  17.831 -16.091  1.00  0.50           C
ATOM   2392  HD2 TYR A 198      30.119  18.080 -17.142  1.00  0.50           H
ATOM   2393  CE1 TYR A 198      30.652  17.100 -13.357  1.00  0.50           C
ATOM   2394  HE1 TYR A 198      30.935  16.756 -12.410  1.00  0.50           H
ATOM   2395  CE2 TYR A 198      30.389  16.463 -15.722  1.00  0.50           C
ATOM   2396  HE2 TYR A 198      30.303  15.673 -16.509  1.00  0.50           H
ATOM   2397  CZ  TYR A 198      30.602  16.154 -14.359  1.00  0.50           C
ATOM   2398  OH  TYR A 198      30.671  14.871 -13.920  1.00  0.50           O
ATOM   2399  HH  TYR A 198      30.998  14.324 -14.658  1.00  0.50           H
ATOM   2400  N   TYR A 199      32.696  20.969 -15.369  1.00  0.62           N
ATOM   2401  H   TYR A 199      32.202  21.341 -14.516  1.00  0.62           H
ATOM   2402  CA  TYR A 199      34.122  20.731 -15.230  1.00  0.62           C
ATOM   2403  HA  TYR A 199      34.602  20.739 -16.268  1.00  0.62           H
ATOM   2404  C   TYR A 199      34.611  19.360 -14.674  1.00  0.62           C
ATOM   2405  O   TYR A 199      35.770  19.074 -14.904  1.00  0.62           O
ATOM   2406  CB  TYR A 199      34.890  21.940 -14.618  1.00  0.62           C
ATOM   2407 1HB  TYR A 199      34.503  22.097 -13.644  1.00  0.62           H
ATOM   2408 2HB  TYR A 199      35.910  21.708 -14.410  1.00  0.62           H
ATOM   2409  CG  TYR A 199      34.718  23.230 -15.316  1.00  0.62           C
ATOM   2410  CD1 TYR A 199      33.526  23.961 -15.175  1.00  0.62           C
ATOM   2411  HD1 TYR A 199      32.675  23.436 -14.763  1.00  0.62           H
ATOM   2412  CD2 TYR A 199      35.805  23.849 -15.989  1.00  0.62           C
ATOM   2413  HD2 TYR A 199      36.713  23.153 -16.050  1.00  0.62           H
ATOM   2414  CE1 TYR A 199      33.487  25.263 -15.725  1.00  0.62           C
ATOM   2415  HE1 TYR A 199      32.547  25.808 -15.630  1.00  0.62           H
ATOM   2416  CE2 TYR A 199      35.643  25.036 -16.726  1.00  0.62           C
ATOM   2417  HE2 TYR A 199      36.456  25.299 -17.346  1.00  0.62           H
ATOM   2418  CZ  TYR A 199      34.485  25.773 -16.542  1.00  0.62           C
ATOM   2419  OH  TYR A 199      34.334  26.910 -17.251  1.00  0.62           O
ATOM   2420  HH  TYR A 199      35.137  27.167 -17.762  1.00  0.62           H
ATOM   2421  N   GLY A 200      33.757  18.461 -14.186  1.00  0.63           N
ATOM   2422  H   GLY A 200      32.737  18.658 -14.036  1.00  0.63           H
ATOM   2423  CA  GLY A 200      34.128  17.037 -13.921  1.00  0.63           C
ATOM   2424 1HA  GLY A 200      33.270  16.523 -14.280  1.00  0.63           H
ATOM   2425 2HA  GLY A 200      34.947  16.668 -14.483  1.00  0.63           H
ATOM   2426  C   GLY A 200      34.151  16.658 -12.485  1.00  0.63           C
ATOM   2427  O   GLY A 200      34.666  15.621 -12.104  1.00  0.63           O
ATOM   2428  N   ASP A 201      33.485  17.475 -11.665  1.00  0.61           N
ATOM   2429  H   ASP A 201      33.212  18.316 -12.116  1.00  0.61           H
ATOM   2430  CA  ASP A 201      33.400  17.503 -10.220  1.00  0.61           C
ATOM   2431  HA  ASP A 201      34.306  17.917  -9.904  1.00  0.61           H
ATOM   2432  C   ASP A 201      33.237  16.135  -9.562  1.00  0.61           C
ATOM   2433  O   ASP A 201      33.941  15.782  -8.545  1.00  0.61           O
ATOM   2434  CB  ASP A 201      32.252  18.362  -9.779  1.00  0.61           C
ATOM   2435 1HB  ASP A 201      31.346  17.771 -10.006  1.00  0.61           H
ATOM   2436 2HB  ASP A 201      32.262  18.352  -8.699  1.00  0.61           H
ATOM   2437  CG  ASP A 201      32.238  19.738 -10.384  1.00  0.61           C
ATOM   2438  OD1 ASP A 201      33.169  20.284 -10.924  1.00  0.61           O
ATOM   2439  OD2 ASP A 201      31.074  20.279 -10.316  1.00  0.61           O
ATOM   2440  N   ASP A 202      32.335  15.321 -10.047  1.00  0.58           N
ATOM   2441  H   ASP A 202      31.768  15.684 -10.823  1.00  0.58           H
ATOM   2442  CA  ASP A 202      31.949  14.002  -9.586  1.00  0.58           C
ATOM   2443  HA  ASP A 202      31.906  14.092  -8.512  1.00  0.58           H
ATOM   2444  C   ASP A 202      32.918  12.838 -10.000  1.00  0.58           C
ATOM   2445  O   ASP A 202      32.671  11.752  -9.491  1.00  0.58           O
ATOM   2446  CB  ASP A 202      30.475  13.690 -10.028  1.00  0.58           C
ATOM   2447 1HB  ASP A 202      30.369  13.857 -11.138  1.00  0.58           H
ATOM   2448 2HB  ASP A 202      30.331  12.663  -9.882  1.00  0.58           H
ATOM   2449  CG  ASP A 202      29.378  14.611  -9.327  1.00  0.58           C
ATOM   2450  OD1 ASP A 202      29.518  14.952  -8.102  1.00  0.58           O
ATOM   2451  OD2 ASP A 202      28.476  14.992 -10.074  1.00  0.58           O
ATOM   2452  N   GLU A 203      33.951  13.108 -10.780  1.00  0.61           N
ATOM   2453  H   GLU A 203      34.034  14.001 -11.259  1.00  0.61           H
ATOM   2454  CA  GLU A 203      34.853  12.044 -11.218  1.00  0.61           C
ATOM   2455  HA  GLU A 203      34.269  11.124 -11.127  1.00  0.61           H
ATOM   2456  C   GLU A 203      36.073  11.816 -10.207  1.00  0.61           C
ATOM   2457  O   GLU A 203      36.867  10.896 -10.379  1.00  0.61           O
ATOM   2458  CB  GLU A 203      35.286  12.239 -12.660  1.00  0.61           C
ATOM   2459 1HB  GLU A 203      35.885  13.147 -12.833  1.00  0.61           H
ATOM   2460 2HB  GLU A 203      35.972  11.410 -12.956  1.00  0.61           H
ATOM   2461  CG  GLU A 203      34.167  12.333 -13.710  1.00  0.61           C
ATOM   2462 1HG  GLU A 203      33.624  13.267 -13.473  1.00  0.61           H
ATOM   2463 2HG  GLU A 203      34.694  12.376 -14.659  1.00  0.61           H
ATOM   2464  CD  GLU A 203      32.953  11.270 -13.660  1.00  0.61           C
ATOM   2465  OE1 GLU A 203      32.025  11.345 -14.494  1.00  0.61           O
ATOM   2466  OE2 GLU A 203      33.032  10.400 -12.794  1.00  0.61           O
ATOM   2467  N   LYS A 204      36.175  12.581  -9.134  1.00  0.68           N
ATOM   2468  H   LYS A 204      35.379  13.175  -8.965  1.00  0.68           H
ATOM   2469  CA  LYS A 204      37.458  12.889  -8.502  1.00  0.68           C
ATOM   2470  HA  LYS A 204      38.176  13.224  -9.202  1.00  0.68           H
ATOM   2471  C   LYS A 204      38.127  11.735  -7.787  1.00  0.68           C
ATOM   2472  O   LYS A 204      39.348  11.733  -7.639  1.00  0.68           O
ATOM   2473  CB  LYS A 204      37.106  14.066  -7.543  1.00  0.68           C
ATOM   2474 1HB  LYS A 204      36.334  14.684  -8.057  1.00  0.68           H
ATOM   2475 2HB  LYS A 204      36.689  13.673  -6.628  1.00  0.68           H
ATOM   2476  CG  LYS A 204      38.337  14.926  -7.042  1.00  0.68           C
ATOM   2477 1HG  LYS A 204      39.034  14.252  -6.497  1.00  0.68           H
ATOM   2478 2HG  LYS A 204      38.853  15.255  -7.928  1.00  0.68           H
ATOM   2479  CD  LYS A 204      37.995  16.172  -6.201  1.00  0.68           C
ATOM   2480 1HD  LYS A 204      37.380  15.877  -5.399  1.00  0.68           H
ATOM   2481 2HD  LYS A 204      38.862  16.675  -5.777  1.00  0.68           H
ATOM   2482  CE  LYS A 204      37.350  17.208  -7.070  1.00  0.68           C
ATOM   2483 1HE  LYS A 204      37.752  18.205  -6.941  1.00  0.68           H
ATOM   2484 2HE  LYS A 204      37.555  16.840  -8.080  1.00  0.68           H
ATOM   2485  NZ  LYS A 204      35.950  17.352  -6.759  1.00  0.68           N
ATOM   2486 1HZ  LYS A 204      35.481  16.651  -7.212  1.00  0.68           H
ATOM   2487 2HZ  LYS A 204      35.544  18.126  -7.294  1.00  0.68           H
ATOM   2488 3HZ  LYS A 204      35.784  17.435  -5.806  1.00  0.68           H
ATOM   2489  N   TYR A 205      37.343  10.734  -7.302  1.00  0.75           N
ATOM   2490  H   TYR A 205      36.361  10.818  -7.425  1.00  0.75           H
ATOM   2491  CA  TYR A 205      37.802   9.544  -6.561  1.00  0.75           C
ATOM   2492  HA  TYR A 205      38.924   9.428  -6.764  1.00  0.75           H
ATOM   2493  C   TYR A 205      37.069   8.268  -7.089  1.00  0.75           C
ATOM   2494  O   TYR A 205      35.896   8.359  -7.339  1.00  0.75           O
ATOM   2495  CB  TYR A 205      37.537   9.791  -5.071  1.00  0.75           C
ATOM   2496 1HB  TYR A 205      36.462  10.009  -4.929  1.00  0.75           H
ATOM   2497 2HB  TYR A 205      37.601   8.869  -4.568  1.00  0.75           H
ATOM   2498  CG  TYR A 205      38.431  10.787  -4.341  1.00  0.75           C
ATOM   2499  CD1 TYR A 205      37.909  12.049  -4.185  1.00  0.75           C
ATOM   2500  HD1 TYR A 205      36.874  12.300  -4.439  1.00  0.75           H
ATOM   2501  CD2 TYR A 205      39.689  10.436  -3.807  1.00  0.75           C
ATOM   2502  HD2 TYR A 205      40.009   9.409  -3.886  1.00  0.75           H
ATOM   2503  CE1 TYR A 205      38.696  13.072  -3.587  1.00  0.75           C
ATOM   2504  HE1 TYR A 205      38.308  13.953  -3.247  1.00  0.75           H
ATOM   2505  CE2 TYR A 205      40.387  11.425  -3.168  1.00  0.75           C
ATOM   2506  HE2 TYR A 205      41.383  11.124  -2.750  1.00  0.75           H
ATOM   2507  CZ  TYR A 205      39.938  12.763  -3.058  1.00  0.75           C
ATOM   2508  OH  TYR A 205      40.696  13.654  -2.442  1.00  0.75           O
ATOM   2509  HH  TYR A 205      40.194  14.463  -2.291  1.00  0.75           H
ATOM   2510  N   PHE A 206      37.717   7.097  -6.981  1.00  0.78           N
ATOM   2511  H   PHE A 206      38.698   7.135  -6.726  1.00  0.78           H
ATOM   2512  CA  PHE A 206      37.034   5.816  -7.043  1.00  0.78           C
ATOM   2513  HA  PHE A 206      36.002   5.919  -7.259  1.00  0.78           H
ATOM   2514  C   PHE A 206      37.224   5.045  -5.750  1.00  0.78           C
ATOM   2515  O   PHE A 206      38.321   5.019  -5.193  1.00  0.78           O
ATOM   2516  CB  PHE A 206      37.642   5.106  -8.248  1.00  0.78           C
ATOM   2517 1HB  PHE A 206      38.647   4.677  -8.131  1.00  0.78           H
ATOM   2518 2HB  PHE A 206      37.121   4.166  -8.322  1.00  0.78           H
ATOM   2519  CG  PHE A 206      37.432   5.866  -9.568  1.00  0.78           C
ATOM   2520  CD1 PHE A 206      38.399   6.738  -9.987  1.00  0.78           C
ATOM   2521  HD1 PHE A 206      39.239   6.924  -9.240  1.00  0.78           H
ATOM   2522  CD2 PHE A 206      36.353   5.637 -10.390  1.00  0.78           C
ATOM   2523  HD2 PHE A 206      35.530   5.017 -10.130  1.00  0.78           H
ATOM   2524  CE1 PHE A 206      38.366   7.338 -11.230  1.00  0.78           C
ATOM   2525  HE1 PHE A 206      39.168   8.008 -11.535  1.00  0.78           H
ATOM   2526  CE2 PHE A 206      36.290   6.160 -11.696  1.00  0.78           C
ATOM   2527  HE2 PHE A 206      35.511   5.798 -12.399  1.00  0.78           H
ATOM   2528  CZ  PHE A 206      37.276   7.105 -12.092  1.00  0.78           C
ATOM   2529  HZ  PHE A 206      37.291   7.521 -13.095  1.00  0.78           H
ATOM   2530  N   ARG A 207      36.214   4.362  -5.227  1.00  0.77           N
ATOM   2531  H   ARG A 207      35.326   4.347  -5.756  1.00  0.77           H
ATOM   2532  CA  ARG A 207      36.265   3.465  -4.070  1.00  0.77           C
ATOM   2533  HA  ARG A 207      36.825   4.016  -3.268  1.00  0.77           H
ATOM   2534  C   ARG A 207      36.969   2.206  -4.430  1.00  0.77           C
ATOM   2535  O   ARG A 207      36.709   1.573  -5.404  1.00  0.77           O
ATOM   2536  CB  ARG A 207      34.868   3.297  -3.421  1.00  0.77           C
ATOM   2537 1HB  ARG A 207      34.259   4.233  -3.533  1.00  0.77           H
ATOM   2538 2HB  ARG A 207      34.323   2.655  -4.123  1.00  0.77           H
ATOM   2539  CG  ARG A 207      34.872   2.667  -2.071  1.00  0.77           C
ATOM   2540 1HG  ARG A 207      35.333   1.678  -2.201  1.00  0.77           H
ATOM   2541 2HG  ARG A 207      35.540   3.194  -1.326  1.00  0.77           H
ATOM   2542  CD  ARG A 207      33.464   2.502  -1.437  1.00  0.77           C
ATOM   2543 1HD  ARG A 207      33.049   3.517  -1.453  1.00  0.77           H
ATOM   2544 2HD  ARG A 207      32.944   1.855  -2.118  1.00  0.77           H
ATOM   2545  NE  ARG A 207      33.503   1.978  -0.049  1.00  0.77           N
ATOM   2546  HE  ARG A 207      34.408   1.669   0.289  1.00  0.77           H
ATOM   2547  CZ  ARG A 207      32.435   1.626   0.701  1.00  0.77           C
ATOM   2548  NH1 ARG A 207      31.239   1.690   0.296  1.00  0.77           N
ATOM   2549 1HH1 ARG A 207      31.021   1.902  -0.660  1.00  0.77           H
ATOM   2550 2HH1 ARG A 207      30.494   1.162   0.743  1.00  0.77           H
ATOM   2551  NH2 ARG A 207      32.650   1.111   1.907  1.00  0.77           N
ATOM   2552 1HH2 ARG A 207      33.635   1.044   2.182  1.00  0.77           H
ATOM   2553 2HH2 ARG A 207      31.892   0.952   2.525  1.00  0.77           H
ATOM   2554  N   LYS A 208      37.660   1.580  -3.507  1.00  0.84           N
ATOM   2555  H   LYS A 208      37.862   2.082  -2.685  1.00  0.84           H
ATOM   2556  CA  LYS A 208      38.336   0.291  -3.732  1.00  0.84           C
ATOM   2557  HA  LYS A 208      38.384   0.113  -4.757  1.00  0.84           H
ATOM   2558  C   LYS A 208      37.620  -0.895  -3.141  1.00  0.84           C
ATOM   2559  O   LYS A 208      37.299  -0.844  -1.939  1.00  0.84           O
ATOM   2560  CB  LYS A 208      39.698   0.552  -3.090  1.00  0.84           C
ATOM   2561 1HB  LYS A 208      40.158   1.505  -3.380  1.00  0.84           H
ATOM   2562 2HB  LYS A 208      39.582   0.706  -1.992  1.00  0.84           H
ATOM   2563  CG  LYS A 208      40.612  -0.653  -3.482  1.00  0.84           C
ATOM   2564 1HG  LYS A 208      40.053  -1.576  -3.518  1.00  0.84           H
ATOM   2565 2HG  LYS A 208      41.100  -0.480  -4.407  1.00  0.84           H
ATOM   2566  CD  LYS A 208      41.722  -0.890  -2.421  1.00  0.84           C
ATOM   2567 1HD  LYS A 208      42.461  -1.657  -2.791  1.00  0.84           H
ATOM   2568 2HD  LYS A 208      42.276   0.054  -2.327  1.00  0.84           H
ATOM   2569  CE  LYS A 208      41.145  -1.305  -1.045  1.00  0.84           C
ATOM   2570 1HE  LYS A 208      40.638  -0.469  -0.549  1.00  0.84           H
ATOM   2571 2HE  LYS A 208      40.366  -2.034  -1.230  1.00  0.84           H
ATOM   2572  NZ  LYS A 208      42.102  -1.722  -0.064  1.00  0.84           N
ATOM   2573 1HZ  LYS A 208      42.874  -1.125  -0.014  1.00  0.84           H
ATOM   2574 2HZ  LYS A 208      42.416  -2.706  -0.356  1.00  0.84           H
ATOM   2575 3HZ  LYS A 208      41.695  -1.833   0.865  1.00  0.84           H
ATOM   2576  N   PRO A 209      37.289  -1.972  -3.895  1.00  0.93           N
ATOM   2577  CA  PRO A 209      36.725  -3.151  -3.208  1.00  0.93           C
ATOM   2578  HA  PRO A 209      35.753  -2.840  -2.779  1.00  0.93           H
ATOM   2579  C   PRO A 209      37.704  -3.770  -2.153  1.00  0.93           C
ATOM   2580  O   PRO A 209      38.949  -3.632  -2.280  1.00  0.93           O
ATOM   2581  CB  PRO A 209      36.287  -4.119  -4.349  1.00  0.93           C
ATOM   2582 1HB  PRO A 209      37.062  -4.856  -4.579  1.00  0.93           H
ATOM   2583 2HB  PRO A 209      35.331  -4.628  -4.245  1.00  0.93           H
ATOM   2584  CG  PRO A 209      36.275  -3.201  -5.602  1.00  0.93           C
ATOM   2585 1HG  PRO A 209      36.495  -3.690  -6.504  1.00  0.93           H
ATOM   2586 2HG  PRO A 209      35.332  -2.618  -5.588  1.00  0.93           H
ATOM   2587  CD  PRO A 209      37.360  -2.173  -5.317  1.00  0.93           C
ATOM   2588 1HD  PRO A 209      38.463  -2.499  -5.475  1.00  0.93           H
ATOM   2589 2HD  PRO A 209      37.047  -1.283  -5.925  1.00  0.93           H
ATOM   2590  N   TYR A 210      37.123  -4.447  -1.149  1.00  0.84           N
ATOM   2591  H   TYR A 210      36.134  -4.566  -1.135  1.00  0.84           H
ATOM   2592  CA  TYR A 210      37.853  -5.080  -0.080  1.00  0.84           C
ATOM   2593  HA  TYR A 210      38.203  -4.341   0.621  1.00  0.84           H
ATOM   2594  C   TYR A 210      38.986  -5.908  -0.657  1.00  0.84           C
ATOM   2595  O   TYR A 210      40.134  -5.688  -0.220  1.00  0.84           O
ATOM   2596  CB  TYR A 210      36.825  -5.984   0.648  1.00  0.84           C
ATOM   2597 1HB  TYR A 210      35.965  -5.397   1.090  1.00  0.84           H
ATOM   2598 2HB  TYR A 210      36.264  -6.615  -0.051  1.00  0.84           H
ATOM   2599  CG  TYR A 210      37.349  -6.815   1.766  1.00  0.84           C
ATOM   2600  CD1 TYR A 210      37.482  -6.351   3.088  1.00  0.84           C
ATOM   2601  HD1 TYR A 210      37.155  -5.374   3.386  1.00  0.84           H
ATOM   2602  CD2 TYR A 210      37.795  -8.094   1.421  1.00  0.84           C
ATOM   2603  HD2 TYR A 210      37.662  -8.468   0.465  1.00  0.84           H
ATOM   2604  CE1 TYR A 210      37.989  -7.198   4.071  1.00  0.84           C
ATOM   2605  HE1 TYR A 210      38.011  -6.954   5.096  1.00  0.84           H
ATOM   2606  CE2 TYR A 210      38.460  -8.867   2.401  1.00  0.84           C
ATOM   2607  HE2 TYR A 210      38.987  -9.743   2.150  1.00  0.84           H
ATOM   2608  CZ  TYR A 210      38.385  -8.508   3.719  1.00  0.84           C
ATOM   2609  OH  TYR A 210      38.779  -9.441   4.651  1.00  0.84           O
ATOM   2610  HH  TYR A 210      39.024 -10.273   4.231  1.00  0.84           H
ATOM   2611  N   ASN A 211      38.826  -6.911  -1.513  1.00  0.87           N
ATOM   2612  H   ASN A 211      37.841  -7.032  -1.846  1.00  0.87           H
ATOM   2613  CA  ASN A 211      39.876  -7.906  -1.871  1.00  0.87           C
ATOM   2614  HA  ASN A 211      40.207  -8.382  -1.004  1.00  0.87           H
ATOM   2615  C   ASN A 211      41.067  -7.273  -2.706  1.00  0.87           C
ATOM   2616  O   ASN A 211      41.917  -7.981  -3.167  1.00  0.87           O
ATOM   2617  CB  ASN A 211      39.197  -8.965  -2.689  1.00  0.87           C
ATOM   2618 1HB  ASN A 211      38.732  -8.575  -3.601  1.00  0.87           H
ATOM   2619 2HB  ASN A 211      39.996  -9.536  -3.069  1.00  0.87           H
ATOM   2620  CG  ASN A 211      38.355  -9.983  -2.018  1.00  0.87           C
ATOM   2621  OD1 ASN A 211      38.570 -10.331  -0.907  1.00  0.87           O
ATOM   2622  ND2 ASN A 211      37.298 -10.460  -2.671  1.00  0.87           N
ATOM   2623 1HD2 ASN A 211      36.829 -11.213  -2.286  1.00  0.87           H
ATOM   2624 2HD2 ASN A 211      36.889  -9.914  -3.431  1.00  0.87           H
ATOM   2625  N   PHE A 212      41.153  -5.981  -2.900  1.00  0.84           N
ATOM   2626  H   PHE A 212      40.442  -5.355  -2.517  1.00  0.84           H
ATOM   2627  CA  PHE A 212      42.314  -5.315  -3.585  1.00  0.84           C
ATOM   2628  HA  PHE A 212      42.900  -5.989  -4.198  1.00  0.84           H
ATOM   2629  C   PHE A 212      43.284  -4.703  -2.484  1.00  0.84           C
ATOM   2630  O   PHE A 212      42.837  -3.938  -1.639  1.00  0.84           O
ATOM   2631  CB  PHE A 212      41.805  -4.225  -4.564  1.00  0.84           C
ATOM   2632 1HB  PHE A 212      40.960  -3.796  -4.060  1.00  0.84           H
ATOM   2633 2HB  PHE A 212      42.474  -3.393  -4.727  1.00  0.84           H
ATOM   2634  CG  PHE A 212      41.253  -4.649  -5.906  1.00  0.84           C
ATOM   2635  CD1 PHE A 212      39.908  -5.041  -6.094  1.00  0.84           C
ATOM   2636  HD1 PHE A 212      39.352  -5.192  -5.232  1.00  0.84           H
ATOM   2637  CD2 PHE A 212      42.066  -4.448  -7.020  1.00  0.84           C
ATOM   2638  HD2 PHE A 212      43.074  -4.088  -6.936  1.00  0.84           H
ATOM   2639  CE1 PHE A 212      39.332  -5.276  -7.351  1.00  0.84           C
ATOM   2640  HE1 PHE A 212      38.270  -5.518  -7.454  1.00  0.84           H
ATOM   2641  CE2 PHE A 212      41.532  -4.623  -8.303  1.00  0.84           C
ATOM   2642  HE2 PHE A 212      42.165  -4.517  -9.185  1.00  0.84           H
ATOM   2643  CZ  PHE A 212      40.181  -5.077  -8.471  1.00  0.84           C
ATOM   2644  HZ  PHE A 212      39.792  -5.137  -9.467  1.00  0.84           H
ATOM   2645  N   LEU A 213      44.564  -5.020  -2.571  1.00  0.79           N
ATOM   2646  H   LEU A 213      44.786  -5.722  -3.241  1.00  0.79           H
ATOM   2647  CA  LEU A 213      45.659  -4.510  -1.854  1.00  0.79           C
ATOM   2648  HA  LEU A 213      45.292  -4.148  -0.880  1.00  0.79           H
ATOM   2649  C   LEU A 213      46.203  -3.261  -2.586  1.00  0.79           C
ATOM   2650  O   LEU A 213      46.538  -2.300  -1.852  1.00  0.79           O
ATOM   2651  CB  LEU A 213      46.701  -5.637  -1.666  1.00  0.79           C
ATOM   2652 1HB  LEU A 213      46.138  -6.518  -1.298  1.00  0.79           H
ATOM   2653 2HB  LEU A 213      47.029  -5.797  -2.689  1.00  0.79           H
ATOM   2654  CG  LEU A 213      47.782  -5.117  -0.644  1.00  0.79           C
ATOM   2655  HG  LEU A 213      48.082  -4.158  -0.792  1.00  0.79           H
ATOM   2656  CD1 LEU A 213      47.088  -5.159   0.748  1.00  0.79           C
ATOM   2657 1HD1 LEU A 213      47.157  -6.123   1.230  1.00  0.79           H
ATOM   2658 2HD1 LEU A 213      46.078  -4.865   0.864  1.00  0.79           H
ATOM   2659 3HD1 LEU A 213      47.663  -4.536   1.421  1.00  0.79           H
ATOM   2660  CD2 LEU A 213      48.947  -6.087  -0.579  1.00  0.79           C
ATOM   2661 1HD2 LEU A 213      49.723  -5.571  -0.027  1.00  0.79           H
ATOM   2662 2HD2 LEU A 213      49.279  -6.474  -1.566  1.00  0.79           H
ATOM   2663 3HD2 LEU A 213      48.805  -6.887   0.103  1.00  0.79           H
ATOM   2664  N   LYS A 214      46.193  -3.161  -3.951  1.00  0.76           N
ATOM   2665  H   LYS A 214      46.086  -3.998  -4.452  1.00  0.76           H
ATOM   2666  CA  LYS A 214      46.685  -1.957  -4.711  1.00  0.76           C
ATOM   2667  HA  LYS A 214      46.537  -1.118  -4.028  1.00  0.76           H
ATOM   2668  C   LYS A 214      45.865  -1.631  -5.960  1.00  0.76           C
ATOM   2669  O   LYS A 214      45.455  -2.562  -6.684  1.00  0.76           O
ATOM   2670  CB  LYS A 214      48.206  -1.915  -4.935  1.00  0.76           C
ATOM   2671 1HB  LYS A 214      48.425  -0.910  -4.580  1.00  0.76           H
ATOM   2672 2HB  LYS A 214      48.724  -2.438  -4.104  1.00  0.76           H
ATOM   2673  CG  LYS A 214      48.815  -2.146  -6.376  1.00  0.76           C
ATOM   2674 1HG  LYS A 214      48.620  -3.153  -6.782  1.00  0.76           H
ATOM   2675 2HG  LYS A 214      48.395  -1.442  -7.052  1.00  0.76           H
ATOM   2676  CD  LYS A 214      50.339  -1.905  -6.423  1.00  0.76           C
ATOM   2677 1HD  LYS A 214      50.532  -0.884  -6.173  1.00  0.76           H
ATOM   2678 2HD  LYS A 214      50.808  -2.578  -5.775  1.00  0.76           H
ATOM   2679  CE  LYS A 214      50.943  -2.125  -7.734  1.00  0.76           C
ATOM   2680 1HE  LYS A 214      50.821  -3.136  -8.083  1.00  0.76           H
ATOM   2681 2HE  LYS A 214      50.562  -1.463  -8.525  1.00  0.76           H
ATOM   2682  NZ  LYS A 214      52.467  -1.946  -7.757  1.00  0.76           N
ATOM   2683 1HZ  LYS A 214      52.857  -2.572  -7.080  1.00  0.76           H
ATOM   2684 2HZ  LYS A 214      52.607  -1.021  -7.378  1.00  0.76           H
ATOM   2685 3HZ  LYS A 214      52.870  -2.027  -8.667  1.00  0.76           H
ATOM   2686  N   TYR A 215      45.535  -0.386  -6.171  1.00  0.83           N
ATOM   2687  H   TYR A 215      46.142   0.180  -5.606  1.00  0.83           H
ATOM   2688  CA  TYR A 215      45.031   0.165  -7.415  1.00  0.83           C
ATOM   2689  HA  TYR A 215      45.520  -0.343  -8.248  1.00  0.83           H
ATOM   2690  C   TYR A 215      45.423   1.624  -7.596  1.00  0.83           C
ATOM   2691  O   TYR A 215      45.137   2.421  -6.728  1.00  0.83           O
ATOM   2692  CB  TYR A 215      43.498  -0.003  -7.477  1.00  0.83           C
ATOM   2693 1HB  TYR A 215      43.201  -0.972  -7.117  1.00  0.83           H
ATOM   2694 2HB  TYR A 215      43.125   0.615  -6.660  1.00  0.83           H
ATOM   2695  CG  TYR A 215      42.933   0.278  -8.888  1.00  0.83           C
ATOM   2696  CD1 TYR A 215      42.488  -0.831  -9.652  1.00  0.83           C
ATOM   2697  HD1 TYR A 215      42.678  -1.878  -9.322  1.00  0.83           H
ATOM   2698  CD2 TYR A 215      42.845   1.626  -9.349  1.00  0.83           C
ATOM   2699  HD2 TYR A 215      42.989   2.359  -8.608  1.00  0.83           H
ATOM   2700  CE1 TYR A 215      41.979  -0.548 -10.943  1.00  0.83           C
ATOM   2701  HE1 TYR A 215      41.669  -1.373 -11.603  1.00  0.83           H
ATOM   2702  CE2 TYR A 215      42.377   1.886 -10.614  1.00  0.83           C
ATOM   2703  HE2 TYR A 215      42.361   2.850 -11.087  1.00  0.83           H
ATOM   2704  CZ  TYR A 215      41.966   0.790 -11.422  1.00  0.83           C
ATOM   2705  OH  TYR A 215      41.644   0.979 -12.714  1.00  0.83           O
ATOM   2706  HH  TYR A 215      41.038   0.312 -13.004  1.00  0.83           H
ATOM   2707  N   HIS A 216      46.095   1.950  -8.706  1.00  0.71           N
ATOM   2708  H   HIS A 216      46.437   1.181  -9.250  1.00  0.71           H
ATOM   2709  CA  HIS A 216      46.355   3.287  -9.149  1.00  0.71           C
ATOM   2710  HA  HIS A 216      45.513   3.903  -8.833  1.00  0.71           H
ATOM   2711  C   HIS A 216      46.467   3.455 -10.665  1.00  0.71           C
ATOM   2712  O   HIS A 216      47.060   2.656 -11.360  1.00  0.71           O
ATOM   2713  CB  HIS A 216      47.716   3.691  -8.467  1.00  0.71           C
ATOM   2714 1HB  HIS A 216      48.069   4.627  -8.989  1.00  0.71           H
ATOM   2715 2HB  HIS A 216      47.448   3.835  -7.478  1.00  0.71           H
ATOM   2716  CG  HIS A 216      48.897   2.727  -8.573  1.00  0.71           C
ATOM   2717  ND1 HIS A 216      50.113   2.923  -7.943  1.00  0.71           N
ATOM   2718  HD1 HIS A 216      50.394   3.691  -7.358  1.00  0.71           H
ATOM   2719  CD2 HIS A 216      48.986   1.546  -9.332  1.00  0.71           C
ATOM   2720  HD2 HIS A 216      48.296   1.073  -9.981  1.00  0.71           H
ATOM   2721  CE1 HIS A 216      50.954   1.936  -8.304  1.00  0.71           C
ATOM   2722  HE1 HIS A 216      51.880   1.612  -7.967  1.00  0.71           H
ATOM   2723  NE2 HIS A 216      50.294   1.072  -9.120  1.00  0.71           N
ATOM   2724  N   PHE A 217      46.056   4.646 -11.157  1.00  0.68           N
ATOM   2725  H   PHE A 217      45.603   5.252 -10.587  1.00  0.68           H
ATOM   2726  CA  PHE A 217      45.968   4.883 -12.613  1.00  0.68           C
ATOM   2727  HA  PHE A 217      45.581   3.969 -12.960  1.00  0.68           H
ATOM   2728  C   PHE A 217      47.382   5.092 -13.244  1.00  0.68           C
ATOM   2729  O   PHE A 217      48.233   5.748 -12.629  1.00  0.68           O
ATOM   2730  CB  PHE A 217      45.085   6.072 -12.958  1.00  0.68           C
ATOM   2731 1HB  PHE A 217      45.475   6.892 -12.370  1.00  0.68           H
ATOM   2732 2HB  PHE A 217      45.226   6.315 -13.966  1.00  0.68           H
ATOM   2733  CG  PHE A 217      43.636   5.793 -12.671  1.00  0.68           C
ATOM   2734  CD1 PHE A 217      43.032   6.347 -11.491  1.00  0.68           C
ATOM   2735  HD1 PHE A 217      43.627   7.025 -10.843  1.00  0.68           H
ATOM   2736  CD2 PHE A 217      42.803   5.213 -13.643  1.00  0.68           C
ATOM   2737  HD2 PHE A 217      43.191   4.885 -14.574  1.00  0.68           H
ATOM   2738  CE1 PHE A 217      41.670   6.099 -11.205  1.00  0.68           C
ATOM   2739  HE1 PHE A 217      41.213   6.310 -10.239  1.00  0.68           H
ATOM   2740  CE2 PHE A 217      41.452   4.988 -13.317  1.00  0.68           C
ATOM   2741  HE2 PHE A 217      40.831   4.527 -14.122  1.00  0.68           H
ATOM   2742  CZ  PHE A 217      40.898   5.432 -12.149  1.00  0.68           C
ATOM   2743  HZ  PHE A 217      39.816   5.132 -12.031  1.00  0.68           H
ATOM   2744  N   GLU A 218      47.604   4.654 -14.480  1.00  0.66           N
ATOM   2745  H   GLU A 218      46.804   4.340 -15.097  1.00  0.66           H
ATOM   2746  CA  GLU A 218      48.832   4.958 -15.217  1.00  0.66           C
ATOM   2747  HA  GLU A 218      49.741   5.010 -14.582  1.00  0.66           H
ATOM   2748  C   GLU A 218      48.722   6.317 -15.852  1.00  0.66           C
ATOM   2749  O   GLU A 218      47.667   6.697 -16.400  1.00  0.66           O
ATOM   2750  CB  GLU A 218      48.995   3.802 -16.276  1.00  0.66           C
ATOM   2751 1HB  GLU A 218      48.044   3.635 -16.781  1.00  0.66           H
ATOM   2752 2HB  GLU A 218      49.783   4.070 -16.930  1.00  0.66           H
ATOM   2753  CG  GLU A 218      49.393   2.483 -15.697  1.00  0.66           C
ATOM   2754 1HG  GLU A 218      48.542   2.040 -15.058  1.00  0.66           H
ATOM   2755 2HG  GLU A 218      49.631   1.776 -16.503  1.00  0.66           H
ATOM   2756  CD  GLU A 218      50.698   2.671 -14.849  1.00  0.66           C
ATOM   2757  OE1 GLU A 218      51.755   3.139 -15.341  1.00  0.66           O
ATOM   2758  OE2 GLU A 218      50.593   2.333 -13.591  1.00  0.66           O
ATOM   2759  N   ALA A 219      49.803   7.083 -15.927  1.00  0.57           N
ATOM   2760  H   ALA A 219      50.681   6.823 -15.626  1.00  0.57           H
ATOM   2761  CA  ALA A 219      49.813   8.440 -16.571  1.00  0.57           C
ATOM   2762  HA  ALA A 219      48.949   8.971 -16.211  1.00  0.57           H
ATOM   2763  C   ALA A 219      49.606   8.398 -18.110  1.00  0.57           C
ATOM   2764  O   ALA A 219      50.066   7.471 -18.825  1.00  0.57           O
ATOM   2765  CB  ALA A 219      51.049   9.214 -16.156  1.00  0.57           C
ATOM   2766 1HB  ALA A 219      51.312   9.107 -15.145  1.00  0.57           H
ATOM   2767 2HB  ALA A 219      51.010  10.215 -16.364  1.00  0.57           H
ATOM   2768 3HB  ALA A 219      51.901   8.772 -16.702  1.00  0.57           H
ATOM   2769  N   LEU A 220      48.854   9.382 -18.655  1.00  0.56           N
ATOM   2770  H   LEU A 220      48.317   9.983 -18.042  1.00  0.56           H
ATOM   2771  CA  LEU A 220      48.653   9.528 -20.127  1.00  0.56           C
ATOM   2772  HA  LEU A 220      48.205   8.713 -20.579  1.00  0.56           H
ATOM   2773  C   LEU A 220      50.017   9.666 -20.844  1.00  0.56           C
ATOM   2774  O   LEU A 220      50.892  10.449 -20.450  1.00  0.56           O
ATOM   2775  CB  LEU A 220      47.776  10.831 -20.567  1.00  0.56           C
ATOM   2776 1HB  LEU A 220      47.993  11.618 -19.828  1.00  0.56           H
ATOM   2777 2HB  LEU A 220      48.305  11.177 -21.502  1.00  0.56           H
ATOM   2778  CG  LEU A 220      46.243  10.575 -20.795  1.00  0.56           C
ATOM   2779  HG  LEU A 220      46.209   9.902 -21.644  1.00  0.56           H
ATOM   2780  CD1 LEU A 220      45.526   9.945 -19.613  1.00  0.56           C
ATOM   2781 1HD1 LEU A 220      46.071   9.050 -19.215  1.00  0.56           H
ATOM   2782 2HD1 LEU A 220      44.509   9.642 -19.938  1.00  0.56           H
ATOM   2783 3HD1 LEU A 220      45.408  10.740 -18.837  1.00  0.56           H
ATOM   2784  CD2 LEU A 220      45.460  11.851 -21.148  1.00  0.56           C
ATOM   2785 1HD2 LEU A 220      45.619  12.599 -20.354  1.00  0.56           H
ATOM   2786 2HD2 LEU A 220      44.411  11.825 -21.364  1.00  0.56           H
ATOM   2787 3HD2 LEU A 220      45.890  12.311 -21.955  1.00  0.56           H
ATOM   2788  N   ALA A 221      50.192   8.913 -21.864  1.00  0.52           N
ATOM   2789  H   ALA A 221      49.523   8.200 -22.139  1.00  0.52           H
ATOM   2790  CA  ALA A 221      51.383   8.804 -22.684  1.00  0.52           C
ATOM   2791  HA  ALA A 221      51.899   9.821 -22.640  1.00  0.52           H
ATOM   2792  C   ALA A 221      50.934   8.401 -24.114  1.00  0.52           C
ATOM   2793  O   ALA A 221      50.042   7.530 -24.271  1.00  0.52           O
ATOM   2794  CB  ALA A 221      52.354   7.721 -22.198  1.00  0.52           C
ATOM   2795 1HB  ALA A 221      52.712   7.944 -21.172  1.00  0.52           H
ATOM   2796 2HB  ALA A 221      53.195   7.482 -22.818  1.00  0.52           H
ATOM   2797 3HB  ALA A 221      51.737   6.828 -22.212  1.00  0.52           H
ATOM   2798  N   ASP A 222      51.474   8.942 -25.170  1.00  0.42           N
ATOM   2799  H   ASP A 222      52.130   9.618 -25.047  1.00  0.42           H
ATOM   2800  CA  ASP A 222      51.509   8.203 -26.464  1.00  0.42           C
ATOM   2801  HA  ASP A 222      50.490   7.878 -26.640  1.00  0.42           H
ATOM   2802  C   ASP A 222      52.462   6.999 -26.421  1.00  0.42           C
ATOM   2803  O   ASP A 222      53.626   7.014 -26.806  1.00  0.42           O
ATOM   2804  CB  ASP A 222      51.837   9.226 -27.630  1.00  0.42           C
ATOM   2805 1HB  ASP A 222      51.135  10.092 -27.647  1.00  0.42           H
ATOM   2806 2HB  ASP A 222      52.789   9.714 -27.283  1.00  0.42           H
ATOM   2807  CG  ASP A 222      51.933   8.624 -29.057  1.00  0.42           C
ATOM   2808  OD1 ASP A 222      51.569   7.451 -29.252  1.00  0.42           O
ATOM   2809  OD2 ASP A 222      52.245   9.382 -30.000  1.00  0.42           O
ATOM   2810  N   THR A 223      51.846   5.853 -26.108  1.00  0.59           N
ATOM   2811  H   THR A 223      50.997   5.907 -25.766  1.00  0.59           H
ATOM   2812  CA  THR A 223      52.306   4.510 -26.222  1.00  0.59           C
ATOM   2813  HA  THR A 223      53.108   4.512 -25.524  1.00  0.59           H
ATOM   2814  C   THR A 223      52.832   4.003 -27.585  1.00  0.59           C
ATOM   2815  O   THR A 223      53.235   2.856 -27.707  1.00  0.59           O
ATOM   2816  CB  THR A 223      51.188   3.545 -25.794  1.00  0.59           C
ATOM   2817  HB  THR A 223      51.586   2.613 -25.717  1.00  0.59           H
ATOM   2818  OG1 THR A 223      50.133   3.540 -26.759  1.00  0.59           O
ATOM   2819  HG1 THR A 223      49.799   2.662 -26.677  1.00  0.59           H
ATOM   2820  CG2 THR A 223      50.689   3.733 -24.373  1.00  0.59           C
ATOM   2821 1HG2 THR A 223      50.018   2.937 -24.168  1.00  0.59           H
ATOM   2822 2HG2 THR A 223      50.188   4.791 -24.340  1.00  0.59           H
ATOM   2823 3HG2 THR A 223      51.520   3.699 -23.789  1.00  0.59           H
ATOM   2824  N   GLY A 224      52.784   4.761 -28.729  1.00  0.58           N
ATOM   2825  H   GLY A 224      52.298   5.634 -28.611  1.00  0.58           H
ATOM   2826  CA  GLY A 224      53.344   4.334 -30.056  1.00  0.58           C
ATOM   2827 1HA  GLY A 224      53.486   5.224 -30.701  1.00  0.58           H
ATOM   2828 2HA  GLY A 224      54.372   3.953 -29.959  1.00  0.58           H
ATOM   2829  C   GLY A 224      52.518   3.279 -30.841  1.00  0.58           C
ATOM   2830  O   GLY A 224      51.992   2.349 -30.347  1.00  0.58           O
ATOM   2831  N   ILE A 225      52.536   3.381 -32.191  1.00  0.61           N
ATOM   2832  H   ILE A 225      52.999   4.164 -32.645  1.00  0.61           H
ATOM   2833  CA  ILE A 225      51.835   2.593 -33.193  1.00  0.61           C
ATOM   2834  HA  ILE A 225      51.191   1.899 -32.670  1.00  0.61           H
ATOM   2835  C   ILE A 225      52.876   1.813 -34.001  1.00  0.61           C
ATOM   2836  O   ILE A 225      53.875   2.342 -34.380  1.00  0.61           O
ATOM   2837  CB  ILE A 225      50.949   3.456 -34.131  1.00  0.61           C
ATOM   2838  HB  ILE A 225      51.353   4.461 -34.052  1.00  0.61           H
ATOM   2839  CG1 ILE A 225      49.492   3.653 -33.622  1.00  0.61           C
ATOM   2840 1HG1 ILE A 225      49.433   3.416 -32.554  1.00  0.61           H
ATOM   2841 2HG1 ILE A 225      49.215   4.694 -33.830  1.00  0.61           H
ATOM   2842  CG2 ILE A 225      50.974   3.091 -35.592  1.00  0.61           C
ATOM   2843 1HG2 ILE A 225      50.633   2.088 -35.706  1.00  0.61           H
ATOM   2844 2HG2 ILE A 225      51.916   3.350 -35.925  1.00  0.61           H
ATOM   2845 3HG2 ILE A 225      50.361   3.716 -36.162  1.00  0.61           H
ATOM   2846  CD1 ILE A 225      48.413   2.784 -34.240  1.00  0.61           C
ATOM   2847 1HD1 ILE A 225      48.629   1.741 -33.968  1.00  0.61           H
ATOM   2848 2HD1 ILE A 225      48.481   2.845 -35.321  1.00  0.61           H
ATOM   2849 3HD1 ILE A 225      47.406   3.047 -33.807  1.00  0.61           H
ATOM   2850  N   SER A 226      52.605   0.554 -34.431  1.00  0.63           N
ATOM   2851  H   SER A 226      51.703   0.092 -34.202  1.00  0.63           H
ATOM   2852  CA  SER A 226      53.392  -0.205 -35.471  1.00  0.63           C
ATOM   2853  HA  SER A 226      54.101   0.440 -35.907  1.00  0.63           H
ATOM   2854  C   SER A 226      52.557  -0.746 -36.608  1.00  0.63           C
ATOM   2855  O   SER A 226      51.347  -0.935 -36.406  1.00  0.63           O
ATOM   2856  CB  SER A 226      54.158  -1.372 -34.767  1.00  0.63           C
ATOM   2857 1HB  SER A 226      54.849  -1.829 -35.415  1.00  0.63           H
ATOM   2858 2HB  SER A 226      54.744  -0.923 -33.974  1.00  0.63           H
ATOM   2859  OG  SER A 226      53.244  -2.324 -34.163  1.00  0.63           O
ATOM   2860  HG  SER A 226      53.491  -3.263 -34.460  1.00  0.63           H
ATOM   2861  N   SER A 227      53.231  -1.061 -37.731  1.00  0.68           N
ATOM   2862  H   SER A 227      54.202  -0.754 -37.734  1.00  0.68           H
ATOM   2863  CA  SER A 227      52.571  -1.522 -38.943  1.00  0.68           C
ATOM   2864  HA  SER A 227      51.596  -1.907 -38.684  1.00  0.68           H
ATOM   2865  C   SER A 227      53.245  -2.713 -39.683  1.00  0.68           C
ATOM   2866  O   SER A 227      54.515  -2.852 -39.614  1.00  0.68           O
ATOM   2867  CB  SER A 227      52.279  -0.384 -39.923  1.00  0.68           C
ATOM   2868 1HB  SER A 227      51.671  -0.886 -40.687  1.00  0.68           H
ATOM   2869 2HB  SER A 227      51.644   0.382 -39.434  1.00  0.68           H
ATOM   2870  OG  SER A 227      53.549   0.115 -40.389  1.00  0.68           O
ATOM   2871  HG  SER A 227      53.754   0.725 -39.672  1.00  0.68           H
ATOM   2872  N   GLU A 228      52.501  -3.561 -40.420  1.00  0.70           N
ATOM   2873  H   GLU A 228      51.508  -3.597 -40.343  1.00  0.70           H
ATOM   2874  CA  GLU A 228      53.057  -4.713 -41.144  1.00  0.70           C
ATOM   2875  HA  GLU A 228      54.113  -4.401 -41.512  1.00  0.70           H
ATOM   2876  C   GLU A 228      52.254  -5.085 -42.442  1.00  0.70           C
ATOM   2877  O   GLU A 228      51.061  -4.893 -42.490  1.00  0.70           O
ATOM   2878  CB  GLU A 228      53.066  -6.035 -40.275  1.00  0.70           C
ATOM   2879 1HB  GLU A 228      52.009  -6.237 -40.017  1.00  0.70           H
ATOM   2880 2HB  GLU A 228      53.533  -6.786 -40.917  1.00  0.70           H
ATOM   2881  CG  GLU A 228      53.925  -5.734 -39.038  1.00  0.70           C
ATOM   2882 1HG  GLU A 228      54.917  -5.306 -39.357  1.00  0.70           H
ATOM   2883 2HG  GLU A 228      53.466  -4.976 -38.425  1.00  0.70           H
ATOM   2884  CD  GLU A 228      54.177  -7.034 -38.190  1.00  0.70           C
ATOM   2885  OE1 GLU A 228      53.831  -8.111 -38.668  1.00  0.70           O
ATOM   2886  OE2 GLU A 228      54.759  -7.014 -37.050  1.00  0.70           O
ATOM   2887  N   PHE A 229      52.923  -5.734 -43.362  1.00  0.68           N
ATOM   2888  H   PHE A 229      53.923  -6.003 -43.277  1.00  0.68           H
ATOM   2889  CA  PHE A 229      52.449  -6.040 -44.698  1.00  0.68           C
ATOM   2890  HA  PHE A 229      51.368  -5.904 -44.878  1.00  0.68           H
ATOM   2891  C   PHE A 229      52.725  -7.482 -45.130  1.00  0.68           C
ATOM   2892  O   PHE A 229      53.825  -8.025 -44.849  1.00  0.68           O
ATOM   2893  CB  PHE A 229      53.203  -5.057 -45.567  1.00  0.68           C
ATOM   2894 1HB  PHE A 229      54.178  -5.383 -45.695  1.00  0.68           H
ATOM   2895 2HB  PHE A 229      52.690  -5.169 -46.537  1.00  0.68           H
ATOM   2896  CG  PHE A 229      53.134  -3.579 -45.268  1.00  0.68           C
ATOM   2897  CD1 PHE A 229      54.212  -2.983 -44.643  1.00  0.68           C
ATOM   2898  HD1 PHE A 229      54.987  -3.579 -44.210  1.00  0.68           H
ATOM   2899  CD2 PHE A 229      52.028  -2.829 -45.711  1.00  0.68           C
ATOM   2900  HD2 PHE A 229      51.256  -3.336 -46.192  1.00  0.68           H
ATOM   2901  CE1 PHE A 229      54.098  -1.640 -44.277  1.00  0.68           C
ATOM   2902  HE1 PHE A 229      54.872  -1.272 -43.642  1.00  0.68           H
ATOM   2903  CE2 PHE A 229      51.963  -1.451 -45.407  1.00  0.68           C
ATOM   2904  HE2 PHE A 229      51.111  -0.844 -45.790  1.00  0.68           H
ATOM   2905  CZ  PHE A 229      53.007  -0.855 -44.641  1.00  0.68           C
ATOM   2906  HZ  PHE A 229      52.909   0.169 -44.341  1.00  0.68           H
ATOM   2907  N   TYR A 230      51.805  -8.201 -45.794  1.00  0.72           N
ATOM   2908  H   TYR A 230      50.869  -7.721 -45.904  1.00  0.72           H
ATOM   2909  CA  TYR A 230      51.898  -9.615 -46.273  1.00  0.72           C
ATOM   2910  HA  TYR A 230      52.913  -9.888 -46.384  1.00  0.72           H
ATOM   2911  C   TYR A 230      51.280  -9.814 -47.672  1.00  0.72           C
ATOM   2912  O   TYR A 230      50.256  -9.215 -48.028  1.00  0.72           O
ATOM   2913  CB  TYR A 230      51.324 -10.535 -45.240  1.00  0.72           C
ATOM   2914 1HB  TYR A 230      50.288 -10.679 -45.645  1.00  0.72           H
ATOM   2915 2HB  TYR A 230      51.816 -11.521 -45.358  1.00  0.72           H
ATOM   2916  CG  TYR A 230      51.306 -10.005 -43.825  1.00  0.72           C
ATOM   2917  CD1 TYR A 230      50.233  -9.167 -43.398  1.00  0.72           C
ATOM   2918  HD1 TYR A 230      49.361  -9.000 -44.056  1.00  0.72           H
ATOM   2919  CD2 TYR A 230      52.374 -10.152 -42.971  1.00  0.72           C
ATOM   2920  HD2 TYR A 230      53.223 -10.761 -43.176  1.00  0.72           H
ATOM   2921  CE1 TYR A 230      50.277  -8.582 -42.097  1.00  0.72           C
ATOM   2922  HE1 TYR A 230      49.468  -7.908 -41.803  1.00  0.72           H
ATOM   2923  CE2 TYR A 230      52.439  -9.560 -41.704  1.00  0.72           C
ATOM   2924  HE2 TYR A 230      53.229  -9.774 -41.057  1.00  0.72           H
ATOM   2925  CZ  TYR A 230      51.337  -8.818 -41.214  1.00  0.72           C
ATOM   2926  OH  TYR A 230      51.416  -8.416 -39.886  1.00  0.72           O
ATOM   2927  HH  TYR A 230      52.316  -8.199 -39.683  1.00  0.72           H
ATOM   2928  N   ASP A 231      51.813 -10.717 -48.467  1.00  0.74           N
ATOM   2929  H   ASP A 231      52.628 -11.213 -48.140  1.00  0.74           H
ATOM   2930  CA  ASP A 231      51.350 -11.075 -49.816  1.00  0.74           C
ATOM   2931  HA  ASP A 231      51.235 -10.106 -50.422  1.00  0.74           H
ATOM   2932  C   ASP A 231      50.055 -11.957 -49.747  1.00  0.74           C
ATOM   2933  O   ASP A 231      49.148 -11.897 -50.627  1.00  0.74           O
ATOM   2934  CB  ASP A 231      52.553 -11.801 -50.465  1.00  0.74           C
ATOM   2935 1HB  ASP A 231      53.471 -11.306 -50.338  1.00  0.74           H
ATOM   2936 2HB  ASP A 231      52.676 -12.766 -50.043  1.00  0.74           H
ATOM   2937  CG  ASP A 231      52.307 -11.946 -51.970  1.00  0.74           C
ATOM   2938  OD1 ASP A 231      51.870 -10.989 -52.606  1.00  0.74           O
ATOM   2939  OD2 ASP A 231      52.561 -13.028 -52.496  1.00  0.74           O
ATOM   2940  N   ASN A 232      49.966 -12.847 -48.743  1.00  0.70           N
ATOM   2941  H   ASN A 232      50.611 -12.835 -48.002  1.00  0.70           H
ATOM   2942  CA  ASN A 232      48.929 -13.911 -48.777  1.00  0.70           C
ATOM   2943  HA  ASN A 232      48.088 -13.521 -49.365  1.00  0.70           H
ATOM   2944  C   ASN A 232      48.500 -14.254 -47.316  1.00  0.70           C
ATOM   2945  O   ASN A 232      49.143 -13.863 -46.352  1.00  0.70           O
ATOM   2946  CB  ASN A 232      49.478 -15.141 -49.479  1.00  0.70           C
ATOM   2947 1HB  ASN A 232      48.670 -15.934 -49.422  1.00  0.70           H
ATOM   2948 2HB  ASN A 232      49.669 -14.963 -50.463  1.00  0.70           H
ATOM   2949  CG  ASN A 232      50.794 -15.728 -48.831  1.00  0.70           C
ATOM   2950  OD1 ASN A 232      50.616 -16.311 -47.778  1.00  0.70           O
ATOM   2951  ND2 ASN A 232      51.922 -15.611 -49.426  1.00  0.70           N
ATOM   2952 1HD2 ASN A 232      52.664 -15.627 -48.738  1.00  0.70           H
ATOM   2953 2HD2 ASN A 232      51.981 -15.151 -50.268  1.00  0.70           H
ATOM   2954  N   ALA A 233      47.343 -14.935 -47.076  1.00  0.75           N
ATOM   2955  H   ALA A 233      46.792 -15.122 -47.903  1.00  0.75           H
ATOM   2956  CA  ALA A 233      46.807 -15.371 -45.760  1.00  0.75           C
ATOM   2957  HA  ALA A 233      46.680 -14.516 -45.138  1.00  0.75           H
ATOM   2958  C   ALA A 233      47.670 -16.324 -44.937  1.00  0.75           C
ATOM   2959  O   ALA A 233      47.601 -16.323 -43.665  1.00  0.75           O
ATOM   2960  CB  ALA A 233      45.409 -15.968 -46.120  1.00  0.75           C
ATOM   2961 1HB  ALA A 233      44.830 -15.264 -46.746  1.00  0.75           H
ATOM   2962 2HB  ALA A 233      44.898 -16.084 -45.150  1.00  0.75           H
ATOM   2963 3HB  ALA A 233      45.486 -16.944 -46.508  1.00  0.75           H
ATOM   2964  N   ASN A 234      48.475 -17.240 -45.499  1.00  0.61           N
ATOM   2965  H   ASN A 234      48.502 -17.222 -46.552  1.00  0.61           H
ATOM   2966  CA  ASN A 234      49.475 -17.992 -44.826  1.00  0.61           C
ATOM   2967  HA  ASN A 234      48.906 -18.430 -43.960  1.00  0.61           H
ATOM   2968  C   ASN A 234      50.572 -17.131 -44.243  1.00  0.61           C
ATOM   2969  O   ASN A 234      50.841 -17.280 -43.083  1.00  0.61           O
ATOM   2970  CB  ASN A 234      50.011 -19.067 -45.861  1.00  0.61           C
ATOM   2971 1HB  ASN A 234      49.032 -19.539 -46.319  1.00  0.61           H
ATOM   2972 2HB  ASN A 234      50.522 -18.512 -46.662  1.00  0.61           H
ATOM   2973  CG  ASN A 234      50.863 -20.137 -45.141  1.00  0.61           C
ATOM   2974  OD1 ASN A 234      50.372 -20.943 -44.407  1.00  0.61           O
ATOM   2975  ND2 ASN A 234      52.105 -20.130 -45.453  1.00  0.61           N
ATOM   2976 1HD2 ASN A 234      52.699 -20.746 -45.035  1.00  0.61           H
ATOM   2977 2HD2 ASN A 234      52.356 -19.412 -46.189  1.00  0.61           H
ATOM   2978  N   ASP A 235      51.086 -16.104 -44.935  1.00  0.64           N
ATOM   2979  H   ASP A 235      50.839 -16.026 -45.887  1.00  0.64           H
ATOM   2980  CA  ASP A 235      52.052 -15.195 -44.359  1.00  0.64           C
ATOM   2981  HA  ASP A 235      52.783 -15.822 -43.877  1.00  0.64           H
ATOM   2982  C   ASP A 235      51.382 -14.351 -43.230  1.00  0.64           C
ATOM   2983  O   ASP A 235      51.953 -14.277 -42.125  1.00  0.64           O
ATOM   2984  CB  ASP A 235      52.674 -14.201 -45.391  1.00  0.64           C
ATOM   2985 1HB  ASP A 235      51.999 -13.507 -45.945  1.00  0.64           H
ATOM   2986 2HB  ASP A 235      53.435 -13.622 -44.819  1.00  0.64           H
ATOM   2987  CG  ASP A 235      53.450 -14.934 -46.474  1.00  0.64           C
ATOM   2988  OD1 ASP A 235      53.494 -16.178 -46.425  1.00  0.64           O
ATOM   2989  OD2 ASP A 235      53.998 -14.275 -47.427  1.00  0.64           O
ATOM   2990  N   LEU A 236      50.204 -13.712 -43.445  1.00  0.68           N
ATOM   2991  H   LEU A 236      49.756 -13.772 -44.371  1.00  0.68           H
ATOM   2992  CA  LEU A 236      49.370 -13.087 -42.409  1.00  0.68           C
ATOM   2993  HA  LEU A 236      49.855 -12.172 -41.934  1.00  0.68           H
ATOM   2994  C   LEU A 236      49.317 -13.939 -41.151  1.00  0.68           C
ATOM   2995  O   LEU A 236      49.385 -13.472 -40.055  1.00  0.68           O
ATOM   2996  CB  LEU A 236      47.994 -12.706 -42.890  1.00  0.68           C
ATOM   2997 1HB  LEU A 236      48.089 -11.897 -43.733  1.00  0.68           H
ATOM   2998 2HB  LEU A 236      47.521 -13.529 -43.398  1.00  0.68           H
ATOM   2999  CG  LEU A 236      47.078 -12.078 -41.778  1.00  0.68           C
ATOM   3000  HG  LEU A 236      47.198 -12.611 -40.814  1.00  0.68           H
ATOM   3001  CD1 LEU A 236      47.407 -10.600 -41.718  1.00  0.68           C
ATOM   3002 1HD1 LEU A 236      46.914 -10.110 -40.908  1.00  0.68           H
ATOM   3003 2HD1 LEU A 236      47.077 -10.228 -42.651  1.00  0.68           H
ATOM   3004 3HD1 LEU A 236      48.448 -10.587 -41.560  1.00  0.68           H
ATOM   3005  CD2 LEU A 236      45.570 -12.153 -41.960  1.00  0.68           C
ATOM   3006 1HD2 LEU A 236      45.391 -13.232 -41.908  1.00  0.68           H
ATOM   3007 2HD2 LEU A 236      45.401 -11.732 -42.936  1.00  0.68           H
ATOM   3008 3HD2 LEU A 236      45.051 -11.653 -41.162  1.00  0.68           H
ATOM   3009  N   LEU A 237      49.049 -15.237 -41.248  1.00  0.61           N
ATOM   3010  H   LEU A 237      48.971 -15.567 -42.214  1.00  0.61           H
ATOM   3011  CA  LEU A 237      48.874 -16.085 -40.051  1.00  0.61           C
ATOM   3012  HA  LEU A 237      48.339 -15.490 -39.333  1.00  0.61           H
ATOM   3013  C   LEU A 237      50.233 -16.512 -39.435  1.00  0.61           C
ATOM   3014  O   LEU A 237      50.452 -16.501 -38.220  1.00  0.61           O
ATOM   3015  CB  LEU A 237      48.038 -17.338 -40.369  1.00  0.61           C
ATOM   3016 1HB  LEU A 237      47.114 -17.048 -40.812  1.00  0.61           H
ATOM   3017 2HB  LEU A 237      48.509 -17.971 -41.163  1.00  0.61           H
ATOM   3018  CG  LEU A 237      47.822 -18.266 -39.122  1.00  0.61           C
ATOM   3019  HG  LEU A 237      48.729 -18.653 -38.651  1.00  0.61           H
ATOM   3020  CD1 LEU A 237      46.975 -17.507 -38.058  1.00  0.61           C
ATOM   3021 1HD1 LEU A 237      46.146 -17.019 -38.565  1.00  0.61           H
ATOM   3022 2HD1 LEU A 237      47.545 -16.770 -37.491  1.00  0.61           H
ATOM   3023 3HD1 LEU A 237      46.575 -18.285 -37.362  1.00  0.61           H
ATOM   3024  CD2 LEU A 237      46.877 -19.398 -39.577  1.00  0.61           C
ATOM   3025 1HD2 LEU A 237      45.986 -19.033 -39.969  1.00  0.61           H
ATOM   3026 2HD2 LEU A 237      46.708 -20.088 -38.715  1.00  0.61           H
ATOM   3027 3HD2 LEU A 237      47.385 -19.961 -40.329  1.00  0.61           H
ATOM   3028  N   SER A 238      51.239 -16.695 -40.311  1.00  0.61           N
ATOM   3029  H   SER A 238      50.978 -16.580 -41.279  1.00  0.61           H
ATOM   3030  CA  SER A 238      52.551 -17.201 -39.987  1.00  0.61           C
ATOM   3031  HA  SER A 238      52.365 -18.017 -39.272  1.00  0.61           H
ATOM   3032  C   SER A 238      53.375 -16.078 -39.308  1.00  0.61           C
ATOM   3033  O   SER A 238      53.831 -16.278 -38.169  1.00  0.61           O
ATOM   3034  CB  SER A 238      53.376 -17.613 -41.193  1.00  0.61           C
ATOM   3035 1HB  SER A 238      53.460 -16.844 -41.958  1.00  0.61           H
ATOM   3036 2HB  SER A 238      54.407 -17.890 -40.841  1.00  0.61           H
ATOM   3037  OG  SER A 238      52.734 -18.669 -41.868  1.00  0.61           O
ATOM   3038  HG  SER A 238      52.207 -18.264 -42.519  1.00  0.61           H
ATOM   3039  N   LYS A 239      53.376 -14.873 -39.875  1.00  0.53           N
ATOM   3040  H   LYS A 239      52.821 -14.688 -40.694  1.00  0.53           H
ATOM   3041  CA  LYS A 239      53.882 -13.635 -39.249  1.00  0.53           C
ATOM   3042  HA  LYS A 239      54.865 -13.945 -38.877  1.00  0.53           H
ATOM   3043  C   LYS A 239      53.128 -13.072 -38.030  1.00  0.53           C
ATOM   3044  O   LYS A 239      52.936 -11.858 -37.874  1.00  0.53           O
ATOM   3045  CB  LYS A 239      54.033 -12.525 -40.361  1.00  0.53           C
ATOM   3046 1HB  LYS A 239      53.084 -12.401 -40.930  1.00  0.53           H
ATOM   3047 2HB  LYS A 239      54.166 -11.537 -39.939  1.00  0.53           H
ATOM   3048  CG  LYS A 239      55.133 -12.779 -41.405  1.00  0.53           C
ATOM   3049 1HG  LYS A 239      55.072 -13.744 -41.849  1.00  0.53           H
ATOM   3050 2HG  LYS A 239      55.070 -12.028 -42.229  1.00  0.53           H
ATOM   3051  CD  LYS A 239      56.513 -12.626 -40.755  1.00  0.53           C
ATOM   3052 1HD  LYS A 239      56.582 -11.637 -40.325  1.00  0.53           H
ATOM   3053 2HD  LYS A 239      56.657 -13.373 -39.995  1.00  0.53           H
ATOM   3054  CE  LYS A 239      57.619 -12.762 -41.862  1.00  0.53           C
ATOM   3055 1HE  LYS A 239      57.529 -13.710 -42.382  1.00  0.53           H
ATOM   3056 2HE  LYS A 239      57.643 -11.895 -42.523  1.00  0.53           H
ATOM   3057  NZ  LYS A 239      58.984 -12.641 -41.247  1.00  0.53           N
ATOM   3058 1HZ  LYS A 239      59.107 -13.340 -40.602  1.00  0.53           H
ATOM   3059 2HZ  LYS A 239      59.078 -11.824 -40.611  1.00  0.53           H
ATOM   3060 3HZ  LYS A 239      59.710 -12.791 -41.949  1.00  0.53           H
ATOM   3061  N   VAL A 240      52.705 -13.996 -37.132  1.00  0.53           N
ATOM   3062  H   VAL A 240      53.072 -14.901 -37.292  1.00  0.53           H
ATOM   3063  CA  VAL A 240      52.324 -13.771 -35.719  1.00  0.53           C
ATOM   3064  HA  VAL A 240      53.118 -13.195 -35.270  1.00  0.53           H
ATOM   3065  C   VAL A 240      52.320 -15.094 -34.855  1.00  0.53           C
ATOM   3066  O   VAL A 240      52.890 -15.207 -33.809  1.00  0.53           O
ATOM   3067  CB  VAL A 240      50.970 -12.922 -35.659  1.00  0.53           C
ATOM   3068  HB  VAL A 240      50.989 -12.061 -36.295  1.00  0.53           H
ATOM   3069  CG1 VAL A 240      49.816 -13.687 -36.304  1.00  0.53           C
ATOM   3070 1HG1 VAL A 240      49.486 -14.535 -35.728  1.00  0.53           H
ATOM   3071 2HG1 VAL A 240      50.140 -14.123 -37.249  1.00  0.53           H
ATOM   3072 3HG1 VAL A 240      49.029 -12.997 -36.414  1.00  0.53           H
ATOM   3073  CG2 VAL A 240      50.660 -12.458 -34.201  1.00  0.53           C
ATOM   3074 1HG2 VAL A 240      49.973 -11.600 -34.340  1.00  0.53           H
ATOM   3075 2HG2 VAL A 240      51.511 -12.052 -33.719  1.00  0.53           H
ATOM   3076 3HG2 VAL A 240      50.281 -13.232 -33.546  1.00  0.53           H
ATOM   3077  N   LYS A 241      51.717 -16.112 -35.477  1.00  0.53           N
ATOM   3078  H   LYS A 241      51.111 -15.922 -36.311  1.00  0.53           H
ATOM   3079  CA  LYS A 241      51.704 -17.410 -34.747  1.00  0.53           C
ATOM   3080  HA  LYS A 241      51.596 -17.178 -33.663  1.00  0.53           H
ATOM   3081  C   LYS A 241      52.979 -18.273 -34.737  1.00  0.53           C
ATOM   3082  O   LYS A 241      53.377 -18.790 -33.692  1.00  0.53           O
ATOM   3083  CB  LYS A 241      50.523 -18.294 -35.273  1.00  0.53           C
ATOM   3084 1HB  LYS A 241      50.634 -18.476 -36.365  1.00  0.53           H
ATOM   3085 2HB  LYS A 241      50.575 -19.223 -34.747  1.00  0.53           H
ATOM   3086  CG  LYS A 241      49.084 -17.728 -35.076  1.00  0.53           C
ATOM   3087 1HG  LYS A 241      48.885 -16.951 -35.833  1.00  0.53           H
ATOM   3088 2HG  LYS A 241      48.401 -18.518 -35.409  1.00  0.53           H
ATOM   3089  CD  LYS A 241      48.755 -17.364 -33.604  1.00  0.53           C
ATOM   3090 1HD  LYS A 241      49.270 -18.111 -32.946  1.00  0.53           H
ATOM   3091 2HD  LYS A 241      49.214 -16.414 -33.470  1.00  0.53           H
ATOM   3092  CE  LYS A 241      47.306 -17.324 -33.236  1.00  0.53           C
ATOM   3093 1HE  LYS A 241      46.868 -16.374 -33.706  1.00  0.53           H
ATOM   3094 2HE  LYS A 241      46.717 -18.240 -33.541  1.00  0.53           H
ATOM   3095  NZ  LYS A 241      47.236 -17.387 -31.802  1.00  0.53           N
ATOM   3096 1HZ  LYS A 241      47.732 -16.592 -31.366  1.00  0.53           H
ATOM   3097 2HZ  LYS A 241      47.592 -18.265 -31.515  1.00  0.53           H
ATOM   3098 3HZ  LYS A 241      46.257 -17.364 -31.429  1.00  0.53           H
ATOM   3099  N   LYS A 242      53.512 -18.444 -35.990  1.00  0.24           N
ATOM   3100  H   LYS A 242      53.055 -17.930 -36.651  1.00  0.24           H
ATOM   3101  CA  LYS A 242      54.709 -19.277 -36.212  1.00  0.24           C
ATOM   3102  HA  LYS A 242      55.432 -19.096 -35.427  1.00  0.24           H
ATOM   3103  C   LYS A 242      55.367 -19.031 -37.534  1.00  0.24           C
ATOM   3104  O   LYS A 242      54.954 -19.631 -38.531  1.00  0.24           O
ATOM   3105  CB  LYS A 242      54.313 -20.756 -36.077  1.00  0.24           C
ATOM   3106 1HB  LYS A 242      53.981 -20.934 -35.072  1.00  0.24           H
ATOM   3107 2HB  LYS A 242      53.462 -20.986 -36.639  1.00  0.24           H
ATOM   3108  CG  LYS A 242      55.271 -21.985 -36.330  1.00  0.24           C
ATOM   3109 1HG  LYS A 242      54.730 -22.850 -35.858  1.00  0.24           H
ATOM   3110 2HG  LYS A 242      55.300 -22.040 -37.396  1.00  0.24           H
ATOM   3111  CD  LYS A 242      56.731 -21.875 -35.678  1.00  0.24           C
ATOM   3112 1HD  LYS A 242      57.225 -21.062 -36.265  1.00  0.24           H
ATOM   3113 2HD  LYS A 242      56.639 -21.660 -34.641  1.00  0.24           H
ATOM   3114  CE  LYS A 242      57.399 -23.290 -35.685  1.00  0.24           C
ATOM   3115 1HE  LYS A 242      58.467 -23.131 -35.589  1.00  0.24           H
ATOM   3116 2HE  LYS A 242      57.044 -23.791 -34.823  1.00  0.24           H
ATOM   3117  NZ  LYS A 242      57.118 -24.076 -36.943  1.00  0.24           N
ATOM   3118 1HZ  LYS A 242      57.187 -23.519 -37.813  1.00  0.24           H
ATOM   3119 2HZ  LYS A 242      56.214 -24.506 -36.927  1.00  0.24           H
ATOM   3120 3HZ  LYS A 242      57.784 -24.843 -37.040  1.00  0.24           H
ATOM   3121  N   ASP A 243      56.318 -18.136 -37.614  1.00  0.20           N
ATOM   3122  H   ASP A 243      56.741 -17.806 -36.759  1.00  0.20           H
ATOM   3123  CA  ASP A 243      57.057 -17.779 -38.837  1.00  0.20           C
ATOM   3124  HA  ASP A 243      56.147 -17.477 -39.377  1.00  0.20           H
ATOM   3125  C   ASP A 243      57.786 -18.831 -39.654  1.00  0.20           C
ATOM   3126  O   ASP A 243      58.780 -19.436 -39.224  1.00  0.20           O
ATOM   3127  CB  ASP A 243      57.836 -16.510 -38.471  1.00  0.20           C
ATOM   3128 1HB  ASP A 243      57.232 -15.795 -37.874  1.00  0.20           H
ATOM   3129 2HB  ASP A 243      58.648 -16.821 -37.878  1.00  0.20           H
ATOM   3130  CG  ASP A 243      58.491 -15.832 -39.676  1.00  0.20           C
ATOM   3131  OD1 ASP A 243      58.305 -16.370 -40.787  1.00  0.20           O
ATOM   3132  OD2 ASP A 243      59.226 -14.826 -39.509  1.00  0.20           O
ATOM   3133  N   LYS A 244      57.191 -19.123 -40.805  1.00  0.18           N
ATOM   3134  H   LYS A 244      56.300 -18.557 -40.995  1.00  0.18           H
ATOM   3135  CA  LYS A 244      57.569 -20.254 -41.746  1.00  0.18           C
ATOM   3136  HA  LYS A 244      57.825 -21.050 -41.050  1.00  0.18           H
ATOM   3137  C   LYS A 244      58.901 -19.912 -42.443  1.00  0.18           C
ATOM   3138  O   LYS A 244      59.687 -20.765 -42.879  1.00  0.18           O
ATOM   3139  CB  LYS A 244      56.411 -20.653 -42.708  1.00  0.18           C
ATOM   3140 1HB  LYS A 244      55.551 -21.013 -42.139  1.00  0.18           H
ATOM   3141 2HB  LYS A 244      56.043 -19.804 -43.233  1.00  0.18           H
ATOM   3142  CG  LYS A 244      56.745 -21.735 -43.669  1.00  0.18           C
ATOM   3143 1HG  LYS A 244      55.806 -22.013 -44.113  1.00  0.18           H
ATOM   3144 2HG  LYS A 244      57.436 -21.505 -44.508  1.00  0.18           H
ATOM   3145  CD  LYS A 244      57.243 -22.969 -42.968  1.00  0.18           C
ATOM   3146 1HD  LYS A 244      58.277 -22.880 -42.649  1.00  0.18           H
ATOM   3147 2HD  LYS A 244      56.616 -23.207 -42.118  1.00  0.18           H
ATOM   3148  CE  LYS A 244      57.185 -24.085 -43.995  1.00  0.18           C
ATOM   3149 1HE  LYS A 244      57.498 -23.740 -45.022  1.00  0.18           H
ATOM   3150 2HE  LYS A 244      57.692 -24.939 -43.611  1.00  0.18           H
ATOM   3151  NZ  LYS A 244      55.802 -24.559 -44.165  1.00  0.18           N
ATOM   3152 1HZ  LYS A 244      55.747 -25.440 -44.701  1.00  0.18           H
ATOM   3153 2HZ  LYS A 244      55.205 -23.808 -44.524  1.00  0.18           H
ATOM   3154 3HZ  LYS A 244      55.412 -24.768 -43.231  1.00  0.18           H
ATOM   3155  N   SER A 245      59.197 -18.669 -42.488  1.00  0.21           N
ATOM   3156  H   SER A 245      58.638 -17.991 -42.064  1.00  0.21           H
ATOM   3157  CA  SER A 245      60.333 -18.023 -43.091  1.00  0.21           C
ATOM   3158  HA  SER A 245      60.622 -18.551 -43.946  1.00  0.21           H
ATOM   3159  C   SER A 245      61.517 -17.815 -42.192  1.00  0.21           C
ATOM   3160  O   SER A 245      62.589 -17.389 -42.623  1.00  0.21           O
ATOM   3161  CB  SER A 245      59.912 -16.685 -43.684  1.00  0.21           C
ATOM   3162 1HB  SER A 245      60.658 -16.317 -44.396  1.00  0.21           H
ATOM   3163 2HB  SER A 245      58.852 -16.711 -44.195  1.00  0.21           H
ATOM   3164  OG  SER A 245      59.812 -15.700 -42.670  1.00  0.21           O
ATOM   3165  HG  SER A 245      59.045 -15.828 -42.021  1.00  0.21           H
ATOM   3166  N   ASP A 246      61.401 -18.220 -40.919  1.00  0.18           N
ATOM   3167  H   ASP A 246      60.548 -18.747 -40.780  1.00  0.18           H
ATOM   3168  CA  ASP A 246      62.296 -18.128 -39.730  1.00  0.18           C
ATOM   3169  HA  ASP A 246      63.287 -17.776 -39.964  1.00  0.18           H
ATOM   3170  C   ASP A 246      62.545 -19.500 -39.012  1.00  0.18           C
ATOM   3171  O   ASP A 246      61.863 -20.507 -39.199  1.00  0.18           O
ATOM   3172  CB  ASP A 246      61.674 -17.105 -38.744  1.00  0.18           C
ATOM   3173 1HB  ASP A 246      61.095 -16.329 -39.295  1.00  0.18           H
ATOM   3174 2HB  ASP A 246      60.951 -17.571 -38.098  1.00  0.18           H
ATOM   3175  CG  ASP A 246      62.688 -16.269 -37.946  1.00  0.18           C
ATOM   3176  OD1 ASP A 246      63.709 -16.844 -37.515  1.00  0.18           O
ATOM   3177  OD2 ASP A 246      62.382 -15.070 -37.748  1.00  0.18           O
ATOM   3178  N   SER A 247      63.649 -19.558 -38.310  1.00  0.27           N
ATOM   3179  H   SER A 247      64.186 -18.696 -38.369  1.00  0.27           H
ATOM   3180  CA  SER A 247      64.098 -20.636 -37.389  1.00  0.27           C
ATOM   3181  HA  SER A 247      63.480 -21.437 -37.568  1.00  0.27           H
ATOM   3182  C   SER A 247      63.964 -20.326 -35.910  1.00  0.27           C
ATOM   3183  O   SER A 247      63.986 -21.271 -35.138  1.00  0.27           O
ATOM   3184  CB  SER A 247      65.617 -20.976 -37.623  1.00  0.27           C
ATOM   3185 1HB  SER A 247      65.941 -21.934 -37.190  1.00  0.27           H
ATOM   3186 2HB  SER A 247      65.839 -21.172 -38.665  1.00  0.27           H
ATOM   3187  OG  SER A 247      66.534 -19.890 -37.241  1.00  0.27           O
ATOM   3188  HG  SER A 247      66.812 -19.385 -38.011  1.00  0.27           H
ATOM   3189  N   PHE A 248      63.791 -19.049 -35.450  1.00  0.15           N
ATOM   3190  H   PHE A 248      63.769 -18.309 -36.169  1.00  0.15           H
ATOM   3191  CA  PHE A 248      63.933 -18.612 -34.020  1.00  0.15           C
ATOM   3192  HA  PHE A 248      64.872 -19.104 -33.741  1.00  0.15           H
ATOM   3193  C   PHE A 248      62.809 -19.096 -33.057  1.00  0.15           C
ATOM   3194  O   PHE A 248      61.661 -19.018 -33.483  1.00  0.15           O
ATOM   3195  CB  PHE A 248      64.220 -17.130 -33.999  1.00  0.15           C
ATOM   3196 1HB  PHE A 248      65.033 -16.811 -34.730  1.00  0.15           H
ATOM   3197 2HB  PHE A 248      63.239 -16.676 -34.268  1.00  0.15           H
ATOM   3198  CG  PHE A 248      64.631 -16.547 -32.681  1.00  0.15           C
ATOM   3199  CD1 PHE A 248      65.986 -16.685 -32.211  1.00  0.15           C
ATOM   3200  HD1 PHE A 248      66.649 -17.097 -32.945  1.00  0.15           H
ATOM   3201  CD2 PHE A 248      63.712 -15.934 -31.817  1.00  0.15           C
ATOM   3202  HD2 PHE A 248      62.737 -15.817 -32.198  1.00  0.15           H
ATOM   3203  CE1 PHE A 248      66.484 -16.085 -31.039  1.00  0.15           C
ATOM   3204  HE1 PHE A 248      67.504 -16.054 -30.815  1.00  0.15           H
ATOM   3205  CE2 PHE A 248      64.132 -15.388 -30.598  1.00  0.15           C
ATOM   3206  HE2 PHE A 248      63.491 -14.890 -29.904  1.00  0.15           H
ATOM   3207  CZ  PHE A 248      65.493 -15.459 -30.297  1.00  0.15           C
ATOM   3208  HZ  PHE A 248      65.863 -15.040 -29.371  1.00  0.15           H
ATOM   3209  N   GLY A 249      63.004 -19.373 -31.745  1.00  0.21           N
ATOM   3210  H   GLY A 249      63.956 -19.378 -31.506  1.00  0.21           H
ATOM   3211  CA  GLY A 249      62.021 -19.241 -30.752  1.00  0.21           C
ATOM   3212 1HA  GLY A 249      62.481 -19.364 -29.781  1.00  0.21           H
ATOM   3213 2HA  GLY A 249      61.530 -18.288 -30.815  1.00  0.21           H
ATOM   3214  C   GLY A 249      60.832 -20.251 -30.830  1.00  0.21           C
ATOM   3215  O   GLY A 249      59.707 -19.941 -30.450  1.00  0.21           O
ATOM   3216  N   VAL A 250      61.164 -21.433 -31.397  1.00  0.19           N
ATOM   3217  H   VAL A 250      62.069 -21.512 -31.810  1.00  0.19           H
ATOM   3218  CA  VAL A 250      60.228 -22.450 -31.929  1.00  0.19           C
ATOM   3219  HA  VAL A 250      59.740 -21.955 -32.742  1.00  0.19           H
ATOM   3220  C   VAL A 250      59.082 -22.862 -30.968  1.00  0.19           C
ATOM   3221  O   VAL A 250      59.203 -23.702 -30.044  1.00  0.19           O
ATOM   3222  CB  VAL A 250      60.980 -23.624 -32.562  1.00  0.19           C
ATOM   3223  HB  VAL A 250      61.612 -24.060 -31.837  1.00  0.19           H
ATOM   3224  CG1 VAL A 250      60.002 -24.677 -33.108  1.00  0.19           C
ATOM   3225 1HG1 VAL A 250      59.239 -24.146 -33.713  1.00  0.19           H
ATOM   3226 2HG1 VAL A 250      59.372 -25.097 -32.335  1.00  0.19           H
ATOM   3227 3HG1 VAL A 250      60.476 -25.482 -33.684  1.00  0.19           H
ATOM   3228  CG2 VAL A 250      61.901 -23.185 -33.743  1.00  0.19           C
ATOM   3229 1HG2 VAL A 250      62.297 -24.082 -34.222  1.00  0.19           H
ATOM   3230 2HG2 VAL A 250      62.744 -22.517 -33.333  1.00  0.19           H
ATOM   3231 3HG2 VAL A 250      61.351 -22.533 -34.456  1.00  0.19           H
ATOM   3232  N   THR A 251      57.888 -22.216 -31.129  1.00  0.20           N
ATOM   3233  H   THR A 251      57.866 -21.345 -31.684  1.00  0.20           H
ATOM   3234  CA  THR A 251      56.714 -22.564 -30.388  1.00  0.20           C
ATOM   3235  HA  THR A 251      56.568 -23.668 -30.241  1.00  0.20           H
ATOM   3236  C   THR A 251      55.453 -21.939 -31.113  1.00  0.20           C
ATOM   3237  O   THR A 251      55.620 -21.068 -31.974  1.00  0.20           O
ATOM   3238  CB  THR A 251      56.764 -22.124 -28.932  1.00  0.20           C
ATOM   3239  HB  THR A 251      57.654 -22.403 -28.420  1.00  0.20           H
ATOM   3240  OG1 THR A 251      55.692 -22.697 -28.173  1.00  0.20           O
ATOM   3241  HG1 THR A 251      55.963 -22.496 -27.239  1.00  0.20           H
ATOM   3242  CG2 THR A 251      56.686 -20.633 -28.732  1.00  0.20           C
ATOM   3243 1HG2 THR A 251      55.737 -20.229 -29.153  1.00  0.20           H
ATOM   3244 2HG2 THR A 251      57.553 -20.291 -29.268  1.00  0.20           H
ATOM   3245 3HG2 THR A 251      56.744 -20.374 -27.664  1.00  0.20           H
ATOM   3246  N   ILE A 252      54.276 -22.374 -30.788  1.00  0.23           N
ATOM   3247  H   ILE A 252      54.159 -23.105 -30.085  1.00  0.23           H
ATOM   3248  CA  ILE A 252      52.948 -21.985 -31.379  1.00  0.23           C
ATOM   3249  HA  ILE A 252      52.922 -20.967 -31.695  1.00  0.23           H
ATOM   3250  C   ILE A 252      51.892 -22.128 -30.231  1.00  0.23           C
ATOM   3251  O   ILE A 252      51.995 -22.949 -29.325  1.00  0.23           O
ATOM   3252  CB  ILE A 252      52.552 -22.773 -32.641  1.00  0.23           C
ATOM   3253  HB  ILE A 252      53.396 -22.783 -33.252  1.00  0.23           H
ATOM   3254  CG1 ILE A 252      51.259 -22.187 -33.270  1.00  0.23           C
ATOM   3255 1HG1 ILE A 252      50.451 -22.480 -32.602  1.00  0.23           H
ATOM   3256 2HG1 ILE A 252      51.300 -21.132 -33.327  1.00  0.23           H
ATOM   3257  CG2 ILE A 252      52.271 -24.271 -32.281  1.00  0.23           C
ATOM   3258 1HG2 ILE A 252      51.946 -24.859 -33.171  1.00  0.23           H
ATOM   3259 2HG2 ILE A 252      51.453 -24.340 -31.557  1.00  0.23           H
ATOM   3260 3HG2 ILE A 252      53.194 -24.674 -31.822  1.00  0.23           H
ATOM   3261  CD1 ILE A 252      50.975 -22.676 -34.730  1.00  0.23           C
ATOM   3262 1HD1 ILE A 252      50.044 -22.156 -34.997  1.00  0.23           H
ATOM   3263 2HD1 ILE A 252      50.970 -23.795 -34.750  1.00  0.23           H
ATOM   3264 3HD1 ILE A 252      51.724 -22.433 -35.475  1.00  0.23           H
ATOM   3265  N   GLY A 253      50.851 -21.328 -30.291  1.00  0.28           N
ATOM   3266  H   GLY A 253      50.820 -20.598 -31.035  1.00  0.28           H
ATOM   3267  CA  GLY A 253      49.593 -21.678 -29.707  1.00  0.28           C
ATOM   3268 1HA  GLY A 253      49.494 -22.786 -29.762  1.00  0.28           H
ATOM   3269 2HA  GLY A 253      49.589 -21.515 -28.655  1.00  0.28           H
ATOM   3270  C   GLY A 253      48.376 -21.040 -30.349  1.00  0.28           C
ATOM   3271  O   GLY A 253      48.441 -19.897 -30.829  1.00  0.28           O
ATOM   3272  N   ILE A 254      47.293 -21.857 -30.388  1.00  0.27           N
ATOM   3273  H   ILE A 254      47.320 -22.708 -29.851  1.00  0.27           H
ATOM   3274  CA  ILE A 254      45.984 -21.429 -30.945  1.00  0.27           C
ATOM   3275  HA  ILE A 254      45.922 -20.378 -30.882  1.00  0.27           H
ATOM   3276  C   ILE A 254      44.906 -21.931 -29.899  1.00  0.27           C
ATOM   3277  O   ILE A 254      44.754 -23.095 -29.518  1.00  0.27           O
ATOM   3278  CB  ILE A 254      45.744 -21.956 -32.426  1.00  0.27           C
ATOM   3279  HB  ILE A 254      45.691 -23.021 -32.431  1.00  0.27           H
ATOM   3280  CG1 ILE A 254      46.836 -21.368 -33.321  1.00  0.27           C
ATOM   3281 1HG1 ILE A 254      46.683 -20.293 -33.420  1.00  0.27           H
ATOM   3282 2HG1 ILE A 254      47.799 -21.494 -32.907  1.00  0.27           H
ATOM   3283  CG2 ILE A 254      44.368 -21.490 -33.060  1.00  0.27           C
ATOM   3284 1HG2 ILE A 254      43.581 -22.034 -32.525  1.00  0.27           H
ATOM   3285 2HG2 ILE A 254      44.312 -21.803 -34.142  1.00  0.27           H
ATOM   3286 3HG2 ILE A 254      44.224 -20.429 -32.974  1.00  0.27           H
ATOM   3287  CD1 ILE A 254      46.892 -21.872 -34.792  1.00  0.27           C
ATOM   3288 1HD1 ILE A 254      45.925 -21.630 -35.253  1.00  0.27           H
ATOM   3289 2HD1 ILE A 254      47.147 -22.938 -34.876  1.00  0.27           H
ATOM   3290 3HD1 ILE A 254      47.684 -21.324 -35.208  1.00  0.27           H
ATOM   3291  N   GLY A 255      44.094 -21.012 -29.470  1.00  0.35           N
ATOM   3292  H   GLY A 255      44.108 -20.108 -29.853  1.00  0.35           H
ATOM   3293  CA  GLY A 255      42.883 -21.250 -28.630  1.00  0.35           C
ATOM   3294 1HA  GLY A 255      42.975 -22.236 -28.158  1.00  0.35           H
ATOM   3295 2HA  GLY A 255      42.772 -20.454 -27.825  1.00  0.35           H
ATOM   3296  C   GLY A 255      41.529 -21.182 -29.492  1.00  0.35           C
ATOM   3297  O   GLY A 255      41.522 -20.532 -30.542  1.00  0.35           O
ATOM   3298  N   PRO A 256      40.418 -21.632 -28.867  1.00  0.35           N
ATOM   3299  CA  PRO A 256      39.046 -21.690 -29.459  1.00  0.35           C
ATOM   3300  HA  PRO A 256      39.050 -22.197 -30.447  1.00  0.35           H
ATOM   3301  C   PRO A 256      38.478 -20.234 -29.670  1.00  0.35           C
ATOM   3302  O   PRO A 256      38.904 -19.290 -29.014  1.00  0.35           O
ATOM   3303  CB  PRO A 256      38.189 -22.444 -28.423  1.00  0.35           C
ATOM   3304 1HB  PRO A 256      37.128 -22.131 -28.417  1.00  0.35           H
ATOM   3305 2HB  PRO A 256      38.339 -23.495 -28.562  1.00  0.35           H
ATOM   3306  CG  PRO A 256      38.891 -22.180 -27.130  1.00  0.35           C
ATOM   3307 1HG  PRO A 256      38.569 -21.136 -26.766  1.00  0.35           H
ATOM   3308 2HG  PRO A 256      38.722 -22.924 -26.408  1.00  0.35           H
ATOM   3309  CD  PRO A 256      40.361 -22.259 -27.559  1.00  0.35           C
ATOM   3310 1HD  PRO A 256      41.076 -21.734 -26.860  1.00  0.35           H
ATOM   3311 2HD  PRO A 256      40.646 -23.368 -27.729  1.00  0.35           H
ATOM   3312  N   ALA A 257      37.899 -20.123 -30.841  1.00  0.31           N
ATOM   3313  H   ALA A 257      37.652 -20.870 -31.443  1.00  0.31           H
ATOM   3314  CA  ALA A 257      37.736 -18.803 -31.460  1.00  0.31           C
ATOM   3315  HA  ALA A 257      38.703 -18.274 -31.427  1.00  0.31           H
ATOM   3316  C   ALA A 257      36.829 -17.764 -30.756  1.00  0.31           C
ATOM   3317  O   ALA A 257      36.503 -16.667 -31.293  1.00  0.31           O
ATOM   3318  CB  ALA A 257      37.431 -19.000 -32.968  1.00  0.31           C
ATOM   3319 1HB  ALA A 257      37.466 -18.047 -33.474  1.00  0.31           H
ATOM   3320 2HB  ALA A 257      36.522 -19.545 -33.125  1.00  0.31           H
ATOM   3321 3HB  ALA A 257      38.131 -19.727 -33.386  1.00  0.31           H
ATOM   3322  N   GLY A 258      36.243 -18.066 -29.599  1.00  0.30           N
ATOM   3323  H   GLY A 258      36.431 -18.957 -29.151  1.00  0.30           H
ATOM   3324  CA  GLY A 258      35.521 -17.085 -28.796  1.00  0.30           C
ATOM   3325 1HA  GLY A 258      35.523 -17.428 -27.795  1.00  0.30           H
ATOM   3326 2HA  GLY A 258      35.970 -16.082 -28.947  1.00  0.30           H
ATOM   3327  C   GLY A 258      34.044 -16.865 -29.242  1.00  0.30           C
ATOM   3328  O   GLY A 258      33.410 -15.865 -28.909  1.00  0.30           O
ATOM   3329  N   SER A 259      33.530 -17.919 -29.901  1.00  0.26           N
ATOM   3330  H   SER A 259      34.137 -18.709 -29.956  1.00  0.26           H
ATOM   3331  CA  SER A 259      32.126 -18.058 -30.253  1.00  0.26           C
ATOM   3332  HA  SER A 259      31.863 -17.312 -31.045  1.00  0.26           H
ATOM   3333  C   SER A 259      31.164 -17.718 -29.068  1.00  0.26           C
ATOM   3334  O   SER A 259      31.211 -18.476 -28.108  1.00  0.26           O
ATOM   3335  CB  SER A 259      31.695 -19.449 -30.799  1.00  0.26           C
ATOM   3336 1HB  SER A 259      30.629 -19.628 -30.708  1.00  0.26           H
ATOM   3337 2HB  SER A 259      32.078 -19.500 -31.812  1.00  0.26           H
ATOM   3338  OG  SER A 259      32.384 -20.408 -29.891  1.00  0.26           O
ATOM   3339  HG  SER A 259      31.654 -21.029 -29.645  1.00  0.26           H
ATOM   3340  N   PRO A 260      30.198 -16.742 -29.180  1.00  0.21           N
ATOM   3341  CA  PRO A 260      29.210 -16.545 -28.128  1.00  0.21           C
ATOM   3342  HA  PRO A 260      29.721 -16.307 -27.170  1.00  0.21           H
ATOM   3343  C   PRO A 260      28.235 -17.668 -27.951  1.00  0.21           C
ATOM   3344  O   PRO A 260      27.724 -18.232 -28.911  1.00  0.21           O
ATOM   3345  CB  PRO A 260      28.443 -15.264 -28.621  1.00  0.21           C
ATOM   3346 1HB  PRO A 260      27.621 -15.507 -29.336  1.00  0.21           H
ATOM   3347 2HB  PRO A 260      27.937 -14.763 -27.839  1.00  0.21           H
ATOM   3348  CG  PRO A 260      29.443 -14.499 -29.415  1.00  0.21           C
ATOM   3349 1HG  PRO A 260      28.841 -13.859 -30.072  1.00  0.21           H
ATOM   3350 2HG  PRO A 260      30.157 -13.884 -28.778  1.00  0.21           H
ATOM   3351  CD  PRO A 260      30.107 -15.696 -30.182  1.00  0.21           C
ATOM   3352 1HD  PRO A 260      29.412 -16.004 -30.939  1.00  0.21           H
ATOM   3353 2HD  PRO A 260      31.032 -15.328 -30.552  1.00  0.21           H
ATOM   3354  N   LEU A 261      27.723 -17.879 -26.704  1.00  0.29           N
ATOM   3355  H   LEU A 261      28.177 -17.439 -25.908  1.00  0.29           H
ATOM   3356  CA  LEU A 261      26.653 -18.783 -26.308  1.00  0.29           C
ATOM   3357  HA  LEU A 261      26.855 -19.782 -26.752  1.00  0.29           H
ATOM   3358  C   LEU A 261      25.243 -18.472 -26.802  1.00  0.29           C
ATOM   3359  O   LEU A 261      24.285 -18.358 -26.065  1.00  0.29           O
ATOM   3360  CB  LEU A 261      26.692 -18.863 -24.787  1.00  0.29           C
ATOM   3361 1HB  LEU A 261      26.624 -17.830 -24.478  1.00  0.29           H
ATOM   3362 2HB  LEU A 261      25.799 -19.409 -24.427  1.00  0.29           H
ATOM   3363  CG  LEU A 261      27.987 -19.377 -24.082  1.00  0.29           C
ATOM   3364  HG  LEU A 261      28.913 -18.847 -24.472  1.00  0.29           H
ATOM   3365  CD1 LEU A 261      27.859 -19.071 -22.595  1.00  0.29           C
ATOM   3366 1HD1 LEU A 261      28.740 -19.330 -21.943  1.00  0.29           H
ATOM   3367 2HD1 LEU A 261      26.991 -19.601 -22.180  1.00  0.29           H
ATOM   3368 3HD1 LEU A 261      27.658 -17.964 -22.354  1.00  0.29           H
ATOM   3369  CD2 LEU A 261      28.150 -20.873 -24.285  1.00  0.29           C
ATOM   3370 1HD2 LEU A 261      29.024 -21.200 -23.720  1.00  0.29           H
ATOM   3371 2HD2 LEU A 261      28.311 -21.094 -25.326  1.00  0.29           H
ATOM   3372 3HD2 LEU A 261      27.250 -21.352 -23.930  1.00  0.29           H
ATOM   3373  N   LEU A 262      25.094 -18.327 -28.175  1.00  0.25           N
ATOM   3374  H   LEU A 262      25.771 -18.619 -28.752  1.00  0.25           H
ATOM   3375  CA  LEU A 262      23.958 -17.787 -28.854  1.00  0.25           C
ATOM   3376  HA  LEU A 262      23.023 -18.050 -28.292  1.00  0.25           H
ATOM   3377  C   LEU A 262      23.714 -18.534 -30.210  1.00  0.25           C
ATOM   3378  O   LEU A 262      24.466 -19.432 -30.573  1.00  0.25           O
ATOM   3379  CB  LEU A 262      24.106 -16.286 -29.098  1.00  0.25           C
ATOM   3380 1HB  LEU A 262      25.091 -16.168 -29.621  1.00  0.25           H
ATOM   3381 2HB  LEU A 262      23.394 -15.893 -29.749  1.00  0.25           H
ATOM   3382  CG  LEU A 262      24.091 -15.415 -27.795  1.00  0.25           C
ATOM   3383  HG  LEU A 262      24.889 -15.746 -27.062  1.00  0.25           H
ATOM   3384  CD1 LEU A 262      24.372 -13.955 -28.221  1.00  0.25           C
ATOM   3385 1HD1 LEU A 262      25.441 -13.793 -28.545  1.00  0.25           H
ATOM   3386 2HD1 LEU A 262      24.325 -13.227 -27.365  1.00  0.25           H
ATOM   3387 3HD1 LEU A 262      23.675 -13.656 -28.969  1.00  0.25           H
ATOM   3388  CD2 LEU A 262      22.716 -15.528 -27.156  1.00  0.25           C
ATOM   3389 1HD2 LEU A 262      22.667 -15.040 -26.161  1.00  0.25           H
ATOM   3390 2HD2 LEU A 262      22.462 -16.588 -27.012  1.00  0.25           H
ATOM   3391 3HD2 LEU A 262      21.934 -15.146 -27.830  1.00  0.25           H
ATOM   3392  N   VAL A 263      22.657 -18.135 -30.932  1.00  0.27           N
ATOM   3393  H   VAL A 263      22.013 -17.307 -30.771  1.00  0.27           H
ATOM   3394  CA  VAL A 263      22.707 -18.591 -32.357  1.00  0.27           C
ATOM   3395  HA  VAL A 263      22.525 -19.725 -32.341  1.00  0.27           H
ATOM   3396  C   VAL A 263      24.105 -18.374 -32.976  1.00  0.27           C
ATOM   3397  O   VAL A 263      24.633 -17.227 -32.871  1.00  0.27           O
ATOM   3398  CB  VAL A 263      21.541 -17.916 -33.074  1.00  0.27           C
ATOM   3399  HB  VAL A 263      21.555 -16.813 -32.905  1.00  0.27           H
ATOM   3400  CG1 VAL A 263      21.606 -18.188 -34.569  1.00  0.27           C
ATOM   3401 1HG1 VAL A 263      20.720 -17.640 -35.065  1.00  0.27           H
ATOM   3402 2HG1 VAL A 263      21.475 -19.245 -34.657  1.00  0.27           H
ATOM   3403 3HG1 VAL A 263      22.552 -17.872 -34.999  1.00  0.27           H
ATOM   3404  CG2 VAL A 263      20.155 -18.418 -32.625  1.00  0.27           C
ATOM   3405 1HG2 VAL A 263      20.092 -19.482 -32.870  1.00  0.27           H
ATOM   3406 2HG2 VAL A 263      19.348 -17.862 -33.132  1.00  0.27           H
ATOM   3407 3HG2 VAL A 263      20.098 -18.267 -31.531  1.00  0.27           H
ATOM   3408  N   GLY A 264      24.751 -19.412 -33.521  1.00  0.29           N
ATOM   3409  H   GLY A 264      24.217 -20.233 -33.684  1.00  0.29           H
ATOM   3410  CA  GLY A 264      26.208 -19.448 -33.778  1.00  0.29           C
ATOM   3411 1HA  GLY A 264      26.326 -19.697 -34.822  1.00  0.29           H
ATOM   3412 2HA  GLY A 264      26.647 -18.457 -33.637  1.00  0.29           H
ATOM   3413  C   GLY A 264      27.071 -20.406 -32.960  1.00  0.29           C
ATOM   3414  O   GLY A 264      28.151 -20.906 -33.382  1.00  0.29           O
ATOM   3415  N   VAL A 265      26.542 -20.742 -31.788  1.00  0.24           N
ATOM   3416  H   VAL A 265      25.642 -20.314 -31.594  1.00  0.24           H
ATOM   3417  CA  VAL A 265      27.112 -21.617 -30.780  1.00  0.24           C
ATOM   3418  HA  VAL A 265      27.968 -21.146 -30.432  1.00  0.24           H
ATOM   3419  C   VAL A 265      27.501 -22.970 -31.358  1.00  0.24           C
ATOM   3420  O   VAL A 265      26.642 -23.792 -31.819  1.00  0.24           O
ATOM   3421  CB  VAL A 265      26.209 -21.796 -29.487  1.00  0.24           C
ATOM   3422  HB  VAL A 265      25.964 -20.758 -29.164  1.00  0.24           H
ATOM   3423  CG1 VAL A 265      24.880 -22.388 -29.744  1.00  0.24           C
ATOM   3424 1HG1 VAL A 265      24.288 -21.883 -30.552  1.00  0.24           H
ATOM   3425 2HG1 VAL A 265      24.333 -22.243 -28.854  1.00  0.24           H
ATOM   3426 3HG1 VAL A 265      24.951 -23.446 -29.847  1.00  0.24           H
ATOM   3427  CG2 VAL A 265      26.997 -22.499 -28.325  1.00  0.24           C
ATOM   3428 1HG2 VAL A 265      26.406 -22.500 -27.380  1.00  0.24           H
ATOM   3429 2HG2 VAL A 265      27.920 -21.929 -28.046  1.00  0.24           H
ATOM   3430 3HG2 VAL A 265      27.253 -23.533 -28.580  1.00  0.24           H
ATOM   3431  N   GLY A 266      28.768 -23.229 -31.210  1.00  0.31           N
ATOM   3432  H   GLY A 266      29.477 -22.562 -30.878  1.00  0.31           H
ATOM   3433  CA  GLY A 266      29.415 -24.465 -31.700  1.00  0.31           C
ATOM   3434 1HA  GLY A 266      30.448 -24.496 -31.318  1.00  0.31           H
ATOM   3435 2HA  GLY A 266      28.882 -25.342 -31.281  1.00  0.31           H
ATOM   3436  C   GLY A 266      29.386 -24.699 -33.197  1.00  0.31           C
ATOM   3437  O   GLY A 266      29.731 -25.805 -33.636  1.00  0.31           O
ATOM   3438  N   VAL A 267      29.137 -23.698 -34.069  1.00  0.26           N
ATOM   3439  H   VAL A 267      28.740 -22.882 -33.689  1.00  0.26           H
ATOM   3440  CA  VAL A 267      29.357 -23.707 -35.539  1.00  0.26           C
ATOM   3441  HA  VAL A 267      29.404 -24.750 -35.809  1.00  0.26           H
ATOM   3442  C   VAL A 267      30.622 -22.880 -35.954  1.00  0.26           C
ATOM   3443  O   VAL A 267      30.889 -21.869 -35.332  1.00  0.26           O
ATOM   3444  CB  VAL A 267      28.128 -23.113 -36.294  1.00  0.26           C
ATOM   3445  HB  VAL A 267      27.874 -22.147 -35.783  1.00  0.26           H
ATOM   3446  CG1 VAL A 267      28.226 -22.879 -37.777  1.00  0.26           C
ATOM   3447 1HG1 VAL A 267      27.295 -22.510 -38.162  1.00  0.26           H
ATOM   3448 2HG1 VAL A 267      28.449 -23.868 -38.314  1.00  0.26           H
ATOM   3449 3HG1 VAL A 267      28.964 -22.128 -38.035  1.00  0.26           H
ATOM   3450  CG2 VAL A 267      26.955 -24.099 -36.061  1.00  0.26           C
ATOM   3451 1HG2 VAL A 267      26.723 -23.996 -34.998  1.00  0.26           H
ATOM   3452 2HG2 VAL A 267      27.221 -25.091 -36.352  1.00  0.26           H
ATOM   3453 3HG2 VAL A 267      26.024 -23.776 -36.494  1.00  0.26           H
ATOM   3454  N   SER A 268      31.339 -23.282 -36.993  1.00  0.32           N
ATOM   3455  H   SER A 268      31.071 -24.117 -37.481  1.00  0.32           H
ATOM   3456  CA  SER A 268      32.583 -22.762 -37.410  1.00  0.32           C
ATOM   3457  HA  SER A 268      33.312 -22.807 -36.602  1.00  0.32           H
ATOM   3458  C   SER A 268      32.616 -21.261 -37.880  1.00  0.32           C
ATOM   3459  O   SER A 268      33.586 -20.566 -37.584  1.00  0.32           O
ATOM   3460  CB  SER A 268      33.071 -23.651 -38.608  1.00  0.32           C
ATOM   3461 1HB  SER A 268      33.969 -23.229 -39.030  1.00  0.32           H
ATOM   3462 2HB  SER A 268      33.423 -24.583 -38.216  1.00  0.32           H
ATOM   3463  OG  SER A 268      32.134 -23.872 -39.589  1.00  0.32           O
ATOM   3464  HG  SER A 268      31.530 -24.591 -39.245  1.00  0.32           H
ATOM   3465  N   HIS A 269      31.481 -20.772 -38.377  1.00  0.26           N
ATOM   3466  H   HIS A 269      30.776 -21.461 -38.579  1.00  0.26           H
ATOM   3467  CA  HIS A 269      31.251 -19.358 -38.669  1.00  0.26           C
ATOM   3468  HA  HIS A 269      32.108 -19.108 -39.298  1.00  0.26           H
ATOM   3469  C   HIS A 269      31.137 -18.398 -37.441  1.00  0.26           C
ATOM   3470  O   HIS A 269      31.473 -17.225 -37.637  1.00  0.26           O
ATOM   3471  CB  HIS A 269      29.963 -19.170 -39.622  1.00  0.26           C
ATOM   3472 1HB  HIS A 269      29.081 -19.105 -39.017  1.00  0.26           H
ATOM   3473 2HB  HIS A 269      29.915 -18.180 -40.100  1.00  0.26           H
ATOM   3474  CG  HIS A 269      29.708 -20.296 -40.565  1.00  0.26           C
ATOM   3475  ND1 HIS A 269      28.694 -21.145 -40.473  1.00  0.26           N
ATOM   3476  HD1 HIS A 269      28.004 -21.087 -39.700  1.00  0.26           H
ATOM   3477  CD2 HIS A 269      30.485 -20.718 -41.634  1.00  0.26           C
ATOM   3478  HD2 HIS A 269      31.321 -20.253 -42.062  1.00  0.26           H
ATOM   3479  CE1 HIS A 269      28.777 -22.091 -41.418  1.00  0.26           C
ATOM   3480  HE1 HIS A 269      28.098 -22.899 -41.589  1.00  0.26           H
ATOM   3481  NE2 HIS A 269      29.912 -21.898 -42.091  1.00  0.26           N
ATOM   3482  N   SER A 270      30.840 -18.916 -36.238  1.00  0.27           N
ATOM   3483  H   SER A 270      30.767 -19.938 -36.103  1.00  0.27           H
ATOM   3484  CA  SER A 270      30.781 -18.005 -35.088  1.00  0.27           C
ATOM   3485  HA  SER A 270      30.405 -16.998 -35.422  1.00  0.27           H
ATOM   3486  C   SER A 270      32.174 -17.783 -34.629  1.00  0.27           C
ATOM   3487  O   SER A 270      32.873 -18.774 -34.324  1.00  0.27           O
ATOM   3488  CB  SER A 270      29.927 -18.613 -33.979  1.00  0.27           C
ATOM   3489 1HB  SER A 270      28.927 -18.860 -34.450  1.00  0.27           H
ATOM   3490 2HB  SER A 270      30.326 -19.532 -33.590  1.00  0.27           H
ATOM   3491  OG  SER A 270      29.796 -17.694 -32.882  1.00  0.27           O
ATOM   3492  HG  SER A 270      28.876 -17.619 -32.600  1.00  0.27           H
ATOM   3493  N   GLN A 271      32.687 -16.560 -34.612  1.00  0.29           N
ATOM   3494  H   GLN A 271      32.039 -15.760 -34.761  1.00  0.29           H
ATOM   3495  CA  GLN A 271      33.989 -16.249 -34.083  1.00  0.29           C
ATOM   3496  HA  GLN A 271      34.227 -16.896 -33.281  1.00  0.29           H
ATOM   3497  C   GLN A 271      34.031 -14.797 -33.630  1.00  0.29           C
ATOM   3498  O   GLN A 271      33.390 -13.967 -34.177  1.00  0.29           O
ATOM   3499  CB  GLN A 271      35.063 -16.425 -35.078  1.00  0.29           C
ATOM   3500 1HB  GLN A 271      34.905 -15.805 -35.908  1.00  0.29           H
ATOM   3501 2HB  GLN A 271      36.013 -16.141 -34.606  1.00  0.29           H
ATOM   3502  CG  GLN A 271      35.328 -17.831 -35.635  1.00  0.29           C
ATOM   3503 1HG  GLN A 271      35.407 -18.533 -34.810  1.00  0.29           H
ATOM   3504 2HG  GLN A 271      34.494 -18.165 -36.290  1.00  0.29           H
ATOM   3505  CD  GLN A 271      36.597 -17.860 -36.402  1.00  0.29           C
ATOM   3506  OE1 GLN A 271      37.139 -16.913 -36.978  1.00  0.29           O
ATOM   3507  NE2 GLN A 271      37.192 -19.012 -36.587  1.00  0.29           N
ATOM   3508 1HE2 GLN A 271      37.989 -18.982 -37.142  1.00  0.29           H
ATOM   3509 2HE2 GLN A 271      36.773 -19.802 -36.247  1.00  0.29           H
ATOM   3510  N   ASP A 272      34.941 -14.522 -32.688  1.00  0.30           N
ATOM   3511  H   ASP A 272      35.517 -15.295 -32.327  1.00  0.30           H
ATOM   3512  CA  ASP A 272      35.077 -13.105 -32.147  1.00  0.30           C
ATOM   3513  HA  ASP A 272      34.868 -12.337 -32.914  1.00  0.30           H
ATOM   3514  C   ASP A 272      36.546 -12.815 -31.627  1.00  0.30           C
ATOM   3515  O   ASP A 272      37.105 -11.752 -31.950  1.00  0.30           O
ATOM   3516  CB  ASP A 272      34.131 -13.041 -30.981  1.00  0.30           C
ATOM   3517 1HB  ASP A 272      33.190 -13.372 -31.339  1.00  0.30           H
ATOM   3518 2HB  ASP A 272      34.507 -13.657 -30.177  1.00  0.30           H
ATOM   3519  CG  ASP A 272      33.850 -11.649 -30.433  1.00  0.30           C
ATOM   3520  OD1 ASP A 272      34.162 -10.691 -31.152  1.00  0.30           O
ATOM   3521  OD2 ASP A 272      33.259 -11.529 -29.372  1.00  0.30           O
ATOM   3522  N   THR A 273      37.142 -13.622 -30.782  1.00  0.38           N
ATOM   3523  H   THR A 273      36.612 -14.412 -30.376  1.00  0.38           H
ATOM   3524  CA  THR A 273      38.562 -13.626 -30.403  1.00  0.38           C
ATOM   3525  HA  THR A 273      38.844 -12.524 -30.258  1.00  0.38           H
ATOM   3526  C   THR A 273      39.505 -14.047 -31.486  1.00  0.38           C
ATOM   3527  O   THR A 273      40.667 -13.721 -31.354  1.00  0.38           O
ATOM   3528  CB  THR A 273      38.911 -14.428 -29.080  1.00  0.38           C
ATOM   3529  HB  THR A 273      39.991 -14.334 -28.847  1.00  0.38           H
ATOM   3530  OG1 THR A 273      38.633 -15.757 -29.390  1.00  0.38           O
ATOM   3531  HG1 THR A 273      39.498 -16.165 -29.239  1.00  0.38           H
ATOM   3532  CG2 THR A 273      38.064 -13.930 -27.870  1.00  0.38           C
ATOM   3533 1HG2 THR A 273      37.109 -14.478 -27.865  1.00  0.38           H
ATOM   3534 2HG2 THR A 273      37.826 -12.916 -28.010  1.00  0.38           H
ATOM   3535 3HG2 THR A 273      38.612 -14.142 -26.919  1.00  0.38           H
ATOM   3536  N   SER A 274      39.071 -14.582 -32.650  1.00  0.56           N
ATOM   3537  H   SER A 274      38.074 -14.591 -32.748  1.00  0.56           H
ATOM   3538  CA  SER A 274      39.783 -14.750 -33.924  1.00  0.56           C
ATOM   3539  HA  SER A 274      40.618 -14.109 -34.046  1.00  0.56           H
ATOM   3540  C   SER A 274      38.800 -14.357 -35.057  1.00  0.56           C
ATOM   3541  O   SER A 274      37.644 -13.881 -34.853  1.00  0.56           O
ATOM   3542  CB  SER A 274      40.391 -16.175 -33.897  1.00  0.56           C
ATOM   3543 1HB  SER A 274      41.157 -16.179 -33.127  1.00  0.56           H
ATOM   3544 2HB  SER A 274      39.550 -16.878 -33.736  1.00  0.56           H
ATOM   3545  OG  SER A 274      41.107 -16.377 -35.122  1.00  0.56           O
ATOM   3546  HG  SER A 274      41.078 -17.267 -35.418  1.00  0.56           H
ATOM   3547  N   PHE A 275      39.255 -14.438 -36.312  1.00  0.53           N
ATOM   3548  H   PHE A 275      40.184 -14.902 -36.404  1.00  0.53           H
ATOM   3549  CA  PHE A 275      38.565 -13.887 -37.434  1.00  0.53           C
ATOM   3550  HA  PHE A 275      37.516 -13.908 -37.196  1.00  0.53           H
ATOM   3551  C   PHE A 275      38.806 -14.795 -38.693  1.00  0.53           C
ATOM   3552  O   PHE A 275      38.197 -14.565 -39.766  1.00  0.53           O
ATOM   3553  CB  PHE A 275      39.147 -12.465 -37.656  1.00  0.53           C
ATOM   3554 1HB  PHE A 275      38.617 -11.934 -38.427  1.00  0.53           H
ATOM   3555 2HB  PHE A 275      38.876 -11.908 -36.762  1.00  0.53           H
ATOM   3556  CG  PHE A 275      40.697 -12.401 -37.894  1.00  0.53           C
ATOM   3557  CD1 PHE A 275      41.215 -12.307 -39.176  1.00  0.53           C
ATOM   3558  HD1 PHE A 275      40.603 -12.349 -40.088  1.00  0.53           H
ATOM   3559  CD2 PHE A 275      41.601 -12.348 -36.766  1.00  0.53           C
ATOM   3560  HD2 PHE A 275      41.208 -12.436 -35.737  1.00  0.53           H
ATOM   3561  CE1 PHE A 275      42.623 -12.336 -39.357  1.00  0.53           C
ATOM   3562  HE1 PHE A 275      43.011 -12.412 -40.342  1.00  0.53           H
ATOM   3563  CE2 PHE A 275      43.012 -12.394 -36.933  1.00  0.53           C
ATOM   3564  HE2 PHE A 275      43.678 -12.406 -36.093  1.00  0.53           H
ATOM   3565  CZ  PHE A 275      43.520 -12.313 -38.267  1.00  0.53           C
ATOM   3566  HZ  PHE A 275      44.563 -12.262 -38.308  1.00  0.53           H
ATOM   3567  N   LEU A 276      39.695 -15.775 -38.740  1.00  0.59           N
ATOM   3568  H   LEU A 276      40.286 -16.106 -37.960  1.00  0.59           H
ATOM   3569  CA  LEU A 276      40.174 -16.266 -40.058  1.00  0.59           C
ATOM   3570  HA  LEU A 276      40.292 -15.354 -40.628  1.00  0.59           H
ATOM   3571  C   LEU A 276      39.219 -17.202 -40.807  1.00  0.59           C
ATOM   3572  O   LEU A 276      39.354 -17.336 -42.011  1.00  0.59           O
ATOM   3573  CB  LEU A 276      41.583 -16.897 -39.918  1.00  0.59           C
ATOM   3574 1HB  LEU A 276      41.684 -17.726 -39.206  1.00  0.59           H
ATOM   3575 2HB  LEU A 276      41.770 -17.507 -40.848  1.00  0.59           H
ATOM   3576  CG  LEU A 276      42.675 -15.894 -39.811  1.00  0.59           C
ATOM   3577  HG  LEU A 276      42.273 -14.996 -40.278  1.00  0.59           H
ATOM   3578  CD1 LEU A 276      43.129 -15.736 -38.408  1.00  0.59           C
ATOM   3579 1HD1 LEU A 276      42.295 -15.457 -37.793  1.00  0.59           H
ATOM   3580 2HD1 LEU A 276      43.923 -15.053 -38.332  1.00  0.59           H
ATOM   3581 3HD1 LEU A 276      43.646 -16.592 -37.974  1.00  0.59           H
ATOM   3582  CD2 LEU A 276      43.942 -16.350 -40.555  1.00  0.59           C
ATOM   3583 1HD2 LEU A 276      44.612 -15.531 -40.524  1.00  0.59           H
ATOM   3584 2HD2 LEU A 276      43.825 -16.581 -41.586  1.00  0.59           H
ATOM   3585 3HD2 LEU A 276      44.524 -17.100 -40.104  1.00  0.59           H
ATOM   3586  N   ASN A 277      38.185 -17.705 -40.162  1.00  0.55           N
ATOM   3587  H   ASN A 277      38.143 -17.619 -39.151  1.00  0.55           H
ATOM   3588  CA  ASN A 277      37.105 -18.290 -40.882  1.00  0.55           C
ATOM   3589  HA  ASN A 277      37.546 -19.098 -41.484  1.00  0.55           H
ATOM   3590  C   ASN A 277      36.474 -17.293 -41.844  1.00  0.55           C
ATOM   3591  O   ASN A 277      36.042 -17.658 -42.909  1.00  0.55           O
ATOM   3592  CB  ASN A 277      36.122 -18.864 -39.979  1.00  0.55           C
ATOM   3593 1HB  ASN A 277      36.646 -19.488 -39.270  1.00  0.55           H
ATOM   3594 2HB  ASN A 277      35.560 -18.151 -39.300  1.00  0.55           H
ATOM   3595  CG  ASN A 277      34.932 -19.662 -40.446  1.00  0.55           C
ATOM   3596  OD1 ASN A 277      33.897 -19.097 -40.661  1.00  0.55           O
ATOM   3597  ND2 ASN A 277      35.109 -20.947 -40.721  1.00  0.55           N
ATOM   3598 1HD2 ASN A 277      34.306 -21.416 -41.175  1.00  0.55           H
ATOM   3599 2HD2 ASN A 277      36.009 -21.375 -40.696  1.00  0.55           H
ATOM   3600  N   GLU A 278      36.396 -15.995 -41.445  1.00  0.55           N
ATOM   3601  H   GLU A 278      36.460 -15.776 -40.465  1.00  0.55           H
ATOM   3602  CA  GLU A 278      35.919 -14.925 -42.354  1.00  0.55           C
ATOM   3603  HA  GLU A 278      35.009 -15.224 -42.842  1.00  0.55           H
ATOM   3604  C   GLU A 278      36.930 -14.370 -43.405  1.00  0.55           C
ATOM   3605  O   GLU A 278      36.563 -13.932 -44.490  1.00  0.55           O
ATOM   3606  CB  GLU A 278      35.614 -13.669 -41.507  1.00  0.55           C
ATOM   3607 1HB  GLU A 278      36.378 -13.606 -40.699  1.00  0.55           H
ATOM   3608 2HB  GLU A 278      35.824 -12.777 -42.072  1.00  0.55           H
ATOM   3609  CG  GLU A 278      34.227 -13.696 -40.891  1.00  0.55           C
ATOM   3610 1HG  GLU A 278      34.001 -14.758 -40.635  1.00  0.55           H
ATOM   3611 2HG  GLU A 278      34.218 -13.150 -39.965  1.00  0.55           H
ATOM   3612  CD  GLU A 278      33.026 -13.300 -41.829  1.00  0.55           C
ATOM   3613  OE1 GLU A 278      32.031 -12.752 -41.348  1.00  0.55           O
ATOM   3614  OE2 GLU A 278      33.106 -13.463 -43.070  1.00  0.55           O
ATOM   3615  N   LEU A 279      38.192 -14.547 -43.125  1.00  0.62           N
ATOM   3616  H   LEU A 279      38.414 -14.956 -42.261  1.00  0.62           H
ATOM   3617  CA  LEU A 279      39.288 -14.216 -44.029  1.00  0.62           C
ATOM   3618  HA  LEU A 279      39.138 -13.170 -44.345  1.00  0.62           H
ATOM   3619  C   LEU A 279      39.300 -15.180 -45.318  1.00  0.62           C
ATOM   3620  O   LEU A 279      39.750 -14.772 -46.387  1.00  0.62           O
ATOM   3621  CB  LEU A 279      40.599 -14.276 -43.215  1.00  0.62           C
ATOM   3622 1HB  LEU A 279      40.438 -13.812 -42.278  1.00  0.62           H
ATOM   3623 2HB  LEU A 279      40.978 -15.301 -43.095  1.00  0.62           H
ATOM   3624  CG  LEU A 279      41.748 -13.535 -43.964  1.00  0.62           C
ATOM   3625  HG  LEU A 279      41.460 -13.470 -45.062  1.00  0.62           H
ATOM   3626  CD1 LEU A 279      41.900 -12.158 -43.429  1.00  0.62           C
ATOM   3627 1HD1 LEU A 279      42.800 -11.695 -43.872  1.00  0.62           H
ATOM   3628 2HD1 LEU A 279      41.975 -12.107 -42.329  1.00  0.62           H
ATOM   3629 3HD1 LEU A 279      41.023 -11.647 -43.790  1.00  0.62           H
ATOM   3630  CD2 LEU A 279      43.069 -14.228 -43.798  1.00  0.62           C
ATOM   3631 1HD2 LEU A 279      42.906 -15.201 -44.233  1.00  0.62           H
ATOM   3632 2HD2 LEU A 279      43.163 -14.171 -42.693  1.00  0.62           H
ATOM   3633 3HD2 LEU A 279      43.891 -13.719 -44.381  1.00  0.62           H
ATOM   3634  N   ASN A 280      38.734 -16.424 -45.260  1.00  0.60           N
ATOM   3635  H   ASN A 280      38.359 -16.731 -44.375  1.00  0.60           H
ATOM   3636  CA  ASN A 280      38.593 -17.349 -46.345  1.00  0.60           C
ATOM   3637  HA  ASN A 280      39.604 -17.491 -46.790  1.00  0.60           H
ATOM   3638  C   ASN A 280      37.662 -16.888 -47.482  1.00  0.60           C
ATOM   3639  O   ASN A 280      37.673 -17.418 -48.598  1.00  0.60           O
ATOM   3640  CB  ASN A 280      38.032 -18.688 -45.741  1.00  0.60           C
ATOM   3641 1HB  ASN A 280      36.985 -18.561 -45.417  1.00  0.60           H
ATOM   3642 2HB  ASN A 280      38.111 -19.303 -46.710  1.00  0.60           H
ATOM   3643  CG  ASN A 280      38.847 -19.426 -44.712  1.00  0.60           C
ATOM   3644  OD1 ASN A 280      40.074 -19.493 -44.675  1.00  0.60           O
ATOM   3645  ND2 ASN A 280      38.144 -20.101 -43.783  1.00  0.60           N
ATOM   3646 1HD2 ASN A 280      38.659 -20.374 -42.961  1.00  0.60           H
ATOM   3647 2HD2 ASN A 280      37.173 -20.185 -43.797  1.00  0.60           H
ATOM   3648  N   LYS A 281      36.964 -15.776 -47.328  1.00  0.62           N
ATOM   3649  H   LYS A 281      36.997 -15.430 -46.383  1.00  0.62           H
ATOM   3650  CA  LYS A 281      36.489 -14.982 -48.488  1.00  0.62           C
ATOM   3651  HA  LYS A 281      36.004 -15.681 -49.137  1.00  0.62           H
ATOM   3652  C   LYS A 281      37.548 -14.461 -49.428  1.00  0.62           C
ATOM   3653  O   LYS A 281      37.279 -14.280 -50.664  1.00  0.62           O
ATOM   3654  CB  LYS A 281      35.484 -13.870 -48.102  1.00  0.62           C
ATOM   3655 1HB  LYS A 281      35.921 -12.953 -47.622  1.00  0.62           H
ATOM   3656 2HB  LYS A 281      35.091 -13.432 -49.033  1.00  0.62           H
ATOM   3657  CG  LYS A 281      34.281 -14.387 -47.279  1.00  0.62           C
ATOM   3658 1HG  LYS A 281      33.865 -15.287 -47.709  1.00  0.62           H
ATOM   3659 2HG  LYS A 281      34.596 -14.676 -46.275  1.00  0.62           H
ATOM   3660  CD  LYS A 281      33.220 -13.297 -47.134  1.00  0.62           C
ATOM   3661 1HD  LYS A 281      32.832 -13.190 -48.122  1.00  0.62           H
ATOM   3662 2HD  LYS A 281      32.394 -13.676 -46.541  1.00  0.62           H
ATOM   3663  CE  LYS A 281      33.514 -11.918 -46.450  1.00  0.62           C
ATOM   3664 1HE  LYS A 281      34.081 -11.310 -47.224  1.00  0.62           H
ATOM   3665 2HE  LYS A 281      32.651 -11.288 -46.283  1.00  0.62           H
ATOM   3666  NZ  LYS A 281      34.289 -12.039 -45.223  1.00  0.62           N
ATOM   3667 1HZ  LYS A 281      34.643 -11.107 -44.924  1.00  0.62           H
ATOM   3668 2HZ  LYS A 281      35.101 -12.588 -45.386  1.00  0.62           H
ATOM   3669 3HZ  LYS A 281      33.833 -12.518 -44.479  1.00  0.62           H
ATOM   3670  N   TYR A 282      38.732 -14.174 -48.960  1.00  0.66           N
ATOM   3671  H   TYR A 282      38.990 -14.383 -47.948  1.00  0.66           H
ATOM   3672  CA  TYR A 282      39.773 -13.432 -49.658  1.00  0.66           C
ATOM   3673  HA  TYR A 282      39.481 -12.973 -50.583  1.00  0.66           H
ATOM   3674  C   TYR A 282      40.889 -14.338 -50.135  1.00  0.66           C
ATOM   3675  O   TYR A 282      41.987 -13.826 -50.433  1.00  0.66           O
ATOM   3676  CB  TYR A 282      40.259 -12.288 -48.707  1.00  0.66           C
ATOM   3677 1HB  TYR A 282      40.783 -12.754 -47.857  1.00  0.66           H
ATOM   3678 2HB  TYR A 282      41.003 -11.645 -49.145  1.00  0.66           H
ATOM   3679  CG  TYR A 282      39.194 -11.487 -48.079  1.00  0.66           C
ATOM   3680  CD1 TYR A 282      39.027 -11.637 -46.616  1.00  0.66           C
ATOM   3681  HD1 TYR A 282      39.834 -12.077 -46.025  1.00  0.66           H
ATOM   3682  CD2 TYR A 282      38.289 -10.765 -48.875  1.00  0.66           C
ATOM   3683  HD2 TYR A 282      38.426 -10.684 -49.923  1.00  0.66           H
ATOM   3684  CE1 TYR A 282      37.987 -10.907 -46.014  1.00  0.66           C
ATOM   3685  HE1 TYR A 282      37.878 -10.949 -44.958  1.00  0.66           H
ATOM   3686  CE2 TYR A 282      37.203 -10.172 -48.249  1.00  0.66           C
ATOM   3687  HE2 TYR A 282      36.472  -9.590 -48.885  1.00  0.66           H
ATOM   3688  CZ  TYR A 282      37.028 -10.262 -46.809  1.00  0.66           C
ATOM   3689  OH  TYR A 282      35.951  -9.677 -46.218  1.00  0.66           O
ATOM   3690  HH  TYR A 282      35.637  -8.815 -46.541  1.00  0.66           H
ATOM   3691  N   ASN A 283      40.677 -15.654 -50.089  1.00  0.67           N
ATOM   3692  H   ASN A 283      39.780 -15.907 -49.760  1.00  0.67           H
ATOM   3693  CA  ASN A 283      41.751 -16.690 -50.296  1.00  0.67           C
ATOM   3694  HA  ASN A 283      42.618 -16.366 -49.713  1.00  0.67           H
ATOM   3695  C   ASN A 283      42.250 -16.711 -51.819  1.00  0.67           C
ATOM   3696  O   ASN A 283      43.247 -17.394 -52.056  1.00  0.67           O
ATOM   3697  CB  ASN A 283      41.243 -18.063 -49.821  1.00  0.67           C
ATOM   3698 1HB  ASN A 283      40.218 -18.002 -49.458  1.00  0.67           H
ATOM   3699 2HB  ASN A 283      41.193 -18.747 -50.662  1.00  0.67           H
ATOM   3700  CG  ASN A 283      42.137 -18.545 -48.705  1.00  0.67           C
ATOM   3701  OD1 ASN A 283      41.756 -18.509 -47.570  1.00  0.67           O
ATOM   3702  ND2 ASN A 283      43.385 -18.827 -49.057  1.00  0.67           N
ATOM   3703 1HD2 ASN A 283      43.962 -19.296 -48.415  1.00  0.67           H
ATOM   3704 2HD2 ASN A 283      43.538 -18.895 -50.006  1.00  0.67           H
ATOM   3705  N   GLU A 284      41.639 -15.933 -52.717  1.00  0.63           N
ATOM   3706  H   GLU A 284      40.888 -15.373 -52.392  1.00  0.63           H
ATOM   3707  CA  GLU A 284      41.991 -15.869 -54.117  1.00  0.63           C
ATOM   3708  HA  GLU A 284      42.154 -16.933 -54.478  1.00  0.63           H
ATOM   3709  C   GLU A 284      43.267 -14.981 -54.350  1.00  0.63           C
ATOM   3710  O   GLU A 284      43.699 -14.186 -53.520  1.00  0.63           O
ATOM   3711  CB  GLU A 284      40.791 -15.325 -54.935  1.00  0.63           C
ATOM   3712 1HB  GLU A 284      40.534 -14.340 -54.542  1.00  0.63           H
ATOM   3713 2HB  GLU A 284      41.000 -15.356 -55.950  1.00  0.63           H
ATOM   3714  CG  GLU A 284      39.505 -16.187 -54.829  1.00  0.63           C
ATOM   3715 1HG  GLU A 284      39.381 -16.596 -53.845  1.00  0.63           H
ATOM   3716 2HG  GLU A 284      38.644 -15.600 -55.258  1.00  0.63           H
ATOM   3717  CD  GLU A 284      39.509 -17.359 -55.699  1.00  0.63           C
ATOM   3718  OE1 GLU A 284      40.373 -18.231 -55.495  1.00  0.63           O
ATOM   3719  OE2 GLU A 284      38.613 -17.552 -56.567  1.00  0.63           O
ATOM   3720  N   LYS A 285      43.947 -15.164 -55.553  1.00  0.62           N
ATOM   3721  H   LYS A 285      43.467 -15.713 -56.273  1.00  0.62           H
ATOM   3722  CA  LYS A 285      45.213 -14.464 -55.848  1.00  0.62           C
ATOM   3723  HA  LYS A 285      45.956 -14.614 -55.061  1.00  0.62           H
ATOM   3724  C   LYS A 285      45.051 -12.943 -55.971  1.00  0.62           C
ATOM   3725  O   LYS A 285      46.059 -12.275 -55.806  1.00  0.62           O
ATOM   3726  CB  LYS A 285      45.720 -15.122 -57.171  1.00  0.62           C
ATOM   3727 1HB  LYS A 285      44.909 -14.976 -57.906  1.00  0.62           H
ATOM   3728 2HB  LYS A 285      46.709 -14.699 -57.368  1.00  0.62           H
ATOM   3729  CG  LYS A 285      46.006 -16.626 -57.025  1.00  0.62           C
ATOM   3730 1HG  LYS A 285      46.805 -16.779 -56.296  1.00  0.62           H
ATOM   3731 2HG  LYS A 285      45.132 -17.173 -56.702  1.00  0.62           H
ATOM   3732  CD  LYS A 285      46.297 -17.365 -58.393  1.00  0.62           C
ATOM   3733 1HD  LYS A 285      45.485 -17.158 -59.068  1.00  0.62           H
ATOM   3734 2HD  LYS A 285      47.195 -16.970 -58.787  1.00  0.62           H
ATOM   3735  CE  LYS A 285      46.126 -18.875 -58.264  1.00  0.62           C
ATOM   3736 1HE  LYS A 285      46.812 -19.049 -57.375  1.00  0.62           H
ATOM   3737 2HE  LYS A 285      45.098 -19.211 -57.966  1.00  0.62           H
ATOM   3738  NZ  LYS A 285      46.726 -19.605 -59.423  1.00  0.62           N
ATOM   3739 1HZ  LYS A 285      46.972 -20.573 -59.104  1.00  0.62           H
ATOM   3740 2HZ  LYS A 285      47.436 -19.063 -59.888  1.00  0.62           H
ATOM   3741 3HZ  LYS A 285      46.070 -19.856 -60.123  1.00  0.62           H
ATOM   3742  N   LYS A 286      43.840 -12.431 -56.224  1.00  0.66           N
ATOM   3743  H   LYS A 286      43.122 -13.126 -56.426  1.00  0.66           H
ATOM   3744  CA  LYS A 286      43.489 -10.968 -56.200  1.00  0.66           C
ATOM   3745  HA  LYS A 286      44.112 -10.445 -56.932  1.00  0.66           H
ATOM   3746  C   LYS A 286      43.657 -10.092 -54.965  1.00  0.66           C
ATOM   3747  O   LYS A 286      43.351  -8.905 -55.107  1.00  0.66           O
ATOM   3748  CB  LYS A 286      42.125 -10.750 -56.931  1.00  0.66           C
ATOM   3749 1HB  LYS A 286      41.802  -9.773 -56.722  1.00  0.66           H
ATOM   3750 2HB  LYS A 286      42.374 -10.984 -57.984  1.00  0.66           H
ATOM   3751  CG  LYS A 286      41.020 -11.699 -56.386  1.00  0.66           C
ATOM   3752 1HG  LYS A 286      41.160 -12.737 -56.687  1.00  0.66           H
ATOM   3753 2HG  LYS A 286      41.077 -11.810 -55.309  1.00  0.66           H
ATOM   3754  CD  LYS A 286      39.651 -11.263 -56.950  1.00  0.66           C
ATOM   3755 1HD  LYS A 286      39.425 -10.208 -56.727  1.00  0.66           H
ATOM   3756 2HD  LYS A 286      39.682 -11.223 -58.021  1.00  0.66           H
ATOM   3757  CE  LYS A 286      38.519 -12.267 -56.566  1.00  0.66           C
ATOM   3758 1HE  LYS A 286      38.660 -13.262 -56.971  1.00  0.66           H
ATOM   3759 2HE  LYS A 286      38.374 -12.370 -55.515  1.00  0.66           H
ATOM   3760  NZ  LYS A 286      37.212 -11.844 -57.107  1.00  0.66           N
ATOM   3761 1HZ  LYS A 286      36.520 -12.144 -56.430  1.00  0.66           H
ATOM   3762 2HZ  LYS A 286      37.070 -12.154 -58.047  1.00  0.66           H
ATOM   3763 3HZ  LYS A 286      37.114 -10.796 -57.223  1.00  0.66           H
ATOM   3764  N   PHE A 287      44.009 -10.692 -53.817  1.00  0.74           N
ATOM   3765  H   PHE A 287      44.381 -11.658 -53.917  1.00  0.74           H
ATOM   3766  CA  PHE A 287      43.960 -10.022 -52.555  1.00  0.74           C
ATOM   3767  HA  PHE A 287      43.596  -9.048 -52.665  1.00  0.74           H
ATOM   3768  C   PHE A 287      45.362  -9.963 -51.836  1.00  0.74           C
ATOM   3769  O   PHE A 287      46.107 -10.926 -51.631  1.00  0.74           O
ATOM   3770  CB  PHE A 287      42.914 -10.727 -51.618  1.00  0.74           C
ATOM   3771 1HB  PHE A 287      43.185 -11.751 -51.440  1.00  0.74           H
ATOM   3772 2HB  PHE A 287      42.901 -10.234 -50.706  1.00  0.74           H
ATOM   3773  CG  PHE A 287      41.455 -10.727 -52.125  1.00  0.74           C
ATOM   3774  CD1 PHE A 287      40.911 -11.874 -52.733  1.00  0.74           C
ATOM   3775  HD1 PHE A 287      41.516 -12.779 -52.746  1.00  0.74           H
ATOM   3776  CD2 PHE A 287      40.690  -9.559 -52.232  1.00  0.74           C
ATOM   3777  HD2 PHE A 287      41.171  -8.602 -51.988  1.00  0.74           H
ATOM   3778  CE1 PHE A 287      39.603 -11.932 -53.190  1.00  0.74           C
ATOM   3779  HE1 PHE A 287      39.247 -12.935 -53.519  1.00  0.74           H
ATOM   3780  CE2 PHE A 287      39.319  -9.571 -52.573  1.00  0.74           C
ATOM   3781  HE2 PHE A 287      38.769  -8.660 -52.485  1.00  0.74           H
ATOM   3782  CZ  PHE A 287      38.753 -10.825 -53.017  1.00  0.74           C
ATOM   3783  HZ  PHE A 287      37.663 -10.863 -53.281  1.00  0.74           H
ATOM   3784  N   ILE A 288      45.802  -8.775 -51.462  1.00  0.76           N
ATOM   3785  H   ILE A 288      45.193  -7.958 -51.572  1.00  0.76           H
ATOM   3786  CA  ILE A 288      46.937  -8.447 -50.655  1.00  0.76           C
ATOM   3787  HA  ILE A 288      47.470  -9.319 -50.380  1.00  0.76           H
ATOM   3788  C   ILE A 288      46.556  -7.911 -49.294  1.00  0.76           C
ATOM   3789  O   ILE A 288      45.552  -7.223 -49.238  1.00  0.76           O
ATOM   3790  CB  ILE A 288      47.988  -7.628 -51.443  1.00  0.76           C
ATOM   3791  HB  ILE A 288      48.590  -7.124 -50.720  1.00  0.76           H
ATOM   3792  CG1 ILE A 288      47.286  -6.492 -52.304  1.00  0.76           C
ATOM   3793 1HG1 ILE A 288      46.805  -7.052 -53.057  1.00  0.76           H
ATOM   3794 2HG1 ILE A 288      46.499  -6.037 -51.723  1.00  0.76           H
ATOM   3795  CG2 ILE A 288      48.763  -8.601 -52.349  1.00  0.76           C
ATOM   3796 1HG2 ILE A 288      48.147  -9.141 -53.003  1.00  0.76           H
ATOM   3797 2HG2 ILE A 288      49.422  -9.264 -51.739  1.00  0.76           H
ATOM   3798 3HG2 ILE A 288      49.528  -8.093 -52.886  1.00  0.76           H
ATOM   3799  CD1 ILE A 288      48.090  -5.327 -52.941  1.00  0.76           C
ATOM   3800 1HD1 ILE A 288      48.807  -5.730 -53.601  1.00  0.76           H
ATOM   3801 2HD1 ILE A 288      48.518  -4.826 -52.124  1.00  0.76           H
ATOM   3802 3HD1 ILE A 288      47.495  -4.654 -53.436  1.00  0.76           H
ATOM   3803  N   PHE A 289      47.313  -8.170 -48.198  1.00  0.80           N
ATOM   3804  H   PHE A 289      48.184  -8.714 -48.287  1.00  0.80           H
ATOM   3805  CA  PHE A 289      46.821  -7.994 -46.834  1.00  0.80           C
ATOM   3806  HA  PHE A 289      45.839  -7.601 -46.820  1.00  0.80           H
ATOM   3807  C   PHE A 289      47.849  -7.139 -45.981  1.00  0.80           C
ATOM   3808  O   PHE A 289      49.048  -7.219 -46.216  1.00  0.80           O
ATOM   3809  CB  PHE A 289      46.874  -9.395 -46.207  1.00  0.80           C
ATOM   3810 1HB  PHE A 289      47.906  -9.732 -46.138  1.00  0.80           H
ATOM   3811 2HB  PHE A 289      46.486  -9.377 -45.128  1.00  0.80           H
ATOM   3812  CG  PHE A 289      46.020 -10.455 -46.918  1.00  0.80           C
ATOM   3813  CD1 PHE A 289      46.522 -11.225 -47.983  1.00  0.80           C
ATOM   3814  HD1 PHE A 289      47.500 -11.058 -48.516  1.00  0.80           H
ATOM   3815  CD2 PHE A 289      44.744 -10.775 -46.431  1.00  0.80           C
ATOM   3816  HD2 PHE A 289      44.349 -10.204 -45.636  1.00  0.80           H
ATOM   3817  CE1 PHE A 289      45.720 -12.293 -48.490  1.00  0.80           C
ATOM   3818  HE1 PHE A 289      46.030 -12.977 -49.319  1.00  0.80           H
ATOM   3819  CE2 PHE A 289      44.035 -11.911 -46.905  1.00  0.80           C
ATOM   3820  HE2 PHE A 289      43.109 -12.108 -46.448  1.00  0.80           H
ATOM   3821  CZ  PHE A 289      44.533 -12.653 -47.932  1.00  0.80           C
ATOM   3822  HZ  PHE A 289      43.879 -13.380 -48.331  1.00  0.80           H
ATOM   3823  N   THR A 290      47.330  -6.522 -44.936  1.00  0.81           N
ATOM   3824  H   THR A 290      46.350  -6.565 -44.786  1.00  0.81           H
ATOM   3825  CA  THR A 290      48.123  -5.563 -44.075  1.00  0.81           C
ATOM   3826  HA  THR A 290      49.089  -5.972 -43.951  1.00  0.81           H
ATOM   3827  C   THR A 290      47.515  -5.436 -42.629  1.00  0.81           C
ATOM   3828  O   THR A 290      46.443  -5.965 -42.445  1.00  0.81           O
ATOM   3829  CB  THR A 290      48.177  -4.167 -44.700  1.00  0.81           C
ATOM   3830  HB  THR A 290      48.903  -3.623 -44.096  1.00  0.81           H
ATOM   3831  OG1 THR A 290      46.946  -3.457 -44.781  1.00  0.81           O
ATOM   3832  HG1 THR A 290      46.913  -2.633 -44.199  1.00  0.81           H
ATOM   3833  CG2 THR A 290      48.745  -4.021 -46.087  1.00  0.81           C
ATOM   3834 1HG2 THR A 290      49.631  -4.679 -46.245  1.00  0.81           H
ATOM   3835 2HG2 THR A 290      49.127  -2.995 -46.379  1.00  0.81           H
ATOM   3836 3HG2 THR A 290      48.057  -4.435 -46.834  1.00  0.81           H
ATOM   3837  N   ARG A 291      48.212  -4.762 -41.691  1.00  0.75           N
ATOM   3838  H   ARG A 291      49.006  -4.235 -42.009  1.00  0.75           H
ATOM   3839  CA  ARG A 291      47.840  -4.668 -40.326  1.00  0.75           C
ATOM   3840  HA  ARG A 291      46.802  -4.424 -40.194  1.00  0.75           H
ATOM   3841  C   ARG A 291      48.530  -3.560 -39.595  1.00  0.75           C
ATOM   3842  O   ARG A 291      49.590  -3.054 -40.041  1.00  0.75           O
ATOM   3843  CB  ARG A 291      48.238  -5.951 -39.497  1.00  0.75           C
ATOM   3844 1HB  ARG A 291      49.266  -6.288 -39.720  1.00  0.75           H
ATOM   3845 2HB  ARG A 291      48.184  -5.804 -38.468  1.00  0.75           H
ATOM   3846  CG  ARG A 291      47.350  -7.171 -39.730  1.00  0.75           C
ATOM   3847 1HG  ARG A 291      46.327  -6.883 -39.733  1.00  0.75           H
ATOM   3848 2HG  ARG A 291      47.616  -7.660 -40.657  1.00  0.75           H
ATOM   3849  CD  ARG A 291      47.463  -8.192 -38.596  1.00  0.75           C
ATOM   3850 1HD  ARG A 291      47.333  -7.678 -37.624  1.00  0.75           H
ATOM   3851 2HD  ARG A 291      46.571  -8.882 -38.752  1.00  0.75           H
ATOM   3852  NE  ARG A 291      48.726  -8.994 -38.684  1.00  0.75           N
ATOM   3853  HE  ARG A 291      49.527  -8.456 -38.981  1.00  0.75           H
ATOM   3854  CZ  ARG A 291      48.802 -10.308 -38.620  1.00  0.75           C
ATOM   3855  NH1 ARG A 291      47.861 -11.133 -38.263  1.00  0.75           N
ATOM   3856 1HH1 ARG A 291      47.079 -10.702 -37.838  1.00  0.75           H
ATOM   3857 2HH1 ARG A 291      48.027 -12.076 -38.139  1.00  0.75           H
ATOM   3858  NH2 ARG A 291      49.960 -10.901 -38.795  1.00  0.75           N
ATOM   3859 1HH2 ARG A 291      50.789 -10.380 -38.885  1.00  0.75           H
ATOM   3860 2HH2 ARG A 291      49.969 -11.930 -39.003  1.00  0.75           H
ATOM   3861  N   ILE A 292      47.842  -3.034 -38.548  1.00  0.76           N
ATOM   3862  H   ILE A 292      47.061  -3.588 -38.205  1.00  0.76           H
ATOM   3863  CA  ILE A 292      48.114  -1.763 -37.837  1.00  0.76           C
ATOM   3864  HA  ILE A 292      49.186  -1.517 -37.836  1.00  0.76           H
ATOM   3865  C   ILE A 292      47.719  -1.931 -36.330  1.00  0.76           C
ATOM   3866  O   ILE A 292      46.605  -2.279 -36.049  1.00  0.76           O
ATOM   3867  CB  ILE A 292      47.283  -0.547 -38.410  1.00  0.76           C
ATOM   3868  HB  ILE A 292      46.185  -0.877 -38.470  1.00  0.76           H
ATOM   3869  CG1 ILE A 292      47.623  -0.220 -39.848  1.00  0.76           C
ATOM   3870 1HG1 ILE A 292      48.569   0.226 -39.865  1.00  0.76           H
ATOM   3871 2HG1 ILE A 292      47.666  -1.111 -40.453  1.00  0.76           H
ATOM   3872  CG2 ILE A 292      47.460   0.695 -37.509  1.00  0.76           C
ATOM   3873 1HG2 ILE A 292      46.840   1.527 -37.911  1.00  0.76           H
ATOM   3874 2HG2 ILE A 292      48.488   0.993 -37.318  1.00  0.76           H
ATOM   3875 3HG2 ILE A 292      47.127   0.364 -36.515  1.00  0.76           H
ATOM   3876  CD1 ILE A 292      46.623   0.730 -40.478  1.00  0.76           C
ATOM   3877 1HD1 ILE A 292      46.895   1.726 -40.084  1.00  0.76           H
ATOM   3878 2HD1 ILE A 292      45.597   0.324 -40.355  1.00  0.76           H
ATOM   3879 3HD1 ILE A 292      46.794   0.733 -41.548  1.00  0.76           H
ATOM   3880  N   PHE A 293      48.667  -1.700 -35.446  1.00  0.73           N
ATOM   3881  H   PHE A 293      49.492  -1.349 -35.829  1.00  0.73           H
ATOM   3882  CA  PHE A 293      48.609  -2.040 -34.021  1.00  0.73           C
ATOM   3883  HA  PHE A 293      47.640  -2.440 -33.678  1.00  0.73           H
ATOM   3884  C   PHE A 293      49.024  -0.959 -33.012  1.00  0.73           C
ATOM   3885  O   PHE A 293      50.108  -0.371 -33.093  1.00  0.73           O
ATOM   3886  CB  PHE A 293      49.575  -3.190 -33.738  1.00  0.73           C
ATOM   3887 1HB  PHE A 293      50.587  -2.755 -33.731  1.00  0.73           H
ATOM   3888 2HB  PHE A 293      49.348  -3.443 -32.731  1.00  0.73           H
ATOM   3889  CG  PHE A 293      49.580  -4.355 -34.608  1.00  0.73           C
ATOM   3890  CD1 PHE A 293      48.831  -5.462 -34.266  1.00  0.73           C
ATOM   3891  HD1 PHE A 293      48.197  -5.548 -33.453  1.00  0.73           H
ATOM   3892  CD2 PHE A 293      50.443  -4.393 -35.687  1.00  0.73           C
ATOM   3893  HD2 PHE A 293      51.125  -3.575 -35.853  1.00  0.73           H
ATOM   3894  CE1 PHE A 293      48.961  -6.648 -35.005  1.00  0.73           C
ATOM   3895  HE1 PHE A 293      48.509  -7.585 -34.702  1.00  0.73           H
ATOM   3896  CE2 PHE A 293      50.454  -5.511 -36.582  1.00  0.73           C
ATOM   3897  HE2 PHE A 293      51.134  -5.574 -37.381  1.00  0.73           H
ATOM   3898  CZ  PHE A 293      49.804  -6.649 -36.172  1.00  0.73           C
ATOM   3899  HZ  PHE A 293      49.871  -7.563 -36.672  1.00  0.73           H
ATOM   3900  N   THR A 294      48.261  -0.935 -31.892  1.00  0.73           N
ATOM   3901  H   THR A 294      47.311  -1.310 -31.900  1.00  0.73           H
ATOM   3902  CA  THR A 294      48.775  -0.320 -30.661  1.00  0.73           C
ATOM   3903  HA  THR A 294      49.717  -0.743 -30.547  1.00  0.73           H
ATOM   3904  C   THR A 294      48.073  -0.903 -29.500  1.00  0.73           C
ATOM   3905  O   THR A 294      46.944  -1.399 -29.686  1.00  0.73           O
ATOM   3906  CB  THR A 294      48.715   1.227 -30.662  1.00  0.73           C
ATOM   3907  HB  THR A 294      49.243   1.610 -31.569  1.00  0.73           H
ATOM   3908  OG1 THR A 294      49.382   1.694 -29.463  1.00  0.73           O
ATOM   3909  HG1 THR A 294      50.235   2.033 -29.771  1.00  0.73           H
ATOM   3910  CG2 THR A 294      47.318   1.753 -30.789  1.00  0.73           C
ATOM   3911 1HG2 THR A 294      46.853   1.331 -31.642  1.00  0.73           H
ATOM   3912 2HG2 THR A 294      47.233   2.814 -30.894  1.00  0.73           H
ATOM   3913 3HG2 THR A 294      46.874   1.290 -29.890  1.00  0.73           H
ATOM   3914  N   LYS A 295      48.628  -0.830 -28.294  1.00  0.76           N
ATOM   3915  H   LYS A 295      49.465  -0.289 -28.336  1.00  0.76           H
ATOM   3916  CA  LYS A 295      48.144  -1.220 -26.952  1.00  0.76           C
ATOM   3917  HA  LYS A 295      47.099  -1.490 -27.131  1.00  0.76           H
ATOM   3918  C   LYS A 295      48.309  -0.045 -25.971  1.00  0.76           C
ATOM   3919  O   LYS A 295      49.361   0.603 -26.027  1.00  0.76           O
ATOM   3920  CB  LYS A 295      48.946  -2.367 -26.360  1.00  0.76           C
ATOM   3921 1HB  LYS A 295      49.872  -2.079 -25.941  1.00  0.76           H
ATOM   3922 2HB  LYS A 295      48.248  -2.747 -25.591  1.00  0.76           H
ATOM   3923  CG  LYS A 295      48.959  -3.467 -27.381  1.00  0.76           C
ATOM   3924 1HG  LYS A 295      47.935  -3.652 -27.649  1.00  0.76           H
ATOM   3925 2HG  LYS A 295      49.514  -3.136 -28.294  1.00  0.76           H
ATOM   3926  CD  LYS A 295      49.639  -4.773 -26.885  1.00  0.76           C
ATOM   3927 1HD  LYS A 295      49.105  -5.100 -26.016  1.00  0.76           H
ATOM   3928 2HD  LYS A 295      49.481  -5.512 -27.612  1.00  0.76           H
ATOM   3929  CE  LYS A 295      51.099  -4.596 -26.361  1.00  0.76           C
ATOM   3930 1HE  LYS A 295      51.774  -4.034 -27.096  1.00  0.76           H
ATOM   3931 2HE  LYS A 295      50.932  -3.988 -25.435  1.00  0.76           H
ATOM   3932  NZ  LYS A 295      51.648  -5.960 -26.206  1.00  0.76           N
ATOM   3933 1HZ  LYS A 295      52.587  -5.957 -25.851  1.00  0.76           H
ATOM   3934 2HZ  LYS A 295      51.706  -6.329 -27.147  1.00  0.76           H
ATOM   3935 3HZ  LYS A 295      51.152  -6.629 -25.610  1.00  0.76           H
ATOM   3936  N   VAL A 296      47.422   0.085 -25.035  1.00  0.84           N
ATOM   3937  H   VAL A 296      46.605  -0.491 -25.088  1.00  0.84           H
ATOM   3938  CA  VAL A 296      47.447   1.142 -24.000  1.00  0.84           C
ATOM   3939  HA  VAL A 296      48.422   1.665 -23.873  1.00  0.84           H
ATOM   3940  C   VAL A 296      47.010   0.426 -22.707  1.00  0.84           C
ATOM   3941  O   VAL A 296      45.884  -0.142 -22.592  1.00  0.84           O
ATOM   3942  CB  VAL A 296      46.438   2.200 -24.428  1.00  0.84           C
ATOM   3943  HB  VAL A 296      45.490   1.746 -24.552  1.00  0.84           H
ATOM   3944  CG1 VAL A 296      46.310   3.311 -23.380  1.00  0.84           C
ATOM   3945 1HG1 VAL A 296      45.838   2.919 -22.484  1.00  0.84           H
ATOM   3946 2HG1 VAL A 296      45.793   4.129 -23.789  1.00  0.84           H
ATOM   3947 3HG1 VAL A 296      47.267   3.597 -22.976  1.00  0.84           H
ATOM   3948  CG2 VAL A 296      46.795   2.885 -25.806  1.00  0.84           C
ATOM   3949 1HG2 VAL A 296      47.661   3.513 -25.668  1.00  0.84           H
ATOM   3950 2HG2 VAL A 296      45.975   3.598 -25.977  1.00  0.84           H
ATOM   3951 3HG2 VAL A 296      46.913   2.206 -26.601  1.00  0.84           H
ATOM   3952  N   GLN A 297      47.876   0.470 -21.678  1.00  0.79           N
ATOM   3953  H   GLN A 297      48.700   0.989 -21.911  1.00  0.79           H
ATOM   3954  CA  GLN A 297      47.534   0.145 -20.295  1.00  0.79           C
ATOM   3955  HA  GLN A 297      46.705  -0.542 -20.265  1.00  0.79           H
ATOM   3956  C   GLN A 297      47.057   1.356 -19.470  1.00  0.79           C
ATOM   3957  O   GLN A 297      47.657   2.422 -19.733  1.00  0.79           O
ATOM   3958  CB  GLN A 297      48.701  -0.513 -19.563  1.00  0.79           C
ATOM   3959 1HB  GLN A 297      49.586   0.088 -19.691  1.00  0.79           H
ATOM   3960 2HB  GLN A 297      48.525  -0.455 -18.488  1.00  0.79           H
ATOM   3961  CG  GLN A 297      48.953  -1.898 -20.068  1.00  0.79           C
ATOM   3962 1HG  GLN A 297      48.257  -2.593 -19.488  1.00  0.79           H
ATOM   3963 2HG  GLN A 297      48.720  -1.979 -21.125  1.00  0.79           H
ATOM   3964  CD  GLN A 297      50.325  -2.373 -19.797  1.00  0.79           C
ATOM   3965  OE1 GLN A 297      51.197  -2.392 -20.690  1.00  0.79           O
ATOM   3966  NE2 GLN A 297      50.677  -2.542 -18.545  1.00  0.79           N
ATOM   3967 1HE2 GLN A 297      51.489  -3.115 -18.419  1.00  0.79           H
ATOM   3968 2HE2 GLN A 297      50.012  -2.320 -17.829  1.00  0.79           H
ATOM   3969  N   THR A 298      45.985   1.283 -18.646  1.00  0.82           N
ATOM   3970  H   THR A 298      45.488   0.420 -18.579  1.00  0.82           H
ATOM   3971  CA  THR A 298      45.353   2.431 -17.987  1.00  0.82           C
ATOM   3972  HA  THR A 298      45.884   3.248 -18.397  1.00  0.82           H
ATOM   3973  C   THR A 298      45.406   2.502 -16.417  1.00  0.82           C
ATOM   3974  O   THR A 298      45.394   3.586 -15.867  1.00  0.82           O
ATOM   3975  CB  THR A 298      43.887   2.748 -18.363  1.00  0.82           C
ATOM   3976  HB  THR A 298      43.453   3.518 -17.738  1.00  0.82           H
ATOM   3977  OG1 THR A 298      43.188   1.533 -18.108  1.00  0.82           O
ATOM   3978  HG1 THR A 298      42.864   1.468 -17.211  1.00  0.82           H
ATOM   3979  CG2 THR A 298      43.702   3.101 -19.853  1.00  0.82           C
ATOM   3980 1HG2 THR A 298      44.450   3.877 -20.181  1.00  0.82           H
ATOM   3981 2HG2 THR A 298      42.678   3.458 -19.979  1.00  0.82           H
ATOM   3982 3HG2 THR A 298      43.822   2.237 -20.447  1.00  0.82           H
ATOM   3983  N   ALA A 299      45.750   1.400 -15.760  1.00  0.84           N
ATOM   3984  H   ALA A 299      45.977   0.560 -16.288  1.00  0.84           H
ATOM   3985  CA  ALA A 299      46.203   1.268 -14.370  1.00  0.84           C
ATOM   3986  HA  ALA A 299      46.659   2.114 -13.956  1.00  0.84           H
ATOM   3987  C   ALA A 299      46.919  -0.041 -14.076  1.00  0.84           C
ATOM   3988  O   ALA A 299      46.807  -1.036 -14.846  1.00  0.84           O
ATOM   3989  CB  ALA A 299      44.983   1.117 -13.387  1.00  0.84           C
ATOM   3990 1HB  ALA A 299      44.416   2.055 -13.326  1.00  0.84           H
ATOM   3991 2HB  ALA A 299      45.240   0.955 -12.341  1.00  0.84           H
ATOM   3992 3HB  ALA A 299      44.443   0.307 -13.738  1.00  0.84           H
ATOM   3993  N   HIS A 300      47.641  -0.159 -12.958  1.00  0.81           N
ATOM   3994  H   HIS A 300      47.798   0.661 -12.385  1.00  0.81           H
ATOM   3995  CA  HIS A 300      47.941  -1.465 -12.321  1.00  0.81           C
ATOM   3996  HA  HIS A 300      47.685  -2.286 -12.911  1.00  0.81           H
ATOM   3997  C   HIS A 300      47.051  -1.715 -11.113  1.00  0.81           C
ATOM   3998  O   HIS A 300      46.525  -0.765 -10.469  1.00  0.81           O
ATOM   3999  CB  HIS A 300      49.464  -1.605 -11.952  1.00  0.81           C
ATOM   4000 1HB  HIS A 300      49.793  -0.737 -11.377  1.00  0.81           H
ATOM   4001 2HB  HIS A 300      49.535  -2.497 -11.267  1.00  0.81           H
ATOM   4002  CG  HIS A 300      50.393  -1.760 -13.068  1.00  0.81           C
ATOM   4003  ND1 HIS A 300      50.593  -0.773 -14.011  1.00  0.81           N
ATOM   4004  HD1 HIS A 300      50.486   0.257 -13.867  1.00  0.81           H
ATOM   4005  CD2 HIS A 300      51.165  -2.853 -13.355  1.00  0.81           C
ATOM   4006  HD2 HIS A 300      51.182  -3.818 -12.790  1.00  0.81           H
ATOM   4007  CE1 HIS A 300      51.659  -1.226 -14.737  1.00  0.81           C
ATOM   4008  HE1 HIS A 300      52.329  -0.637 -15.311  1.00  0.81           H
ATOM   4009  NE2 HIS A 300      51.983  -2.490 -14.401  1.00  0.81           N
ATOM   4010  N   PHE A 301      47.040  -2.974 -10.674  1.00  0.85           N
ATOM   4011  H   PHE A 301      47.640  -3.627 -11.187  1.00  0.85           H
ATOM   4012  CA  PHE A 301      46.378  -3.545  -9.498  1.00  0.85           C
ATOM   4013  HA  PHE A 301      46.403  -2.722  -8.792  1.00  0.85           H
ATOM   4014  C   PHE A 301      47.095  -4.725  -8.899  1.00  0.85           C
ATOM   4015  O   PHE A 301      47.760  -5.461  -9.604  1.00  0.85           O
ATOM   4016  CB  PHE A 301      44.958  -3.833  -9.906  1.00  0.85           C
ATOM   4017 1HB  PHE A 301      44.365  -3.785  -8.953  1.00  0.85           H
ATOM   4018 2HB  PHE A 301      44.523  -2.894 -10.336  1.00  0.85           H
ATOM   4019  CG  PHE A 301      44.568  -4.996 -10.835  1.00  0.85           C
ATOM   4020  CD1 PHE A 301      44.163  -6.203 -10.286  1.00  0.85           C
ATOM   4021  HD1 PHE A 301      44.002  -6.307  -9.209  1.00  0.85           H
ATOM   4022  CD2 PHE A 301      44.900  -4.849 -12.178  1.00  0.85           C
ATOM   4023  HD2 PHE A 301      45.082  -3.773 -12.526  1.00  0.85           H
ATOM   4024  CE1 PHE A 301      44.031  -7.343 -11.127  1.00  0.85           C
ATOM   4025  HE1 PHE A 301      43.741  -8.292 -10.688  1.00  0.85           H
ATOM   4026  CE2 PHE A 301      44.722  -6.000 -12.991  1.00  0.85           C
ATOM   4027  HE2 PHE A 301      44.923  -5.940 -14.037  1.00  0.85           H
ATOM   4028  CZ  PHE A 301      44.344  -7.295 -12.476  1.00  0.85           C
ATOM   4029  HZ  PHE A 301      44.232  -8.169 -13.057  1.00  0.85           H
ATOM   4030  N   LYS A 302      46.894  -4.962  -7.632  1.00  0.83           N
ATOM   4031  H   LYS A 302      46.332  -4.320  -7.086  1.00  0.83           H
ATOM   4032  CA  LYS A 302      47.309  -6.283  -7.066  1.00  0.83           C
ATOM   4033  HA  LYS A 302      47.268  -7.118  -7.807  1.00  0.83           H
ATOM   4034  C   LYS A 302      46.254  -6.745  -5.960  1.00  0.83           C
ATOM   4035  O   LYS A 302      45.817  -5.863  -5.193  1.00  0.83           O
ATOM   4036  CB  LYS A 302      48.725  -6.154  -6.406  1.00  0.83           C
ATOM   4037 1HB  LYS A 302      49.478  -5.913  -7.155  1.00  0.83           H
ATOM   4038 2HB  LYS A 302      48.692  -5.257  -5.740  1.00  0.83           H
ATOM   4039  CG  LYS A 302      49.181  -7.365  -5.612  1.00  0.83           C
ATOM   4040 1HG  LYS A 302      48.565  -7.442  -4.661  1.00  0.83           H
ATOM   4041 2HG  LYS A 302      49.079  -8.236  -6.292  1.00  0.83           H
ATOM   4042  CD  LYS A 302      50.678  -7.301  -5.170  1.00  0.83           C
ATOM   4043 1HD  LYS A 302      51.112  -6.330  -5.448  1.00  0.83           H
ATOM   4044 2HD  LYS A 302      50.734  -7.385  -4.094  1.00  0.83           H
ATOM   4045  CE  LYS A 302      51.584  -8.319  -5.932  1.00  0.83           C
ATOM   4046 1HE  LYS A 302      51.178  -8.392  -6.966  1.00  0.83           H
ATOM   4047 2HE  LYS A 302      52.628  -7.933  -6.147  1.00  0.83           H
ATOM   4048  NZ  LYS A 302      51.537  -9.623  -5.194  1.00  0.83           N
ATOM   4049 1HZ  LYS A 302      52.186 -10.271  -5.527  1.00  0.83           H
ATOM   4050 2HZ  LYS A 302      50.674 -10.067  -5.357  1.00  0.83           H
ATOM   4051 3HZ  LYS A 302      51.676  -9.545  -4.128  1.00  0.83           H
ATOM   4052  N   MET A 303      45.842  -8.004  -5.971  1.00  0.84           N
ATOM   4053  H   MET A 303      46.288  -8.580  -6.644  1.00  0.84           H
ATOM   4054  CA  MET A 303      44.783  -8.556  -5.026  1.00  0.84           C
ATOM   4055  HA  MET A 303      43.899  -7.851  -4.997  1.00  0.84           H
ATOM   4056  C   MET A 303      45.398  -8.751  -3.677  1.00  0.84           C
ATOM   4057  O   MET A 303      46.628  -8.842  -3.548  1.00  0.84           O
ATOM   4058  CB  MET A 303      44.130  -9.863  -5.434  1.00  0.84           C
ATOM   4059 1HB  MET A 303      44.742 -10.814  -5.128  1.00  0.84           H
ATOM   4060 2HB  MET A 303      43.204  -9.967  -4.875  1.00  0.84           H
ATOM   4061  CG  MET A 303      43.729  -9.867  -6.925  1.00  0.84           C
ATOM   4062 1HG  MET A 303      44.594  -9.804  -7.555  1.00  0.84           H
ATOM   4063 2HG  MET A 303      43.306 -10.739  -7.181  1.00  0.84           H
ATOM   4064  SD  MET A 303      42.541  -8.642  -7.383  1.00  0.84           S
ATOM   4065  CE  MET A 303      40.920  -9.096  -6.640  1.00  0.84           C
ATOM   4066 1HE  MET A 303      40.998  -9.098  -5.601  1.00  0.84           H
ATOM   4067 2HE  MET A 303      40.642 -10.040  -7.117  1.00  0.84           H
ATOM   4068 3HE  MET A 303      40.253  -8.288  -6.913  1.00  0.84           H
ATOM   4069  N   ARG A 304      44.591  -8.708  -2.603  1.00  0.78           N
ATOM   4070  H   ARG A 304      43.645  -8.342  -2.802  1.00  0.78           H
ATOM   4071  CA  ARG A 304      44.936  -9.187  -1.299  1.00  0.78           C
ATOM   4072  HA  ARG A 304      45.776  -8.648  -0.872  1.00  0.78           H
ATOM   4073  C   ARG A 304      45.303 -10.732  -1.258  1.00  0.78           C
ATOM   4074  O   ARG A 304      44.987 -11.548  -2.163  1.00  0.78           O
ATOM   4075  CB  ARG A 304      43.792  -9.001  -0.293  1.00  0.78           C
ATOM   4076 1HB  ARG A 304      42.876  -9.386  -0.741  1.00  0.78           H
ATOM   4077 2HB  ARG A 304      43.925  -9.583   0.605  1.00  0.78           H
ATOM   4078  CG  ARG A 304      43.722  -7.504   0.199  1.00  0.78           C
ATOM   4079 1HG  ARG A 304      44.727  -7.313   0.683  1.00  0.78           H
ATOM   4080 2HG  ARG A 304      43.499  -6.886  -0.698  1.00  0.78           H
ATOM   4081  CD  ARG A 304      42.555  -7.252   1.239  1.00  0.78           C
ATOM   4082 1HD  ARG A 304      42.637  -6.246   1.673  1.00  0.78           H
ATOM   4083 2HD  ARG A 304      41.545  -7.448   0.794  1.00  0.78           H
ATOM   4084  NE  ARG A 304      42.638  -8.154   2.393  1.00  0.78           N
ATOM   4085  HE  ARG A 304      43.131  -9.042   2.312  1.00  0.78           H
ATOM   4086  CZ  ARG A 304      42.163  -8.003   3.593  1.00  0.78           C
ATOM   4087  NH1 ARG A 304      41.465  -7.015   3.999  1.00  0.78           N
ATOM   4088 1HH1 ARG A 304      41.146  -6.400   3.325  1.00  0.78           H
ATOM   4089 2HH1 ARG A 304      41.154  -6.986   4.956  1.00  0.78           H
ATOM   4090  NH2 ARG A 304      42.520  -8.873   4.441  1.00  0.78           N
ATOM   4091 1HH2 ARG A 304      43.141  -9.644   4.154  1.00  0.78           H
ATOM   4092 2HH2 ARG A 304      42.262  -8.706   5.320  1.00  0.78           H
ATOM   4093  N   LYS A 305      45.992 -11.142  -0.172  1.00  0.83           N
ATOM   4094  H   LYS A 305      46.392 -10.399   0.385  1.00  0.83           H
ATOM   4095  CA  LYS A 305      46.587 -12.478   0.044  1.00  0.83           C
ATOM   4096  HA  LYS A 305      46.086 -13.237  -0.478  1.00  0.83           H
ATOM   4097  C   LYS A 305      46.424 -13.075   1.475  1.00  0.83           C
ATOM   4098  O   LYS A 305      47.023 -14.117   1.665  1.00  0.83           O
ATOM   4099  CB  LYS A 305      48.084 -12.508  -0.397  1.00  0.83           C
ATOM   4100 1HB  LYS A 305      48.647 -11.566  -0.133  1.00  0.83           H
ATOM   4101 2HB  LYS A 305      48.644 -13.271   0.107  1.00  0.83           H
ATOM   4102  CG  LYS A 305      48.274 -12.641  -1.878  1.00  0.83           C
ATOM   4103 1HG  LYS A 305      48.103 -13.645  -2.183  1.00  0.83           H
ATOM   4104 2HG  LYS A 305      47.534 -12.017  -2.423  1.00  0.83           H
ATOM   4105  CD  LYS A 305      49.624 -12.282  -2.349  1.00  0.83           C
ATOM   4106 1HD  LYS A 305      49.757 -12.388  -3.475  1.00  0.83           H
ATOM   4107 2HD  LYS A 305      49.778 -11.242  -2.007  1.00  0.83           H
ATOM   4108  CE  LYS A 305      50.785 -13.106  -1.839  1.00  0.83           C
ATOM   4109 1HE  LYS A 305      50.602 -13.197  -0.808  1.00  0.83           H
ATOM   4110 2HE  LYS A 305      50.718 -14.077  -2.198  1.00  0.83           H
ATOM   4111  NZ  LYS A 305      52.063 -12.537  -2.123  1.00  0.83           N
ATOM   4112 1HZ  LYS A 305      52.235 -12.411  -3.154  1.00  0.83           H
ATOM   4113 2HZ  LYS A 305      52.820 -13.169  -1.806  1.00  0.83           H
ATOM   4114 3HZ  LYS A 305      52.236 -11.645  -1.644  1.00  0.83           H
ATOM   4115  N   ASP A 306      45.631 -12.478   2.332  1.00  0.80           N
ATOM   4116  H   ASP A 306      45.272 -11.581   2.111  1.00  0.80           H
ATOM   4117  CA  ASP A 306      45.026 -12.932   3.567  1.00  0.80           C
ATOM   4118  HA  ASP A 306      44.985 -14.060   3.552  1.00  0.80           H
ATOM   4119  C   ASP A 306      43.572 -12.473   3.566  1.00  0.80           C
ATOM   4120  O   ASP A 306      43.261 -11.314   3.191  1.00  0.80           O
ATOM   4121  CB  ASP A 306      45.773 -12.381   4.757  1.00  0.80           C
ATOM   4122 1HB  ASP A 306      45.899 -11.292   4.692  1.00  0.80           H
ATOM   4123 2HB  ASP A 306      45.100 -12.627   5.631  1.00  0.80           H
ATOM   4124  CG  ASP A 306      47.075 -13.077   5.097  1.00  0.80           C
ATOM   4125  OD1 ASP A 306      47.136 -13.787   6.079  1.00  0.80           O
ATOM   4126  OD2 ASP A 306      48.096 -12.772   4.438  1.00  0.80           O
ATOM   4127  N   ASP A 307      42.731 -13.266   4.215  1.00  0.83           N
ATOM   4128  H   ASP A 307      43.114 -14.171   4.371  1.00  0.83           H
ATOM   4129  CA  ASP A 307      41.304 -13.056   4.684  1.00  0.83           C
ATOM   4130  HA  ASP A 307      40.949 -14.074   4.966  1.00  0.83           H
ATOM   4131  C   ASP A 307      40.427 -12.582   3.520  1.00  0.83           C
ATOM   4132  O   ASP A 307      39.597 -11.735   3.727  1.00  0.83           O
ATOM   4133  CB  ASP A 307      41.186 -12.077   5.866  1.00  0.83           C
ATOM   4134 1HB  ASP A 307      41.044 -11.079   5.489  1.00  0.83           H
ATOM   4135 2HB  ASP A 307      40.239 -12.318   6.376  1.00  0.83           H
ATOM   4136  CG  ASP A 307      42.362 -12.219   6.878  1.00  0.83           C
ATOM   4137  OD1 ASP A 307      42.739 -13.355   7.332  1.00  0.83           O
ATOM   4138  OD2 ASP A 307      42.748 -11.055   7.201  1.00  0.83           O
ATOM   4139  N   ILE A 308      40.589 -13.198   2.401  1.00  0.87           N
ATOM   4140  H   ILE A 308      41.309 -13.933   2.373  1.00  0.87           H
ATOM   4141  CA  ILE A 308      39.913 -12.996   1.102  1.00  0.87           C
ATOM   4142  HA  ILE A 308      39.996 -11.929   0.849  1.00  0.87           H
ATOM   4143  C   ILE A 308      38.389 -13.305   1.250  1.00  0.87           C
ATOM   4144  O   ILE A 308      38.051 -14.404   1.554  1.00  0.87           O
ATOM   4145  CB  ILE A 308      40.574 -13.848  -0.032  1.00  0.87           C
ATOM   4146  HB  ILE A 308      40.693 -14.912   0.219  1.00  0.87           H
ATOM   4147  CG1 ILE A 308      42.025 -13.258  -0.194  1.00  0.87           C
ATOM   4148 1HG1 ILE A 308      41.904 -12.309  -0.717  1.00  0.87           H
ATOM   4149 2HG1 ILE A 308      42.595 -13.030   0.709  1.00  0.87           H
ATOM   4150  CG2 ILE A 308      39.756 -13.662  -1.345  1.00  0.87           C
ATOM   4151 1HG2 ILE A 308      40.260 -14.098  -2.177  1.00  0.87           H
ATOM   4152 2HG2 ILE A 308      39.562 -12.568  -1.599  1.00  0.87           H
ATOM   4153 3HG2 ILE A 308      38.759 -14.130  -1.305  1.00  0.87           H
ATOM   4154  CD1 ILE A 308      42.894 -14.267  -0.975  1.00  0.87           C
ATOM   4155 1HD1 ILE A 308      42.554 -14.265  -2.021  1.00  0.87           H
ATOM   4156 2HD1 ILE A 308      42.817 -15.236  -0.590  1.00  0.87           H
ATOM   4157 3HD1 ILE A 308      43.934 -13.889  -0.979  1.00  0.87           H
ATOM   4158  N   MET A 309      37.488 -12.502   0.684  1.00  0.87           N
ATOM   4159  H   MET A 309      37.865 -11.598   0.320  1.00  0.87           H
ATOM   4160  CA  MET A 309      36.074 -12.746   0.545  1.00  0.87           C
ATOM   4161  HA  MET A 309      35.783 -13.500   1.277  1.00  0.87           H
ATOM   4162  C   MET A 309      35.647 -13.241  -0.836  1.00  0.87           C
ATOM   4163  O   MET A 309      35.923 -12.586  -1.845  1.00  0.87           O
ATOM   4164  CB  MET A 309      35.335 -11.460   0.920  1.00  0.87           C
ATOM   4165 1HB  MET A 309      35.748 -10.606   0.443  1.00  0.87           H
ATOM   4166 2HB  MET A 309      34.252 -11.622   0.684  1.00  0.87           H
ATOM   4167  CG  MET A 309      35.251 -11.218   2.437  1.00  0.87           C
ATOM   4168 1HG  MET A 309      36.250 -11.264   2.932  1.00  0.87           H
ATOM   4169 2HG  MET A 309      34.746 -10.269   2.526  1.00  0.87           H
ATOM   4170  SD  MET A 309      34.295 -12.342   3.554  1.00  0.87           S
ATOM   4171  CE  MET A 309      32.602 -11.674   3.216  1.00  0.87           C
ATOM   4172 1HE  MET A 309      32.504 -10.743   3.772  1.00  0.87           H
ATOM   4173 2HE  MET A 309      31.873 -12.379   3.565  1.00  0.87           H
ATOM   4174 3HE  MET A 309      32.434 -11.534   2.189  1.00  0.87           H
ATOM   4175  N   LEU A 310      35.050 -14.450  -0.974  1.00  0.90           N
ATOM   4176  H   LEU A 310      34.810 -14.941  -0.109  1.00  0.90           H
ATOM   4177  CA  LEU A 310      34.587 -15.151  -2.181  1.00  0.90           C
ATOM   4178  HA  LEU A 310      35.300 -14.924  -2.980  1.00  0.90           H
ATOM   4179  C   LEU A 310      33.229 -14.644  -2.674  1.00  0.90           C
ATOM   4180  O   LEU A 310      32.396 -14.241  -1.853  1.00  0.90           O
ATOM   4181  CB  LEU A 310      34.481 -16.641  -1.859  1.00  0.90           C
ATOM   4182 1HB  LEU A 310      33.704 -16.716  -1.079  1.00  0.90           H
ATOM   4183 2HB  LEU A 310      34.124 -17.209  -2.724  1.00  0.90           H
ATOM   4184  CG  LEU A 310      35.837 -17.285  -1.374  1.00  0.90           C
ATOM   4185  HG  LEU A 310      36.193 -16.719  -0.535  1.00  0.90           H
ATOM   4186  CD1 LEU A 310      35.565 -18.701  -0.824  1.00  0.90           C
ATOM   4187 1HD1 LEU A 310      35.089 -18.627   0.249  1.00  0.90           H
ATOM   4188 2HD1 LEU A 310      36.492 -19.268  -0.707  1.00  0.90           H
ATOM   4189 3HD1 LEU A 310      34.977 -19.331  -1.493  1.00  0.90           H
ATOM   4190  CD2 LEU A 310      36.894 -17.397  -2.522  1.00  0.90           C
ATOM   4191 1HD2 LEU A 310      37.255 -16.351  -2.648  1.00  0.90           H
ATOM   4192 2HD2 LEU A 310      36.459 -17.825  -3.439  1.00  0.90           H
ATOM   4193 3HD2 LEU A 310      37.719 -18.045  -2.201  1.00  0.90           H
ATOM   4194  N   ASP A 311      32.816 -14.782  -3.939  1.00  0.92           N
ATOM   4195  H   ASP A 311      33.402 -15.388  -4.517  1.00  0.92           H
ATOM   4196  CA  ASP A 311      31.424 -14.391  -4.394  1.00  0.92           C
ATOM   4197  HA  ASP A 311      31.144 -13.461  -3.851  1.00  0.92           H
ATOM   4198  C   ASP A 311      30.419 -15.448  -3.931  1.00  0.92           C
ATOM   4199  O   ASP A 311      30.715 -16.645  -3.961  1.00  0.92           O
ATOM   4200  CB  ASP A 311      31.371 -14.271  -5.899  1.00  0.92           C
ATOM   4201 1HB  ASP A 311      32.313 -13.827  -6.223  1.00  0.92           H
ATOM   4202 2HB  ASP A 311      31.392 -15.243  -6.272  1.00  0.92           H
ATOM   4203  CG  ASP A 311      30.201 -13.480  -6.521  1.00  0.92           C
ATOM   4204  OD1 ASP A 311      29.218 -13.063  -5.823  1.00  0.92           O
ATOM   4205  OD2 ASP A 311      30.363 -13.124  -7.748  1.00  0.92           O
ATOM   4206  N   GLU A 312      29.207 -15.182  -3.465  1.00  0.88           N
ATOM   4207  H   GLU A 312      28.947 -14.230  -3.640  1.00  0.88           H
ATOM   4208  CA  GLU A 312      28.334 -16.075  -2.664  1.00  0.88           C
ATOM   4209  HA  GLU A 312      28.762 -16.364  -1.670  1.00  0.88           H
ATOM   4210  C   GLU A 312      28.000 -17.412  -3.401  1.00  0.88           C
ATOM   4211  O   GLU A 312      27.795 -18.435  -2.818  1.00  0.88           O
ATOM   4212  CB  GLU A 312      27.060 -15.362  -2.308  1.00  0.88           C
ATOM   4213 1HB  GLU A 312      26.674 -14.788  -3.111  1.00  0.88           H
ATOM   4214 2HB  GLU A 312      26.324 -16.142  -2.011  1.00  0.88           H
ATOM   4215  CG  GLU A 312      27.263 -14.402  -1.120  1.00  0.88           C
ATOM   4216 1HG  GLU A 312      27.750 -14.862  -0.292  1.00  0.88           H
ATOM   4217 2HG  GLU A 312      27.852 -13.518  -1.461  1.00  0.88           H
ATOM   4218  CD  GLU A 312      25.895 -13.927  -0.503  1.00  0.88           C
ATOM   4219  OE1 GLU A 312      24.775 -14.461  -0.832  1.00  0.88           O
ATOM   4220  OE2 GLU A 312      26.033 -12.968   0.308  1.00  0.88           O
ATOM   4221  N   GLY A 313      27.962 -17.443  -4.762  1.00  0.94           N
ATOM   4222  H   GLY A 313      28.078 -16.515  -5.220  1.00  0.94           H
ATOM   4223  CA  GLY A 313      27.854 -18.597  -5.598  1.00  0.94           C
ATOM   4224 1HA  GLY A 313      26.973 -19.188  -5.288  1.00  0.94           H
ATOM   4225 2HA  GLY A 313      27.803 -18.279  -6.620  1.00  0.94           H
ATOM   4226  C   GLY A 313      28.977 -19.605  -5.535  1.00  0.94           C
ATOM   4227  O   GLY A 313      28.689 -20.815  -5.345  1.00  0.94           O
ATOM   4228  N   MET A 314      30.258 -19.225  -5.626  1.00  0.88           N
ATOM   4229  H   MET A 314      30.423 -18.200  -5.669  1.00  0.88           H
ATOM   4230  CA  MET A 314      31.416 -20.032  -5.271  1.00  0.88           C
ATOM   4231  HA  MET A 314      31.402 -20.819  -6.029  1.00  0.88           H
ATOM   4232  C   MET A 314      31.375 -20.545  -3.772  1.00  0.88           C
ATOM   4233  O   MET A 314      31.631 -21.713  -3.511  1.00  0.88           O
ATOM   4234  CB  MET A 314      32.635 -19.105  -5.399  1.00  0.88           C
ATOM   4235 1HB  MET A 314      32.532 -18.526  -6.313  1.00  0.88           H
ATOM   4236 2HB  MET A 314      32.633 -18.574  -4.477  1.00  0.88           H
ATOM   4237  CG  MET A 314      33.989 -19.785  -5.524  1.00  0.88           C
ATOM   4238 1HG  MET A 314      33.942 -20.532  -6.345  1.00  0.88           H
ATOM   4239 2HG  MET A 314      34.782 -19.020  -5.686  1.00  0.88           H
ATOM   4240  SD  MET A 314      34.511 -20.647  -4.011  1.00  0.88           S
ATOM   4241  CE  MET A 314      36.099 -21.155  -4.570  1.00  0.88           C
ATOM   4242 1HE  MET A 314      36.062 -21.756  -5.489  1.00  0.88           H
ATOM   4243 2HE  MET A 314      36.461 -21.650  -3.663  1.00  0.88           H
ATOM   4244 3HE  MET A 314      36.676 -20.274  -4.811  1.00  0.88           H
ATOM   4245  N   LEU A 315      30.974 -19.699  -2.792  1.00  0.89           N
ATOM   4246  H   LEU A 315      30.819 -18.721  -2.993  1.00  0.89           H
ATOM   4247  CA  LEU A 315      30.834 -20.204  -1.443  1.00  0.89           C
ATOM   4248  HA  LEU A 315      31.832 -20.536  -1.123  1.00  0.89           H
ATOM   4249  C   LEU A 315      29.769 -21.405  -1.270  1.00  0.89           C
ATOM   4250  O   LEU A 315      30.105 -22.488  -0.774  1.00  0.89           O
ATOM   4251  CB  LEU A 315      30.446 -19.048  -0.486  1.00  0.89           C
ATOM   4252 1HB  LEU A 315      31.290 -18.374  -0.376  1.00  0.89           H
ATOM   4253 2HB  LEU A 315      29.651 -18.454  -0.840  1.00  0.89           H
ATOM   4254  CG  LEU A 315      30.052 -19.503   0.941  1.00  0.89           C
ATOM   4255  HG  LEU A 315      29.175 -20.097   0.915  1.00  0.89           H
ATOM   4256  CD1 LEU A 315      31.092 -20.215   1.747  1.00  0.89           C
ATOM   4257 1HD1 LEU A 315      30.704 -20.503   2.728  1.00  0.89           H
ATOM   4258 2HD1 LEU A 315      31.978 -19.560   1.871  1.00  0.89           H
ATOM   4259 3HD1 LEU A 315      31.285 -21.106   1.216  1.00  0.89           H
ATOM   4260  CD2 LEU A 315      29.649 -18.191   1.663  1.00  0.89           C
ATOM   4261 1HD2 LEU A 315      28.717 -17.818   1.283  1.00  0.89           H
ATOM   4262 2HD2 LEU A 315      30.396 -17.434   1.517  1.00  0.89           H
ATOM   4263 3HD2 LEU A 315      29.611 -18.379   2.773  1.00  0.89           H
ATOM   4264  N   GLN A 316      28.519 -21.182  -1.694  1.00  0.84           N
ATOM   4265  H   GLN A 316      28.405 -20.271  -2.058  1.00  0.84           H
ATOM   4266  CA  GLN A 316      27.458 -22.148  -1.800  1.00  0.84           C
ATOM   4267  HA  GLN A 316      27.234 -22.447  -0.759  1.00  0.84           H
ATOM   4268  C   GLN A 316      28.023 -23.424  -2.546  1.00  0.84           C
ATOM   4269  O   GLN A 316      27.817 -24.565  -2.098  1.00  0.84           O
ATOM   4270  CB  GLN A 316      26.152 -21.682  -2.449  1.00  0.84           C
ATOM   4271 1HB  GLN A 316      26.357 -21.333  -3.375  1.00  0.84           H
ATOM   4272 2HB  GLN A 316      25.547 -22.523  -2.679  1.00  0.84           H
ATOM   4273  CG  GLN A 316      25.458 -20.625  -1.590  1.00  0.84           C
ATOM   4274 1HG  GLN A 316      26.156 -19.847  -1.478  1.00  0.84           H
ATOM   4275 2HG  GLN A 316      24.580 -20.233  -2.181  1.00  0.84           H
ATOM   4276  CD  GLN A 316      24.974 -21.029  -0.199  1.00  0.84           C
ATOM   4277  OE1 GLN A 316      25.511 -20.549   0.792  1.00  0.84           O
ATOM   4278  NE2 GLN A 316      24.150 -22.003  -0.075  1.00  0.84           N
ATOM   4279 1HE2 GLN A 316      23.985 -22.361   0.850  1.00  0.84           H
ATOM   4280 2HE2 GLN A 316      23.769 -22.310  -0.949  1.00  0.84           H
ATOM   4281  N   SER A 317      28.673 -23.255  -3.738  1.00  0.90           N
ATOM   4282  H   SER A 317      29.030 -22.309  -4.000  1.00  0.90           H
ATOM   4283  CA  SER A 317      29.334 -24.311  -4.427  1.00  0.90           C
ATOM   4284  HA  SER A 317      28.538 -25.050  -4.588  1.00  0.90           H
ATOM   4285  C   SER A 317      30.350 -25.054  -3.583  1.00  0.90           C
ATOM   4286  O   SER A 317      30.317 -26.275  -3.629  1.00  0.90           O
ATOM   4287  CB  SER A 317      29.771 -23.854  -5.791  1.00  0.90           C
ATOM   4288 1HB  SER A 317      30.454 -23.070  -5.696  1.00  0.90           H
ATOM   4289 2HB  SER A 317      30.256 -24.626  -6.411  1.00  0.90           H
ATOM   4290  OG  SER A 317      28.672 -23.329  -6.497  1.00  0.90           O
ATOM   4291  HG  SER A 317      28.551 -22.456  -6.215  1.00  0.90           H
ATOM   4292  N   LEU A 318      31.237 -24.409  -2.880  1.00  0.86           N
ATOM   4293  H   LEU A 318      31.261 -23.439  -2.918  1.00  0.86           H
ATOM   4294  CA  LEU A 318      32.208 -25.085  -2.006  1.00  0.86           C
ATOM   4295  HA  LEU A 318      32.717 -25.882  -2.594  1.00  0.86           H
ATOM   4296  C   LEU A 318      31.639 -25.762  -0.698  1.00  0.86           C
ATOM   4297  O   LEU A 318      32.177 -26.726  -0.226  1.00  0.86           O
ATOM   4298  CB  LEU A 318      33.167 -23.922  -1.653  1.00  0.86           C
ATOM   4299 1HB  LEU A 318      33.471 -23.357  -2.618  1.00  0.86           H
ATOM   4300 2HB  LEU A 318      32.587 -23.138  -1.140  1.00  0.86           H
ATOM   4301  CG  LEU A 318      34.425 -24.371  -0.849  1.00  0.86           C
ATOM   4302  HG  LEU A 318      34.201 -25.031  -0.090  1.00  0.86           H
ATOM   4303  CD1 LEU A 318      35.445 -25.041  -1.747  1.00  0.86           C
ATOM   4304 1HD1 LEU A 318      35.526 -24.611  -2.747  1.00  0.86           H
ATOM   4305 2HD1 LEU A 318      35.043 -26.067  -1.912  1.00  0.86           H
ATOM   4306 3HD1 LEU A 318      36.423 -25.071  -1.270  1.00  0.86           H
ATOM   4307  CD2 LEU A 318      35.053 -23.096  -0.202  1.00  0.86           C
ATOM   4308 1HD2 LEU A 318      35.665 -23.378   0.618  1.00  0.86           H
ATOM   4309 2HD2 LEU A 318      34.302 -22.480   0.326  1.00  0.86           H
ATOM   4310 3HD2 LEU A 318      35.498 -22.562  -1.040  1.00  0.86           H
ATOM   4311  N   MET A 319      30.561 -25.295  -0.067  1.00  0.80           N
ATOM   4312  H   MET A 319      30.231 -24.381  -0.429  1.00  0.80           H
ATOM   4313  CA  MET A 319      29.831 -26.079   0.956  1.00  0.80           C
ATOM   4314  HA  MET A 319      30.544 -26.505   1.667  1.00  0.80           H
ATOM   4315  C   MET A 319      29.067 -27.244   0.421  1.00  0.80           C
ATOM   4316  O   MET A 319      29.069 -28.316   1.010  1.00  0.80           O
ATOM   4317  CB  MET A 319      28.809 -25.120   1.639  1.00  0.80           C
ATOM   4318 1HB  MET A 319      28.137 -24.659   0.970  1.00  0.80           H
ATOM   4319 2HB  MET A 319      28.233 -25.612   2.399  1.00  0.80           H
ATOM   4320  CG  MET A 319      29.604 -24.010   2.328  1.00  0.80           C
ATOM   4321 1HG  MET A 319      30.488 -24.444   2.813  1.00  0.80           H
ATOM   4322 2HG  MET A 319      29.991 -23.295   1.576  1.00  0.80           H
ATOM   4323  SD  MET A 319      28.674 -23.050   3.492  1.00  0.80           S
ATOM   4324  CE  MET A 319      27.490 -22.249   2.371  1.00  0.80           C
ATOM   4325 1HE  MET A 319      28.067 -21.892   1.468  1.00  0.80           H
ATOM   4326 2HE  MET A 319      27.130 -21.296   2.924  1.00  0.80           H
ATOM   4327 3HE  MET A 319      26.709 -22.970   2.159  1.00  0.80           H
ATOM   4328  N   GLU A 320      28.526 -27.085  -0.777  1.00  0.80           N
ATOM   4329  H   GLU A 320      28.592 -26.235  -1.291  1.00  0.80           H
ATOM   4330  CA  GLU A 320      27.896 -28.273  -1.420  1.00  0.80           C
ATOM   4331  HA  GLU A 320      27.309 -28.793  -0.614  1.00  0.80           H
ATOM   4332  C   GLU A 320      28.865 -29.295  -2.087  1.00  0.80           C
ATOM   4333  O   GLU A 320      28.389 -30.427  -2.217  1.00  0.80           O
ATOM   4334  CB  GLU A 320      26.968 -27.562  -2.445  1.00  0.80           C
ATOM   4335 1HB  GLU A 320      26.541 -26.734  -2.031  1.00  0.80           H
ATOM   4336 2HB  GLU A 320      27.592 -27.253  -3.292  1.00  0.80           H
ATOM   4337  CG  GLU A 320      25.900 -28.583  -2.856  1.00  0.80           C
ATOM   4338 1HG  GLU A 320      26.337 -29.303  -3.560  1.00  0.80           H
ATOM   4339 2HG  GLU A 320      25.602 -29.181  -1.998  1.00  0.80           H
ATOM   4340  CD  GLU A 320      24.701 -27.911  -3.558  1.00  0.80           C
ATOM   4341  OE1 GLU A 320      24.644 -27.801  -4.822  1.00  0.80           O
ATOM   4342  OE2 GLU A 320      23.772 -27.358  -2.832  1.00  0.80           O
ATOM   4343  N   LEU A 321      30.117 -29.009  -2.446  1.00  0.86           N
ATOM   4344  H   LEU A 321      30.406 -28.089  -2.181  1.00  0.86           H
ATOM   4345  CA  LEU A 321      31.189 -30.009  -2.683  1.00  0.86           C
ATOM   4346  HA  LEU A 321      30.915 -30.630  -3.530  1.00  0.86           H
ATOM   4347  C   LEU A 321      31.404 -30.930  -1.458  1.00  0.86           C
ATOM   4348  O   LEU A 321      31.418 -30.393  -0.362  1.00  0.86           O
ATOM   4349  CB  LEU A 321      32.549 -29.298  -2.991  1.00  0.86           C
ATOM   4350 1HB  LEU A 321      32.583 -28.335  -2.447  1.00  0.86           H
ATOM   4351 2HB  LEU A 321      33.350 -30.013  -2.680  1.00  0.86           H
ATOM   4352  CG  LEU A 321      32.931 -28.850  -4.381  1.00  0.86           C
ATOM   4353  HG  LEU A 321      32.156 -28.178  -4.604  1.00  0.86           H
ATOM   4354  CD1 LEU A 321      34.321 -28.283  -4.306  1.00  0.86           C
ATOM   4355 1HD1 LEU A 321      34.670 -27.928  -5.225  1.00  0.86           H
ATOM   4356 2HD1 LEU A 321      35.029 -29.045  -3.909  1.00  0.86           H
ATOM   4357 3HD1 LEU A 321      34.253 -27.371  -3.669  1.00  0.86           H
ATOM   4358  CD2 LEU A 321      32.992 -29.963  -5.401  1.00  0.86           C
ATOM   4359 1HD2 LEU A 321      32.000 -30.444  -5.518  1.00  0.86           H
ATOM   4360 2HD2 LEU A 321      33.762 -30.710  -5.182  1.00  0.86           H
ATOM   4361 3HD2 LEU A 321      33.136 -29.450  -6.287  1.00  0.86           H
ATOM   4362  N   PRO A 322      31.521 -32.277  -1.633  1.00  0.84           N
ATOM   4363  CA  PRO A 322      31.694 -33.067  -0.439  1.00  0.84           C
ATOM   4364  HA  PRO A 322      30.871 -32.787   0.233  1.00  0.84           H
ATOM   4365  C   PRO A 322      33.108 -33.004   0.205  1.00  0.84           C
ATOM   4366  O   PRO A 322      34.071 -32.487  -0.371  1.00  0.84           O
ATOM   4367  CB  PRO A 322      31.409 -34.515  -0.868  1.00  0.84           C
ATOM   4368 1HB  PRO A 322      32.038 -35.260  -0.346  1.00  0.84           H
ATOM   4369 2HB  PRO A 322      30.279 -34.745  -0.790  1.00  0.84           H
ATOM   4370  CG  PRO A 322      31.802 -34.473  -2.356  1.00  0.84           C
ATOM   4371 1HG  PRO A 322      32.891 -34.589  -2.417  1.00  0.84           H
ATOM   4372 2HG  PRO A 322      31.373 -35.318  -2.917  1.00  0.84           H
ATOM   4373  CD  PRO A 322      31.480 -33.095  -2.843  1.00  0.84           C
ATOM   4374 1HD  PRO A 322      32.332 -32.719  -3.473  1.00  0.84           H
ATOM   4375 2HD  PRO A 322      30.472 -32.866  -3.300  1.00  0.84           H
ATOM   4376  N   ASP A 323      33.260 -33.552   1.420  1.00  0.81           N
ATOM   4377  H   ASP A 323      32.419 -34.038   1.855  1.00  0.81           H
ATOM   4378  CA  ASP A 323      34.548 -33.689   2.098  1.00  0.81           C
ATOM   4379  HA  ASP A 323      35.051 -32.750   1.874  1.00  0.81           H
ATOM   4380  C   ASP A 323      35.332 -34.934   1.595  1.00  0.81           C
ATOM   4381  O   ASP A 323      36.538 -34.959   1.476  1.00  0.81           O
ATOM   4382  CB  ASP A 323      34.245 -33.730   3.585  1.00  0.81           C
ATOM   4383 1HB  ASP A 323      33.762 -34.686   3.856  1.00  0.81           H
ATOM   4384 2HB  ASP A 323      35.219 -33.597   4.057  1.00  0.81           H
ATOM   4385  CG  ASP A 323      33.322 -32.638   4.096  1.00  0.81           C
ATOM   4386  OD1 ASP A 323      32.663 -32.958   5.090  1.00  0.81           O
ATOM   4387  OD2 ASP A 323      33.286 -31.483   3.579  1.00  0.81           O
ATOM   4388  N   GLN A 324      34.544 -36.001   1.324  1.00  0.82           N
ATOM   4389  H   GLN A 324      33.566 -35.831   1.463  1.00  0.82           H
ATOM   4390  CA  GLN A 324      34.904 -37.222   0.659  1.00  0.82           C
ATOM   4391  HA  GLN A 324      35.725 -37.749   1.130  1.00  0.82           H
ATOM   4392  C   GLN A 324      35.415 -36.813  -0.726  1.00  0.82           C
ATOM   4393  O   GLN A 324      34.900 -35.943  -1.425  1.00  0.82           O
ATOM   4394  CB  GLN A 324      33.624 -38.151   0.618  1.00  0.82           C
ATOM   4395 1HB  GLN A 324      33.030 -38.162   1.541  1.00  0.82           H
ATOM   4396 2HB  GLN A 324      32.888 -37.677  -0.059  1.00  0.82           H
ATOM   4397  CG  GLN A 324      34.010 -39.610   0.370  1.00  0.82           C
ATOM   4398 1HG  GLN A 324      35.090 -39.687   0.153  1.00  0.82           H
ATOM   4399 2HG  GLN A 324      33.771 -40.265   1.349  1.00  0.82           H
ATOM   4400  CD  GLN A 324      33.327 -40.229  -0.823  1.00  0.82           C
ATOM   4401  OE1 GLN A 324      32.252 -39.772  -1.251  1.00  0.82           O
ATOM   4402  NE2 GLN A 324      33.782 -41.420  -1.214  1.00  0.82           N
ATOM   4403 1HE2 GLN A 324      33.166 -41.996  -1.837  1.00  0.82           H
ATOM   4404 2HE2 GLN A 324      34.482 -41.890  -0.603  1.00  0.82           H
ATOM   4405  N   TYR A 325      36.533 -37.373  -1.127  1.00  0.87           N
ATOM   4406  H   TYR A 325      36.940 -38.183  -0.642  1.00  0.87           H
ATOM   4407  CA  TYR A 325      36.954 -37.190  -2.511  1.00  0.87           C
ATOM   4408  HA  TYR A 325      36.738 -36.119  -2.773  1.00  0.87           H
ATOM   4409  C   TYR A 325      36.141 -38.075  -3.463  1.00  0.87           C
ATOM   4410  O   TYR A 325      35.827 -39.203  -3.117  1.00  0.87           O
ATOM   4411  CB  TYR A 325      38.449 -37.437  -2.685  1.00  0.87           C
ATOM   4412 1HB  TYR A 325      38.933 -36.685  -2.042  1.00  0.87           H
ATOM   4413 2HB  TYR A 325      38.807 -38.419  -2.414  1.00  0.87           H
ATOM   4414  CG  TYR A 325      38.965 -37.151  -4.075  1.00  0.87           C
ATOM   4415  CD1 TYR A 325      39.044 -35.824  -4.516  1.00  0.87           C
ATOM   4416  HD1 TYR A 325      38.635 -35.029  -3.852  1.00  0.87           H
ATOM   4417  CD2 TYR A 325      39.286 -38.176  -5.025  1.00  0.87           C
ATOM   4418  HD2 TYR A 325      39.091 -39.219  -4.725  1.00  0.87           H
ATOM   4419  CE1 TYR A 325      39.484 -35.550  -5.792  1.00  0.87           C
ATOM   4420  HE1 TYR A 325      39.378 -34.495  -6.055  1.00  0.87           H
ATOM   4421  CE2 TYR A 325      39.765 -37.903  -6.355  1.00  0.87           C
ATOM   4422  HE2 TYR A 325      40.019 -38.626  -7.084  1.00  0.87           H
ATOM   4423  CZ  TYR A 325      39.776 -36.548  -6.761  1.00  0.87           C
ATOM   4424  OH  TYR A 325      40.093 -36.231  -8.081  1.00  0.87           O
ATOM   4425  HH  TYR A 325      40.181 -36.973  -8.672  1.00  0.87           H
ATOM   4426  N   ASN A 326      35.963 -37.558  -4.679  1.00  0.88           N
ATOM   4427  H   ASN A 326      36.513 -36.730  -4.774  1.00  0.88           H
ATOM   4428  CA  ASN A 326      35.356 -38.123  -5.864  1.00  0.88           C
ATOM   4429  HA  ASN A 326      35.780 -39.063  -6.130  1.00  0.88           H
ATOM   4430  C   ASN A 326      35.547 -37.208  -7.066  1.00  0.88           C
ATOM   4431  O   ASN A 326      35.469 -35.953  -6.883  1.00  0.88           O
ATOM   4432  CB  ASN A 326      33.868 -38.420  -5.602  1.00  0.88           C
ATOM   4433 1HB  ASN A 326      33.630 -39.200  -4.837  1.00  0.88           H
ATOM   4434 2HB  ASN A 326      33.365 -37.534  -5.161  1.00  0.88           H
ATOM   4435  CG  ASN A 326      33.116 -38.789  -6.859  1.00  0.88           C
ATOM   4436  OD1 ASN A 326      32.585 -37.945  -7.564  1.00  0.88           O
ATOM   4437  ND2 ASN A 326      33.039 -40.024  -7.196  1.00  0.88           N
ATOM   4438 1HD2 ASN A 326      32.467 -40.243  -7.995  1.00  0.88           H
ATOM   4439 2HD2 ASN A 326      33.296 -40.773  -6.597  1.00  0.88           H
ATOM   4440  N   TYR A 327      36.039 -37.699  -8.210  1.00  0.90           N
ATOM   4441  H   TYR A 327      36.287 -38.691  -8.320  1.00  0.90           H
ATOM   4442  CA  TYR A 327      36.539 -36.811  -9.302  1.00  0.90           C
ATOM   4443  HA  TYR A 327      37.194 -36.047  -8.919  1.00  0.90           H
ATOM   4444  C   TYR A 327      35.332 -36.092  -9.939  1.00  0.90           C
ATOM   4445  O   TYR A 327      35.271 -34.900  -9.996  1.00  0.90           O
ATOM   4446  CB  TYR A 327      37.325 -37.559 -10.439  1.00  0.90           C
ATOM   4447 1HB  TYR A 327      38.218 -37.977  -9.960  1.00  0.90           H
ATOM   4448 2HB  TYR A 327      36.675 -38.422 -10.665  1.00  0.90           H
ATOM   4449  CG  TYR A 327      37.749 -36.803 -11.661  1.00  0.90           C
ATOM   4450  CD1 TYR A 327      38.623 -35.660 -11.523  1.00  0.90           C
ATOM   4451  HD1 TYR A 327      38.957 -35.448 -10.556  1.00  0.90           H
ATOM   4452  CD2 TYR A 327      37.314 -37.215 -12.884  1.00  0.90           C
ATOM   4453  HD2 TYR A 327      36.720 -38.135 -13.031  1.00  0.90           H
ATOM   4454  CE1 TYR A 327      39.039 -34.919 -12.676  1.00  0.90           C
ATOM   4455  HE1 TYR A 327      39.730 -34.127 -12.491  1.00  0.90           H
ATOM   4456  CE2 TYR A 327      37.638 -36.429 -14.010  1.00  0.90           C
ATOM   4457  HE2 TYR A 327      37.343 -36.778 -14.990  1.00  0.90           H
ATOM   4458  CZ  TYR A 327      38.504 -35.315 -13.897  1.00  0.90           C
ATOM   4459  OH  TYR A 327      39.019 -34.769 -15.034  1.00  0.90           O
ATOM   4460  HH  TYR A 327      38.310 -34.778 -15.697  1.00  0.90           H
ATOM   4461  N   GLY A 328      34.255 -36.819 -10.237  1.00  0.92           N
ATOM   4462  H   GLY A 328      34.205 -37.728  -9.831  1.00  0.92           H
ATOM   4463  CA  GLY A 328      33.072 -36.204 -10.875  1.00  0.92           C
ATOM   4464 1HA  GLY A 328      33.403 -35.866 -11.804  1.00  0.92           H
ATOM   4465 2HA  GLY A 328      32.347 -37.005 -11.010  1.00  0.92           H
ATOM   4466  C   GLY A 328      32.357 -35.050 -10.138  1.00  0.92           C
ATOM   4467  O   GLY A 328      31.880 -34.164 -10.872  1.00  0.92           O
ATOM   4468  N   MET A 329      32.501 -34.908  -8.829  1.00  0.85           N
ATOM   4469  H   MET A 329      32.777 -35.722  -8.288  1.00  0.85           H
ATOM   4470  CA  MET A 329      31.841 -33.715  -8.233  1.00  0.85           C
ATOM   4471  HA  MET A 329      30.969 -33.521  -8.832  1.00  0.85           H
ATOM   4472  C   MET A 329      32.631 -32.393  -8.315  1.00  0.85           C
ATOM   4473  O   MET A 329      32.144 -31.305  -8.684  1.00  0.85           O
ATOM   4474  CB  MET A 329      31.417 -33.870  -6.770  1.00  0.85           C
ATOM   4475 1HB  MET A 329      32.203 -33.926  -6.019  1.00  0.85           H
ATOM   4476 2HB  MET A 329      30.733 -33.045  -6.475  1.00  0.85           H
ATOM   4477  CG  MET A 329      30.623 -35.160  -6.537  1.00  0.85           C
ATOM   4478 1HG  MET A 329      31.294 -35.962  -6.704  1.00  0.85           H
ATOM   4479 2HG  MET A 329      30.185 -35.134  -5.548  1.00  0.85           H
ATOM   4480  SD  MET A 329      29.336 -35.463  -7.625  1.00  0.85           S
ATOM   4481  CE  MET A 329      28.104 -34.167  -7.358  1.00  0.85           C
ATOM   4482 1HE  MET A 329      27.609 -34.158  -6.337  1.00  0.85           H
ATOM   4483 2HE  MET A 329      27.359 -34.294  -8.154  1.00  0.85           H
ATOM   4484 3HE  MET A 329      28.662 -33.249  -7.296  1.00  0.85           H
ATOM   4485  N   TYR A 330      33.975 -32.609  -8.054  1.00  0.90           N
ATOM   4486  H   TYR A 330      34.260 -33.567  -7.773  1.00  0.90           H
ATOM   4487  CA  TYR A 330      34.966 -31.575  -8.136  1.00  0.90           C
ATOM   4488  HA  TYR A 330      34.515 -30.776  -7.597  1.00  0.90           H
ATOM   4489  C   TYR A 330      35.276 -31.122  -9.550  1.00  0.90           C
ATOM   4490  O   TYR A 330      35.458 -29.978  -9.773  1.00  0.90           O
ATOM   4491  CB  TYR A 330      36.215 -32.011  -7.418  1.00  0.90           C
ATOM   4492 1HB  TYR A 330      36.436 -33.019  -7.642  1.00  0.90           H
ATOM   4493 2HB  TYR A 330      37.060 -31.349  -7.715  1.00  0.90           H
ATOM   4494  CG  TYR A 330      36.189 -31.982  -5.937  1.00  0.90           C
ATOM   4495  CD1 TYR A 330      35.426 -32.960  -5.254  1.00  0.90           C
ATOM   4496  HD1 TYR A 330      34.923 -33.817  -5.718  1.00  0.90           H
ATOM   4497  CD2 TYR A 330      36.916 -31.030  -5.270  1.00  0.90           C
ATOM   4498  HD2 TYR A 330      37.465 -30.199  -5.750  1.00  0.90           H
ATOM   4499  CE1 TYR A 330      35.480 -32.975  -3.800  1.00  0.90           C
ATOM   4500  HE1 TYR A 330      34.989 -33.821  -3.317  1.00  0.90           H
ATOM   4501  CE2 TYR A 330      36.901 -30.998  -3.849  1.00  0.90           C
ATOM   4502  HE2 TYR A 330      37.414 -30.201  -3.380  1.00  0.90           H
ATOM   4503  CZ  TYR A 330      36.133 -31.883  -3.113  1.00  0.90           C
ATOM   4504  OH  TYR A 330      36.177 -31.746  -1.742  1.00  0.90           O
ATOM   4505  HH  TYR A 330      35.384 -32.102  -1.383  1.00  0.90           H
ATOM   4506  N   ALA A 331      35.319 -32.039 -10.527  1.00  0.93           N
ATOM   4507  H   ALA A 331      35.523 -32.950 -10.181  1.00  0.93           H
ATOM   4508  CA  ALA A 331      35.684 -31.750 -11.925  1.00  0.93           C
ATOM   4509  HA  ALA A 331      36.716 -31.339 -11.999  1.00  0.93           H
ATOM   4510  C   ALA A 331      34.614 -30.761 -12.390  1.00  0.93           C
ATOM   4511  O   ALA A 331      34.898 -29.719 -13.003  1.00  0.93           O
ATOM   4512  CB  ALA A 331      35.719 -33.056 -12.715  1.00  0.93           C
ATOM   4513 1HB  ALA A 331      35.930 -32.767 -13.721  1.00  0.93           H
ATOM   4514 2HB  ALA A 331      34.720 -33.534 -12.615  1.00  0.93           H
ATOM   4515 3HB  ALA A 331      36.514 -33.705 -12.382  1.00  0.93           H
ATOM   4516  N   LYS A 332      33.350 -30.973 -11.978  1.00  0.87           N
ATOM   4517  H   LYS A 332      33.198 -31.771 -11.360  1.00  0.87           H
ATOM   4518  CA  LYS A 332      32.244 -30.075 -12.197  1.00  0.87           C
ATOM   4519  HA  LYS A 332      32.089 -29.918 -13.260  1.00  0.87           H
ATOM   4520  C   LYS A 332      32.322 -28.649 -11.610  1.00  0.87           C
ATOM   4521  O   LYS A 332      31.833 -27.720 -12.239  1.00  0.87           O
ATOM   4522  CB  LYS A 332      30.953 -30.809 -11.800  1.00  0.87           C
ATOM   4523 1HB  LYS A 332      31.068 -31.910 -11.898  1.00  0.87           H
ATOM   4524 2HB  LYS A 332      30.602 -30.668 -10.766  1.00  0.87           H
ATOM   4525  CG  LYS A 332      29.683 -30.326 -12.563  1.00  0.87           C
ATOM   4526 1HG  LYS A 332      29.454 -29.273 -12.451  1.00  0.87           H
ATOM   4527 2HG  LYS A 332      29.888 -30.385 -13.616  1.00  0.87           H
ATOM   4528  CD  LYS A 332      28.335 -31.049 -12.287  1.00  0.87           C
ATOM   4529 1HD  LYS A 332      28.525 -32.085 -12.560  1.00  0.87           H
ATOM   4530 2HD  LYS A 332      28.135 -30.964 -11.208  1.00  0.87           H
ATOM   4531  CE  LYS A 332      27.109 -30.484 -13.112  1.00  0.87           C
ATOM   4532 1HE  LYS A 332      26.916 -29.382 -12.926  1.00  0.87           H
ATOM   4533 2HE  LYS A 332      27.363 -30.581 -14.151  1.00  0.87           H
ATOM   4534  NZ  LYS A 332      25.832 -31.230 -12.777  1.00  0.87           N
ATOM   4535 1HZ  LYS A 332      25.062 -30.821 -13.328  1.00  0.87           H
ATOM   4536 2HZ  LYS A 332      25.585 -31.049 -11.798  1.00  0.87           H
ATOM   4537 3HZ  LYS A 332      25.814 -32.232 -12.989  1.00  0.87           H
ATOM   4538  N   PHE A 333      32.916 -28.583 -10.470  1.00  0.91           N
ATOM   4539  H   PHE A 333      33.276 -29.439 -10.062  1.00  0.91           H
ATOM   4540  CA  PHE A 333      33.338 -27.334  -9.894  1.00  0.91           C
ATOM   4541  HA  PHE A 333      32.438 -26.661  -9.886  1.00  0.91           H
ATOM   4542  C   PHE A 333      34.489 -26.607 -10.618  1.00  0.91           C
ATOM   4543  O   PHE A 333      34.356 -25.433 -11.046  1.00  0.91           O
ATOM   4544  CB  PHE A 333      33.671 -27.587  -8.437  1.00  0.91           C
ATOM   4545 1HB  PHE A 333      32.787 -27.958  -7.970  1.00  0.91           H
ATOM   4546 2HB  PHE A 333      34.358 -28.406  -8.358  1.00  0.91           H
ATOM   4547  CG  PHE A 333      34.101 -26.428  -7.528  1.00  0.91           C
ATOM   4548  CD1 PHE A 333      33.151 -25.641  -6.839  1.00  0.91           C
ATOM   4549  HD1 PHE A 333      32.088 -25.838  -6.983  1.00  0.91           H
ATOM   4550  CD2 PHE A 333      35.457 -25.973  -7.564  1.00  0.91           C
ATOM   4551  HD2 PHE A 333      36.204 -26.544  -8.060  1.00  0.91           H
ATOM   4552  CE1 PHE A 333      33.605 -24.643  -5.914  1.00  0.91           C
ATOM   4553  HE1 PHE A 333      32.924 -24.193  -5.131  1.00  0.91           H
ATOM   4554  CE2 PHE A 333      35.895 -25.021  -6.666  1.00  0.91           C
ATOM   4555  HE2 PHE A 333      36.969 -24.709  -6.553  1.00  0.91           H
ATOM   4556  CZ  PHE A 333      35.003 -24.338  -5.828  1.00  0.91           C
ATOM   4557  HZ  PHE A 333      35.298 -23.673  -5.056  1.00  0.91           H
ATOM   4558  N   ILE A 334      35.580 -27.385 -11.054  1.00  0.92           N
ATOM   4559  H   ILE A 334      35.633 -28.326 -10.740  1.00  0.92           H
ATOM   4560  CA  ILE A 334      36.670 -26.867 -11.880  1.00  0.92           C
ATOM   4561  HA  ILE A 334      37.066 -25.902 -11.445  1.00  0.92           H
ATOM   4562  C   ILE A 334      36.148 -26.410 -13.268  1.00  0.92           C
ATOM   4563  O   ILE A 334      36.554 -25.375 -13.813  1.00  0.92           O
ATOM   4564  CB  ILE A 334      37.723 -28.005 -12.012  1.00  0.92           C
ATOM   4565  HB  ILE A 334      37.203 -28.877 -12.278  1.00  0.92           H
ATOM   4566  CG1 ILE A 334      38.651 -28.197 -10.729  1.00  0.92           C
ATOM   4567 1HG1 ILE A 334      39.525 -27.605 -10.842  1.00  0.92           H
ATOM   4568 2HG1 ILE A 334      38.151 -27.876  -9.808  1.00  0.92           H
ATOM   4569  CG2 ILE A 334      38.696 -27.619 -13.141  1.00  0.92           C
ATOM   4570 1HG2 ILE A 334      39.499 -28.326 -13.199  1.00  0.92           H
ATOM   4571 2HG2 ILE A 334      39.145 -26.616 -12.992  1.00  0.92           H
ATOM   4572 3HG2 ILE A 334      38.141 -27.659 -14.104  1.00  0.92           H
ATOM   4573  CD1 ILE A 334      38.979 -29.683 -10.565  1.00  0.92           C
ATOM   4574 1HD1 ILE A 334      39.553 -30.049 -11.392  1.00  0.92           H
ATOM   4575 2HD1 ILE A 334      38.104 -30.296 -10.348  1.00  0.92           H
ATOM   4576 3HD1 ILE A 334      39.528 -29.784  -9.616  1.00  0.92           H
ATOM   4577  N   ASN A 335      35.150 -27.079 -13.871  1.00  0.85           N
ATOM   4578  H   ASN A 335      34.846 -27.906 -13.425  1.00  0.85           H
ATOM   4579  CA  ASN A 335      34.522 -26.673 -15.143  1.00  0.85           C
ATOM   4580  HA  ASN A 335      35.102 -26.732 -16.069  1.00  0.85           H
ATOM   4581  C   ASN A 335      33.970 -25.192 -15.056  1.00  0.85           C
ATOM   4582  O   ASN A 335      33.770 -24.562 -16.066  1.00  0.85           O
ATOM   4583  CB  ASN A 335      33.360 -27.554 -15.202  1.00  0.85           C
ATOM   4584 1HB  ASN A 335      33.761 -28.534 -15.065  1.00  0.85           H
ATOM   4585 2HB  ASN A 335      32.726 -27.354 -14.348  1.00  0.85           H
ATOM   4586  CG  ASN A 335      32.702 -27.597 -16.521  1.00  0.85           C
ATOM   4587  OD1 ASN A 335      33.322 -27.794 -17.550  1.00  0.85           O
ATOM   4588  ND2 ASN A 335      31.413 -27.464 -16.522  1.00  0.85           N
ATOM   4589 1HD2 ASN A 335      30.962 -27.307 -17.440  1.00  0.85           H
ATOM   4590 2HD2 ASN A 335      30.962 -27.289 -15.664  1.00  0.85           H
ATOM   4591  N   ASP A 336      33.662 -24.637 -13.842  1.00  0.90           N
ATOM   4592  H   ASP A 336      33.907 -25.116 -12.982  1.00  0.90           H
ATOM   4593  CA  ASP A 336      33.121 -23.296 -13.608  1.00  0.90           C
ATOM   4594  HA  ASP A 336      32.676 -22.789 -14.510  1.00  0.90           H
ATOM   4595  C   ASP A 336      34.153 -22.243 -13.144  1.00  0.90           C
ATOM   4596  O   ASP A 336      34.225 -21.173 -13.638  1.00  0.90           O
ATOM   4597  CB  ASP A 336      31.937 -23.286 -12.589  1.00  0.90           C
ATOM   4598 1HB  ASP A 336      32.237 -23.661 -11.635  1.00  0.90           H
ATOM   4599 2HB  ASP A 336      31.576 -22.306 -12.337  1.00  0.90           H
ATOM   4600  CG  ASP A 336      30.748 -24.092 -13.090  1.00  0.90           C
ATOM   4601  OD1 ASP A 336      30.455 -24.270 -14.253  1.00  0.90           O
ATOM   4602  OD2 ASP A 336      29.843 -24.356 -12.241  1.00  0.90           O
ATOM   4603  N   TYR A 337      34.838 -22.520 -12.025  1.00  0.92           N
ATOM   4604  H   TYR A 337      34.747 -23.498 -11.706  1.00  0.92           H
ATOM   4605  CA  TYR A 337      35.834 -21.568 -11.430  1.00  0.92           C
ATOM   4606  HA  TYR A 337      35.416 -20.535 -11.579  1.00  0.92           H
ATOM   4607  C   TYR A 337      37.224 -21.536 -12.115  1.00  0.92           C
ATOM   4608  O   TYR A 337      38.040 -20.690 -11.786  1.00  0.92           O
ATOM   4609  CB  TYR A 337      35.889 -21.681  -9.841  1.00  0.92           C
ATOM   4610 1HB  TYR A 337      36.422 -22.604  -9.698  1.00  0.92           H
ATOM   4611 2HB  TYR A 337      36.410 -20.781  -9.368  1.00  0.92           H
ATOM   4612  CG  TYR A 337      34.464 -21.646  -9.247  1.00  0.92           C
ATOM   4613  CD1 TYR A 337      33.759 -22.804  -9.062  1.00  0.92           C
ATOM   4614  HD1 TYR A 337      34.243 -23.764  -9.067  1.00  0.92           H
ATOM   4615  CD2 TYR A 337      33.781 -20.386  -9.304  1.00  0.92           C
ATOM   4616  HD2 TYR A 337      34.370 -19.546  -9.652  1.00  0.92           H
ATOM   4617  CE1 TYR A 337      32.354 -22.775  -8.749  1.00  0.92           C
ATOM   4618  HE1 TYR A 337      31.679 -23.679  -8.661  1.00  0.92           H
ATOM   4619  CE2 TYR A 337      32.406 -20.344  -9.131  1.00  0.92           C
ATOM   4620  HE2 TYR A 337      31.895 -19.440  -9.294  1.00  0.92           H
ATOM   4621  CZ  TYR A 337      31.694 -21.534  -8.860  1.00  0.92           C
ATOM   4622  OH  TYR A 337      30.322 -21.475  -8.806  1.00  0.92           O
ATOM   4623  HH  TYR A 337      30.051 -20.561  -8.567  1.00  0.92           H
ATOM   4624  N   GLY A 338      37.371 -22.282 -13.197  1.00  0.91           N
ATOM   4625  H   GLY A 338      36.577 -22.891 -13.451  1.00  0.91           H
ATOM   4626  CA  GLY A 338      38.592 -22.367 -13.928  1.00  0.91           C
ATOM   4627 1HA  GLY A 338      38.463 -22.776 -14.959  1.00  0.91           H
ATOM   4628 2HA  GLY A 338      39.105 -21.426 -14.081  1.00  0.91           H
ATOM   4629  C   GLY A 338      39.590 -23.293 -13.214  1.00  0.91           C
ATOM   4630  O   GLY A 338      39.297 -23.984 -12.277  1.00  0.91           O
ATOM   4631  N   THR A 339      40.868 -23.121 -13.709  1.00  0.90           N
ATOM   4632  H   THR A 339      40.869 -22.543 -14.543  1.00  0.90           H
ATOM   4633  CA  THR A 339      42.092 -23.834 -13.189  1.00  0.90           C
ATOM   4634  HA  THR A 339      41.752 -24.625 -12.592  1.00  0.90           H
ATOM   4635  C   THR A 339      42.917 -22.967 -12.248  1.00  0.90           C
ATOM   4636  O   THR A 339      43.585 -23.472 -11.315  1.00  0.90           O
ATOM   4637  CB  THR A 339      42.918 -24.429 -14.339  1.00  0.90           C
ATOM   4638  HB  THR A 339      43.870 -24.808 -14.093  1.00  0.90           H
ATOM   4639  OG1 THR A 339      43.284 -23.466 -15.309  1.00  0.90           O
ATOM   4640  HG1 THR A 339      42.717 -22.717 -15.097  1.00  0.90           H
ATOM   4641  CG2 THR A 339      42.070 -25.487 -15.107  1.00  0.90           C
ATOM   4642 1HG2 THR A 339      42.564 -25.990 -15.957  1.00  0.90           H
ATOM   4643 2HG2 THR A 339      41.145 -24.978 -15.571  1.00  0.90           H
ATOM   4644 3HG2 THR A 339      41.761 -26.307 -14.589  1.00  0.90           H
ATOM   4645  N   HIS A 340      42.923 -21.664 -12.602  1.00  0.89           N
ATOM   4646  H   HIS A 340      42.263 -21.371 -13.292  1.00  0.89           H
ATOM   4647  CA  HIS A 340      43.747 -20.632 -11.913  1.00  0.89           C
ATOM   4648  HA  HIS A 340      44.075 -21.021 -10.979  1.00  0.89           H
ATOM   4649  C   HIS A 340      42.901 -19.279 -11.607  1.00  0.89           C
ATOM   4650  O   HIS A 340      41.948 -18.923 -12.338  1.00  0.89           O
ATOM   4651  CB  HIS A 340      44.964 -20.277 -12.794  1.00  0.89           C
ATOM   4652 1HB  HIS A 340      44.612 -20.003 -13.759  1.00  0.89           H
ATOM   4653 2HB  HIS A 340      45.411 -19.395 -12.381  1.00  0.89           H
ATOM   4654  CG  HIS A 340      45.963 -21.354 -12.987  1.00  0.89           C
ATOM   4655  ND1 HIS A 340      45.812 -22.404 -13.853  1.00  0.89           N
ATOM   4656  HD1 HIS A 340      45.008 -22.551 -14.450  1.00  0.89           H
ATOM   4657  CD2 HIS A 340      47.151 -21.517 -12.273  1.00  0.89           C
ATOM   4658  HD2 HIS A 340      47.559 -20.866 -11.560  1.00  0.89           H
ATOM   4659  CE1 HIS A 340      46.794 -23.282 -13.665  1.00  0.89           C
ATOM   4660  HE1 HIS A 340      46.880 -24.178 -14.212  1.00  0.89           H
ATOM   4661  NE2 HIS A 340      47.618 -22.772 -12.784  1.00  0.89           N
ATOM   4662  N   TYR A 341      43.179 -18.639 -10.479  1.00  0.88           N
ATOM   4663  H   TYR A 341      43.989 -19.000  -9.993  1.00  0.88           H
ATOM   4664  CA  TYR A 341      42.606 -17.364 -10.018  1.00  0.88           C
ATOM   4665  HA  TYR A 341      41.747 -17.072 -10.680  1.00  0.88           H
ATOM   4666  C   TYR A 341      43.777 -16.295 -10.207  1.00  0.88           C
ATOM   4667  O   TYR A 341      44.954 -16.629 -10.169  1.00  0.88           O
ATOM   4668  CB  TYR A 341      41.983 -17.409  -8.598  1.00  0.88           C
ATOM   4669 1HB  TYR A 341      41.445 -16.465  -8.463  1.00  0.88           H
ATOM   4670 2HB  TYR A 341      41.226 -18.148  -8.545  1.00  0.88           H
ATOM   4671  CG  TYR A 341      42.892 -17.506  -7.427  1.00  0.88           C
ATOM   4672  CD1 TYR A 341      43.096 -16.383  -6.628  1.00  0.88           C
ATOM   4673  HD1 TYR A 341      42.542 -15.415  -6.747  1.00  0.88           H
ATOM   4674  CD2 TYR A 341      43.587 -18.665  -7.154  1.00  0.88           C
ATOM   4675  HD2 TYR A 341      43.429 -19.569  -7.759  1.00  0.88           H
ATOM   4676  CE1 TYR A 341      44.026 -16.423  -5.528  1.00  0.88           C
ATOM   4677  HE1 TYR A 341      44.147 -15.639  -4.837  1.00  0.88           H
ATOM   4678  CE2 TYR A 341      44.574 -18.640  -6.167  1.00  0.88           C
ATOM   4679  HE2 TYR A 341      45.113 -19.483  -5.855  1.00  0.88           H
ATOM   4680  CZ  TYR A 341      44.849 -17.516  -5.359  1.00  0.88           C
ATOM   4681  OH  TYR A 341      45.663 -17.681  -4.285  1.00  0.88           O
ATOM   4682  HH  TYR A 341      45.595 -17.111  -3.543  1.00  0.88           H
ATOM   4683  N   ILE A 342      43.338 -15.045 -10.497  1.00  0.88           N
ATOM   4684  H   ILE A 342      42.343 -14.762 -10.452  1.00  0.88           H
ATOM   4685  CA  ILE A 342      44.267 -13.877 -10.606  1.00  0.88           C
ATOM   4686  HA  ILE A 342      45.163 -14.169 -11.204  1.00  0.88           H
ATOM   4687  C   ILE A 342      44.663 -13.491  -9.209  1.00  0.88           C
ATOM   4688  O   ILE A 342      43.799 -13.213  -8.407  1.00  0.88           O
ATOM   4689  CB  ILE A 342      43.743 -12.591 -11.266  1.00  0.88           C
ATOM   4690  HB  ILE A 342      42.742 -12.527 -10.835  1.00  0.88           H
ATOM   4691  CG1 ILE A 342      43.553 -12.903 -12.727  1.00  0.88           C
ATOM   4692 1HG1 ILE A 342      44.563 -12.743 -13.124  1.00  0.88           H
ATOM   4693 2HG1 ILE A 342      43.259 -13.913 -12.954  1.00  0.88           H
ATOM   4694  CG2 ILE A 342      44.474 -11.258 -11.071  1.00  0.88           C
ATOM   4695 1HG2 ILE A 342      44.092 -10.486 -11.762  1.00  0.88           H
ATOM   4696 2HG2 ILE A 342      45.545 -11.333 -11.318  1.00  0.88           H
ATOM   4697 3HG2 ILE A 342      44.518 -11.010 -10.025  1.00  0.88           H
ATOM   4698  CD1 ILE A 342      42.634 -12.094 -13.632  1.00  0.88           C
ATOM   4699 1HD1 ILE A 342      42.725 -12.442 -14.695  1.00  0.88           H
ATOM   4700 2HD1 ILE A 342      42.790 -11.063 -13.600  1.00  0.88           H
ATOM   4701 3HD1 ILE A 342      41.592 -12.164 -13.286  1.00  0.88           H
ATOM   4702  N   THR A 343      45.954 -13.167  -8.958  1.00  0.87           N
ATOM   4703  H   THR A 343      46.588 -13.496  -9.762  1.00  0.87           H
ATOM   4704  CA  THR A 343      46.585 -12.529  -7.764  1.00  0.87           C
ATOM   4705  HA  THR A 343      45.829 -12.408  -6.952  1.00  0.87           H
ATOM   4706  C   THR A 343      47.113 -11.124  -7.972  1.00  0.87           C
ATOM   4707  O   THR A 343      47.203 -10.427  -6.952  1.00  0.87           O
ATOM   4708  CB  THR A 343      47.744 -13.387  -7.187  1.00  0.87           C
ATOM   4709  HB  THR A 343      47.952 -13.003  -6.207  1.00  0.87           H
ATOM   4710  OG1 THR A 343      48.825 -13.462  -8.014  1.00  0.87           O
ATOM   4711  HG1 THR A 343      49.478 -14.122  -7.716  1.00  0.87           H
ATOM   4712  CG2 THR A 343      47.303 -14.888  -7.007  1.00  0.87           C
ATOM   4713 1HG2 THR A 343      47.015 -15.471  -7.907  1.00  0.87           H
ATOM   4714 2HG2 THR A 343      46.430 -14.910  -6.331  1.00  0.87           H
ATOM   4715 3HG2 THR A 343      48.101 -15.360  -6.512  1.00  0.87           H
ATOM   4716  N   SER A 344      47.565 -10.725  -9.195  1.00  0.86           N
ATOM   4717  H   SER A 344      47.579 -11.387  -9.915  1.00  0.86           H
ATOM   4718  CA  SER A 344      48.092  -9.380  -9.484  1.00  0.86           C
ATOM   4719  HA  SER A 344      47.409  -8.703  -8.948  1.00  0.86           H
ATOM   4720  C   SER A 344      47.977  -9.006 -11.033  1.00  0.86           C
ATOM   4721  O   SER A 344      48.233  -9.964 -11.781  1.00  0.86           O
ATOM   4722  CB  SER A 344      49.583  -9.298  -9.115  1.00  0.86           C
ATOM   4723 1HB  SER A 344      49.805  -9.687  -8.046  1.00  0.86           H
ATOM   4724 2HB  SER A 344      50.250  -9.835  -9.745  1.00  0.86           H
ATOM   4725  OG  SER A 344      49.965  -7.958  -9.192  1.00  0.86           O
ATOM   4726  HG  SER A 344      50.967  -7.987  -9.208  1.00  0.86           H
ATOM   4727  N   GLY A 345      47.765  -7.729 -11.411  1.00  0.88           N
ATOM   4728  H   GLY A 345      47.626  -6.962 -10.766  1.00  0.88           H
ATOM   4729  CA  GLY A 345      48.122  -7.398 -12.814  1.00  0.88           C
ATOM   4730 1HA  GLY A 345      49.106  -7.710 -13.025  1.00  0.88           H
ATOM   4731 2HA  GLY A 345      47.479  -7.967 -13.525  1.00  0.88           H
ATOM   4732  C   GLY A 345      48.068  -5.953 -13.281  1.00  0.88           C
ATOM   4733  O   GLY A 345      48.225  -5.042 -12.446  1.00  0.88           O
ATOM   4734  N   SER A 346      47.693  -5.746 -14.569  1.00  0.85           N
ATOM   4735  H   SER A 346      47.570  -6.542 -15.136  1.00  0.85           H
ATOM   4736  CA  SER A 346      47.509  -4.487 -15.289  1.00  0.85           C
ATOM   4737  HA  SER A 346      47.282  -3.802 -14.451  1.00  0.85           H
ATOM   4738  C   SER A 346      46.282  -4.455 -16.188  1.00  0.85           C
ATOM   4739  O   SER A 346      46.054  -5.524 -16.863  1.00  0.85           O
ATOM   4740  CB  SER A 346      48.762  -4.011 -15.979  1.00  0.85           C
ATOM   4741 1HB  SER A 346      49.529  -4.044 -15.114  1.00  0.85           H
ATOM   4742 2HB  SER A 346      49.044  -4.679 -16.742  1.00  0.85           H
ATOM   4743  OG  SER A 346      48.643  -2.674 -16.471  1.00  0.85           O
ATOM   4744  HG  SER A 346      48.384  -2.044 -15.749  1.00  0.85           H
ATOM   4745  N   MET A 347      45.519  -3.373 -16.109  1.00  0.85           N
ATOM   4746  H   MET A 347      45.855  -2.636 -15.485  1.00  0.85           H
ATOM   4747  CA  MET A 347      44.320  -3.041 -16.985  1.00  0.85           C
ATOM   4748  HA  MET A 347      43.936  -4.035 -17.309  1.00  0.85           H
ATOM   4749  C   MET A 347      44.581  -2.181 -18.222  1.00  0.85           C
ATOM   4750  O   MET A 347      45.504  -1.321 -18.222  1.00  0.85           O
ATOM   4751  CB  MET A 347      43.289  -2.312 -16.115  1.00  0.85           C
ATOM   4752 1HB  MET A 347      43.613  -1.340 -15.817  1.00  0.85           H
ATOM   4753 2HB  MET A 347      42.383  -2.068 -16.624  1.00  0.85           H
ATOM   4754  CG  MET A 347      42.838  -3.058 -14.840  1.00  0.85           C
ATOM   4755 1HG  MET A 347      43.703  -3.298 -14.217  1.00  0.85           H
ATOM   4756 2HG  MET A 347      42.125  -2.475 -14.255  1.00  0.85           H
ATOM   4757  SD  MET A 347      41.955  -4.604 -15.223  1.00  0.85           S
ATOM   4758  CE  MET A 347      41.221  -5.118 -13.622  1.00  0.85           C
ATOM   4759 1HE  MET A 347      40.302  -5.756 -13.751  1.00  0.85           H
ATOM   4760 2HE  MET A 347      40.946  -4.199 -13.146  1.00  0.85           H
ATOM   4761 3HE  MET A 347      41.948  -5.647 -12.930  1.00  0.85           H
ATOM   4762  N   GLY A 348      43.821  -2.347 -19.275  1.00  0.83           N
ATOM   4763  H   GLY A 348      43.162  -3.127 -19.384  1.00  0.83           H
ATOM   4764  CA  GLY A 348      43.895  -1.427 -20.376  1.00  0.83           C
ATOM   4765 1HA  GLY A 348      43.497  -0.459 -20.061  1.00  0.83           H
ATOM   4766 2HA  GLY A 348      44.928  -1.324 -20.706  1.00  0.83           H
ATOM   4767  C   GLY A 348      43.129  -1.955 -21.631  1.00  0.83           C
ATOM   4768  O   GLY A 348      42.084  -2.577 -21.374  1.00  0.83           O
ATOM   4769  N   GLY A 349      43.710  -1.772 -22.860  1.00  0.82           N
ATOM   4770  H   GLY A 349      44.622  -1.366 -22.863  1.00  0.82           H
ATOM   4771  CA  GLY A 349      43.093  -2.233 -24.086  1.00  0.82           C
ATOM   4772 1HA  GLY A 349      42.629  -3.173 -23.931  1.00  0.82           H
ATOM   4773 2HA  GLY A 349      42.247  -1.644 -24.287  1.00  0.82           H
ATOM   4774  C   GLY A 349      44.119  -2.490 -25.255  1.00  0.82           C
ATOM   4775  O   GLY A 349      45.296  -2.093 -25.310  1.00  0.82           O
ATOM   4776  N   ILE A 350      43.539  -3.088 -26.322  1.00  0.75           N
ATOM   4777  H   ILE A 350      42.527  -3.245 -26.229  1.00  0.75           H
ATOM   4778  CA  ILE A 350      44.154  -3.555 -27.535  1.00  0.75           C
ATOM   4779  HA  ILE A 350      45.186  -3.222 -27.588  1.00  0.75           H
ATOM   4780  C   ILE A 350      43.413  -2.806 -28.689  1.00  0.75           C
ATOM   4781  O   ILE A 350      42.175  -2.870 -28.810  1.00  0.75           O
ATOM   4782  CB  ILE A 350      44.102  -5.071 -27.545  1.00  0.75           C
ATOM   4783  HB  ILE A 350      43.055  -5.375 -27.575  1.00  0.75           H
ATOM   4784  CG1 ILE A 350      44.705  -5.930 -26.365  1.00  0.75           C
ATOM   4785 1HG1 ILE A 350      44.251  -5.571 -25.505  1.00  0.75           H
ATOM   4786 2HG1 ILE A 350      44.412  -6.969 -26.480  1.00  0.75           H
ATOM   4787  CG2 ILE A 350      44.666  -5.572 -28.862  1.00  0.75           C
ATOM   4788 1HG2 ILE A 350      44.355  -6.614 -28.920  1.00  0.75           H
ATOM   4789 2HG2 ILE A 350      45.736  -5.599 -28.745  1.00  0.75           H
ATOM   4790 3HG2 ILE A 350      44.326  -5.130 -29.780  1.00  0.75           H
ATOM   4791  CD1 ILE A 350      46.253  -5.753 -26.125  1.00  0.75           C
ATOM   4792 1HD1 ILE A 350      46.877  -6.371 -26.753  1.00  0.75           H
ATOM   4793 2HD1 ILE A 350      46.526  -6.076 -25.108  1.00  0.75           H
ATOM   4794 3HD1 ILE A 350      46.514  -4.739 -26.113  1.00  0.75           H
ATOM   4795  N   TYR A 351      44.140  -2.128 -29.557  1.00  0.72           N
ATOM   4796  H   TYR A 351      45.162  -2.126 -29.326  1.00  0.72           H
ATOM   4797  CA  TYR A 351      43.625  -1.624 -30.835  1.00  0.72           C
ATOM   4798  HA  TYR A 351      42.625  -1.958 -31.011  1.00  0.72           H
ATOM   4799  C   TYR A 351      44.444  -2.185 -32.060  1.00  0.72           C
ATOM   4800  O   TYR A 351      45.659  -2.011 -32.264  1.00  0.72           O
ATOM   4801  CB  TYR A 351      43.601  -0.050 -30.721  1.00  0.72           C
ATOM   4802 1HB  TYR A 351      43.010   0.164 -29.807  1.00  0.72           H
ATOM   4803 2HB  TYR A 351      44.637   0.198 -30.599  1.00  0.72           H
ATOM   4804  CG  TYR A 351      43.146   0.879 -31.848  1.00  0.72           C
ATOM   4805  CD1 TYR A 351      41.951   1.664 -31.694  1.00  0.72           C
ATOM   4806  HD1 TYR A 351      41.256   1.321 -30.934  1.00  0.72           H
ATOM   4807  CD2 TYR A 351      44.017   1.281 -32.849  1.00  0.72           C
ATOM   4808  HD2 TYR A 351      44.996   0.839 -32.877  1.00  0.72           H
ATOM   4809  CE1 TYR A 351      41.697   2.762 -32.524  1.00  0.72           C
ATOM   4810  HE1 TYR A 351      40.767   3.349 -32.436  1.00  0.72           H
ATOM   4811  CE2 TYR A 351      43.811   2.376 -33.716  1.00  0.72           C
ATOM   4812  HE2 TYR A 351      44.448   2.587 -34.482  1.00  0.72           H
ATOM   4813  CZ  TYR A 351      42.626   3.097 -33.553  1.00  0.72           C
ATOM   4814  OH  TYR A 351      42.428   4.159 -34.292  1.00  0.72           O
ATOM   4815  HH  TYR A 351      41.459   4.265 -34.518  1.00  0.72           H
ATOM   4816  N   GLU A 352      43.844  -3.104 -32.855  1.00  0.75           N
ATOM   4817  H   GLU A 352      42.895  -3.312 -32.708  1.00  0.75           H
ATOM   4818  CA  GLU A 352      44.463  -3.889 -33.931  1.00  0.75           C
ATOM   4819  HA  GLU A 352      45.379  -3.430 -34.317  1.00  0.75           H
ATOM   4820  C   GLU A 352      43.411  -3.992 -35.015  1.00  0.75           C
ATOM   4821  O   GLU A 352      42.254  -4.180 -34.706  1.00  0.75           O
ATOM   4822  CB  GLU A 352      44.952  -5.257 -33.360  1.00  0.75           C
ATOM   4823 1HB  GLU A 352      45.846  -5.041 -32.727  1.00  0.75           H
ATOM   4824 2HB  GLU A 352      44.129  -5.751 -32.852  1.00  0.75           H
ATOM   4825  CG  GLU A 352      45.428  -6.325 -34.485  1.00  0.75           C
ATOM   4826 1HG  GLU A 352      44.620  -6.656 -35.155  1.00  0.75           H
ATOM   4827 2HG  GLU A 352      46.279  -5.997 -35.094  1.00  0.75           H
ATOM   4828  CD  GLU A 352      45.925  -7.637 -33.743  1.00  0.75           C
ATOM   4829  OE1 GLU A 352      45.735  -8.679 -34.457  1.00  0.75           O
ATOM   4830  OE2 GLU A 352      46.507  -7.659 -32.643  1.00  0.75           O
ATOM   4831  N   TYR A 353      43.843  -3.944 -36.291  1.00  0.77           N
ATOM   4832  H   TYR A 353      44.879  -3.857 -36.515  1.00  0.77           H
ATOM   4833  CA  TYR A 353      42.952  -4.006 -37.455  1.00  0.77           C
ATOM   4834  HA  TYR A 353      42.024  -4.498 -37.240  1.00  0.77           H
ATOM   4835  C   TYR A 353      43.722  -4.749 -38.615  1.00  0.77           C
ATOM   4836  O   TYR A 353      44.939  -4.541 -38.786  1.00  0.77           O
ATOM   4837  CB  TYR A 353      42.541  -2.557 -37.950  1.00  0.77           C
ATOM   4838 1HB  TYR A 353      43.419  -1.894 -38.164  1.00  0.77           H
ATOM   4839 2HB  TYR A 353      42.189  -2.639 -38.957  1.00  0.77           H
ATOM   4840  CG  TYR A 353      41.532  -1.721 -37.121  1.00  0.77           C
ATOM   4841  CD1 TYR A 353      41.994  -0.805 -36.176  1.00  0.77           C
ATOM   4842  HD1 TYR A 353      43.073  -0.728 -36.090  1.00  0.77           H
ATOM   4843  CD2 TYR A 353      40.117  -1.802 -37.287  1.00  0.77           C
ATOM   4844  HD2 TYR A 353      39.763  -2.493 -38.048  1.00  0.77           H
ATOM   4845  CE1 TYR A 353      41.208   0.093 -35.412  1.00  0.77           C
ATOM   4846  HE1 TYR A 353      41.667   0.757 -34.720  1.00  0.77           H
ATOM   4847  CE2 TYR A 353      39.246  -1.020 -36.435  1.00  0.77           C
ATOM   4848  HE2 TYR A 353      38.193  -1.044 -36.619  1.00  0.77           H
ATOM   4849  CZ  TYR A 353      39.803  -0.010 -35.560  1.00  0.77           C
ATOM   4850  OH  TYR A 353      38.902   0.621 -34.779  1.00  0.77           O
ATOM   4851  HH  TYR A 353      38.170   0.092 -34.493  1.00  0.77           H
ATOM   4852  N   ILE A 354      43.024  -5.671 -39.308  1.00  0.82           N
ATOM   4853  H   ILE A 354      42.028  -5.740 -39.114  1.00  0.82           H
ATOM   4854  CA  ILE A 354      43.429  -6.425 -40.521  1.00  0.82           C
ATOM   4855  HA  ILE A 354      44.507  -6.148 -40.829  1.00  0.82           H
ATOM   4856  C   ILE A 354      42.632  -5.820 -41.679  1.00  0.82           C
ATOM   4857  O   ILE A 354      41.403  -5.812 -41.705  1.00  0.82           O
ATOM   4858  CB  ILE A 354      43.282  -8.000 -40.327  1.00  0.82           C
ATOM   4859  HB  ILE A 354      44.248  -8.280 -39.792  1.00  0.82           H
ATOM   4860  CG1 ILE A 354      43.300  -8.796 -41.660  1.00  0.82           C
ATOM   4861 1HG1 ILE A 354      43.085  -9.794 -41.418  1.00  0.82           H
ATOM   4862 2HG1 ILE A 354      42.402  -8.405 -42.152  1.00  0.82           H
ATOM   4863  CG2 ILE A 354      42.013  -8.294 -39.495  1.00  0.82           C
ATOM   4864 1HG2 ILE A 354      41.213  -7.660 -39.823  1.00  0.82           H
ATOM   4865 2HG2 ILE A 354      42.128  -8.254 -38.402  1.00  0.82           H
ATOM   4866 3HG2 ILE A 354      41.536  -9.309 -39.634  1.00  0.82           H
ATOM   4867  CD1 ILE A 354      44.501  -8.578 -42.547  1.00  0.82           C
ATOM   4868 1HD1 ILE A 354      44.465  -7.663 -43.051  1.00  0.82           H
ATOM   4869 2HD1 ILE A 354      44.420  -9.303 -43.439  1.00  0.82           H
ATOM   4870 3HD1 ILE A 354      45.392  -8.824 -42.025  1.00  0.82           H
ATOM   4871  N   LEU A 355      43.395  -5.441 -42.730  1.00  0.83           N
ATOM   4872  H   LEU A 355      44.488  -5.512 -42.712  1.00  0.83           H
ATOM   4873  CA  LEU A 355      42.773  -4.890 -44.009  1.00  0.83           C
ATOM   4874  HA  LEU A 355      41.642  -4.803 -43.837  1.00  0.83           H
ATOM   4875  C   LEU A 355      42.953  -5.796 -45.208  1.00  0.83           C
ATOM   4876  O   LEU A 355      43.854  -6.653 -45.277  1.00  0.83           O
ATOM   4877  CB  LEU A 355      43.456  -3.612 -44.304  1.00  0.83           C
ATOM   4878 1HB  LEU A 355      44.554  -3.818 -44.436  1.00  0.83           H
ATOM   4879 2HB  LEU A 355      43.179  -3.304 -45.235  1.00  0.83           H
ATOM   4880  CG  LEU A 355      43.392  -2.488 -43.276  1.00  0.83           C
ATOM   4881  HG  LEU A 355      42.410  -2.371 -42.788  1.00  0.83           H
ATOM   4882  CD1 LEU A 355      44.476  -2.344 -42.181  1.00  0.83           C
ATOM   4883 1HD1 LEU A 355      44.512  -3.138 -41.468  1.00  0.83           H
ATOM   4884 2HD1 LEU A 355      44.253  -1.476 -41.555  1.00  0.83           H
ATOM   4885 3HD1 LEU A 355      45.438  -2.156 -42.603  1.00  0.83           H
ATOM   4886  CD2 LEU A 355      43.567  -1.181 -44.050  1.00  0.83           C
ATOM   4887 1HD2 LEU A 355      43.559  -0.297 -43.392  1.00  0.83           H
ATOM   4888 2HD2 LEU A 355      42.867  -1.123 -44.874  1.00  0.83           H
ATOM   4889 3HD2 LEU A 355      44.579  -1.125 -44.440  1.00  0.83           H
ATOM   4890  N   VAL A 356      42.160  -5.578 -46.263  1.00  0.83           N
ATOM   4891  H   VAL A 356      41.399  -4.965 -46.085  1.00  0.83           H
ATOM   4892  CA  VAL A 356      42.315  -6.267 -47.559  1.00  0.83           C
ATOM   4893  HA  VAL A 356      43.346  -6.701 -47.614  1.00  0.83           H
ATOM   4894  C   VAL A 356      42.323  -5.195 -48.681  1.00  0.83           C
ATOM   4895  O   VAL A 356      41.487  -4.329 -48.703  1.00  0.83           O
ATOM   4896  CB  VAL A 356      41.250  -7.329 -47.766  1.00  0.83           C
ATOM   4897  HB  VAL A 356      40.287  -6.796 -47.635  1.00  0.83           H
ATOM   4898  CG1 VAL A 356      41.216  -8.015 -49.117  1.00  0.83           C
ATOM   4899 1HG1 VAL A 356      40.253  -8.583 -49.173  1.00  0.83           H
ATOM   4900 2HG1 VAL A 356      42.084  -8.685 -49.291  1.00  0.83           H
ATOM   4901 3HG1 VAL A 356      41.233  -7.239 -49.848  1.00  0.83           H
ATOM   4902  CG2 VAL A 356      41.379  -8.388 -46.708  1.00  0.83           C
ATOM   4903 1HG2 VAL A 356      40.936  -8.004 -45.818  1.00  0.83           H
ATOM   4904 2HG2 VAL A 356      42.413  -8.712 -46.539  1.00  0.83           H
ATOM   4905 3HG2 VAL A 356      40.887  -9.250 -47.024  1.00  0.83           H
ATOM   4906  N   ILE A 357      43.121  -5.346 -49.718  1.00  0.80           N
ATOM   4907  H   ILE A 357      43.782  -6.156 -49.691  1.00  0.80           H
ATOM   4908  CA  ILE A 357      43.333  -4.477 -50.849  1.00  0.80           C
ATOM   4909  HA  ILE A 357      42.561  -3.738 -50.710  1.00  0.80           H
ATOM   4910  C   ILE A 357      43.115  -5.274 -52.180  1.00  0.80           C
ATOM   4911  O   ILE A 357      43.362  -6.475 -52.224  1.00  0.80           O
ATOM   4912  CB  ILE A 357      44.743  -3.909 -50.713  1.00  0.80           C
ATOM   4913  HB  ILE A 357      45.439  -4.728 -50.476  1.00  0.80           H
ATOM   4914  CG1 ILE A 357      44.771  -2.859 -49.618  1.00  0.80           C
ATOM   4915 1HG1 ILE A 357      44.388  -1.878 -49.979  1.00  0.80           H
ATOM   4916 2HG1 ILE A 357      44.253  -3.241 -48.790  1.00  0.80           H
ATOM   4917  CG2 ILE A 357      45.231  -3.242 -52.042  1.00  0.80           C
ATOM   4918 1HG2 ILE A 357      46.111  -2.602 -51.877  1.00  0.80           H
ATOM   4919 2HG2 ILE A 357      44.393  -2.731 -52.449  1.00  0.80           H
ATOM   4920 3HG2 ILE A 357      45.443  -4.044 -52.755  1.00  0.80           H
ATOM   4921  CD1 ILE A 357      46.177  -2.550 -49.007  1.00  0.80           C
ATOM   4922 1HD1 ILE A 357      46.434  -3.303 -48.282  1.00  0.80           H
ATOM   4923 2HD1 ILE A 357      46.214  -1.589 -48.461  1.00  0.80           H
ATOM   4924 3HD1 ILE A 357      46.899  -2.520 -49.852  1.00  0.80           H
ATOM   4925  N   ASP A 358      42.544  -4.657 -53.233  1.00  0.78           N
ATOM   4926  H   ASP A 358      42.237  -3.704 -53.147  1.00  0.78           H
[truncated: 1,140,597 more chars]
