# Supplementary material for: Ultra-rare complement factor 8 coding variants in families with age-related macular degeneration
Source: iScience. 2023 Apr 3;26(4):106417. doi: 10.1016/j.isci.2023.106417 (PMC10156737; doi:10.1016/j.isci.2023.106417)
Supplement: Data S2. Computational model of C8 structure, related to Figure 3 [file mmc3.zip › C8-R444H-500ps.pdb]

REMARK YASARA *************************************************************
REMARK YASARA *                                                           *
REMARK YASARA *                     Y  A  S  A  R  A                      *
REMARK YASARA *                                                           *
REMARK YASARA *   Yet Another Scientific Artificial Reality Application   *
REMARK YASARA *                                                           *
REMARK YASARA *            MOLECULE STRUCTURE FILE, PDB FORMAT            *
REMARK YASARA *                                                           *
REMARK YASARA * Just use YASARA every day to make your questions go away! *
REMARK YASARA *                                                           *
REMARK YASARA *                      www.YASARA.org                       *
REMARK YASARA *                                                           *
REMARK YASARA *************************************************************
REMARK YASARA
REMARK YASARA Written on:        Thu Dec 09 20:36:57 2021
REMARK YASARA Number of models: 1
REMARK YASARA Number of atoms:   19245
REMARK YASARA Please address questions or suggestions to: Eliza@yasara.org
REMARK YASARA
SEQRES   1 A  544  CYS GLN LEU SER ASN TRP SER GLU TRP THR ASP CYS PHE 
SEQRES   2 A  544  PRO CYS GLN ASP LYS LYS TYR ARG HIS ARG SER LEU LEU 
SEQRES   3 A  544  GLN PRO ASN LYS PHE GLY GLY THR ILE CYS SER GLY ASP 
SEQRES   4 A  544  ILE TRP ASP GLN ALA SER CYS SER SER SER THR THR CYS 
SEQRES   5 A  544  VAL ARG GLN ALA GLN CYS GLY GLN ASP PHE GLN CYS LYS 
SEQRES   6 A  544  GLU THR GLY ARG CYS LEU LYS ARG HIS LEU VAL CYS ASN 
SEQRES   7 A  544  GLY ASP GLN ASP CYS LEU ASP GLY SER ASP GLU ASP ASP 
SEQRES   8 A  544  CYS GLU ASP VAL ARG ALA ILE ASP GLU ASP CYS SER GLN 
SEQRES   9 A  544  TYR GLU PRO ILE PRO GLY SER GLN LYS ALA ALA LEU GLY 
SEQRES  10 A  544  TYR ASN ILE LEU THR GLN GLU ASP ALA GLN SER VAL TYR 
SEQRES  11 A  544  ASP ALA SER TYR TYR GLY GLY GLN CYS GLU THR VAL TYR 
SEQRES  12 A  544  ASN GLY GLU TRP ARG GLU LEU ARG TYR ASP SER THR CYS 
SEQRES  13 A  544  GLU ARG LEU TYR TYR GLY ASP ASP GLU LYS TYR PHE ARG 
SEQRES  14 A  544  LYS PRO TYR ASN PHE LEU LYS TYR HIS PHE GLU ALA LEU 
SEQRES  15 A  544  ALA ASP THR GLY ILE SER SER GLU PHE TYR ASP ASN ALA 
SEQRES  16 A  544  ASN ASP LEU LEU SER LYS VAL LYS LYS ASP LYS SER ASP 
SEQRES  17 A  544  SER PHE GLY VAL THR ILE GLY ILE GLY PRO ALA GLY SER 
SEQRES  18 A  544  PRO LEU LEU VAL GLY VAL GLY VAL SER HIS SER GLN ASP 
SEQRES  19 A  544  THR SER PHE LEU ASN GLU LEU ASN LYS TYR ASN GLU LYS 
SEQRES  20 A  544  LYS PHE ILE PHE THR ARG ILE PHE THR LYS VAL GLN THR 
SEQRES  21 A  544  ALA HIS PHE LYS MET ARG LYS ASP ASP ILE MET LEU ASP 
SEQRES  22 A  544  GLU GLY MET LEU GLN SER LEU MET GLU LEU PRO ASP GLN 
SEQRES  23 A  544  TYR ASN TYR GLY MET TYR ALA LYS PHE ILE ASN ASP TYR 
SEQRES  24 A  544  GLY THR HIS TYR ILE THR SER GLY SER MET GLY GLY ILE 
SEQRES  25 A  544  TYR GLU TYR ILE LEU VAL ILE ASP LYS ALA LYS MET GLU 
SEQRES  26 A  544  SER LEU GLY ILE THR SER ARG ASP ILE THR THR CYS PHE 
SEQRES  27 A  544  GLY GLY SER LEU GLY ILE GLN TYR GLU ASP LYS ILE ASN 
SEQRES  28 A  544  VAL GLY GLY GLY LEU SER GLY ASP HIS CYS LYS LYS PHE 
SEQRES  29 A  544  GLY GLY GLY LYS THR GLU ARG ALA ARG LYS ALA MET ALA 
SEQRES  30 A  544  VAL GLU ASP ILE ILE SER ARG VAL ARG GLY GLY SER SER 
SEQRES  31 A  544  GLY TRP SER GLY GLY LEU ALA GLN ASN ARG SER THR ILE 
SEQRES  32 A  544  THR TYR HIS SER TRP GLY ARG SER LEU LYS TYR ASN PRO 
SEQRES  33 A  544  VAL VAL ILE ASP PHE GLU MET GLN PRO ILE HIS GLU VAL 
SEQRES  34 A  544  LEU ARG HIS THR SER LEU GLY PRO LEU GLU ALA LYS ARG 
SEQRES  35 A  544  GLN ASN LEU ARG ARG ALA LEU ASP GLN TYR LEU MET GLU 
SEQRES  36 A  544  PHE ASN ALA CYS ARG CYS GLY PRO CYS PHE ASN ASN GLY 
SEQRES  37 A  544  VAL PRO ILE LEU GLU GLY THR SER CYS ARG CYS GLN CYS 
SEQRES  38 A  544  ARG LEU GLY SER LEU GLY ALA ALA CYS GLU GLN THR GLN 
SEQRES  39 A  544  THR GLU GLY ALA LYS ALA ASP GLY SER TRP SER CYS TRP 
SEQRES  40 A  544  SER SER TRP SER VAL CYS ARG ALA GLY ILE GLN GLU ARG 
SEQRES  41 A  544  ARG ARG GLU CYS ASP ASN PRO ALA PRO GLN ASN GLY GLY 
SEQRES  42 A  544  ALA SER CYS PRO GLY ARG LYS VAL GLN THR GLN 
SEQRES   1 B  530  MET PRO ILE ASP CYS GLU LEU SER SER TRP SER SER TRP 
SEQRES   2 B  530  THR THR CYS ASP PRO CYS GLN LYS LYS ARG TYR ARG TYR 
SEQRES   3 B  530  ALA TYR LEU LEU GLN PRO SER GLN PHE HIS GLY GLU PRO 
SEQRES   4 B  530  CYS ASN PHE SER ASP LYS GLU VAL GLU ASP CYS VAL THR 
SEQRES   5 B  530  ASN ARG PRO CYS ARG SER GLN VAL ARG CYS GLU GLY PHE 
SEQRES   6 B  530  VAL CYS ALA GLN THR GLY ARG CYS VAL ASN ARG ARG LEU 
SEQRES   7 B  530  LEU CYS ASN GLY ASP ASN ASP CYS GLY ASP GLN SER ASP 
SEQRES   8 B  530  GLU ALA ASN CYS ARG ARG ILE TYR LYS LYS CYS GLN HIS 
SEQRES   9 B  530  GLU MET ASP GLN TYR TRP GLY ILE GLY SER LEU ALA SER 
SEQRES  10 B  530  GLY ILE ASN LEU PHE THR ASN SER PHE GLU GLY PRO VAL 
SEQRES  11 B  530  LEU ASP HIS ARG TYR TYR ALA GLY GLY CYS SER PRO HIS 
SEQRES  12 B  530  TYR ILE LEU ASN THR ARG PHE ARG LYS PRO TYR ASN VAL 
SEQRES  13 B  530  GLU SER TYR THR PRO GLN THR GLN GLY LYS TYR GLU PHE 
SEQRES  14 B  530  ILE LEU LYS GLU TYR GLU SER TYR SER ASP PHE GLU ARG 
SEQRES  15 B  530  ASN VAL THR GLU LYS MET ALA SER LYS SER GLY PHE SER 
SEQRES  16 B  530  PHE GLY PHE LYS ILE PRO GLY ILE PHE GLU LEU GLY ILE 
SEQRES  17 B  530  SER SER GLN SER ASP ARG GLY LYS HIS TYR ILE ARG ARG 
SEQRES  18 B  530  THR LYS ARG PHE SER HIS THR LYS SER VAL PHE LEU HIS 
SEQRES  19 B  530  ALA ARG SER ASP LEU GLU VAL ALA HIS TYR LYS LEU LYS 
SEQRES  20 B  530  PRO ARG SER LEU MET LEU HIS TYR GLU PHE LEU GLN ARG 
SEQRES  21 B  530  VAL LYS ARG LEU PRO LEU GLU TYR SER TYR GLY GLU TYR 
SEQRES  22 B  530  ARG ASP LEU PHE ARG ASP PHE GLY THR HIS TYR ILE THR 
SEQRES  23 B  530  GLU ALA VAL LEU GLY GLY ILE TYR GLU TYR THR LEU VAL 
SEQRES  24 B  530  MET ASN LYS GLU ALA MET GLU ARG GLY ASP TYR THR LEU 
SEQRES  25 B  530  ASN ASN VAL HIS ALA CYS ALA LYS ASN ASP PHE LYS ILE 
SEQRES  26 B  530  GLY GLY ALA ILE GLU GLU VAL TYR VAL SER LEU GLY VAL 
SEQRES  27 B  530  SER VAL GLY LYS CYS ARG GLY ILE LEU ASN GLU ILE LYS 
SEQRES  28 B  530  ASP ARG ASN LYS ARG ASP THR MET VAL GLU ASP LEU VAL 
SEQRES  29 B  530  VAL LEU VAL ARG GLY GLY ALA SER GLU HIS ILE THR THR 
SEQRES  30 B  530  LEU ALA TYR GLN GLU LEU PRO THR ALA ASP LEU MET GLN 
SEQRES  31 B  530  GLU TRP GLY ASP ALA VAL GLN TYR ASN PRO ALA ILE ILE 
SEQRES  32 B  530  LYS VAL LYS VAL GLU PRO LEU TYR GLU LEU VAL THR ALA 
SEQRES  33 B  530  THR ASP PHE ALA TYR SER SER THR VAL ARG GLN ASN MET 
SEQRES  34 B  530  LYS GLN ALA LEU GLU GLU PHE GLN LYS GLU VAL SER SER 
SEQRES  35 B  530  CYS HIS CYS ALA PRO CYS GLN GLY ASN GLY VAL PRO VAL 
SEQRES  36 B  530  LEU LYS GLY SER ARG CYS ASP CYS ILE CYS PRO VAL GLY 
SEQRES  37 B  530  SER GLN GLY LEU ALA CYS GLU VAL SER TYR ARG LYS ASN 
SEQRES  38 B  530  THR PRO ILE ASP GLY LYS TRP ASN CYS TRP SER ASN TRP 
SEQRES  39 B  530  SER SER CYS SER GLY ARG ARG LYS THR ARG GLN ARG GLN 
SEQRES  40 B  530  CYS ASN ASN PRO PRO PRO GLN ASN GLY GLY SER PRO CYS 
SEQRES  41 B  530  SER GLY PRO ALA SER GLU THR LEU ASP CYS 
SEQRES   1 C  168  ILE SER THR ILE GLN PRO LYS ALA ASN PHE ASP ALA GLN 
SEQRES   2 C  168  GLN PHE ALA GLY THR TRP LEU LEU VAL ALA VAL GLY SER 
SEQRES   3 C  168  ALA CYS ARG PHE LEU GLN GLU GLN GLY HIS ARG ALA GLU 
SEQRES   4 C  168  ALA THR THR LEU HIS VAL ALA PRO GLN GLY THR ALA MET 
SEQRES   5 C  168  ALA VAL SER THR PHE ARG LYS LEU ASP GLY ILE CYS TRP 
SEQRES   6 C  168  GLN VAL ARG GLN LEU TYR GLY ASP THR GLY VAL LEU GLY 
SEQRES   7 C  168  ARG PHE LEU LEU GLN ALA ARG ASP ALA ARG GLY ALA VAL 
SEQRES   8 C  168  HIS VAL VAL VAL ALA GLU THR ASP TYR GLN SER PHE ALA 
SEQRES   9 C  168  VAL LEU TYR LEU GLU ARG ALA GLY GLN LEU SER VAL LYS 
SEQRES  10 C  168  LEU TYR ALA ARG SER LEU PRO VAL SER ASP SER VAL LEU 
SEQRES  11 C  168  SER GLY PHE GLU GLN ARG VAL GLN GLU ALA HIS LEU THR 
SEQRES  12 C  168  GLU ASP GLN ILE PHE TYR PHE PRO LYS TYR GLY PHE CYS 
SEQRES  13 C  168  GLU ALA ALA ASP GLN PHE HIS VAL LEU ASP GLU VAL 
SSBOND   0 CYS A   39    CYS A   74                                       2.03
SSBOND   1 CYS A   50    CYS A   84                                       2.00
SSBOND   2 CYS A   96    CYS A  108                                       2.02
SSBOND   3 CYS A  102    CYS A  121                                       1.98
SSBOND   4 CYS A  115    CYS A  130                                       2.02
SSBOND   5 CYS A  140    CYS A  177                                       2.02
SSBOND   6 CYS A  194    CYS C   40                                       2.03
SSBOND   7 CYS A  497    CYS A  544                                       2.01
SSBOND   8 CYS A  499    CYS A  515                                       2.06
SSBOND   9 CYS A  502    CYS A  517                                       2.09
SSBOND  10 CYS A  519    CYS A  528                                       1.98
SSBOND  11 CYS A  562    CYS A  574                                       2.02
SSBOND  12 CYS B   65    CYS B  100                                       2.00
SSBOND  13 CYS B   76    CYS B  110                                       2.08
SSBOND  14 CYS B   79    CYS B  116                                       2.13
SSBOND  15 CYS B  122    CYS B  133                                       2.07
SSBOND  16 CYS B  127    CYS B  146                                       2.03
SSBOND  17 CYS B  140    CYS B  155                                       2.02
SSBOND  18 CYS B  378    CYS B  403                                       2.03
SSBOND  19 CYS B  503    CYS B  550                                       1.96
SSBOND  20 CYS B  505    CYS B  521                                       2.00
SSBOND  21 CYS B  508    CYS B  523                                       2.06
SSBOND  22 CYS B  525    CYS B  534                                       2.13
SSBOND  23 CYS B  557    CYS B  590                                       2.02
SSBOND  24 CYS C   76    CYS C  168                                       2.02
LINK         O   LEU A 113                CA    CA _   1                  2.58
LINK         OD1 ASN A 116                CA    CA _   1                  2.45
LINK         O   ASP A 118                CA    CA _   1                  2.64
LINK         OE2 GLU A 127                CA    CA _   1                  2.40
LINK         O   LEU B 138                CA    CA _   6                  2.37
LINK         OD1 ASP B 151                CA    CA _   6                  1.19
LINK         O   ASP B 143                CA    CA _   6                  2.99
LINK         OD1 ASN B 141                CA    CA _   6                  2.17
LINK         OE2 GLU B 152                CA    CA _   6                  2.36
ATOM      1  N   CYS A  39      35.884 -41.406 -34.497  1.00  0.76           N
ATOM      2 1H   CYS A  39      36.593 -42.145 -34.640  1.00  0.76           H
ATOM      3 2H   CYS A  39      36.087 -40.635 -35.113  1.00  0.76           H
ATOM      4 3H   CYS A  39      34.921 -41.698 -34.712  1.00  0.76           H
ATOM      5  CA  CYS A  39      35.783 -40.866 -33.163  1.00  0.76           C
ATOM      6  HA  CYS A  39      36.799 -40.763 -32.771  1.00  0.76           H
ATOM      7  C   CYS A  39      34.987 -41.900 -32.226  1.00  0.76           C
ATOM      8  O   CYS A  39      34.207 -42.674 -32.829  1.00  0.76           O
ATOM      9  CB  CYS A  39      35.089 -39.472 -33.048  1.00  0.76           C
ATOM     10 1HB  CYS A  39      35.674 -38.794 -33.659  1.00  0.76           H
ATOM     11 2HB  CYS A  39      34.023 -39.533 -33.306  1.00  0.76           H
ATOM     12  SG  CYS A  39      35.126 -38.733 -31.412  1.00  0.76           S
ATOM     13  N   GLN A  40      35.189 -41.885 -30.866  1.00  0.77           N
ATOM     14  H   GLN A  40      35.868 -41.253 -30.435  1.00  0.77           H
ATOM     15  CA  GLN A  40      34.635 -42.912 -30.023  1.00  0.77           C
ATOM     16  HA  GLN A  40      33.602 -43.081 -30.409  1.00  0.77           H
ATOM     17  C   GLN A  40      34.481 -42.418 -28.539  1.00  0.77           C
ATOM     18  O   GLN A  40      35.243 -41.604 -28.015  1.00  0.77           O
ATOM     19  CB  GLN A  40      35.402 -44.246 -30.010  1.00  0.77           C
ATOM     20 1HB  GLN A  40      35.297 -44.573 -30.976  1.00  0.77           H
ATOM     21 2HB  GLN A  40      36.438 -44.026 -29.661  1.00  0.77           H
ATOM     22  CG  GLN A  40      34.891 -45.399 -29.149  1.00  0.77           C
ATOM     23 1HG  GLN A  40      35.077 -45.164 -28.018  1.00  0.77           H
ATOM     24 2HG  GLN A  40      33.857 -45.484 -29.348  1.00  0.77           H
ATOM     25  CD  GLN A  40      35.562 -46.779 -29.428  1.00  0.77           C
ATOM     26  OE1 GLN A  40      36.560 -46.911 -30.179  1.00  0.77           O
ATOM     27  NE2 GLN A  40      35.066 -47.834 -28.881  1.00  0.77           N
ATOM     28 1HE2 GLN A  40      35.563 -48.705 -29.178  1.00  0.77           H
ATOM     29 2HE2 GLN A  40      34.352 -47.846 -28.164  1.00  0.77           H
ATOM     30  N   LEU A  41      33.483 -42.855 -27.803  1.00  0.85           N
ATOM     31  H   LEU A  41      32.934 -43.656 -28.257  1.00  0.85           H
ATOM     32  CA  LEU A  41      33.190 -42.573 -26.388  1.00  0.85           C
ATOM     33  HA  LEU A  41      33.992 -41.975 -25.945  1.00  0.85           H
ATOM     34  C   LEU A  41      33.089 -43.858 -25.522  1.00  0.85           C
ATOM     35  O   LEU A  41      32.725 -44.904 -26.021  1.00  0.85           O
ATOM     36  CB  LEU A  41      31.822 -41.812 -26.269  1.00  0.85           C
ATOM     37 1HB  LEU A  41      30.974 -42.454 -26.390  1.00  0.85           H
ATOM     38 2HB  LEU A  41      31.889 -41.447 -25.277  1.00  0.85           H
ATOM     39  CG  LEU A  41      31.794 -40.492 -27.132  1.00  0.85           C
ATOM     40  HG  LEU A  41      31.830 -40.646 -28.224  1.00  0.85           H
ATOM     41  CD1 LEU A  41      30.386 -39.936 -27.017  1.00  0.85           C
ATOM     42 1HD1 LEU A  41      30.301 -38.953 -27.518  1.00  0.85           H
ATOM     43 2HD1 LEU A  41      30.115 -39.770 -26.043  1.00  0.85           H
ATOM     44 3HD1 LEU A  41      29.634 -40.620 -27.409  1.00  0.85           H
ATOM     45  CD2 LEU A  41      32.706 -39.455 -26.712  1.00  0.85           C
ATOM     46 1HD2 LEU A  41      32.474 -39.182 -25.652  1.00  0.85           H
ATOM     47 2HD2 LEU A  41      32.649 -38.609 -27.427  1.00  0.85           H
ATOM     48 3HD2 LEU A  41      33.705 -39.864 -26.768  1.00  0.85           H
ATOM     49  N   SER A  42      33.322 -43.611 -24.245  1.00  0.86           N
ATOM     50  H   SER A  42      33.725 -42.706 -24.011  1.00  0.86           H
ATOM     51  CA  SER A  42      32.973 -44.559 -23.209  1.00  0.86           C
ATOM     52  HA  SER A  42      33.484 -45.486 -23.390  1.00  0.86           H
ATOM     53  C   SER A  42      31.500 -44.870 -23.067  1.00  0.86           C
ATOM     54  O   SER A  42      30.653 -44.058 -23.471  1.00  0.86           O
ATOM     55  CB  SER A  42      33.663 -43.998 -21.989  1.00  0.86           C
ATOM     56 1HB  SER A  42      33.825 -44.782 -21.266  1.00  0.86           H
ATOM     57 2HB  SER A  42      34.672 -43.600 -22.245  1.00  0.86           H
ATOM     58  OG  SER A  42      32.989 -42.976 -21.312  1.00  0.86           O
ATOM     59  HG  SER A  42      32.234 -43.283 -20.928  1.00  0.86           H
ATOM     60  N   ASN A  43      31.192 -45.923 -22.262  1.00  0.85           N
ATOM     61  H   ASN A  43      31.954 -46.363 -21.785  1.00  0.85           H
ATOM     62  CA  ASN A  43      29.940 -46.153 -21.592  1.00  0.85           C
ATOM     63  HA  ASN A  43      29.118 -46.171 -22.361  1.00  0.85           H
ATOM     64  C   ASN A  43      29.661 -44.900 -20.642  1.00  0.85           C
ATOM     65  O   ASN A  43      30.575 -44.190 -20.242  1.00  0.85           O
ATOM     66  CB  ASN A  43      29.963 -47.619 -20.929  1.00  0.85           C
ATOM     67 1HB  ASN A  43      30.773 -47.550 -20.187  1.00  0.85           H
ATOM     68 2HB  ASN A  43      29.011 -47.821 -20.357  1.00  0.85           H
ATOM     69  CG  ASN A  43      30.168 -48.741 -21.833  1.00  0.85           C
ATOM     70  OD1 ASN A  43      30.180 -48.551 -23.055  1.00  0.85           O
ATOM     71  ND2 ASN A  43      30.364 -49.973 -21.391  1.00  0.85           N
ATOM     72 1HD2 ASN A  43      30.352 -50.675 -22.139  1.00  0.85           H
ATOM     73 2HD2 ASN A  43      30.243 -50.108 -20.382  1.00  0.85           H
ATOM     74  N   TRP A  44      28.367 -44.584 -20.414  1.00  0.80           N
ATOM     75  H   TRP A  44      27.637 -45.139 -20.879  1.00  0.80           H
ATOM     76  CA  TRP A  44      27.875 -43.723 -19.357  1.00  0.80           C
ATOM     77  HA  TRP A  44      28.283 -42.682 -19.579  1.00  0.80           H
ATOM     78  C   TRP A  44      28.456 -44.095 -17.983  1.00  0.80           C
ATOM     79  O   TRP A  44      28.761 -45.240 -17.699  1.00  0.80           O
ATOM     80  CB  TRP A  44      26.371 -43.728 -19.317  1.00  0.80           C
ATOM     81 1HB  TRP A  44      26.072 -44.756 -19.093  1.00  0.80           H
ATOM     82 2HB  TRP A  44      26.084 -43.117 -18.477  1.00  0.80           H
ATOM     83  CG  TRP A  44      25.708 -43.209 -20.614  1.00  0.80           C
ATOM     84  CD1 TRP A  44      24.865 -43.944 -21.354  1.00  0.80           C
ATOM     85  HD1 TRP A  44      24.734 -44.998 -21.272  1.00  0.80           H
ATOM     86  CD2 TRP A  44      25.741 -41.847 -21.104  1.00  0.80           C
ATOM     87  NE1 TRP A  44      24.361 -43.098 -22.325  1.00  0.80           N
ATOM     88  HE1 TRP A  44      23.590 -43.418 -22.881  1.00  0.80           H
ATOM     89  CE2 TRP A  44      24.791 -41.767 -22.129  1.00  0.80           C
ATOM     90  CE3 TRP A  44      26.304 -40.591 -20.709  1.00  0.80           C
ATOM     91  HE3 TRP A  44      27.050 -40.596 -19.935  1.00  0.80           H
ATOM     92  CZ2 TRP A  44      24.441 -40.504 -22.720  1.00  0.80           C
ATOM     93  HZ2 TRP A  44      23.723 -40.482 -23.484  1.00  0.80           H
ATOM     94  CZ3 TRP A  44      25.995 -39.350 -21.304  1.00  0.80           C
ATOM     95  HZ3 TRP A  44      26.335 -38.420 -20.916  1.00  0.80           H
ATOM     96  CH2 TRP A  44      25.052 -39.278 -22.367  1.00  0.80           C
ATOM     97  HH2 TRP A  44      24.692 -38.282 -22.747  1.00  0.80           H
ATOM     98  N   SER A  45      28.445 -43.062 -17.114  1.00  0.85           N
ATOM     99  H   SER A  45      28.338 -42.139 -17.368  1.00  0.85           H
ATOM    100  CA  SER A  45      28.587 -43.179 -15.674  1.00  0.85           C
ATOM    101  HA  SER A  45      29.420 -43.792 -15.360  1.00  0.85           H
ATOM    102  C   SER A  45      27.421 -43.884 -15.015  1.00  0.85           C
ATOM    103  O   SER A  45      26.340 -44.084 -15.577  1.00  0.85           O
ATOM    104  CB  SER A  45      28.925 -41.824 -15.135  1.00  0.85           C
ATOM    105 1HB  SER A  45      29.187 -42.030 -14.132  1.00  0.85           H
ATOM    106 2HB  SER A  45      29.738 -41.410 -15.686  1.00  0.85           H
ATOM    107  OG  SER A  45      27.808 -40.939 -15.170  1.00  0.85           O
ATOM    108  HG  SER A  45      27.249 -41.191 -14.412  1.00  0.85           H
ATOM    109  N   GLU A  46      27.536 -44.214 -13.719  1.00  0.80           N
ATOM    110  H   GLU A  46      28.430 -44.296 -13.320  1.00  0.80           H
ATOM    111  CA  GLU A  46      26.427 -44.044 -12.814  1.00  0.80           C
ATOM    112  HA  GLU A  46      25.683 -44.755 -13.175  1.00  0.80           H
ATOM    113  C   GLU A  46      25.783 -42.656 -12.830  1.00  0.80           C
ATOM    114  O   GLU A  46      26.403 -41.640 -13.127  1.00  0.80           O
ATOM    115  CB  GLU A  46      26.735 -44.494 -11.312  1.00  0.80           C
ATOM    116 1HB  GLU A  46      27.438 -43.796 -10.876  1.00  0.80           H
ATOM    117 2HB  GLU A  46      25.870 -44.523 -10.688  1.00  0.80           H
ATOM    118  CG  GLU A  46      27.313 -45.939 -11.301  1.00  0.80           C
ATOM    119 1HG  GLU A  46      28.322 -45.942 -11.795  1.00  0.80           H
ATOM    120 2HG  GLU A  46      27.431 -46.208 -10.251  1.00  0.80           H
ATOM    121  CD  GLU A  46      26.395 -46.957 -12.040  1.00  0.80           C
ATOM    122  OE1 GLU A  46      26.907 -47.758 -12.812  1.00  0.80           O
ATOM    123  OE2 GLU A  46      25.235 -47.035 -11.642  1.00  0.80           O
ATOM    124  N   TRP A  47      24.504 -42.588 -12.507  1.00  0.79           N
ATOM    125  H   TRP A  47      23.985 -43.450 -12.300  1.00  0.79           H
ATOM    126  CA  TRP A  47      23.913 -41.296 -12.247  1.00  0.79           C
ATOM    127  HA  TRP A  47      24.079 -40.658 -13.097  1.00  0.79           H
ATOM    128  C   TRP A  47      24.433 -40.633 -10.979  1.00  0.79           C
ATOM    129  O   TRP A  47      24.914 -41.291 -10.031  1.00  0.79           O
ATOM    130  CB  TRP A  47      22.433 -41.489 -12.187  1.00  0.79           C
ATOM    131 1HB  TRP A  47      22.291 -42.308 -11.442  1.00  0.79           H
ATOM    132 2HB  TRP A  47      21.985 -40.576 -11.810  1.00  0.79           H
ATOM    133  CG  TRP A  47      21.667 -41.849 -13.466  1.00  0.79           C
ATOM    134  CD1 TRP A  47      21.127 -43.073 -13.689  1.00  0.79           C
ATOM    135  HD1 TRP A  47      21.094 -43.969 -13.004  1.00  0.79           H
ATOM    136  CD2 TRP A  47      21.289 -41.002 -14.598  1.00  0.79           C
ATOM    137  NE1 TRP A  47      20.578 -43.087 -14.949  1.00  0.79           N
ATOM    138  HE1 TRP A  47      20.177 -43.876 -15.419  1.00  0.79           H
ATOM    139  CE2 TRP A  47      20.466 -41.788 -15.461  1.00  0.79           C
ATOM    140  CE3 TRP A  47      21.484 -39.666 -14.878  1.00  0.79           C
ATOM    141  HE3 TRP A  47      22.119 -39.166 -14.199  1.00  0.79           H
ATOM    142  CZ2 TRP A  47      19.851 -41.341 -16.623  1.00  0.79           C
ATOM    143  HZ2 TRP A  47      19.229 -42.037 -17.202  1.00  0.79           H
ATOM    144  CZ3 TRP A  47      20.828 -39.080 -16.050  1.00  0.79           C
ATOM    145  HZ3 TRP A  47      20.979 -38.036 -16.279  1.00  0.79           H
ATOM    146  CH2 TRP A  47      20.042 -39.970 -16.865  1.00  0.79           C
ATOM    147  HH2 TRP A  47      19.625 -39.552 -17.782  1.00  0.79           H
ATOM    148  N   THR A  48      24.383 -39.315 -10.882  1.00  0.82           N
ATOM    149  H   THR A  48      24.144 -38.740 -11.742  1.00  0.82           H
ATOM    150  CA  THR A  48      24.300 -38.597  -9.559  1.00  0.82           C
ATOM    151  HA  THR A  48      25.209 -38.880  -8.985  1.00  0.82           H
ATOM    152  C   THR A  48      23.043 -39.053  -8.727  1.00  0.82           C
ATOM    153  O   THR A  48      22.038 -39.501  -9.290  1.00  0.82           O
ATOM    154  CB  THR A  48      24.211 -37.072  -9.758  1.00  0.82           C
ATOM    155  HB  THR A  48      24.222 -36.530  -8.775  1.00  0.82           H
ATOM    156  OG1 THR A  48      23.149 -36.776 -10.444  1.00  0.82           O
ATOM    157  HG1 THR A  48      22.361 -36.972 -10.002  1.00  0.82           H
ATOM    158  CG2 THR A  48      25.462 -36.491 -10.403  1.00  0.82           C
ATOM    159 1HG2 THR A  48      25.644 -35.420 -10.099  1.00  0.82           H
ATOM    160 2HG2 THR A  48      25.359 -36.588 -11.518  1.00  0.82           H
ATOM    161 3HG2 THR A  48      26.343 -36.991  -9.953  1.00  0.82           H
ATOM    162  N   ASP A  49      23.048 -38.758  -7.443  1.00  0.79           N
ATOM    163  H   ASP A  49      23.948 -38.422  -7.116  1.00  0.79           H
ATOM    164  CA  ASP A  49      21.772 -38.520  -6.561  1.00  0.79           C
ATOM    165  HA  ASP A  49      21.267 -39.486  -6.567  1.00  0.79           H
ATOM    166  C   ASP A  49      20.933 -37.442  -7.294  1.00  0.79           C
ATOM    167  O   ASP A  49      21.477 -36.551  -7.963  1.00  0.79           O
ATOM    168  CB  ASP A  49      22.145 -38.071  -5.156  1.00  0.79           C
ATOM    169 1HB  ASP A  49      22.810 -37.197  -5.158  1.00  0.79           H
ATOM    170 2HB  ASP A  49      21.181 -37.860  -4.628  1.00  0.79           H
ATOM    171  CG  ASP A  49      22.670 -39.274  -4.302  1.00  0.79           C
ATOM    172  OD1 ASP A  49      23.081 -39.033  -3.162  1.00  0.79           O
ATOM    173  OD2 ASP A  49      22.732 -40.458  -4.757  1.00  0.79           O
ATOM    174  N   CYS A  50      19.622 -37.698  -7.154  1.00  0.82           N
ATOM    175  H   CYS A  50      19.268 -38.500  -6.696  1.00  0.82           H
ATOM    176  CA  CYS A  50      18.707 -36.568  -7.546  1.00  0.82           C
ATOM    177  HA  CYS A  50      18.967 -36.350  -8.550  1.00  0.82           H
ATOM    178  C   CYS A  50      19.011 -35.356  -6.663  1.00  0.82           C
ATOM    179  O   CYS A  50      19.200 -35.493  -5.475  1.00  0.82           O
ATOM    180  CB  CYS A  50      17.221 -36.826  -7.432  1.00  0.82           C
ATOM    181 1HB  CYS A  50      16.982 -37.052  -6.413  1.00  0.82           H
ATOM    182 2HB  CYS A  50      16.748 -35.988  -7.848  1.00  0.82           H
ATOM    183  SG  CYS A  50      16.704 -38.272  -8.433  1.00  0.82           S
ATOM    184  N   PHE A  51      18.960 -34.158  -7.220  1.00  0.69           N
ATOM    185  H   PHE A  51      18.815 -34.211  -8.239  1.00  0.69           H
ATOM    186  CA  PHE A  51      19.237 -32.938  -6.382  1.00  0.69           C
ATOM    187  HA  PHE A  51      19.600 -33.149  -5.322  1.00  0.69           H
ATOM    188  C   PHE A  51      17.960 -32.089  -6.093  1.00  0.69           C
ATOM    189  O   PHE A  51      17.493 -31.368  -6.955  1.00  0.69           O
ATOM    190  CB  PHE A  51      20.372 -32.156  -7.021  1.00  0.69           C
ATOM    191 1HB  PHE A  51      20.006 -31.963  -7.982  1.00  0.69           H
ATOM    192 2HB  PHE A  51      20.446 -31.277  -6.488  1.00  0.69           H
ATOM    193  CG  PHE A  51      21.720 -32.855  -7.141  1.00  0.69           C
ATOM    194  CD1 PHE A  51      22.363 -32.860  -8.418  1.00  0.69           C
ATOM    195  HD1 PHE A  51      21.964 -32.352  -9.282  1.00  0.69           H
ATOM    196  CD2 PHE A  51      22.260 -33.594  -6.048  1.00  0.69           C
ATOM    197  HD2 PHE A  51      21.677 -33.659  -5.121  1.00  0.69           H
ATOM    198  CE1 PHE A  51      23.568 -33.598  -8.538  1.00  0.69           C
ATOM    199  HE1 PHE A  51      24.084 -33.552  -9.443  1.00  0.69           H
ATOM    200  CE2 PHE A  51      23.456 -34.219  -6.157  1.00  0.69           C
ATOM    201  HE2 PHE A  51      23.842 -34.811  -5.321  1.00  0.69           H
ATOM    202  CZ  PHE A  51      24.104 -34.206  -7.419  1.00  0.69           C
ATOM    203  HZ  PHE A  51      25.038 -34.733  -7.414  1.00  0.69           H
ATOM    204  N   PRO A  52      17.258 -32.094  -4.947  1.00  0.70           N
ATOM    205  CA  PRO A  52      16.038 -31.252  -4.587  1.00  0.70           C
ATOM    206  HA  PRO A  52      15.268 -31.613  -5.285  1.00  0.70           H
ATOM    207  C   PRO A  52      16.156 -29.735  -4.666  1.00  0.70           C
ATOM    208  O   PRO A  52      15.079 -29.092  -4.686  1.00  0.70           O
ATOM    209  CB  PRO A  52      15.740 -31.704  -3.130  1.00  0.70           C
ATOM    210 1HB  PRO A  52      16.324 -31.052  -2.519  1.00  0.70           H
ATOM    211 2HB  PRO A  52      14.699 -31.671  -3.005  1.00  0.70           H
ATOM    212  CG  PRO A  52      16.328 -33.160  -3.019  1.00  0.70           C
ATOM    213 1HG  PRO A  52      16.543 -33.421  -2.006  1.00  0.70           H
ATOM    214 2HG  PRO A  52      15.623 -33.876  -3.373  1.00  0.70           H
ATOM    215  CD  PRO A  52      17.550 -33.058  -3.912  1.00  0.70           C
ATOM    216 1HD  PRO A  52      18.346 -32.683  -3.307  1.00  0.70           H
ATOM    217 2HD  PRO A  52      17.784 -34.047  -4.343  1.00  0.70           H
ATOM    218  N   CYS A  53      17.352 -29.166  -4.668  1.00  0.70           N
ATOM    219  H   CYS A  53      18.143 -29.760  -4.532  1.00  0.70           H
ATOM    220  CA  CYS A  53      17.618 -27.773  -4.926  1.00  0.70           C
ATOM    221  HA  CYS A  53      16.895 -27.156  -4.430  1.00  0.70           H
ATOM    222  C   CYS A  53      17.493 -27.389  -6.412  1.00  0.70           C
ATOM    223  O   CYS A  53      17.716 -26.211  -6.812  1.00  0.70           O
ATOM    224  CB  CYS A  53      19.064 -27.494  -4.444  1.00  0.70           C
ATOM    225 1HB  CYS A  53      19.336 -26.442  -4.637  1.00  0.70           H
ATOM    226 2HB  CYS A  53      19.169 -27.730  -3.377  1.00  0.70           H
ATOM    227  SG  CYS A  53      20.130 -28.659  -5.433  1.00  0.70           S
ATOM    228  HG  CYS A  53      21.185 -28.749  -4.689  1.00  0.70           H
ATOM    229  N   GLN A  54      17.154 -28.387  -7.290  1.00  0.57           N
ATOM    230  H   GLN A  54      16.941 -29.263  -6.871  1.00  0.57           H
ATOM    231  CA  GLN A  54      17.033 -28.141  -8.767  1.00  0.57           C
ATOM    232  HA  GLN A  54      16.442 -27.225  -8.789  1.00  0.57           H
ATOM    233  C   GLN A  54      16.222 -29.254  -9.548  1.00  0.57           C
ATOM    234  O   GLN A  54      16.002 -29.069 -10.735  1.00  0.57           O
ATOM    235  CB  GLN A  54      18.435 -28.117  -9.403  1.00  0.57           C
ATOM    236 1HB  GLN A  54      18.318 -27.954 -10.515  1.00  0.57           H
ATOM    237 2HB  GLN A  54      19.005 -27.278  -9.007  1.00  0.57           H
ATOM    238  CG  GLN A  54      19.458 -29.284  -9.261  1.00  0.57           C
ATOM    239 1HG  GLN A  54      19.853 -29.400  -8.269  1.00  0.57           H
ATOM    240 2HG  GLN A  54      18.944 -30.222  -9.609  1.00  0.57           H
ATOM    241  CD  GLN A  54      20.645 -29.085 -10.181  1.00  0.57           C
ATOM    242  OE1 GLN A  54      20.569 -28.707 -11.338  1.00  0.57           O
ATOM    243  NE2 GLN A  54      21.844 -29.487  -9.889  1.00  0.57           N
ATOM    244 1HE2 GLN A  54      22.604 -29.273 -10.512  1.00  0.57           H
ATOM    245 2HE2 GLN A  54      22.034 -29.795  -8.898  1.00  0.57           H
ATOM    246  N   ASP A  55      15.638 -30.295  -8.870  1.00  0.71           N
ATOM    247  H   ASP A  55      15.670 -30.297  -7.864  1.00  0.71           H
ATOM    248  CA  ASP A  55      14.839 -31.388  -9.567  1.00  0.71           C
ATOM    249  HA  ASP A  55      14.713 -32.194  -8.856  1.00  0.71           H
ATOM    250  C   ASP A  55      15.553 -31.947 -10.791  1.00  0.71           C
ATOM    251  O   ASP A  55      14.937 -32.173 -11.862  1.00  0.71           O
ATOM    252  CB  ASP A  55      13.377 -30.911  -9.888  1.00  0.71           C
ATOM    253 1HB  ASP A  55      13.451 -30.097 -10.603  1.00  0.71           H
ATOM    254 2HB  ASP A  55      12.786 -31.603 -10.446  1.00  0.71           H
ATOM    255  CG  ASP A  55      12.457 -30.421  -8.772  1.00  0.71           C
ATOM    256  OD1 ASP A  55      12.919 -30.183  -7.629  1.00  0.71           O
ATOM    257  OD2 ASP A  55      11.272 -30.327  -9.101  1.00  0.71           O
ATOM    258  N   LYS A  56      16.863 -32.161 -10.802  1.00  0.78           N
ATOM    259  H   LYS A  56      17.385 -31.936 -10.009  1.00  0.78           H
ATOM    260  CA  LYS A  56      17.624 -32.827 -11.857  1.00  0.78           C
ATOM    261  HA  LYS A  56      16.965 -33.309 -12.559  1.00  0.78           H
ATOM    262  C   LYS A  56      18.477 -33.978 -11.315  1.00  0.78           C
ATOM    263  O   LYS A  56      18.694 -34.126 -10.129  1.00  0.78           O
ATOM    264  CB  LYS A  56      18.477 -31.792 -12.702  1.00  0.78           C
ATOM    265 1HB  LYS A  56      19.133 -31.232 -12.043  1.00  0.78           H
ATOM    266 2HB  LYS A  56      19.165 -32.401 -13.266  1.00  0.78           H
ATOM    267  CG  LYS A  56      17.569 -30.958 -13.583  1.00  0.78           C
ATOM    268 1HG  LYS A  56      16.876 -31.537 -14.107  1.00  0.78           H
ATOM    269 2HG  LYS A  56      16.899 -30.278 -12.974  1.00  0.78           H
ATOM    270  CD  LYS A  56      18.412 -30.051 -14.471  1.00  0.78           C
ATOM    271 1HD  LYS A  56      19.072 -29.337 -13.828  1.00  0.78           H
ATOM    272 2HD  LYS A  56      19.137 -30.656 -15.077  1.00  0.78           H
ATOM    273  CE  LYS A  56      17.725 -29.112 -15.434  1.00  0.78           C
ATOM    274 1HE  LYS A  56      17.108 -29.682 -16.167  1.00  0.78           H
ATOM    275 2HE  LYS A  56      16.959 -28.570 -14.949  1.00  0.78           H
ATOM    276  NZ  LYS A  56      18.595 -28.169 -16.156  1.00  0.78           N
ATOM    277 1HZ  LYS A  56      18.147 -27.561 -16.806  1.00  0.78           H
ATOM    278 2HZ  LYS A  56      19.288 -28.663 -16.654  1.00  0.78           H
ATOM    279 3HZ  LYS A  56      19.106 -27.496 -15.518  1.00  0.78           H
ATOM    280  N   LYS A  57      18.933 -34.785 -12.252  1.00  0.81           N
ATOM    281  H   LYS A  57      18.588 -34.658 -13.160  1.00  0.81           H
ATOM    282  CA  LYS A  57      19.852 -36.022 -12.039  1.00  0.81           C
ATOM    283  HA  LYS A  57      20.491 -35.786 -11.157  1.00  0.81           H
ATOM    284  C   LYS A  57      20.786 -36.171 -13.285  1.00  0.81           C
ATOM    285  O   LYS A  57      20.299 -36.143 -14.395  1.00  0.81           O
ATOM    286  CB  LYS A  57      18.994 -37.298 -11.814  1.00  0.81           C
ATOM    287 1HB  LYS A  57      18.250 -37.046 -11.106  1.00  0.81           H
ATOM    288 2HB  LYS A  57      18.494 -37.583 -12.777  1.00  0.81           H
ATOM    289  CG  LYS A  57      19.927 -38.444 -11.274  1.00  0.81           C
ATOM    290 1HG  LYS A  57      20.865 -38.490 -11.858  1.00  0.81           H
ATOM    291 2HG  LYS A  57      20.142 -38.187 -10.301  1.00  0.81           H
ATOM    292  CD  LYS A  57      19.189 -39.802 -11.261  1.00  0.81           C
ATOM    293 1HD  LYS A  57      19.871 -40.587 -10.973  1.00  0.81           H
ATOM    294 2HD  LYS A  57      18.321 -39.683 -10.591  1.00  0.81           H
ATOM    295  CE  LYS A  57      18.651 -40.242 -12.632  1.00  0.81           C
ATOM    296 1HE  LYS A  57      17.920 -39.568 -13.055  1.00  0.81           H
ATOM    297 2HE  LYS A  57      19.527 -40.213 -13.269  1.00  0.81           H
ATOM    298  NZ  LYS A  57      18.007 -41.646 -12.584  1.00  0.81           N
ATOM    299 1HZ  LYS A  57      17.901 -42.065 -13.519  1.00  0.81           H
ATOM    300 2HZ  LYS A  57      17.133 -41.569 -11.979  1.00  0.81           H
ATOM    301 3HZ  LYS A  57      18.642 -42.272 -12.098  1.00  0.81           H
ATOM    302  N   TYR A  58      22.113 -36.344 -13.109  1.00  0.86           N
ATOM    303  H   TYR A  58      22.487 -36.305 -12.143  1.00  0.86           H
ATOM    304  CA  TYR A  58      23.023 -36.108 -14.209  1.00  0.86           C
ATOM    305  HA  TYR A  58      22.398 -35.852 -15.094  1.00  0.86           H
ATOM    306  C   TYR A  58      23.958 -37.376 -14.490  1.00  0.86           C
ATOM    307  O   TYR A  58      24.330 -38.184 -13.626  1.00  0.86           O
ATOM    308  CB  TYR A  58      23.984 -34.921 -13.918  1.00  0.86           C
ATOM    309 1HB  TYR A  58      24.691 -35.010 -13.077  1.00  0.86           H
ATOM    310 2HB  TYR A  58      24.590 -34.911 -14.852  1.00  0.86           H
ATOM    311  CG  TYR A  58      23.257 -33.578 -13.830  1.00  0.86           C
ATOM    312  CD1 TYR A  58      22.830 -33.004 -12.650  1.00  0.86           C
ATOM    313  HD1 TYR A  58      22.967 -33.532 -11.708  1.00  0.86           H
ATOM    314  CD2 TYR A  58      23.075 -32.819 -14.999  1.00  0.86           C
ATOM    315  HD2 TYR A  58      23.425 -33.310 -15.923  1.00  0.86           H
ATOM    316  CE1 TYR A  58      22.202 -31.764 -12.578  1.00  0.86           C
ATOM    317  HE1 TYR A  58      21.939 -31.267 -11.589  1.00  0.86           H
ATOM    318  CE2 TYR A  58      22.542 -31.513 -14.970  1.00  0.86           C
ATOM    319  HE2 TYR A  58      22.352 -30.952 -15.871  1.00  0.86           H
ATOM    320  CZ  TYR A  58      22.133 -31.004 -13.781  1.00  0.86           C
ATOM    321  OH  TYR A  58      21.660 -29.730 -13.777  1.00  0.86           O
ATOM    322  HH  TYR A  58      21.442 -29.527 -12.843  1.00  0.86           H
ATOM    323  N   ARG A  59      24.379 -37.524 -15.781  1.00  0.80           N
ATOM    324  H   ARG A  59      24.080 -36.733 -16.352  1.00  0.80           H
ATOM    325  CA  ARG A  59      25.437 -38.511 -16.199  1.00  0.80           C
ATOM    326  HA  ARG A  59      25.882 -38.996 -15.402  1.00  0.80           H
ATOM    327  C   ARG A  59      26.562 -37.925 -16.935  1.00  0.80           C
ATOM    328  O   ARG A  59      26.399 -36.804 -17.550  1.00  0.80           O
ATOM    329  CB  ARG A  59      24.713 -39.664 -16.943  1.00  0.80           C
ATOM    330 1HB  ARG A  59      25.472 -40.384 -17.323  1.00  0.80           H
ATOM    331 2HB  ARG A  59      24.017 -40.118 -16.215  1.00  0.80           H
ATOM    332  CG  ARG A  59      24.035 -39.111 -18.174  1.00  0.80           C
ATOM    333 1HG  ARG A  59      23.283 -38.363 -17.836  1.00  0.80           H
ATOM    334 2HG  ARG A  59      24.621 -38.626 -18.924  1.00  0.80           H
ATOM    335  CD  ARG A  59      23.148 -40.206 -18.875  1.00  0.80           C
ATOM    336 1HD  ARG A  59      23.864 -40.946 -19.240  1.00  0.80           H
ATOM    337 2HD  ARG A  59      22.491 -40.764 -18.199  1.00  0.80           H
ATOM    338  NE  ARG A  59      22.202 -39.656 -19.870  1.00  0.80           N
ATOM    339  HE  ARG A  59      22.085 -38.662 -20.011  1.00  0.80           H
ATOM    340  CZ  ARG A  59      21.711 -40.389 -20.798  1.00  0.80           C
ATOM    341  NH1 ARG A  59      21.711 -41.670 -20.832  1.00  0.80           N
ATOM    342 1HH1 ARG A  59      22.189 -42.183 -20.145  1.00  0.80           H
ATOM    343 2HH1 ARG A  59      21.136 -42.227 -21.481  1.00  0.80           H
ATOM    344  NH2 ARG A  59      21.091 -39.820 -21.711  1.00  0.80           N
ATOM    345 1HH2 ARG A  59      20.963 -38.816 -21.707  1.00  0.80           H
ATOM    346 2HH2 ARG A  59      20.886 -40.329 -22.549  1.00  0.80           H
ATOM    347  N   HIS A  60      27.748 -38.587 -16.967  1.00  0.87           N
ATOM    348  H   HIS A  60      27.771 -39.582 -16.689  1.00  0.87           H
ATOM    349  CA  HIS A  60      28.798 -38.186 -17.862  1.00  0.87           C
ATOM    350  HA  HIS A  60      28.296 -37.492 -18.582  1.00  0.87           H
ATOM    351  C   HIS A  60      29.380 -39.358 -18.665  1.00  0.87           C
ATOM    352  O   HIS A  60      29.174 -40.490 -18.174  1.00  0.87           O
ATOM    353  CB  HIS A  60      29.851 -37.256 -17.191  1.00  0.87           C
ATOM    354 1HB  HIS A  60      30.360 -36.882 -18.003  1.00  0.87           H
ATOM    355 2HB  HIS A  60      29.255 -36.410 -16.723  1.00  0.87           H
ATOM    356  CG  HIS A  60      30.604 -37.847 -16.007  1.00  0.87           C
ATOM    357  ND1 HIS A  60      31.606 -38.782 -16.177  1.00  0.87           N
ATOM    358  HD1 HIS A  60      31.890 -39.260 -17.028  1.00  0.87           H
ATOM    359  CD2 HIS A  60      30.385 -37.681 -14.667  1.00  0.87           C
ATOM    360  HD2 HIS A  60      29.579 -37.107 -14.124  1.00  0.87           H
ATOM    361  CE1 HIS A  60      31.842 -39.300 -14.977  1.00  0.87           C
ATOM    362  HE1 HIS A  60      32.480 -40.202 -14.787  1.00  0.87           H
ATOM    363  NE2 HIS A  60      31.195 -38.587 -14.027  1.00  0.87           N
ATOM    364  N   ARG A  61      30.090 -39.128 -19.771  1.00  0.82           N
ATOM    365  H   ARG A  61      30.105 -38.173 -20.115  1.00  0.82           H
ATOM    366  CA  ARG A  61      30.921 -40.104 -20.404  1.00  0.82           C
ATOM    367  HA  ARG A  61      31.192 -40.854 -19.655  1.00  0.82           H
ATOM    368  C   ARG A  61      32.289 -39.408 -20.779  1.00  0.82           C
ATOM    369  O   ARG A  61      32.427 -38.188 -20.935  1.00  0.82           O
ATOM    370  CB  ARG A  61      30.279 -40.958 -21.526  1.00  0.82           C
ATOM    371 1HB  ARG A  61      31.084 -41.504 -22.055  1.00  0.82           H
ATOM    372 2HB  ARG A  61      29.648 -41.752 -21.217  1.00  0.82           H
ATOM    373  CG  ARG A  61      29.579 -40.171 -22.632  1.00  0.82           C
ATOM    374 1HG  ARG A  61      29.023 -39.354 -22.222  1.00  0.82           H
ATOM    375 2HG  ARG A  61      30.286 -39.609 -23.302  1.00  0.82           H
ATOM    376  CD  ARG A  61      28.626 -41.055 -23.422  1.00  0.82           C
ATOM    377 1HD  ARG A  61      29.112 -41.819 -24.044  1.00  0.82           H
ATOM    378 2HD  ARG A  61      27.899 -41.509 -22.823  1.00  0.82           H
ATOM    379  NE  ARG A  61      27.791 -40.179 -24.245  1.00  0.82           N
ATOM    380  HE  ARG A  61      27.779 -39.167 -23.961  1.00  0.82           H
ATOM    381  CZ  ARG A  61      27.216 -40.420 -25.360  1.00  0.82           C
ATOM    382  NH1 ARG A  61      27.092 -41.592 -25.857  1.00  0.82           N
ATOM    383 1HH1 ARG A  61      27.362 -42.368 -25.207  1.00  0.82           H
ATOM    384 2HH1 ARG A  61      26.504 -41.781 -26.633  1.00  0.82           H
ATOM    385  NH2 ARG A  61      26.788 -39.387 -26.058  1.00  0.82           N
ATOM    386 1HH2 ARG A  61      27.240 -38.504 -25.908  1.00  0.82           H
ATOM    387 2HH2 ARG A  61      26.122 -39.526 -26.776  1.00  0.82           H
ATOM    388  N   SER A  62      33.302 -40.225 -21.073  1.00  0.88           N
ATOM    389  H   SER A  62      33.031 -41.222 -20.997  1.00  0.88           H
ATOM    390  CA  SER A  62      34.685 -39.872 -21.416  1.00  0.88           C
ATOM    391  HA  SER A  62      34.832 -38.803 -21.217  1.00  0.88           H
ATOM    392  C   SER A  62      34.947 -39.951 -22.955  1.00  0.88           C
ATOM    393  O   SER A  62      34.472 -40.891 -23.617  1.00  0.88           O
ATOM    394  CB  SER A  62      35.692 -40.656 -20.616  1.00  0.88           C
ATOM    395 1HB  SER A  62      35.552 -41.683 -20.951  1.00  0.88           H
ATOM    396 2HB  SER A  62      36.691 -40.234 -20.784  1.00  0.88           H
ATOM    397  OG  SER A  62      35.321 -40.551 -19.214  1.00  0.88           O
ATOM    398  HG  SER A  62      35.506 -39.673 -18.911  1.00  0.88           H
ATOM    399  N   LEU A  63      35.769 -39.037 -23.443  1.00  0.85           N
ATOM    400  H   LEU A  63      36.028 -38.296 -22.866  1.00  0.85           H
ATOM    401  CA  LEU A  63      36.110 -38.883 -24.819  1.00  0.85           C
ATOM    402  HA  LEU A  63      35.247 -39.108 -25.436  1.00  0.85           H
ATOM    403  C   LEU A  63      37.248 -39.821 -25.233  1.00  0.85           C
ATOM    404  O   LEU A  63      38.341 -39.357 -25.368  1.00  0.85           O
ATOM    405  CB  LEU A  63      36.371 -37.406 -24.961  1.00  0.85           C
ATOM    406 1HB  LEU A  63      35.477 -36.831 -24.772  1.00  0.85           H
ATOM    407 2HB  LEU A  63      37.190 -37.203 -24.245  1.00  0.85           H
ATOM    408  CG  LEU A  63      36.774 -36.927 -26.398  1.00  0.85           C
ATOM    409  HG  LEU A  63      37.715 -37.402 -26.605  1.00  0.85           H
ATOM    410  CD1 LEU A  63      35.733 -37.263 -27.420  1.00  0.85           C
ATOM    411 1HD1 LEU A  63      35.823 -38.371 -27.594  1.00  0.85           H
ATOM    412 2HD1 LEU A  63      35.920 -36.713 -28.366  1.00  0.85           H
ATOM    413 3HD1 LEU A  63      34.801 -36.919 -26.921  1.00  0.85           H
ATOM    414  CD2 LEU A  63      36.915 -35.385 -26.417  1.00  0.85           C
ATOM    415 1HD2 LEU A  63      35.967 -34.956 -26.285  1.00  0.85           H
ATOM    416 2HD2 LEU A  63      37.238 -35.024 -27.416  1.00  0.85           H
ATOM    417 3HD2 LEU A  63      37.591 -35.034 -25.646  1.00  0.85           H
ATOM    418  N   LEU A  64      37.031 -41.133 -25.363  1.00  0.80           N
ATOM    419  H   LEU A  64      36.074 -41.479 -25.157  1.00  0.80           H
ATOM    420  CA  LEU A  64      38.021 -42.172 -25.626  1.00  0.80           C
ATOM    421  HA  LEU A  64      38.648 -42.252 -24.763  1.00  0.80           H
ATOM    422  C   LEU A  64      38.889 -41.915 -26.854  1.00  0.80           C
ATOM    423  O   LEU A  64      40.083 -42.163 -26.803  1.00  0.80           O
ATOM    424  CB  LEU A  64      37.317 -43.545 -25.816  1.00  0.80           C
ATOM    425 1HB  LEU A  64      36.567 -43.423 -26.608  1.00  0.80           H
ATOM    426 2HB  LEU A  64      37.999 -44.239 -26.290  1.00  0.80           H
ATOM    427  CG  LEU A  64      36.710 -44.108 -24.459  1.00  0.80           C
ATOM    428  HG  LEU A  64      35.819 -43.618 -24.155  1.00  0.80           H
ATOM    429  CD1 LEU A  64      36.394 -45.601 -24.607  1.00  0.80           C
ATOM    430 1HD1 LEU A  64      35.869 -45.986 -23.693  1.00  0.80           H
ATOM    431 2HD1 LEU A  64      37.255 -46.177 -24.823  1.00  0.80           H
ATOM    432 3HD1 LEU A  64      35.663 -45.694 -25.462  1.00  0.80           H
ATOM    433  CD2 LEU A  64      37.756 -44.175 -23.265  1.00  0.80           C
ATOM    434 1HD2 LEU A  64      37.377 -44.808 -22.389  1.00  0.80           H
ATOM    435 2HD2 LEU A  64      37.953 -43.182 -22.840  1.00  0.80           H
ATOM    436 3HD2 LEU A  64      38.693 -44.539 -23.630  1.00  0.80           H
ATOM    437  N   GLN A  65      38.375 -41.441 -27.994  1.00  0.76           N
ATOM    438  H   GLN A  65      37.355 -41.321 -28.025  1.00  0.76           H
ATOM    439  CA  GLN A  65      39.141 -41.204 -29.225  1.00  0.76           C
ATOM    440  HA  GLN A  65      40.199 -40.989 -28.979  1.00  0.76           H
ATOM    441  C   GLN A  65      38.671 -39.971 -30.018  1.00  0.76           C
ATOM    442  O   GLN A  65      37.869 -40.131 -30.940  1.00  0.76           O
ATOM    443  CB  GLN A  65      39.286 -42.550 -30.005  1.00  0.76           C
ATOM    444 1HB  GLN A  65      39.956 -43.242 -29.572  1.00  0.76           H
ATOM    445 2HB  GLN A  65      38.306 -42.961 -30.074  1.00  0.76           H
ATOM    446  CG  GLN A  65      39.788 -42.414 -31.465  1.00  0.76           C
ATOM    447 1HG  GLN A  65      40.134 -41.404 -31.632  1.00  0.76           H
ATOM    448 2HG  GLN A  65      40.651 -43.070 -31.556  1.00  0.76           H
ATOM    449  CD  GLN A  65      38.886 -42.851 -32.585  1.00  0.76           C
ATOM    450  OE1 GLN A  65      38.592 -42.208 -33.537  1.00  0.76           O
ATOM    451  NE2 GLN A  65      38.395 -44.057 -32.445  1.00  0.76           N
ATOM    452 1HE2 GLN A  65      37.686 -44.341 -33.072  1.00  0.76           H
ATOM    453 2HE2 GLN A  65      38.872 -44.719 -31.805  1.00  0.76           H
ATOM    454  N   PRO A  66      39.302 -38.796 -29.805  1.00  0.81           N
ATOM    455  CA  PRO A  66      39.211 -37.700 -30.788  1.00  0.81           C
ATOM    456  HA  PRO A  66      38.140 -37.558 -31.020  1.00  0.81           H
ATOM    457  C   PRO A  66      40.063 -37.945 -32.035  1.00  0.81           C
ATOM    458  O   PRO A  66      40.901 -38.788 -32.058  1.00  0.81           O
ATOM    459  CB  PRO A  66      39.615 -36.366 -30.045  1.00  0.81           C
ATOM    460 1HB  PRO A  66      40.376 -35.831 -30.560  1.00  0.81           H
ATOM    461 2HB  PRO A  66      38.724 -35.757 -29.876  1.00  0.81           H
ATOM    462  CG  PRO A  66      40.263 -36.870 -28.684  1.00  0.81           C
ATOM    463 1HG  PRO A  66      41.316 -36.648 -28.662  1.00  0.81           H
ATOM    464 2HG  PRO A  66      39.782 -36.464 -27.781  1.00  0.81           H
ATOM    465  CD  PRO A  66      40.145 -38.375 -28.684  1.00  0.81           C
ATOM    466 1HD  PRO A  66      41.098 -38.920 -28.693  1.00  0.81           H
ATOM    467 2HD  PRO A  66      39.677 -38.680 -27.789  1.00  0.81           H
ATOM    468  N   ASN A  67      39.823 -37.348 -33.181  1.00  0.76           N
ATOM    469  H   ASN A  67      39.175 -36.572 -33.124  1.00  0.76           H
ATOM    470  CA  ASN A  67      40.223 -37.739 -34.525  1.00  0.76           C
ATOM    471  HA  ASN A  67      40.256 -38.809 -34.476  1.00  0.76           H
ATOM    472  C   ASN A  67      41.685 -37.248 -34.778  1.00  0.76           C
ATOM    473  O   ASN A  67      41.935 -36.308 -35.583  1.00  0.76           O
ATOM    474  CB  ASN A  67      39.081 -37.357 -35.519  1.00  0.76           C
ATOM    475 1HB  ASN A  67      39.399 -37.565 -36.512  1.00  0.76           H
ATOM    476 2HB  ASN A  67      38.293 -38.035 -35.327  1.00  0.76           H
ATOM    477  CG  ASN A  67      38.595 -35.933 -35.488  1.00  0.76           C
ATOM    478  OD1 ASN A  67      38.144 -35.403 -34.462  1.00  0.76           O
ATOM    479  ND2 ASN A  67      38.692 -35.291 -36.625  1.00  0.76           N
ATOM    480 1HD2 ASN A  67      38.729 -34.297 -36.553  1.00  0.76           H
ATOM    481 2HD2 ASN A  67      38.907 -35.781 -37.470  1.00  0.76           H
ATOM    482  N   LYS A  68      42.631 -37.788 -34.036  1.00  0.68           N
ATOM    483  H   LYS A  68      42.299 -38.505 -33.359  1.00  0.68           H
ATOM    484  CA  LYS A  68      44.064 -37.509 -34.076  1.00  0.68           C
ATOM    485  HA  LYS A  68      44.249 -36.548 -33.654  1.00  0.68           H
ATOM    486  C   LYS A  68      44.647 -37.466 -35.503  1.00  0.68           C
ATOM    487  O   LYS A  68      45.376 -36.550 -35.793  1.00  0.68           O
ATOM    488  CB  LYS A  68      44.768 -38.596 -33.244  1.00  0.68           C
ATOM    489 1HB  LYS A  68      44.289 -38.746 -32.322  1.00  0.68           H
ATOM    490 2HB  LYS A  68      44.698 -39.537 -33.769  1.00  0.68           H
ATOM    491  CG  LYS A  68      46.250 -38.302 -33.069  1.00  0.68           C
ATOM    492 1HG  LYS A  68      46.754 -38.262 -34.083  1.00  0.68           H
ATOM    493 2HG  LYS A  68      46.415 -37.421 -32.526  1.00  0.68           H
ATOM    494  CD  LYS A  68      47.020 -39.401 -32.333  1.00  0.68           C
ATOM    495 1HD  LYS A  68      46.601 -39.453 -31.362  1.00  0.68           H
ATOM    496 2HD  LYS A  68      47.024 -40.288 -32.924  1.00  0.68           H
ATOM    497  CE  LYS A  68      48.378 -38.783 -32.297  1.00  0.68           C
ATOM    498 1HE  LYS A  68      48.815 -38.790 -33.284  1.00  0.68           H
ATOM    499 2HE  LYS A  68      48.372 -37.757 -31.853  1.00  0.68           H
ATOM    500  NZ  LYS A  68      49.385 -39.615 -31.440  1.00  0.68           N
ATOM    501 1HZ  LYS A  68      49.038 -39.778 -30.451  1.00  0.68           H
ATOM    502 2HZ  LYS A  68      50.271 -39.170 -31.308  1.00  0.68           H
ATOM    503 3HZ  LYS A  68      49.565 -40.548 -31.863  1.00  0.68           H
ATOM    504  N   PHE A  69      44.358 -38.448 -36.348  1.00  0.62           N
ATOM    505  H   PHE A  69      43.886 -39.242 -35.907  1.00  0.62           H
ATOM    506  CA  PHE A  69      44.802 -38.521 -37.754  1.00  0.62           C
ATOM    507  HA  PHE A  69      45.738 -37.952 -37.817  1.00  0.62           H
ATOM    508  C   PHE A  69      43.921 -37.778 -38.747  1.00  0.62           C
ATOM    509  O   PHE A  69      44.036 -37.944 -39.956  1.00  0.62           O
ATOM    510  CB  PHE A  69      45.072 -40.045 -38.198  1.00  0.62           C
ATOM    511 1HB  PHE A  69      44.094 -40.494 -38.377  1.00  0.62           H
ATOM    512 2HB  PHE A  69      45.636 -40.059 -39.124  1.00  0.62           H
ATOM    513  CG  PHE A  69      45.744 -40.875 -37.178  1.00  0.62           C
ATOM    514  CD1 PHE A  69      45.144 -41.923 -36.427  1.00  0.62           C
ATOM    515  HD1 PHE A  69      44.101 -42.100 -36.664  1.00  0.62           H
ATOM    516  CD2 PHE A  69      47.060 -40.531 -36.805  1.00  0.62           C
ATOM    517  HD2 PHE A  69      47.568 -39.770 -37.421  1.00  0.62           H
ATOM    518  CE1 PHE A  69      45.819 -42.565 -35.393  1.00  0.62           C
ATOM    519  HE1 PHE A  69      45.282 -43.360 -34.839  1.00  0.62           H
ATOM    520  CE2 PHE A  69      47.760 -41.297 -35.873  1.00  0.62           C
ATOM    521  HE2 PHE A  69      48.764 -41.133 -35.629  1.00  0.62           H
ATOM    522  CZ  PHE A  69      47.117 -42.247 -35.083  1.00  0.62           C
ATOM    523  HZ  PHE A  69      47.679 -42.695 -34.300  1.00  0.62           H
ATOM    524  N   GLY A  70      43.052 -36.892 -38.278  1.00  0.69           N
ATOM    525  H   GLY A  70      42.991 -36.843 -37.232  1.00  0.69           H
ATOM    526  CA  GLY A  70      42.275 -36.029 -39.078  1.00  0.69           C
ATOM    527 1HA  GLY A  70      41.728 -35.311 -38.455  1.00  0.69           H
ATOM    528 2HA  GLY A  70      42.914 -35.515 -39.819  1.00  0.69           H
ATOM    529  C   GLY A  70      41.143 -36.776 -39.861  1.00  0.69           C
ATOM    530  O   GLY A  70      40.420 -36.226 -40.698  1.00  0.69           O
ATOM    531  N   GLY A  71      40.775 -38.005 -39.428  1.00  0.73           N
ATOM    532  H   GLY A  71      41.143 -38.300 -38.583  1.00  0.73           H
ATOM    533  CA  GLY A  71      39.631 -38.746 -39.957  1.00  0.73           C
ATOM    534 1HA  GLY A  71      39.673 -38.626 -41.072  1.00  0.73           H
ATOM    535 2HA  GLY A  71      39.800 -39.795 -39.646  1.00  0.73           H
ATOM    536  C   GLY A  71      38.220 -38.304 -39.359  1.00  0.73           C
ATOM    537  O   GLY A  71      37.963 -37.119 -39.171  1.00  0.73           O
ATOM    538  N   THR A  72      37.253 -39.255 -39.178  1.00  0.75           N
ATOM    539  H   THR A  72      37.455 -40.229 -39.269  1.00  0.75           H
ATOM    540  CA  THR A  72      35.803 -38.895 -39.007  1.00  0.75           C
ATOM    541  HA  THR A  72      35.555 -38.138 -39.715  1.00  0.75           H
ATOM    542  C   THR A  72      35.492 -38.201 -37.589  1.00  0.75           C
ATOM    543  O   THR A  72      36.009 -38.567 -36.522  1.00  0.75           O
ATOM    544  CB  THR A  72      34.873 -40.043 -39.282  1.00  0.75           C
ATOM    545  HB  THR A  72      35.262 -40.845 -38.666  1.00  0.75           H
ATOM    546  OG1 THR A  72      34.994 -40.272 -40.696  1.00  0.75           O
ATOM    547  HG1 THR A  72      35.105 -41.238 -40.905  1.00  0.75           H
ATOM    548  CG2 THR A  72      33.411 -39.805 -38.924  1.00  0.75           C
ATOM    549 1HG2 THR A  72      32.806 -40.635 -39.271  1.00  0.75           H
ATOM    550 2HG2 THR A  72      32.984 -38.927 -39.383  1.00  0.75           H
ATOM    551 3HG2 THR A  72      33.313 -39.733 -37.855  1.00  0.75           H
ATOM    552  N   ILE A  73      34.729 -37.085 -37.679  1.00  0.79           N
ATOM    553  H   ILE A  73      34.404 -36.828 -38.630  1.00  0.79           H
ATOM    554  CA  ILE A  73      34.455 -36.174 -36.528  1.00  0.79           C
ATOM    555  HA  ILE A  73      35.375 -35.955 -35.999  1.00  0.79           H
ATOM    556  C   ILE A  73      33.471 -36.694 -35.517  1.00  0.79           C
ATOM    557  O   ILE A  73      32.761 -37.699 -35.808  1.00  0.79           O
ATOM    558  CB  ILE A  73      34.003 -34.786 -37.084  1.00  0.79           C
ATOM    559  HB  ILE A  73      33.713 -34.172 -36.198  1.00  0.79           H
ATOM    560  CG1 ILE A  73      32.796 -34.811 -38.100  1.00  0.79           C
ATOM    561 1HG1 ILE A  73      32.762 -33.876 -38.575  1.00  0.79           H
ATOM    562 2HG1 ILE A  73      32.887 -35.710 -38.794  1.00  0.79           H
ATOM    563  CG2 ILE A  73      35.173 -34.091 -37.801  1.00  0.79           C
ATOM    564 1HG2 ILE A  73      34.977 -33.071 -38.010  1.00  0.79           H
ATOM    565 2HG2 ILE A  73      35.365 -34.555 -38.702  1.00  0.79           H
ATOM    566 3HG2 ILE A  73      36.103 -34.106 -37.147  1.00  0.79           H
ATOM    567  CD1 ILE A  73      31.421 -34.767 -37.350  1.00  0.79           C
ATOM    568 1HD1 ILE A  73      31.292 -35.743 -36.898  1.00  0.79           H
ATOM    569 2HD1 ILE A  73      30.598 -34.601 -38.093  1.00  0.79           H
ATOM    570 3HD1 ILE A  73      31.452 -33.938 -36.646  1.00  0.79           H
ATOM    571  N   CYS A  74      33.530 -36.202 -34.284  1.00  0.86           N
ATOM    572  H   CYS A  74      34.095 -35.352 -34.111  1.00  0.86           H
ATOM    573  CA  CYS A  74      32.808 -36.664 -33.106  1.00  0.86           C
ATOM    574  HA  CYS A  74      32.768 -37.705 -33.214  1.00  0.86           H
ATOM    575  C   CYS A  74      31.329 -36.205 -33.157  1.00  0.86           C
ATOM    576  O   CYS A  74      31.005 -35.156 -33.737  1.00  0.86           O
ATOM    577  CB  CYS A  74      33.578 -36.211 -31.915  1.00  0.86           C
ATOM    578 1HB  CYS A  74      33.519 -35.071 -31.839  1.00  0.86           H
ATOM    579 2HB  CYS A  74      33.082 -36.571 -31.004  1.00  0.86           H
ATOM    580  SG  CYS A  74      35.321 -36.744 -31.745  1.00  0.86           S
ATOM    581  N   SER A  75      30.305 -36.949 -32.666  1.00  0.83           N
ATOM    582  H   SER A  75      30.466 -37.911 -32.385  1.00  0.83           H
ATOM    583  CA  SER A  75      29.032 -36.434 -32.221  1.00  0.83           C
ATOM    584  HA  SER A  75      29.250 -35.343 -31.973  1.00  0.83           H
ATOM    585  C   SER A  75      28.521 -37.256 -31.077  1.00  0.83           C
ATOM    586  O   SER A  75      28.988 -38.329 -30.698  1.00  0.83           O
ATOM    587  CB  SER A  75      27.965 -36.358 -33.318  1.00  0.83           C
ATOM    588 1HB  SER A  75      27.095 -35.743 -32.989  1.00  0.83           H
ATOM    589 2HB  SER A  75      28.387 -35.853 -34.204  1.00  0.83           H
ATOM    590  OG  SER A  75      27.640 -37.689 -33.682  1.00  0.83           O
ATOM    591  HG  SER A  75      27.024 -37.622 -34.469  1.00  0.83           H
ATOM    592  N   GLY A  76      27.598 -36.563 -30.391  1.00  0.87           N
ATOM    593  H   GLY A  76      27.218 -35.686 -30.800  1.00  0.87           H
ATOM    594  CA  GLY A  76      27.025 -37.070 -29.191  1.00  0.87           C
ATOM    595 1HA  GLY A  76      25.908 -37.018 -29.375  1.00  0.87           H
ATOM    596 2HA  GLY A  76      27.242 -38.085 -28.963  1.00  0.87           H
ATOM    597  C   GLY A  76      27.407 -36.367 -27.905  1.00  0.87           C
ATOM    598  O   GLY A  76      28.477 -35.740 -27.811  1.00  0.87           O
ATOM    599  N   ASP A  77      26.517 -36.490 -26.866  1.00  0.82           N
ATOM    600  H   ASP A  77      25.623 -36.909 -27.003  1.00  0.82           H
ATOM    601  CA  ASP A  77      26.673 -35.759 -25.607  1.00  0.82           C
ATOM    602  HA  ASP A  77      26.900 -34.669 -25.836  1.00  0.82           H
ATOM    603  C   ASP A  77      27.833 -36.295 -24.650  1.00  0.82           C
ATOM    604  O   ASP A  77      27.813 -37.441 -24.222  1.00  0.82           O
ATOM    605  CB  ASP A  77      25.356 -35.762 -24.862  1.00  0.82           C
ATOM    606 1HB  ASP A  77      25.125 -36.801 -24.517  1.00  0.82           H
ATOM    607 2HB  ASP A  77      25.467 -35.223 -23.938  1.00  0.82           H
ATOM    608  CG  ASP A  77      24.094 -35.255 -25.604  1.00  0.82           C
ATOM    609  OD1 ASP A  77      24.181 -34.607 -26.678  1.00  0.82           O
ATOM    610  OD2 ASP A  77      22.996 -35.338 -25.012  1.00  0.82           O
ATOM    611  N   ILE A  78      28.824 -35.412 -24.345  1.00  0.89           N
ATOM    612  H   ILE A  78      28.834 -34.449 -24.665  1.00  0.89           H
ATOM    613  CA  ILE A  78      29.719 -35.744 -23.162  1.00  0.89           C
ATOM    614  HA  ILE A  78      29.956 -36.758 -23.129  1.00  0.89           H
ATOM    615  C   ILE A  78      29.030 -35.726 -21.754  1.00  0.89           C
ATOM    616  O   ILE A  78      29.305 -36.574 -20.959  1.00  0.89           O
ATOM    617  CB  ILE A  78      31.135 -35.184 -23.300  1.00  0.89           C
ATOM    618  HB  ILE A  78      31.653 -35.694 -22.481  1.00  0.89           H
ATOM    619  CG1 ILE A  78      31.068 -33.675 -23.024  1.00  0.89           C
ATOM    620 1HG1 ILE A  78      30.650 -33.107 -23.909  1.00  0.89           H
ATOM    621 2HG1 ILE A  78      30.333 -33.459 -22.233  1.00  0.89           H
ATOM    622  CG2 ILE A  78      31.775 -35.510 -24.643  1.00  0.89           C
ATOM    623 1HG2 ILE A  78      31.253 -35.017 -25.408  1.00  0.89           H
ATOM    624 2HG2 ILE A  78      31.768 -36.638 -24.773  1.00  0.89           H
ATOM    625 3HG2 ILE A  78      32.787 -35.233 -24.652  1.00  0.89           H
ATOM    626  CD1 ILE A  78      32.397 -33.106 -22.489  1.00  0.89           C
ATOM    627 1HD1 ILE A  78      32.641 -33.677 -21.695  1.00  0.89           H
ATOM    628 2HD1 ILE A  78      32.399 -32.073 -22.191  1.00  0.89           H
ATOM    629 3HD1 ILE A  78      33.217 -33.230 -23.257  1.00  0.89           H
ATOM    630  N   TRP A  79      28.035 -34.868 -21.581  1.00  0.87           N
ATOM    631  H   TRP A  79      27.675 -34.371 -22.383  1.00  0.87           H
ATOM    632  CA  TRP A  79      27.411 -34.578 -20.285  1.00  0.87           C
ATOM    633  HA  TRP A  79      27.703 -35.370 -19.564  1.00  0.87           H
ATOM    634  C   TRP A  79      25.895 -34.357 -20.477  1.00  0.87           C
ATOM    635  O   TRP A  79      25.481 -33.569 -21.361  1.00  0.87           O
ATOM    636  CB  TRP A  79      28.014 -33.274 -19.640  1.00  0.87           C
ATOM    637 1HB  TRP A  79      27.949 -32.471 -20.371  1.00  0.87           H
ATOM    638 2HB  TRP A  79      27.351 -33.043 -18.858  1.00  0.87           H
ATOM    639  CG  TRP A  79      29.471 -33.242 -19.275  1.00  0.87           C
ATOM    640  CD1 TRP A  79      30.296 -34.296 -19.126  1.00  0.87           C
ATOM    641  HD1 TRP A  79      30.017 -35.267 -19.206  1.00  0.87           H
ATOM    642  CD2 TRP A  79      30.289 -31.995 -19.198  1.00  0.87           C
ATOM    643  NE1 TRP A  79      31.519 -33.766 -18.947  1.00  0.87           N
ATOM    644  HE1 TRP A  79      32.283 -34.340 -18.649  1.00  0.87           H
ATOM    645  CE2 TRP A  79      31.610 -32.379 -18.903  1.00  0.87           C
ATOM    646  CE3 TRP A  79      30.140 -30.572 -19.433  1.00  0.87           C
ATOM    647  HE3 TRP A  79      29.192 -30.157 -19.685  1.00  0.87           H
ATOM    648  CZ2 TRP A  79      32.687 -31.512 -18.753  1.00  0.87           C
ATOM    649  HZ2 TRP A  79      33.679 -31.882 -18.486  1.00  0.87           H
ATOM    650  CZ3 TRP A  79      31.188 -29.657 -19.109  1.00  0.87           C
ATOM    651  HZ3 TRP A  79      30.945 -28.633 -18.962  1.00  0.87           H
ATOM    652  CH2 TRP A  79      32.481 -30.158 -18.874  1.00  0.87           C
ATOM    653  HH2 TRP A  79      33.249 -29.445 -18.625  1.00  0.87           H
ATOM    654  N   ASP A  80      25.050 -35.082 -19.737  1.00  0.86           N
ATOM    655  H   ASP A  80      25.483 -35.672 -18.976  1.00  0.86           H
ATOM    656  CA  ASP A  80      23.602 -34.999 -19.870  1.00  0.86           C
ATOM    657  HA  ASP A  80      23.236 -33.997 -20.285  1.00  0.86           H
ATOM    658  C   ASP A  80      22.788 -35.082 -18.589  1.00  0.86           C
ATOM    659  O   ASP A  80      23.215 -35.522 -17.585  1.00  0.86           O
ATOM    660  CB  ASP A  80      23.320 -36.046 -20.953  1.00  0.86           C
ATOM    661 1HB  ASP A  80      23.903 -35.669 -21.826  1.00  0.86           H
ATOM    662 2HB  ASP A  80      23.747 -37.044 -20.741  1.00  0.86           H
ATOM    663  CG  ASP A  80      21.891 -36.194 -21.308  1.00  0.86           C
ATOM    664  OD1 ASP A  80      21.242 -35.157 -21.664  1.00  0.86           O
ATOM    665  OD2 ASP A  80      21.377 -37.307 -21.276  1.00  0.86           O
ATOM    666  N   GLN A  81      21.481 -34.773 -18.723  1.00  0.80           N
ATOM    667  H   GLN A  81      21.194 -34.402 -19.628  1.00  0.80           H
ATOM    668  CA  GLN A  81      20.554 -34.581 -17.576  1.00  0.80           C
ATOM    669  HA  GLN A  81      20.983 -34.951 -16.651  1.00  0.80           H
ATOM    670  C   GLN A  81      19.205 -35.248 -17.768  1.00  0.80           C
ATOM    671  O   GLN A  81      18.703 -35.462 -18.868  1.00  0.80           O
ATOM    672  CB  GLN A  81      20.375 -33.037 -17.346  1.00  0.80           C
ATOM    673 1HB  GLN A  81      19.891 -32.831 -16.376  1.00  0.80           H
ATOM    674 2HB  GLN A  81      21.359 -32.603 -17.326  1.00  0.80           H
ATOM    675  CG  GLN A  81      19.631 -32.240 -18.472  1.00  0.80           C
ATOM    676 1HG  GLN A  81      20.012 -32.525 -19.423  1.00  0.80           H
ATOM    677 2HG  GLN A  81      18.581 -32.547 -18.525  1.00  0.80           H
ATOM    678  CD  GLN A  81      19.847 -30.727 -18.308  1.00  0.80           C
ATOM    679  OE1 GLN A  81      20.047 -30.248 -17.184  1.00  0.80           O
ATOM    680  NE2 GLN A  81      19.612 -30.027 -19.398  1.00  0.80           N
ATOM    681 1HE2 GLN A  81      19.720 -29.002 -19.365  1.00  0.80           H
ATOM    682 2HE2 GLN A  81      19.617 -30.597 -20.274  1.00  0.80           H
ATOM    683  N   ALA A  82      18.531 -35.507 -16.653  1.00  0.89           N
ATOM    684  H   ALA A  82      19.046 -35.396 -15.773  1.00  0.89           H
ATOM    685  CA  ALA A  82      17.149 -35.978 -16.511  1.00  0.89           C
ATOM    686  HA  ALA A  82      16.696 -35.633 -17.464  1.00  0.89           H
ATOM    687  C   ALA A  82      16.518 -35.267 -15.335  1.00  0.89           C
ATOM    688  O   ALA A  82      17.283 -34.865 -14.488  1.00  0.89           O
ATOM    689  CB  ALA A  82      17.205 -37.471 -16.412  1.00  0.89           C
ATOM    690 1HB  ALA A  82      17.334 -37.835 -15.444  1.00  0.89           H
ATOM    691 2HB  ALA A  82      18.066 -37.798 -16.965  1.00  0.89           H
ATOM    692 3HB  ALA A  82      16.191 -37.911 -16.743  1.00  0.89           H
ATOM    693  N   SER A  83      15.240 -35.030 -15.450  1.00  0.87           N
ATOM    694  H   SER A  83      14.639 -35.403 -16.233  1.00  0.87           H
ATOM    695  CA  SER A  83      14.465 -34.597 -14.232  1.00  0.87           C
ATOM    696  HA  SER A  83      14.914 -33.754 -13.780  1.00  0.87           H
ATOM    697  C   SER A  83      14.259 -35.740 -13.136  1.00  0.87           C
ATOM    698  O   SER A  83      14.369 -36.960 -13.433  1.00  0.87           O
ATOM    699  CB  SER A  83      13.033 -34.188 -14.673  1.00  0.87           C
ATOM    700 1HB  SER A  83      12.982 -33.385 -15.470  1.00  0.87           H
ATOM    701 2HB  SER A  83      12.644 -35.055 -15.093  1.00  0.87           H
ATOM    702  OG  SER A  83      12.206 -33.701 -13.584  1.00  0.87           O
ATOM    703  HG  SER A  83      12.492 -32.833 -13.408  1.00  0.87           H
ATOM    704  N   CYS A  84      13.794 -35.418 -11.911  1.00  0.89           N
ATOM    705  H   CYS A  84      13.729 -34.444 -11.692  1.00  0.89           H
ATOM    706  CA  CYS A  84      13.600 -36.423 -10.842  1.00  0.89           C
ATOM    707  HA  CYS A  84      13.185 -37.344 -11.361  1.00  0.89           H
ATOM    708  C   CYS A  84      12.497 -35.864  -9.846  1.00  0.89           C
ATOM    709  O   CYS A  84      12.393 -34.681  -9.464  1.00  0.89           O
ATOM    710  CB  CYS A  84      14.905 -36.707 -10.133  1.00  0.89           C
ATOM    711 1HB  CYS A  84      15.587 -37.111 -10.889  1.00  0.89           H
ATOM    712 2HB  CYS A  84      15.320 -35.771  -9.656  1.00  0.89           H
ATOM    713  SG  CYS A  84      14.778 -37.857  -8.796  1.00  0.89           S
ATOM    714  N   SER A  85      11.631 -36.847  -9.422  1.00  0.81           N
ATOM    715  H   SER A  85      11.742 -37.806  -9.788  1.00  0.81           H
ATOM    716  CA  SER A  85      10.489 -36.546  -8.599  1.00  0.81           C
ATOM    717  HA  SER A  85      10.211 -35.450  -8.783  1.00  0.81           H
ATOM    718  C   SER A  85      10.719 -36.457  -7.102  1.00  0.81           C
ATOM    719  O   SER A  85       9.760 -36.139  -6.412  1.00  0.81           O
ATOM    720  CB  SER A  85       9.322 -37.474  -8.827  1.00  0.81           C
ATOM    721 1HB  SER A  85       8.489 -37.143  -8.202  1.00  0.81           H
ATOM    722 2HB  SER A  85       8.996 -37.482  -9.877  1.00  0.81           H
ATOM    723  OG  SER A  85       9.771 -38.794  -8.400  1.00  0.81           O
ATOM    724  HG  SER A  85      10.387 -39.134  -9.116  1.00  0.81           H
ATOM    725  N   SER A  86      11.863 -36.823  -6.547  1.00  0.81           N
ATOM    726  H   SER A  86      12.504 -37.190  -7.249  1.00  0.81           H
ATOM    727  CA  SER A  86      12.149 -37.066  -5.135  1.00  0.81           C
ATOM    728  HA  SER A  86      11.237 -37.502  -4.752  1.00  0.81           H
ATOM    729  C   SER A  86      12.303 -35.817  -4.292  1.00  0.81           C
ATOM    730  O   SER A  86      12.856 -35.868  -3.217  1.00  0.81           O
ATOM    731  CB  SER A  86      13.287 -38.083  -4.880  1.00  0.81           C
ATOM    732 1HB  SER A  86      14.273 -37.579  -4.901  1.00  0.81           H
ATOM    733 2HB  SER A  86      13.097 -38.516  -3.964  1.00  0.81           H
ATOM    734  OG  SER A  86      13.439 -39.038  -5.892  1.00  0.81           O
ATOM    735  HG  SER A  86      12.653 -39.571  -5.789  1.00  0.81           H
ATOM    736  N   SER A  87      11.800 -34.693  -4.829  1.00  0.72           N
ATOM    737  H   SER A  87      11.213 -34.767  -5.685  1.00  0.72           H
ATOM    738  CA  SER A  87      12.020 -33.338  -4.305  1.00  0.72           C
ATOM    739  HA  SER A  87      12.937 -33.343  -3.721  1.00  0.72           H
ATOM    740  C   SER A  87      10.829 -32.729  -3.574  1.00  0.72           C
ATOM    741  O   SER A  87       9.726 -32.827  -4.074  1.00  0.72           O
ATOM    742  CB  SER A  87      12.273 -32.491  -5.518  1.00  0.72           C
ATOM    743 1HB  SER A  87      12.985 -32.885  -6.230  1.00  0.72           H
ATOM    744 2HB  SER A  87      11.258 -32.589  -5.975  1.00  0.72           H
ATOM    745  OG  SER A  87      12.596 -31.128  -5.194  1.00  0.72           O
ATOM    746  HG  SER A  87      12.885 -30.777  -6.075  1.00  0.72           H
ATOM    747  N   THR A  88      10.974 -32.402  -2.295  1.00  0.64           N
ATOM    748  H   THR A  88      11.945 -32.437  -1.911  1.00  0.64           H
ATOM    749  CA  THR A  88       9.946 -32.062  -1.302  1.00  0.64           C
ATOM    750  HA  THR A  88       8.952 -32.300  -1.741  1.00  0.64           H
ATOM    751  C   THR A  88       9.889 -30.623  -0.943  1.00  0.64           C
ATOM    752  O   THR A  88      10.869 -29.931  -1.023  1.00  0.64           O
ATOM    753  CB  THR A  88      10.065 -32.960  -0.093  1.00  0.64           C
ATOM    754  HB  THR A  88       9.139 -32.970   0.402  1.00  0.64           H
ATOM    755  OG1 THR A  88      11.128 -32.445   0.708  1.00  0.64           O
ATOM    756  HG1 THR A  88      11.919 -32.368   0.134  1.00  0.64           H
ATOM    757  CG2 THR A  88      10.398 -34.424  -0.372  1.00  0.64           C
ATOM    758 1HG2 THR A  88       9.589 -34.817  -0.988  1.00  0.64           H
ATOM    759 2HG2 THR A  88      10.379 -34.956   0.574  1.00  0.64           H
ATOM    760 3HG2 THR A  88      11.396 -34.567  -0.844  1.00  0.64           H
ATOM    761  N   THR A  89       8.758 -30.125  -0.475  1.00  0.43           N
ATOM    762  H   THR A  89       7.897 -30.649  -0.566  1.00  0.43           H
ATOM    763  CA  THR A  89       8.524 -28.660  -0.240  1.00  0.43           C
ATOM    764  HA  THR A  89       8.835 -28.076  -1.142  1.00  0.43           H
ATOM    765  C   THR A  89       9.452 -28.263   0.943  1.00  0.43           C
ATOM    766  O   THR A  89       9.914 -27.124   1.030  1.00  0.43           O
ATOM    767  CB  THR A  89       7.059 -28.426   0.055  1.00  0.43           C
ATOM    768  HB  THR A  89       6.995 -27.353   0.192  1.00  0.43           H
ATOM    769  OG1 THR A  89       6.624 -29.016   1.233  1.00  0.43           O
ATOM    770  HG1 THR A  89       6.483 -29.964   1.085  1.00  0.43           H
ATOM    771  CG2 THR A  89       6.105 -28.854  -1.086  1.00  0.43           C
ATOM    772 1HG2 THR A  89       6.323 -28.166  -1.941  1.00  0.43           H
ATOM    773 2HG2 THR A  89       5.053 -28.606  -0.756  1.00  0.43           H
ATOM    774 3HG2 THR A  89       6.328 -29.893  -1.419  1.00  0.43           H
ATOM    775  N   CYS A  90       9.743 -29.184   1.875  1.00  0.35           N
ATOM    776  H   CYS A  90       9.361 -30.160   1.863  1.00  0.35           H
ATOM    777  CA  CYS A  90      10.609 -28.816   3.046  1.00  0.35           C
ATOM    778  HA  CYS A  90      10.375 -27.807   3.304  1.00  0.35           H
ATOM    779  C   CYS A  90      12.204 -28.761   2.757  1.00  0.35           C
ATOM    780  O   CYS A  90      13.075 -28.945   3.645  1.00  0.35           O
ATOM    781  CB  CYS A  90      10.347 -29.749   4.234  1.00  0.35           C
ATOM    782 1HB  CYS A  90      10.493 -30.767   3.902  1.00  0.35           H
ATOM    783 2HB  CYS A  90      11.027 -29.587   5.039  1.00  0.35           H
ATOM    784  SG  CYS A  90       8.614 -29.368   4.803  1.00  0.35           S
ATOM    785  HG  CYS A  90       8.173 -30.488   4.111  1.00  0.35           H
ATOM    786  N   VAL A  91      12.575 -28.475   1.529  1.00  0.30           N
ATOM    787  H   VAL A  91      11.932 -28.325   0.846  1.00  0.30           H
ATOM    788  CA  VAL A  91      13.966 -28.015   1.134  1.00  0.30           C
ATOM    789  HA  VAL A  91      14.671 -28.616   1.635  1.00  0.30           H
ATOM    790  C   VAL A  91      14.258 -26.624   1.723  1.00  0.30           C
ATOM    791  O   VAL A  91      13.469 -25.709   1.432  1.00  0.30           O
ATOM    792  CB  VAL A  91      14.191 -28.169  -0.347  1.00  0.30           C
ATOM    793  HB  VAL A  91      13.391 -27.655  -0.872  1.00  0.30           H
ATOM    794  CG1 VAL A  91      15.379 -27.389  -0.831  1.00  0.30           C
ATOM    795 1HG1 VAL A  91      15.149 -26.348  -0.751  1.00  0.30           H
ATOM    796 2HG1 VAL A  91      15.608 -27.538  -1.874  1.00  0.30           H
ATOM    797 3HG1 VAL A  91      16.242 -27.669  -0.264  1.00  0.30           H
ATOM    798  CG2 VAL A  91      14.261 -29.610  -0.840  1.00  0.30           C
ATOM    799 1HG2 VAL A  91      13.583 -30.359  -0.361  1.00  0.30           H
ATOM    800 2HG2 VAL A  91      15.234 -30.032  -0.708  1.00  0.30           H
ATOM    801 3HG2 VAL A  91      14.011 -29.518  -1.885  1.00  0.30           H
ATOM    802  N   ARG A  92      15.130 -26.525   2.686  1.00  0.28           N
ATOM    803  H   ARG A  92      15.544 -27.348   2.948  1.00  0.28           H
ATOM    804  CA  ARG A  92      15.572 -25.311   3.435  1.00  0.28           C
ATOM    805  HA  ARG A  92      14.835 -24.520   3.366  1.00  0.28           H
ATOM    806  C   ARG A  92      16.778 -24.704   2.751  1.00  0.28           C
ATOM    807  O   ARG A  92      17.611 -25.422   2.131  1.00  0.28           O
ATOM    808  CB  ARG A  92      15.743 -25.738   4.908  1.00  0.28           C
ATOM    809 1HB  ARG A  92      16.550 -26.478   5.010  1.00  0.28           H
ATOM    810 2HB  ARG A  92      16.125 -24.900   5.457  1.00  0.28           H
ATOM    811  CG  ARG A  92      14.463 -26.161   5.686  1.00  0.28           C
ATOM    812 1HG  ARG A  92      14.091 -26.996   5.123  1.00  0.28           H
ATOM    813 2HG  ARG A  92      14.624 -26.496   6.721  1.00  0.28           H
ATOM    814  CD  ARG A  92      13.200 -25.322   5.631  1.00  0.28           C
ATOM    815 1HD  ARG A  92      13.376 -24.473   6.215  1.00  0.28           H
ATOM    816 2HD  ARG A  92      13.028 -25.040   4.588  1.00  0.28           H
ATOM    817  NE  ARG A  92      12.081 -26.081   6.160  1.00  0.28           N
ATOM    818  HE  ARG A  92      12.338 -26.881   6.582  1.00  0.28           H
ATOM    819  CZ  ARG A  92      10.776 -25.835   5.986  1.00  0.28           C
ATOM    820  NH1 ARG A  92       9.953 -26.777   6.364  1.00  0.28           N
ATOM    821 1HH1 ARG A  92      10.415 -27.634   6.679  1.00  0.28           H
ATOM    822 2HH1 ARG A  92       8.957 -26.674   6.272  1.00  0.28           H
ATOM    823  NH2 ARG A  92      10.276 -24.767   5.487  1.00  0.28           N
ATOM    824 1HH2 ARG A  92      10.932 -24.082   5.107  1.00  0.28           H
ATOM    825 2HH2 ARG A  92       9.245 -24.774   5.282  1.00  0.28           H
ATOM    826  N   GLN A  93      17.050 -23.411   3.059  1.00  0.74           N
ATOM    827  H   GLN A  93      16.469 -22.898   3.775  1.00  0.74           H
ATOM    828  CA  GLN A  93      18.197 -22.645   2.580  1.00  0.74           C
ATOM    829  HA  GLN A  93      18.900 -23.324   2.169  1.00  0.74           H
ATOM    830  C   GLN A  93      19.009 -21.885   3.569  1.00  0.74           C
ATOM    831  O   GLN A  93      20.169 -21.426   3.318  1.00  0.74           O
ATOM    832  CB  GLN A  93      17.713 -21.783   1.384  1.00  0.74           C
ATOM    833 1HB  GLN A  93      17.091 -22.425   0.786  1.00  0.74           H
ATOM    834 2HB  GLN A  93      17.122 -20.888   1.741  1.00  0.74           H
ATOM    835  CG  GLN A  93      18.851 -21.308   0.444  1.00  0.74           C
ATOM    836 1HG  GLN A  93      19.397 -20.614   1.021  1.00  0.74           H
ATOM    837 2HG  GLN A  93      19.501 -22.136   0.117  1.00  0.74           H
ATOM    838  CD  GLN A  93      18.276 -20.590  -0.821  1.00  0.74           C
ATOM    839  OE1 GLN A  93      17.175 -20.867  -1.266  1.00  0.74           O
ATOM    840  NE2 GLN A  93      19.075 -19.827  -1.471  1.00  0.74           N
ATOM    841 1HE2 GLN A  93      18.824 -19.555  -2.404  1.00  0.74           H
ATOM    842 2HE2 GLN A  93      20.071 -19.870  -1.268  1.00  0.74           H
ATOM    843  N   ALA A  94      18.544 -21.766   4.793  1.00  0.83           N
ATOM    844  H   ALA A  94      17.720 -22.272   5.007  1.00  0.83           H
ATOM    845  CA  ALA A  94      19.108 -20.831   5.807  1.00  0.83           C
ATOM    846  HA  ALA A  94      19.208 -19.873   5.318  1.00  0.83           H
ATOM    847  C   ALA A  94      20.435 -21.213   6.453  1.00  0.83           C
ATOM    848  O   ALA A  94      20.776 -22.355   6.700  1.00  0.83           O
ATOM    849  CB  ALA A  94      18.084 -20.631   6.888  1.00  0.83           C
ATOM    850 1HB  ALA A  94      17.119 -20.227   6.520  1.00  0.83           H
ATOM    851 2HB  ALA A  94      18.431 -19.831   7.671  1.00  0.83           H
ATOM    852 3HB  ALA A  94      17.906 -21.618   7.352  1.00  0.83           H
ATOM    853  N   GLN A  95      21.283 -20.150   6.672  1.00  0.75           N
ATOM    854  H   GLN A  95      21.022 -19.248   6.441  1.00  0.75           H
ATOM    855  CA  GLN A  95      22.707 -20.419   7.016  1.00  0.75           C
ATOM    856  HA  GLN A  95      22.711 -21.325   7.536  1.00  0.75           H
ATOM    857  C   GLN A  95      23.370 -19.365   7.921  1.00  0.75           C
ATOM    858  O   GLN A  95      24.186 -19.711   8.824  1.00  0.75           O
ATOM    859  CB  GLN A  95      23.598 -20.655   5.710  1.00  0.75           C
ATOM    860 1HB  GLN A  95      23.272 -19.924   4.949  1.00  0.75           H
ATOM    861 2HB  GLN A  95      24.619 -20.382   5.963  1.00  0.75           H
ATOM    862  CG  GLN A  95      23.624 -22.102   5.192  1.00  0.75           C
ATOM    863 1HG  GLN A  95      22.668 -22.418   4.914  1.00  0.75           H
ATOM    864 2HG  GLN A  95      24.331 -22.077   4.319  1.00  0.75           H
ATOM    865  CD  GLN A  95      24.171 -23.117   6.237  1.00  0.75           C
ATOM    866  OE1 GLN A  95      24.915 -22.762   7.165  1.00  0.75           O
ATOM    867  NE2 GLN A  95      23.876 -24.376   6.084  1.00  0.75           N
ATOM    868 1HE2 GLN A  95      24.026 -24.980   6.903  1.00  0.75           H
ATOM    869 2HE2 GLN A  95      23.167 -24.674   5.436  1.00  0.75           H
ATOM    870  N   CYS A  96      22.990 -18.114   7.785  1.00  0.71           N
ATOM    871  H   CYS A  96      22.353 -17.828   7.071  1.00  0.71           H
ATOM    872  CA  CYS A  96      23.726 -16.983   8.453  1.00  0.71           C
ATOM    873  HA  CYS A  96      24.818 -17.151   8.466  1.00  0.71           H
ATOM    874  C   CYS A  96      23.399 -16.731   9.947  1.00  0.71           C
ATOM    875  O   CYS A  96      24.180 -16.155  10.682  1.00  0.71           O
ATOM    876  CB  CYS A  96      23.597 -15.792   7.481  1.00  0.71           C
ATOM    877 1HB  CYS A  96      22.604 -15.442   7.673  1.00  0.71           H
ATOM    878 2HB  CYS A  96      24.302 -14.989   7.727  1.00  0.71           H
ATOM    879  SG  CYS A  96      23.862 -16.110   5.705  1.00  0.71           S
ATOM    880  N   GLY A  97      22.128 -17.040  10.343  1.00  0.71           N
ATOM    881  H   GLY A  97      21.511 -17.490   9.653  1.00  0.71           H
ATOM    882  CA  GLY A  97      21.641 -16.900  11.726  1.00  0.71           C
ATOM    883 1HA  GLY A  97      20.666 -17.378  11.663  1.00  0.71           H
ATOM    884 2HA  GLY A  97      22.192 -17.451  12.402  1.00  0.71           H
ATOM    885  C   GLY A  97      21.529 -15.437  12.223  1.00  0.71           C
ATOM    886  O   GLY A  97      20.511 -14.736  11.999  1.00  0.71           O
ATOM    887  N   GLN A  98      22.526 -14.947  13.062  1.00  0.62           N
ATOM    888  H   GLN A  98      23.284 -15.564  13.369  1.00  0.62           H
ATOM    889  CA  GLN A  98      22.583 -13.562  13.553  1.00  0.62           C
ATOM    890  HA  GLN A  98      21.578 -13.284  13.984  1.00  0.62           H
ATOM    891  C   GLN A  98      22.996 -12.524  12.476  1.00  0.62           C
ATOM    892  O   GLN A  98      22.434 -11.384  12.480  1.00  0.62           O
ATOM    893  CB  GLN A  98      23.604 -13.536  14.714  1.00  0.62           C
ATOM    894 1HB  GLN A  98      23.218 -14.192  15.547  1.00  0.62           H
ATOM    895 2HB  GLN A  98      24.587 -13.906  14.401  1.00  0.62           H
ATOM    896  CG  GLN A  98      23.741 -12.178  15.395  1.00  0.62           C
ATOM    897 1HG  GLN A  98      24.548 -12.252  16.130  1.00  0.62           H
ATOM    898 2HG  GLN A  98      24.213 -11.436  14.706  1.00  0.62           H
ATOM    899  CD  GLN A  98      22.483 -11.485  15.971  1.00  0.62           C
ATOM    900  OE1 GLN A  98      22.049 -11.668  17.084  1.00  0.62           O
ATOM    901  NE2 GLN A  98      21.769 -10.746  15.069  1.00  0.62           N
ATOM    902 1HE2 GLN A  98      20.837 -10.489  15.452  1.00  0.62           H
ATOM    903 2HE2 GLN A  98      22.030 -10.828  14.109  1.00  0.62           H
ATOM    904  N   ASP A  99      23.806 -12.932  11.441  1.00  0.74           N
ATOM    905  H   ASP A  99      24.204 -13.863  11.519  1.00  0.74           H
ATOM    906  CA  ASP A  99      24.069 -12.171  10.245  1.00  0.74           C
ATOM    907  HA  ASP A  99      24.153 -11.118  10.414  1.00  0.74           H
ATOM    908  C   ASP A  99      22.816 -12.358   9.352  1.00  0.74           C
ATOM    909  O   ASP A  99      22.116 -13.369   9.368  1.00  0.74           O
ATOM    910  CB  ASP A  99      25.291 -12.686   9.498  1.00  0.74           C
ATOM    911 1HB  ASP A  99      25.337 -13.779   9.472  1.00  0.74           H
ATOM    912 2HB  ASP A  99      25.289 -12.445   8.414  1.00  0.74           H
ATOM    913  CG  ASP A  99      26.642 -12.342  10.059  1.00  0.74           C
ATOM    914  OD1 ASP A  99      26.711 -11.679  11.123  1.00  0.74           O
ATOM    915  OD2 ASP A  99      27.669 -12.801   9.517  1.00  0.74           O
ATOM    916  N   PHE A 100      22.520 -11.309   8.584  1.00  0.82           N
ATOM    917  H   PHE A 100      23.327 -10.736   8.377  1.00  0.82           H
ATOM    918  CA  PHE A 100      21.485 -11.293   7.625  1.00  0.82           C
ATOM    919  HA  PHE A 100      20.557 -11.596   8.129  1.00  0.82           H
ATOM    920  C   PHE A 100      21.753 -12.213   6.415  1.00  0.82           C
ATOM    921  O   PHE A 100      22.911 -12.583   6.188  1.00  0.82           O
ATOM    922  CB  PHE A 100      21.238  -9.840   7.218  1.00  0.82           C
ATOM    923 1HB  PHE A 100      20.999  -9.195   8.051  1.00  0.82           H
ATOM    924 2HB  PHE A 100      22.171  -9.345   6.855  1.00  0.82           H
ATOM    925  CG  PHE A 100      20.161  -9.626   6.118  1.00  0.82           C
ATOM    926  CD1 PHE A 100      18.812  -9.522   6.446  1.00  0.82           C
ATOM    927  HD1 PHE A 100      18.485  -9.474   7.443  1.00  0.82           H
ATOM    928  CD2 PHE A 100      20.517  -9.484   4.722  1.00  0.82           C
ATOM    929  HD2 PHE A 100      21.514  -9.543   4.465  1.00  0.82           H
ATOM    930  CE1 PHE A 100      17.873  -9.180   5.462  1.00  0.82           C
ATOM    931  HE1 PHE A 100      16.828  -8.980   5.716  1.00  0.82           H
ATOM    932  CE2 PHE A 100      19.559  -9.302   3.699  1.00  0.82           C
ATOM    933  HE2 PHE A 100      19.854  -9.258   2.657  1.00  0.82           H
ATOM    934  CZ  PHE A 100      18.233  -9.194   4.077  1.00  0.82           C
ATOM    935  HZ  PHE A 100      17.527  -9.002   3.282  1.00  0.82           H
ATOM    936  N   GLN A 101      20.729 -12.452   5.488  1.00  0.81           N
ATOM    937  H   GLN A 101      19.807 -12.048   5.756  1.00  0.81           H
ATOM    938  CA  GLN A 101      20.807 -13.319   4.346  1.00  0.81           C
ATOM    939  HA  GLN A 101      21.873 -13.292   4.087  1.00  0.81           H
ATOM    940  C   GLN A 101      19.972 -12.751   3.187  1.00  0.81           C
ATOM    941  O   GLN A 101      18.808 -12.381   3.340  1.00  0.81           O
ATOM    942  CB  GLN A 101      20.336 -14.703   4.802  1.00  0.81           C
ATOM    943 1HB  GLN A 101      20.855 -14.985   5.704  1.00  0.81           H
ATOM    944 2HB  GLN A 101      19.253 -14.717   5.000  1.00  0.81           H
ATOM    945  CG  GLN A 101      20.620 -15.733   3.686  1.00  0.81           C
ATOM    946 1HG  GLN A 101      19.856 -15.692   2.928  1.00  0.81           H
ATOM    947 2HG  GLN A 101      21.518 -15.547   3.208  1.00  0.81           H
ATOM    948  CD  GLN A 101      20.757 -17.199   4.224  1.00  0.81           C
ATOM    949  OE1 GLN A 101      20.753 -17.375   5.413  1.00  0.81           O
ATOM    950  NE2 GLN A 101      20.826 -18.170   3.383  1.00  0.81           N
ATOM    951 1HE2 GLN A 101      21.061 -19.115   3.682  1.00  0.81           H
ATOM    952 2HE2 GLN A 101      20.835 -17.937   2.421  1.00  0.81           H
ATOM    953  N   CYS A 102      20.583 -12.773   1.991  1.00  0.87           N
ATOM    954  H   CYS A 102      21.578 -13.066   2.012  1.00  0.87           H
ATOM    955  CA  CYS A 102      20.040 -12.384   0.707  1.00  0.87           C
ATOM    956  HA  CYS A 102      19.619 -11.421   0.915  1.00  0.87           H
ATOM    957  C   CYS A 102      18.910 -13.397   0.264  1.00  0.87           C
ATOM    958  O   CYS A 102      18.804 -14.515   0.774  1.00  0.87           O
ATOM    959  CB  CYS A 102      21.137 -12.209  -0.327  1.00  0.87           C
ATOM    960 1HB  CYS A 102      21.655 -13.213  -0.339  1.00  0.87           H
ATOM    961 2HB  CYS A 102      20.743 -12.174  -1.329  1.00  0.87           H
ATOM    962  SG  CYS A 102      22.345 -10.899  -0.033  1.00  0.87           S
ATOM    963  N   LYS A 103      18.062 -12.994  -0.707  1.00  0.78           N
ATOM    964  H   LYS A 103      18.328 -12.130  -1.154  1.00  0.78           H
ATOM    965  CA  LYS A 103      16.857 -13.710  -1.224  1.00  0.78           C
ATOM    966  HA  LYS A 103      16.254 -14.021  -0.335  1.00  0.78           H
ATOM    967  C   LYS A 103      17.257 -14.991  -1.870  1.00  0.78           C
ATOM    968  O   LYS A 103      16.936 -16.097  -1.426  1.00  0.78           O
ATOM    969  CB  LYS A 103      16.052 -12.746  -2.204  1.00  0.78           C
ATOM    970 1HB  LYS A 103      15.866 -11.840  -1.591  1.00  0.78           H
ATOM    971 2HB  LYS A 103      16.597 -12.542  -3.064  1.00  0.78           H
ATOM    972  CG  LYS A 103      14.788 -13.492  -2.679  1.00  0.78           C
ATOM    973 1HG  LYS A 103      14.925 -14.175  -3.529  1.00  0.78           H
ATOM    974 2HG  LYS A 103      14.310 -14.017  -1.828  1.00  0.78           H
ATOM    975  CD  LYS A 103      13.829 -12.563  -3.337  1.00  0.78           C
ATOM    976 1HD  LYS A 103      13.588 -11.807  -2.555  1.00  0.78           H
ATOM    977 2HD  LYS A 103      14.292 -12.123  -4.268  1.00  0.78           H
ATOM    978  CE  LYS A 103      12.496 -13.353  -3.683  1.00  0.78           C
ATOM    979 1HE  LYS A 103      12.614 -14.063  -4.553  1.00  0.78           H
ATOM    980 2HE  LYS A 103      12.188 -13.920  -2.820  1.00  0.78           H
ATOM    981  NZ  LYS A 103      11.371 -12.439  -4.095  1.00  0.78           N
ATOM    982 1HZ  LYS A 103      10.947 -12.044  -3.246  1.00  0.78           H
ATOM    983 2HZ  LYS A 103      10.577 -12.912  -4.518  1.00  0.78           H
ATOM    984 3HZ  LYS A 103      11.549 -11.678  -4.694  1.00  0.78           H
ATOM    985  N   GLU A 104      18.147 -14.879  -2.918  1.00  0.78           N
ATOM    986  H   GLU A 104      18.597 -13.965  -3.007  1.00  0.78           H
ATOM    987  CA  GLU A 104      18.612 -15.994  -3.796  1.00  0.78           C
ATOM    988  HA  GLU A 104      17.942 -16.849  -3.669  1.00  0.78           H
ATOM    989  C   GLU A 104      20.054 -16.452  -3.426  1.00  0.78           C
ATOM    990  O   GLU A 104      20.438 -17.600  -3.702  1.00  0.78           O
ATOM    991  CB  GLU A 104      18.677 -15.451  -5.299  1.00  0.78           C
ATOM    992 1HB  GLU A 104      17.761 -14.870  -5.483  1.00  0.78           H
ATOM    993 2HB  GLU A 104      19.509 -14.693  -5.439  1.00  0.78           H
ATOM    994  CG  GLU A 104      18.788 -16.616  -6.302  1.00  0.78           C
ATOM    995 1HG  GLU A 104      19.776 -17.110  -6.122  1.00  0.78           H
ATOM    996 2HG  GLU A 104      17.972 -17.342  -6.095  1.00  0.78           H
ATOM    997  CD  GLU A 104      18.685 -16.096  -7.762  1.00  0.78           C
ATOM    998  OE1 GLU A 104      19.297 -15.088  -8.223  1.00  0.78           O
ATOM    999  OE2 GLU A 104      18.034 -16.788  -8.572  1.00  0.78           O
ATOM   1000  N   THR A 105      20.815 -15.612  -2.788  1.00  0.84           N
ATOM   1001  H   THR A 105      20.376 -14.678  -2.705  1.00  0.84           H
ATOM   1002  CA  THR A 105      22.288 -15.676  -2.700  1.00  0.84           C
ATOM   1003  HA  THR A 105      22.695 -16.428  -3.419  1.00  0.84           H
ATOM   1004  C   THR A 105      22.749 -16.248  -1.382  1.00  0.84           C
ATOM   1005  O   THR A 105      22.257 -15.753  -0.356  1.00  0.84           O
ATOM   1006  CB  THR A 105      22.823 -14.237  -2.978  1.00  0.84           C
ATOM   1007  HB  THR A 105      22.537 -13.550  -2.213  1.00  0.84           H
ATOM   1008  OG1 THR A 105      22.256 -13.910  -4.243  1.00  0.84           O
ATOM   1009  HG1 THR A 105      21.299 -13.728  -4.118  1.00  0.84           H
ATOM   1010  CG2 THR A 105      24.312 -14.076  -3.167  1.00  0.84           C
ATOM   1011 1HG2 THR A 105      24.524 -13.017  -3.165  1.00  0.84           H
ATOM   1012 2HG2 THR A 105      24.698 -14.596  -4.045  1.00  0.84           H
ATOM   1013 3HG2 THR A 105      24.760 -14.500  -2.296  1.00  0.84           H
ATOM   1014  N   GLY A 106      23.747 -17.137  -1.400  1.00  0.83           N
ATOM   1015  H   GLY A 106      23.994 -17.471  -2.333  1.00  0.83           H
ATOM   1016  CA  GLY A 106      24.202 -17.681  -0.142  1.00  0.83           C
ATOM   1017 1HA  GLY A 106      23.342 -17.877   0.510  1.00  0.83           H
ATOM   1018 2HA  GLY A 106      24.674 -18.642  -0.293  1.00  0.83           H
ATOM   1019  C   GLY A 106      25.117 -16.755   0.714  1.00  0.83           C
ATOM   1020  O   GLY A 106      25.738 -17.061   1.755  1.00  0.83           O
ATOM   1021  N   ARG A 107      25.271 -15.528   0.240  1.00  0.80           N
ATOM   1022  H   ARG A 107      24.671 -15.208  -0.538  1.00  0.80           H
ATOM   1023  CA  ARG A 107      26.056 -14.477   0.926  1.00  0.80           C
ATOM   1024  HA  ARG A 107      27.008 -14.949   1.227  1.00  0.80           H
ATOM   1025  C   ARG A 107      25.303 -13.904   2.169  1.00  0.80           C
ATOM   1026  O   ARG A 107      24.337 -13.246   2.055  1.00  0.80           O
ATOM   1027  CB  ARG A 107      26.363 -13.348  -0.038  1.00  0.80           C
ATOM   1028 1HB  ARG A 107      26.965 -13.788  -0.809  1.00  0.80           H
ATOM   1029 2HB  ARG A 107      25.388 -13.045  -0.529  1.00  0.80           H
ATOM   1030  CG  ARG A 107      27.102 -12.151   0.528  1.00  0.80           C
ATOM   1031 1HG  ARG A 107      26.516 -11.886   1.423  1.00  0.80           H
ATOM   1032 2HG  ARG A 107      28.094 -12.413   0.853  1.00  0.80           H
ATOM   1033  CD  ARG A 107      27.198 -11.047  -0.461  1.00  0.80           C
ATOM   1034 1HD  ARG A 107      26.178 -10.869  -0.748  1.00  0.80           H
ATOM   1035 2HD  ARG A 107      27.627 -10.144  -0.074  1.00  0.80           H
ATOM   1036  NE  ARG A 107      27.947 -11.460  -1.635  1.00  0.80           N
ATOM   1037  HE  ARG A 107      28.660 -12.147  -1.386  1.00  0.80           H
ATOM   1038  CZ  ARG A 107      28.098 -10.786  -2.730  1.00  0.80           C
ATOM   1039  NH1 ARG A 107      27.365  -9.734  -2.988  1.00  0.80           N
ATOM   1040 1HH1 ARG A 107      26.589  -9.404  -2.363  1.00  0.80           H
ATOM   1041 2HH1 ARG A 107      27.419  -9.297  -3.903  1.00  0.80           H
ATOM   1042  NH2 ARG A 107      29.038 -11.105  -3.580  1.00  0.80           N
ATOM   1043 1HH2 ARG A 107      29.624 -11.852  -3.404  1.00  0.80           H
ATOM   1044 2HH2 ARG A 107      29.122 -10.691  -4.504  1.00  0.80           H
ATOM   1045  N   CYS A 108      25.961 -14.180   3.294  1.00  0.87           N
ATOM   1046  H   CYS A 108      26.668 -14.909   3.227  1.00  0.87           H
ATOM   1047  CA  CYS A 108      25.650 -13.530   4.529  1.00  0.87           C
ATOM   1048  HA  CYS A 108      24.573 -13.543   4.652  1.00  0.87           H
ATOM   1049  C   CYS A 108      26.197 -12.167   4.572  1.00  0.87           C
ATOM   1050  O   CYS A 108      27.192 -11.838   3.954  1.00  0.87           O
ATOM   1051  CB  CYS A 108      26.281 -14.390   5.589  1.00  0.87           C
ATOM   1052 1HB  CYS A 108      27.337 -14.295   5.540  1.00  0.87           H
ATOM   1053 2HB  CYS A 108      26.017 -14.062   6.570  1.00  0.87           H
ATOM   1054  SG  CYS A 108      25.863 -16.155   5.409  1.00  0.87           S
ATOM   1055  N   LEU A 109      25.531 -11.361   5.418  1.00  0.85           N
ATOM   1056  H   LEU A 109      24.730 -11.700   5.968  1.00  0.85           H
ATOM   1057  CA  LEU A 109      25.715  -9.911   5.629  1.00  0.85           C
ATOM   1058  HA  LEU A 109      26.821  -9.652   5.332  1.00  0.85           H
ATOM   1059  C   LEU A 109      25.617  -9.446   7.121  1.00  0.85           C
ATOM   1060  O   LEU A 109      24.576  -9.581   7.777  1.00  0.85           O
ATOM   1061  CB  LEU A 109      24.723  -9.115   4.733  1.00  0.85           C
ATOM   1062 1HB  LEU A 109      23.742  -9.506   4.967  1.00  0.85           H
ATOM   1063 2HB  LEU A 109      24.748  -8.057   4.946  1.00  0.85           H
ATOM   1064  CG  LEU A 109      24.944  -9.282   3.146  1.00  0.85           C
ATOM   1065  HG  LEU A 109      24.950 -10.329   2.906  1.00  0.85           H
ATOM   1066  CD1 LEU A 109      23.818  -8.603   2.361  1.00  0.85           C
ATOM   1067 1HD1 LEU A 109      22.847  -9.094   2.634  1.00  0.85           H
ATOM   1068 2HD1 LEU A 109      23.964  -8.720   1.279  1.00  0.85           H
ATOM   1069 3HD1 LEU A 109      23.710  -7.513   2.660  1.00  0.85           H
ATOM   1070  CD2 LEU A 109      26.349  -8.719   2.753  1.00  0.85           C
ATOM   1071 1HD2 LEU A 109      27.099  -9.245   3.382  1.00  0.85           H
ATOM   1072 2HD2 LEU A 109      26.384  -7.694   2.977  1.00  0.85           H
ATOM   1073 3HD2 LEU A 109      26.604  -8.836   1.668  1.00  0.85           H
ATOM   1074  N   LYS A 110      26.664  -8.804   7.611  1.00  0.78           N
ATOM   1075  H   LYS A 110      27.624  -8.904   7.183  1.00  0.78           H
ATOM   1076  CA  LYS A 110      26.649  -8.164   8.951  1.00  0.78           C
ATOM   1077  HA  LYS A 110      26.406  -9.048   9.623  1.00  0.78           H
ATOM   1078  C   LYS A 110      25.479  -7.117   9.006  1.00  0.78           C
ATOM   1079  O   LYS A 110      25.396  -6.301   8.084  1.00  0.78           O
ATOM   1080  CB  LYS A 110      28.007  -7.563   9.374  1.00  0.78           C
ATOM   1081 1HB  LYS A 110      28.405  -6.887   8.597  1.00  0.78           H
ATOM   1082 2HB  LYS A 110      27.923  -6.891  10.206  1.00  0.78           H
ATOM   1083  CG  LYS A 110      29.087  -8.624   9.699  1.00  0.78           C
ATOM   1084 1HG  LYS A 110      29.049  -9.365   8.940  1.00  0.78           H
ATOM   1085 2HG  LYS A 110      29.997  -8.079   9.590  1.00  0.78           H
ATOM   1086  CD  LYS A 110      29.100  -9.288  11.085  1.00  0.78           C
ATOM   1087 1HD  LYS A 110      29.351  -8.476  11.829  1.00  0.78           H
ATOM   1088 2HD  LYS A 110      28.076  -9.570  11.330  1.00  0.78           H
ATOM   1089  CE  LYS A 110      30.058 -10.464  11.325  1.00  0.78           C
ATOM   1090 1HE  LYS A 110      31.077 -10.200  11.509  1.00  0.78           H
ATOM   1091 2HE  LYS A 110      29.703 -10.904  12.250  1.00  0.78           H
ATOM   1092  NZ  LYS A 110      30.002 -11.489  10.215  1.00  0.78           N
ATOM   1093 1HZ  LYS A 110      30.487 -11.180   9.384  1.00  0.78           H
ATOM   1094 2HZ  LYS A 110      29.035 -11.754  10.020  1.00  0.78           H
ATOM   1095 3HZ  LYS A 110      30.471 -12.369  10.500  1.00  0.78           H
ATOM   1096  N   ARG A 111      24.619  -7.115  10.022  1.00  0.73           N
ATOM   1097  H   ARG A 111      24.722  -7.834  10.724  1.00  0.73           H
ATOM   1098  CA  ARG A 111      23.302  -6.414  10.091  1.00  0.73           C
ATOM   1099  HA  ARG A 111      22.752  -6.992   9.371  1.00  0.73           H
ATOM   1100  C   ARG A 111      23.162  -4.986   9.700  1.00  0.73           C
ATOM   1101  O   ARG A 111      22.121  -4.627   9.134  1.00  0.73           O
ATOM   1102  CB  ARG A 111      22.634  -6.579  11.419  1.00  0.73           C
ATOM   1103 1HB  ARG A 111      23.359  -6.276  12.201  1.00  0.73           H
ATOM   1104 2HB  ARG A 111      21.822  -5.930  11.534  1.00  0.73           H
ATOM   1105  CG  ARG A 111      22.122  -8.033  11.622  1.00  0.73           C
ATOM   1106 1HG  ARG A 111      21.472  -8.375  10.870  1.00  0.73           H
ATOM   1107 2HG  ARG A 111      22.951  -8.740  11.642  1.00  0.73           H
ATOM   1108  CD  ARG A 111      21.295  -8.159  12.938  1.00  0.73           C
ATOM   1109 1HD  ARG A 111      20.464  -7.521  12.950  1.00  0.73           H
ATOM   1110 2HD  ARG A 111      20.950  -9.167  12.908  1.00  0.73           H
ATOM   1111  NE  ARG A 111      22.109  -7.874  14.139  1.00  0.73           N
ATOM   1112  HE  ARG A 111      22.919  -8.427  14.243  1.00  0.73           H
ATOM   1113  CZ  ARG A 111      21.991  -6.943  15.072  1.00  0.73           C
ATOM   1114  NH1 ARG A 111      20.813  -6.339  15.225  1.00  0.73           N
ATOM   1115 1HH1 ARG A 111      20.087  -6.560  14.512  1.00  0.73           H
ATOM   1116 2HH1 ARG A 111      20.600  -5.757  16.033  1.00  0.73           H
ATOM   1117  NH2 ARG A 111      22.857  -6.641  15.973  1.00  0.73           N
ATOM   1118 1HH2 ARG A 111      23.574  -7.306  16.174  1.00  0.73           H
ATOM   1119 2HH2 ARG A 111      22.618  -5.818  16.551  1.00  0.73           H
ATOM   1120  N   HIS A 112      24.178  -4.159   9.923  1.00  0.72           N
ATOM   1121  H   HIS A 112      24.966  -4.559  10.344  1.00  0.72           H
ATOM   1122  CA  HIS A 112      24.298  -2.822   9.427  1.00  0.72           C
ATOM   1123  HA  HIS A 112      23.430  -2.257   9.791  1.00  0.72           H
ATOM   1124  C   HIS A 112      24.326  -2.557   7.889  1.00  0.72           C
ATOM   1125  O   HIS A 112      24.118  -1.410   7.459  1.00  0.72           O
ATOM   1126  CB  HIS A 112      25.535  -2.201  10.090  1.00  0.72           C
ATOM   1127 1HB  HIS A 112      25.461  -1.156   9.843  1.00  0.72           H
ATOM   1128 2HB  HIS A 112      25.458  -2.266  11.187  1.00  0.72           H
ATOM   1129  CG  HIS A 112      26.856  -2.669   9.570  1.00  0.72           C
ATOM   1130  ND1 HIS A 112      27.425  -3.876   9.870  1.00  0.72           N
ATOM   1131  HD1 HIS A 112      27.206  -4.496  10.663  1.00  0.72           H
ATOM   1132  CD2 HIS A 112      27.869  -1.908   8.957  1.00  0.72           C
ATOM   1133  HD2 HIS A 112      27.797  -0.870   8.706  1.00  0.72           H
ATOM   1134  CE1 HIS A 112      28.731  -3.836   9.464  1.00  0.72           C
ATOM   1135  HE1 HIS A 112      29.431  -4.615   9.579  1.00  0.72           H
ATOM   1136  NE2 HIS A 112      28.954  -2.743   8.695  1.00  0.72           N
ATOM   1137  N   LEU A 113      24.571  -3.660   7.077  1.00  0.81           N
ATOM   1138  H   LEU A 113      24.825  -4.519   7.553  1.00  0.81           H
ATOM   1139  CA  LEU A 113      24.604  -3.674   5.623  1.00  0.81           C
ATOM   1140  HA  LEU A 113      24.965  -2.760   5.281  1.00  0.81           H
ATOM   1141  C   LEU A 113      23.137  -3.727   5.075  1.00  0.81           C
ATOM   1142  O   LEU A 113      22.913  -3.930   3.930  1.00  0.81           O
ATOM   1143  CB  LEU A 113      25.633  -4.774   5.166  1.00  0.81           C
ATOM   1144 1HB  LEU A 113      25.196  -5.716   5.486  1.00  0.81           H
ATOM   1145 2HB  LEU A 113      25.671  -4.671   4.088  1.00  0.81           H
ATOM   1146  CG  LEU A 113      27.084  -4.832   5.637  1.00  0.81           C
ATOM   1147  HG  LEU A 113      27.163  -4.952   6.752  1.00  0.81           H
ATOM   1148  CD1 LEU A 113      27.776  -5.983   5.017  1.00  0.81           C
ATOM   1149 1HD1 LEU A 113      28.806  -5.961   5.358  1.00  0.81           H
ATOM   1150 2HD1 LEU A 113      27.783  -5.831   3.958  1.00  0.81           H
ATOM   1151 3HD1 LEU A 113      27.242  -6.911   5.210  1.00  0.81           H
ATOM   1152  CD2 LEU A 113      27.825  -3.630   5.180  1.00  0.81           C
ATOM   1153 1HD2 LEU A 113      28.850  -3.760   5.466  1.00  0.81           H
ATOM   1154 2HD2 LEU A 113      27.483  -2.731   5.627  1.00  0.81           H
ATOM   1155 3HD2 LEU A 113      27.902  -3.574   4.102  1.00  0.81           H
ATOM   1156  N   VAL A 114      22.123  -3.526   5.883  1.00  0.88           N
ATOM   1157  H   VAL A 114      22.309  -3.365   6.833  1.00  0.88           H
ATOM   1158  CA  VAL A 114      20.678  -3.545   5.543  1.00  0.88           C
ATOM   1159  HA  VAL A 114      20.531  -3.982   4.597  1.00  0.88           H
ATOM   1160  C   VAL A 114      20.112  -2.128   5.570  1.00  0.88           C
ATOM   1161  O   VAL A 114      20.203  -1.482   6.647  1.00  0.88           O
ATOM   1162  CB  VAL A 114      19.902  -4.421   6.499  1.00  0.88           C
ATOM   1163  HB  VAL A 114      20.070  -3.987   7.465  1.00  0.88           H
ATOM   1164  CG1 VAL A 114      18.415  -4.460   6.163  1.00  0.88           C
ATOM   1165 1HG1 VAL A 114      17.894  -5.222   6.692  1.00  0.88           H
ATOM   1166 2HG1 VAL A 114      18.449  -4.865   5.139  1.00  0.88           H
ATOM   1167 3HG1 VAL A 114      17.867  -3.518   6.200  1.00  0.88           H
ATOM   1168  CG2 VAL A 114      20.429  -5.924   6.493  1.00  0.88           C
ATOM   1169 1HG2 VAL A 114      20.497  -6.305   5.447  1.00  0.88           H
ATOM   1170 2HG2 VAL A 114      19.721  -6.549   7.125  1.00  0.88           H
ATOM   1171 3HG2 VAL A 114      21.449  -6.014   6.973  1.00  0.88           H
ATOM   1172  N   CYS A 115      19.473  -1.699   4.452  1.00  0.87           N
ATOM   1173  H   CYS A 115      19.492  -2.316   3.626  1.00  0.87           H
ATOM   1174  CA  CYS A 115      18.896  -0.305   4.276  1.00  0.87           C
ATOM   1175  HA  CYS A 115      18.414  -0.369   3.307  1.00  0.87           H
ATOM   1176  C   CYS A 115      19.941   0.854   4.447  1.00  0.87           C
ATOM   1177  O   CYS A 115      19.667   1.951   4.934  1.00  0.87           O
ATOM   1178  CB  CYS A 115      17.730  -0.088   5.187  1.00  0.87           C
ATOM   1179 1HB  CYS A 115      18.276   0.032   6.112  1.00  0.87           H
ATOM   1180 2HB  CYS A 115      17.315   0.883   4.868  1.00  0.87           H
ATOM   1181  SG  CYS A 115      16.462  -1.409   5.304  1.00  0.87           S
ATOM   1182  N   ASN A 116      21.218   0.622   4.052  1.00  0.79           N
ATOM   1183  H   ASN A 116      21.361  -0.300   3.629  1.00  0.79           H
ATOM   1184  CA  ASN A 116      22.350   1.498   4.051  1.00  0.79           C
ATOM   1185  HA  ASN A 116      22.071   2.299   4.744  1.00  0.79           H
ATOM   1186  C   ASN A 116      22.439   2.296   2.765  1.00  0.79           C
ATOM   1187  O   ASN A 116      23.417   3.097   2.749  1.00  0.79           O
ATOM   1188  CB  ASN A 116      23.666   0.753   4.548  1.00  0.79           C
ATOM   1189 1HB  ASN A 116      24.370   1.542   4.617  1.00  0.79           H
ATOM   1190 2HB  ASN A 116      23.483   0.286   5.426  1.00  0.79           H
ATOM   1191  CG  ASN A 116      24.211  -0.192   3.586  1.00  0.79           C
ATOM   1192  OD1 ASN A 116      23.703  -0.325   2.515  1.00  0.79           O
ATOM   1193  ND2 ASN A 116      25.381  -0.658   3.894  1.00  0.79           N
ATOM   1194 1HD2 ASN A 116      25.906  -1.211   3.193  1.00  0.79           H
ATOM   1195 2HD2 ASN A 116      25.735  -0.334   4.741  1.00  0.79           H
ATOM   1196  N   GLY A 117      21.577   2.239   1.719  1.00  0.87           N
ATOM   1197  H   GLY A 117      20.971   1.418   1.715  1.00  0.87           H
ATOM   1198  CA  GLY A 117      21.730   2.915   0.439  1.00  0.87           C
ATOM   1199 1HA  GLY A 117      20.762   3.203   0.083  1.00  0.87           H
ATOM   1200 2HA  GLY A 117      22.242   3.855   0.636  1.00  0.87           H
ATOM   1201  C   GLY A 117      22.449   2.080  -0.657  1.00  0.87           C
ATOM   1202  O   GLY A 117      21.956   1.953  -1.784  1.00  0.87           O
ATOM   1203  N   ASP A 118      23.634   1.648  -0.453  1.00  0.83           N
ATOM   1204  H   ASP A 118      24.026   1.938   0.431  1.00  0.83           H
ATOM   1205  CA  ASP A 118      24.292   0.608  -1.290  1.00  0.83           C
ATOM   1206  HA  ASP A 118      24.372   0.907  -2.362  1.00  0.83           H
ATOM   1207  C   ASP A 118      23.569  -0.706  -1.297  1.00  0.83           C
ATOM   1208  O   ASP A 118      22.933  -0.959  -0.289  1.00  0.83           O
ATOM   1209  CB  ASP A 118      25.678   0.473  -0.647  1.00  0.83           C
ATOM   1210 1HB  ASP A 118      26.233   1.373  -0.715  1.00  0.83           H
ATOM   1211 2HB  ASP A 118      25.531   0.148   0.365  1.00  0.83           H
ATOM   1212  CG  ASP A 118      26.438  -0.654  -1.329  1.00  0.83           C
ATOM   1213  OD1 ASP A 118      26.446  -0.778  -2.602  1.00  0.83           O
ATOM   1214  OD2 ASP A 118      27.295  -1.348  -0.678  1.00  0.83           O
ATOM   1215  N   GLN A 119      23.542  -1.472  -2.378  1.00  0.82           N
ATOM   1216  H   GLN A 119      24.085  -1.175  -3.188  1.00  0.82           H
ATOM   1217  CA  GLN A 119      22.983  -2.839  -2.378  1.00  0.82           C
ATOM   1218  HA  GLN A 119      22.192  -2.904  -1.624  1.00  0.82           H
ATOM   1219  C   GLN A 119      24.118  -3.806  -2.158  1.00  0.82           C
ATOM   1220  O   GLN A 119      25.246  -3.598  -2.528  1.00  0.82           O
ATOM   1221  CB  GLN A 119      22.251  -3.004  -3.736  1.00  0.82           C
ATOM   1222 1HB  GLN A 119      22.878  -2.673  -4.559  1.00  0.82           H
ATOM   1223 2HB  GLN A 119      22.264  -4.118  -3.825  1.00  0.82           H
ATOM   1224  CG  GLN A 119      20.826  -2.408  -3.981  1.00  0.82           C
ATOM   1225 1HG  GLN A 119      20.319  -2.495  -2.995  1.00  0.82           H
ATOM   1226 2HG  GLN A 119      20.982  -1.347  -4.189  1.00  0.82           H
ATOM   1227  CD  GLN A 119      19.926  -2.965  -5.103  1.00  0.82           C
ATOM   1228  OE1 GLN A 119      18.789  -2.649  -5.295  1.00  0.82           O
ATOM   1229  NE2 GLN A 119      20.386  -3.908  -5.886  1.00  0.82           N
ATOM   1230 1HE2 GLN A 119      19.683  -4.476  -6.369  1.00  0.82           H
ATOM   1231 2HE2 GLN A 119      21.321  -4.180  -5.785  1.00  0.82           H
ATOM   1232  N   ASP A 120      23.984  -4.843  -1.339  1.00  0.89           N
ATOM   1233  H   ASP A 120      23.096  -4.956  -0.919  1.00  0.89           H
ATOM   1234  CA  ASP A 120      25.019  -5.935  -1.089  1.00  0.89           C
ATOM   1235  HA  ASP A 120      25.932  -5.759  -1.627  1.00  0.89           H
ATOM   1236  C   ASP A 120      24.492  -7.304  -1.579  1.00  0.89           C
ATOM   1237  O   ASP A 120      25.280  -8.267  -1.607  1.00  0.89           O
ATOM   1238  CB  ASP A 120      25.353  -5.955   0.411  1.00  0.89           C
ATOM   1239 1HB  ASP A 120      24.378  -6.261   0.936  1.00  0.89           H
ATOM   1240 2HB  ASP A 120      26.133  -6.803   0.516  1.00  0.89           H
ATOM   1241  CG  ASP A 120      25.770  -4.643   1.023  1.00  0.89           C
ATOM   1242  OD1 ASP A 120      26.931  -4.383   1.342  1.00  0.89           O
ATOM   1243  OD2 ASP A 120      24.849  -3.827   1.225  1.00  0.89           O
ATOM   1244  N   CYS A 121      23.272  -7.340  -2.001  1.00  0.90           N
ATOM   1245  H   CYS A 121      22.639  -6.615  -1.611  1.00  0.90           H
ATOM   1246  CA  CYS A 121      22.728  -8.447  -2.741  1.00  0.90           C
ATOM   1247  HA  CYS A 121      23.433  -9.205  -2.879  1.00  0.90           H
ATOM   1248  C   CYS A 121      22.360  -7.839  -4.160  1.00  0.90           C
ATOM   1249  O   CYS A 121      21.665  -6.781  -4.247  1.00  0.90           O
ATOM   1250  CB  CYS A 121      21.406  -8.930  -2.143  1.00  0.90           C
ATOM   1251 1HB  CYS A 121      20.595  -8.180  -2.388  1.00  0.90           H
ATOM   1252 2HB  CYS A 121      21.169  -9.878  -2.626  1.00  0.90           H
ATOM   1253  SG  CYS A 121      21.368  -9.212  -0.393  1.00  0.90           S
ATOM   1254  N   LEU A 122      22.731  -8.481  -5.340  1.00  0.84           N
ATOM   1255  H   LEU A 122      23.402  -9.238  -5.262  1.00  0.84           H
ATOM   1256  CA  LEU A 122      22.090  -8.173  -6.671  1.00  0.84           C
ATOM   1257  HA  LEU A 122      22.111  -7.140  -6.870  1.00  0.84           H
ATOM   1258  C   LEU A 122      20.646  -8.547  -6.549  1.00  0.84           C
ATOM   1259  O   LEU A 122      19.773  -8.099  -7.347  1.00  0.84           O
ATOM   1260  CB  LEU A 122      22.900  -8.754  -7.822  1.00  0.84           C
ATOM   1261 1HB  LEU A 122      23.844  -8.238  -7.650  1.00  0.84           H
ATOM   1262 2HB  LEU A 122      23.019  -9.815  -7.770  1.00  0.84           H
ATOM   1263  CG  LEU A 122      22.306  -8.519  -9.206  1.00  0.84           C
ATOM   1264  HG  LEU A 122      21.315  -8.902  -9.309  1.00  0.84           H
ATOM   1265  CD1 LEU A 122      22.208  -7.046  -9.506  1.00  0.84           C
ATOM   1266 1HD1 LEU A 122      23.077  -6.564  -9.193  1.00  0.84           H
ATOM   1267 2HD1 LEU A 122      21.327  -6.541  -9.113  1.00  0.84           H
ATOM   1268 3HD1 LEU A 122      22.225  -7.040 -10.599  1.00  0.84           H
ATOM   1269  CD2 LEU A 122      23.240  -9.176 -10.287  1.00  0.84           C
ATOM   1270 1HD2 LEU A 122      22.738  -9.134 -11.210  1.00  0.84           H
ATOM   1271 2HD2 LEU A 122      23.461 -10.237 -10.028  1.00  0.84           H
ATOM   1272 3HD2 LEU A 122      24.179  -8.678 -10.464  1.00  0.84           H
ATOM   1273  N   ASP A 123      20.319  -9.409  -5.525  1.00  0.83           N
ATOM   1274  H   ASP A 123      21.031  -9.998  -5.102  1.00  0.83           H
ATOM   1275  CA  ASP A 123      18.841  -9.793  -5.265  1.00  0.83           C
ATOM   1276  HA  ASP A 123      18.509 -10.170  -6.211  1.00  0.83           H
ATOM   1277  C   ASP A 123      17.954  -8.566  -4.854  1.00  0.83           C
ATOM   1278  O   ASP A 123      16.716  -8.751  -4.699  1.00  0.83           O
ATOM   1279  CB  ASP A 123      18.687 -10.918  -4.256  1.00  0.83           C
ATOM   1280 1HB  ASP A 123      18.741 -10.404  -3.323  1.00  0.83           H
ATOM   1281 2HB  ASP A 123      17.701 -11.305  -4.550  1.00  0.83           H
ATOM   1282  CG  ASP A 123      19.706 -12.070  -4.366  1.00  0.83           C
ATOM   1283  OD1 ASP A 123      20.402 -12.209  -5.420  1.00  0.83           O
ATOM   1284  OD2 ASP A 123      19.896 -12.799  -3.364  1.00  0.83           O
ATOM   1285  N   GLY A 124      18.519  -7.352  -4.685  1.00  0.90           N
ATOM   1286  H   GLY A 124      19.550  -7.291  -4.645  1.00  0.90           H
ATOM   1287  CA  GLY A 124      17.779  -6.157  -4.373  1.00  0.90           C
ATOM   1288 1HA  GLY A 124      18.411  -5.300  -4.493  1.00  0.90           H
ATOM   1289 2HA  GLY A 124      16.981  -5.988  -5.045  1.00  0.90           H
ATOM   1290  C   GLY A 124      17.185  -6.080  -2.996  1.00  0.90           C
ATOM   1291  O   GLY A 124      16.640  -5.064  -2.636  1.00  0.90           O
ATOM   1292  N   SER A 125      17.342  -7.194  -2.240  1.00  0.90           N
ATOM   1293  H   SER A 125      17.801  -7.984  -2.701  1.00  0.90           H
ATOM   1294  CA  SER A 125      16.593  -7.441  -0.999  1.00  0.90           C
ATOM   1295  HA  SER A 125      15.604  -7.034  -1.136  1.00  0.90           H
ATOM   1296  C   SER A 125      17.162  -6.950   0.317  1.00  0.90           C
ATOM   1297  O   SER A 125      16.438  -6.956   1.312  1.00  0.90           O
ATOM   1298  CB  SER A 125      16.318  -8.920  -0.924  1.00  0.90           C
ATOM   1299 1HB  SER A 125      15.586  -9.122  -0.135  1.00  0.90           H
ATOM   1300 2HB  SER A 125      15.867  -9.270  -1.849  1.00  0.90           H
ATOM   1301  OG  SER A 125      17.512  -9.625  -0.698  1.00  0.90           O
ATOM   1302  HG  SER A 125      17.456 -10.006   0.230  1.00  0.90           H
ATOM   1303  N   ASP A 126      18.400  -6.468   0.350  1.00  0.87           N
ATOM   1304  H   ASP A 126      18.929  -6.437  -0.507  1.00  0.87           H
ATOM   1305  CA  ASP A 126      18.921  -5.809   1.538  1.00  0.87           C
ATOM   1306  HA  ASP A 126      18.421  -6.349   2.363  1.00  0.87           H
ATOM   1307  C   ASP A 126      18.540  -4.345   1.604  1.00  0.87           C
ATOM   1308  O   ASP A 126      18.619  -3.731   2.634  1.00  0.87           O
ATOM   1309  CB  ASP A 126      20.470  -5.984   1.807  1.00  0.87           C
ATOM   1310 1HB  ASP A 126      20.764  -5.556   2.793  1.00  0.87           H
ATOM   1311 2HB  ASP A 126      20.829  -7.005   1.720  1.00  0.87           H
ATOM   1312  CG  ASP A 126      21.379  -5.242   0.822  1.00  0.87           C
ATOM   1313  OD1 ASP A 126      21.564  -5.642  -0.336  1.00  0.87           O
ATOM   1314  OD2 ASP A 126      22.030  -4.205   1.197  1.00  0.87           O
ATOM   1315  N   GLU A 127      17.997  -3.765   0.519  1.00  0.83           N
ATOM   1316  H   GLU A 127      17.976  -4.324  -0.286  1.00  0.83           H
ATOM   1317  CA  GLU A 127      17.638  -2.332   0.462  1.00  0.83           C
ATOM   1318  HA  GLU A 127      17.758  -1.854   1.432  1.00  0.83           H
ATOM   1319  C   GLU A 127      16.165  -2.083   0.146  1.00  0.83           C
ATOM   1320  O   GLU A 127      15.662  -0.951   0.197  1.00  0.83           O
ATOM   1321  CB  GLU A 127      18.578  -1.680  -0.528  1.00  0.83           C
ATOM   1322 1HB  GLU A 127      18.351  -2.239  -1.458  1.00  0.83           H
ATOM   1323 2HB  GLU A 127      18.210  -0.764  -0.872  1.00  0.83           H
ATOM   1324  CG  GLU A 127      20.086  -1.650  -0.154  1.00  0.83           C
ATOM   1325 1HG  GLU A 127      20.546  -2.614  -0.224  1.00  0.83           H
ATOM   1326 2HG  GLU A 127      20.594  -1.193  -0.948  1.00  0.83           H
ATOM   1327  CD  GLU A 127      20.410  -0.885   1.141  1.00  0.83           C
ATOM   1328  OE1 GLU A 127      19.752   0.161   1.424  1.00  0.83           O
ATOM   1329  OE2 GLU A 127      21.258  -1.327   1.897  1.00  0.83           O
ATOM   1330  N   ASP A 128      15.431  -3.159  -0.103  1.00  0.82           N
ATOM   1331  H   ASP A 128      15.978  -3.980  -0.131  1.00  0.82           H
ATOM   1332  CA  ASP A 128      13.982  -3.256  -0.377  1.00  0.82           C
ATOM   1333  HA  ASP A 128      13.829  -2.613  -1.168  1.00  0.82           H
ATOM   1334  C   ASP A 128      13.151  -2.759   0.884  1.00  0.82           C
ATOM   1335  O   ASP A 128      13.366  -3.183   2.034  1.00  0.82           O
ATOM   1336  CB  ASP A 128      13.649  -4.689  -0.771  1.00  0.82           C
ATOM   1337 1HB  ASP A 128      14.333  -5.031  -1.525  1.00  0.82           H
ATOM   1338 2HB  ASP A 128      13.700  -5.364   0.141  1.00  0.82           H
ATOM   1339  CG  ASP A 128      12.157  -4.822  -1.244  1.00  0.82           C
ATOM   1340  OD1 ASP A 128      11.532  -3.802  -1.693  1.00  0.82           O
ATOM   1341  OD2 ASP A 128      11.565  -5.888  -0.997  1.00  0.82           O
ATOM   1342  N   ASP A 129      12.119  -2.039   0.566  1.00  0.78           N
ATOM   1343  H   ASP A 129      11.951  -1.787  -0.388  1.00  0.78           H
ATOM   1344  CA  ASP A 129      11.025  -1.657   1.443  1.00  0.78           C
ATOM   1345  HA  ASP A 129      10.503  -0.889   0.911  1.00  0.78           H
ATOM   1346  C   ASP A 129      11.378  -0.900   2.744  1.00  0.78           C
ATOM   1347  O   ASP A 129      10.532  -0.954   3.703  1.00  0.78           O
ATOM   1348  CB  ASP A 129      10.019  -2.847   1.669  1.00  0.78           C
ATOM   1349 1HB  ASP A 129      10.068  -3.577   0.925  1.00  0.78           H
ATOM   1350 2HB  ASP A 129      10.148  -3.260   2.698  1.00  0.78           H
ATOM   1351  CG  ASP A 129       8.551  -2.304   1.566  1.00  0.78           C
ATOM   1352  OD1 ASP A 129       8.312  -1.097   1.475  1.00  0.78           O
ATOM   1353  OD2 ASP A 129       7.697  -3.212   1.442  1.00  0.78           O
ATOM   1354  N   CYS A 130      12.605  -0.368   2.894  1.00  0.78           N
ATOM   1355  H   CYS A 130      13.224  -0.461   2.132  1.00  0.78           H
ATOM   1356  CA  CYS A 130      13.158   0.247   4.092  1.00  0.78           C
ATOM   1357  HA  CYS A 130      13.039  -0.506   4.897  1.00  0.78           H
ATOM   1358  C   CYS A 130      12.452   1.539   4.568  1.00  0.78           C
ATOM   1359  O   CYS A 130      11.899   2.317   3.772  1.00  0.78           O
ATOM   1360  CB  CYS A 130      14.666   0.468   3.892  1.00  0.78           C
ATOM   1361 1HB  CYS A 130      14.839   1.125   3.040  1.00  0.78           H
ATOM   1362 2HB  CYS A 130      15.168   0.948   4.726  1.00  0.78           H
ATOM   1363  SG  CYS A 130      15.572  -1.015   3.531  1.00  0.78           S
ATOM   1364  N   GLU A 131      12.344   1.613   5.904  1.00  0.70           N
ATOM   1365  H   GLU A 131      12.899   1.015   6.523  1.00  0.70           H
ATOM   1366  CA  GLU A 131      11.394   2.553   6.485  1.00  0.70           C
ATOM   1367  HA  GLU A 131      11.222   3.446   5.889  1.00  0.70           H
ATOM   1368  C   GLU A 131      11.918   2.977   7.860  1.00  0.70           C
ATOM   1369  O   GLU A 131      11.631   4.153   8.177  1.00  0.70           O
ATOM   1370  CB  GLU A 131       9.977   1.876   6.618  1.00  0.70           C
ATOM   1371 1HB  GLU A 131       9.708   1.460   5.643  1.00  0.70           H
ATOM   1372 2HB  GLU A 131      10.081   1.075   7.357  1.00  0.70           H
ATOM   1373  CG  GLU A 131       8.916   2.898   7.072  1.00  0.70           C
ATOM   1374 1HG  GLU A 131       9.013   3.064   8.140  1.00  0.70           H
ATOM   1375 2HG  GLU A 131       9.184   3.808   6.570  1.00  0.70           H
ATOM   1376  CD  GLU A 131       7.522   2.413   6.666  1.00  0.70           C
ATOM   1377  OE1 GLU A 131       7.159   1.282   7.008  1.00  0.70           O
ATOM   1378  OE2 GLU A 131       6.765   3.172   6.018  1.00  0.70           O
ATOM   1379  N   ASP A 132      12.537   2.109   8.741  1.00  0.69           N
ATOM   1380  H   ASP A 132      12.639   1.109   8.444  1.00  0.69           H
ATOM   1381  CA  ASP A 132      13.117   2.546  10.117  1.00  0.69           C
ATOM   1382  HA  ASP A 132      12.351   3.129  10.631  1.00  0.69           H
ATOM   1383  C   ASP A 132      14.296   3.467  10.189  1.00  0.69           C
ATOM   1384  O   ASP A 132      14.426   4.401  11.060  1.00  0.69           O
ATOM   1385  CB  ASP A 132      13.493   1.242  10.815  1.00  0.69           C
ATOM   1386 1HB  ASP A 132      12.708   0.538  10.718  1.00  0.69           H
ATOM   1387 2HB  ASP A 132      14.219   0.751  10.256  1.00  0.69           H
ATOM   1388  CG  ASP A 132      13.866   1.448  12.293  1.00  0.69           C
ATOM   1389  OD1 ASP A 132      13.202   2.286  12.956  1.00  0.69           O
ATOM   1390  OD2 ASP A 132      14.894   1.064  12.775  1.00  0.69           O
ATOM   1391  N   VAL A 133      15.140   3.296   9.211  1.00  0.72           N
ATOM   1392  H   VAL A 133      14.931   2.552   8.616  1.00  0.72           H
ATOM   1393  CA  VAL A 133      16.470   3.877   9.082  1.00  0.72           C
ATOM   1394  HA  VAL A 133      16.474   4.790   9.719  1.00  0.72           H
ATOM   1395  C   VAL A 133      16.804   4.259   7.623  1.00  0.72           C
ATOM   1396  O   VAL A 133      16.351   3.642   6.687  1.00  0.72           O
ATOM   1397  CB  VAL A 133      17.562   2.989   9.719  1.00  0.72           C
ATOM   1398  HB  VAL A 133      18.474   3.451   9.385  1.00  0.72           H
ATOM   1399  CG1 VAL A 133      17.700   3.018  11.273  1.00  0.72           C
ATOM   1400 1HG1 VAL A 133      16.864   2.449  11.673  1.00  0.72           H
ATOM   1401 2HG1 VAL A 133      17.552   4.039  11.673  1.00  0.72           H
ATOM   1402 3HG1 VAL A 133      18.711   2.667  11.463  1.00  0.72           H
ATOM   1403  CG2 VAL A 133      17.482   1.581   9.177  1.00  0.72           C
ATOM   1404 1HG2 VAL A 133      17.311   1.613   8.088  1.00  0.72           H
ATOM   1405 2HG2 VAL A 133      16.581   1.049   9.549  1.00  0.72           H
ATOM   1406 3HG2 VAL A 133      18.386   0.969   9.260  1.00  0.72           H
ATOM   1407  N   ARG A 134      17.541   5.307   7.532  1.00  0.61           N
ATOM   1408  H   ARG A 134      17.807   5.747   8.460  1.00  0.61           H
ATOM   1409  CA  ARG A 134      18.023   5.932   6.251  1.00  0.61           C
ATOM   1410  HA  ARG A 134      17.292   5.740   5.410  1.00  0.61           H
ATOM   1411  C   ARG A 134      19.432   5.494   5.734  1.00  0.61           C
ATOM   1412  O   ARG A 134      20.338   5.037   6.462  1.00  0.61           O
ATOM   1413  CB  ARG A 134      17.885   7.478   6.461  1.00  0.61           C
ATOM   1414 1HB  ARG A 134      18.756   7.782   7.130  1.00  0.61           H
ATOM   1415 2HB  ARG A 134      18.036   7.952   5.498  1.00  0.61           H
ATOM   1416  CG  ARG A 134      16.649   8.041   7.168  1.00  0.61           C
ATOM   1417 1HG  ARG A 134      16.556   7.659   8.144  1.00  0.61           H
ATOM   1418 2HG  ARG A 134      16.858   9.029   7.441  1.00  0.61           H
ATOM   1419  CD  ARG A 134      15.299   8.011   6.387  1.00  0.61           C
ATOM   1420 1HD  ARG A 134      15.549   8.272   5.349  1.00  0.61           H
ATOM   1421 2HD  ARG A 134      14.798   7.095   6.387  1.00  0.61           H
ATOM   1422  NE  ARG A 134      14.374   8.903   6.967  1.00  0.61           N
ATOM   1423  HE  ARG A 134      14.683   9.345   7.816  1.00  0.61           H
ATOM   1424  CZ  ARG A 134      13.504   9.592   6.228  1.00  0.61           C
ATOM   1425  NH1 ARG A 134      13.198   9.281   5.004  1.00  0.61           N
ATOM   1426 1HH1 ARG A 134      13.481   8.340   4.623  1.00  0.61           H
ATOM   1427 2HH1 ARG A 134      12.398   9.745   4.589  1.00  0.61           H
ATOM   1428  NH2 ARG A 134      12.913  10.577   6.822  1.00  0.61           N
ATOM   1429 1HH2 ARG A 134      13.143  10.619   7.823  1.00  0.61           H
ATOM   1430 2HH2 ARG A 134      12.217  11.141   6.407  1.00  0.61           H
ATOM   1431  N   ALA A 135      19.637   5.720   4.441  1.00  0.73           N
ATOM   1432  H   ALA A 135      18.939   6.308   3.938  1.00  0.73           H
ATOM   1433  CA  ALA A 135      20.858   5.462   3.683  1.00  0.73           C
ATOM   1434  HA  ALA A 135      21.246   4.437   3.756  1.00  0.73           H
ATOM   1435  C   ALA A 135      21.985   6.380   4.167  1.00  0.73           C
ATOM   1436  O   ALA A 135      21.813   7.384   4.839  1.00  0.73           O
ATOM   1437  CB  ALA A 135      20.404   5.825   2.297  1.00  0.73           C
ATOM   1438 1HB  ALA A 135      21.280   5.603   1.621  1.00  0.73           H
ATOM   1439 2HB  ALA A 135      20.116   6.916   2.215  1.00  0.73           H
ATOM   1440 3HB  ALA A 135      19.557   5.230   1.938  1.00  0.73           H
ATOM   1441  N   ILE A 136      23.191   5.925   3.881  1.00  0.66           N
ATOM   1442  H   ILE A 136      23.313   5.160   3.163  1.00  0.66           H
ATOM   1443  CA  ILE A 136      24.439   6.607   4.343  1.00  0.66           C
ATOM   1444  HA  ILE A 136      24.060   7.577   4.657  1.00  0.66           H
ATOM   1445  C   ILE A 136      25.435   6.810   3.167  1.00  0.66           C
ATOM   1446  O   ILE A 136      25.734   5.916   2.342  1.00  0.66           O
ATOM   1447  CB  ILE A 136      24.993   5.934   5.597  1.00  0.66           C
ATOM   1448  HB  ILE A 136      24.232   6.119   6.286  1.00  0.66           H
ATOM   1449  CG1 ILE A 136      26.326   6.581   6.125  1.00  0.66           C
ATOM   1450 1HG1 ILE A 136      27.189   6.287   5.578  1.00  0.66           H
ATOM   1451 2HG1 ILE A 136      26.334   7.667   6.020  1.00  0.66           H
ATOM   1452  CG2 ILE A 136      25.075   4.369   5.392  1.00  0.66           C
ATOM   1453 1HG2 ILE A 136      25.171   3.918   6.364  1.00  0.66           H
ATOM   1454 2HG2 ILE A 136      25.918   3.988   4.776  1.00  0.66           H
ATOM   1455 3HG2 ILE A 136      24.212   3.940   5.045  1.00  0.66           H
ATOM   1456  CD1 ILE A 136      26.476   6.387   7.598  1.00  0.66           C
ATOM   1457 1HD1 ILE A 136      25.726   6.855   8.195  1.00  0.66           H
ATOM   1458 2HD1 ILE A 136      27.424   6.824   7.824  1.00  0.66           H
ATOM   1459 3HD1 ILE A 136      26.532   5.375   7.764  1.00  0.66           H
ATOM   1460  N   ASP A 137      26.006   8.025   3.072  1.00  0.72           N
ATOM   1461  H   ASP A 137      25.674   8.762   3.636  1.00  0.72           H
ATOM   1462  CA  ASP A 137      26.933   8.356   1.952  1.00  0.72           C
ATOM   1463  HA  ASP A 137      26.716   7.812   1.046  1.00  0.72           H
ATOM   1464  C   ASP A 137      28.352   7.865   2.323  1.00  0.72           C
ATOM   1465  O   ASP A 137      28.902   7.044   1.647  1.00  0.72           O
ATOM   1466  CB  ASP A 137      26.905   9.881   1.604  1.00  0.72           C
ATOM   1467 1HB  ASP A 137      26.866  10.436   2.508  1.00  0.72           H
ATOM   1468 2HB  ASP A 137      27.790  10.091   0.992  1.00  0.72           H
ATOM   1469  CG  ASP A 137      25.648  10.313   0.903  1.00  0.72           C
ATOM   1470  OD1 ASP A 137      25.270  11.547   0.956  1.00  0.72           O
ATOM   1471  OD2 ASP A 137      24.892   9.466   0.472  1.00  0.72           O
ATOM   1472  N   GLU A 138      28.996   8.400   3.333  1.00  0.68           N
ATOM   1473  H   GLU A 138      28.514   9.172   3.823  1.00  0.68           H
ATOM   1474  CA  GLU A 138      30.407   8.407   3.499  1.00  0.68           C
ATOM   1475  HA  GLU A 138      30.595   9.091   4.267  1.00  0.68           H
ATOM   1476  C   GLU A 138      31.196   8.956   2.298  1.00  0.68           C
ATOM   1477  O   GLU A 138      32.200   8.417   1.885  1.00  0.68           O
ATOM   1478  CB  GLU A 138      30.991   7.075   3.940  1.00  0.68           C
ATOM   1479 1HB  GLU A 138      30.932   6.293   3.089  1.00  0.68           H
ATOM   1480 2HB  GLU A 138      32.063   7.271   4.131  1.00  0.68           H
ATOM   1481  CG  GLU A 138      30.516   6.594   5.266  1.00  0.68           C
ATOM   1482 1HG  GLU A 138      29.405   6.599   5.135  1.00  0.68           H
ATOM   1483 2HG  GLU A 138      30.768   5.484   5.322  1.00  0.68           H
ATOM   1484  CD  GLU A 138      30.876   7.416   6.487  1.00  0.68           C
ATOM   1485  OE1 GLU A 138      30.250   8.477   6.693  1.00  0.68           O
ATOM   1486  OE2 GLU A 138      31.907   7.134   7.177  1.00  0.68           O
ATOM   1487  N   ASP A 139      30.652   9.972   1.630  1.00  0.72           N
ATOM   1488  H   ASP A 139      29.869  10.410   2.036  1.00  0.72           H
ATOM   1489  CA  ASP A 139      31.045  10.476   0.271  1.00  0.72           C
ATOM   1490  HA  ASP A 139      30.335  11.315   0.075  1.00  0.72           H
ATOM   1491  C   ASP A 139      31.086   9.505  -0.885  1.00  0.72           C
ATOM   1492  O   ASP A 139      30.961   9.932  -1.991  1.00  0.72           O
ATOM   1493  CB  ASP A 139      32.495  11.100   0.369  1.00  0.72           C
ATOM   1494 1HB  ASP A 139      33.244  10.352   0.662  1.00  0.72           H
ATOM   1495 2HB  ASP A 139      32.721  11.410  -0.674  1.00  0.72           H
ATOM   1496  CG  ASP A 139      32.674  12.203   1.438  1.00  0.72           C
ATOM   1497  OD1 ASP A 139      31.633  12.617   2.023  1.00  0.72           O
ATOM   1498  OD2 ASP A 139      33.838  12.652   1.675  1.00  0.72           O
ATOM   1499  N   CYS A 140      31.128   8.196  -0.615  1.00  0.71           N
ATOM   1500  H   CYS A 140      31.062   7.839   0.375  1.00  0.71           H
ATOM   1501  CA  CYS A 140      31.253   7.153  -1.655  1.00  0.71           C
ATOM   1502  HA  CYS A 140      32.116   7.366  -2.317  1.00  0.71           H
ATOM   1503  C   CYS A 140      30.049   7.022  -2.621  1.00  0.71           C
ATOM   1504  O   CYS A 140      30.250   6.681  -3.786  1.00  0.71           O
ATOM   1505  CB  CYS A 140      31.559   5.820  -0.911  1.00  0.71           C
ATOM   1506 1HB  CYS A 140      31.164   5.837   0.185  1.00  0.71           H
ATOM   1507 2HB  CYS A 140      31.091   4.899  -1.428  1.00  0.71           H
ATOM   1508  SG  CYS A 140      33.289   5.229  -0.736  1.00  0.71           S
ATOM   1509  N   SER A 141      28.796   7.289  -2.194  1.00  0.76           N
ATOM   1510  H   SER A 141      28.793   7.657  -1.237  1.00  0.76           H
ATOM   1511  CA  SER A 141      27.539   6.949  -2.881  1.00  0.76           C
ATOM   1512  HA  SER A 141      27.505   5.851  -3.158  1.00  0.76           H
ATOM   1513  C   SER A 141      27.417   7.708  -4.237  1.00  0.76           C
ATOM   1514  O   SER A 141      26.862   7.213  -5.212  1.00  0.76           O
ATOM   1515  CB  SER A 141      26.228   7.243  -2.073  1.00  0.76           C
ATOM   1516 1HB  SER A 141      25.350   6.875  -2.602  1.00  0.76           H
ATOM   1517 2HB  SER A 141      26.157   6.609  -1.132  1.00  0.76           H
ATOM   1518  OG  SER A 141      26.045   8.643  -1.750  1.00  0.76           O
ATOM   1519  HG  SER A 141      25.360   8.851  -1.154  1.00  0.76           H
ATOM   1520  N   GLN A 142      28.109   8.820  -4.291  1.00  0.75           N
ATOM   1521  H   GLN A 142      28.511   9.159  -3.463  1.00  0.75           H
ATOM   1522  CA  GLN A 142      28.262   9.620  -5.518  1.00  0.75           C
ATOM   1523  HA  GLN A 142      27.216   9.842  -5.898  1.00  0.75           H
ATOM   1524  C   GLN A 142      29.016   9.034  -6.678  1.00  0.75           C
ATOM   1525  O   GLN A 142      28.665   9.255  -7.837  1.00  0.75           O
ATOM   1526  CB  GLN A 142      28.859  10.958  -5.096  1.00  0.75           C
ATOM   1527 1HB  GLN A 142      28.293  11.423  -4.229  1.00  0.75           H
ATOM   1528 2HB  GLN A 142      29.845  10.759  -4.651  1.00  0.75           H
ATOM   1529  CG  GLN A 142      29.011  11.987  -6.188  1.00  0.75           C
ATOM   1530 1HG  GLN A 142      29.649  11.566  -6.936  1.00  0.75           H
ATOM   1531 2HG  GLN A 142      27.967  12.162  -6.456  1.00  0.75           H
ATOM   1532  CD  GLN A 142      29.618  13.289  -5.938  1.00  0.75           C
ATOM   1533  OE1 GLN A 142      30.376  13.510  -4.990  1.00  0.75           O
ATOM   1534  NE2 GLN A 142      29.406  14.221  -6.829  1.00  0.75           N
ATOM   1535 1HE2 GLN A 142      29.745  15.181  -6.670  1.00  0.75           H
ATOM   1536 2HE2 GLN A 142      28.760  14.054  -7.543  1.00  0.75           H
ATOM   1537  N   TYR A 143      30.136   8.369  -6.324  1.00  0.76           N
ATOM   1538  H   TYR A 143      30.381   8.192  -5.347  1.00  0.76           H
ATOM   1539  CA  TYR A 143      31.154   8.088  -7.341  1.00  0.76           C
ATOM   1540  HA  TYR A 143      31.275   8.905  -8.047  1.00  0.76           H
ATOM   1541  C   TYR A 143      30.833   6.792  -8.167  1.00  0.76           C
ATOM   1542  O   TYR A 143      29.892   6.051  -7.896  1.00  0.76           O
ATOM   1543  CB  TYR A 143      32.551   8.099  -6.562  1.00  0.76           C
ATOM   1544 1HB  TYR A 143      32.339   7.535  -5.622  1.00  0.76           H
ATOM   1545 2HB  TYR A 143      33.331   7.586  -7.146  1.00  0.76           H
ATOM   1546  CG  TYR A 143      32.985   9.484  -6.091  1.00  0.76           C
ATOM   1547  CD1 TYR A 143      33.019   9.744  -4.712  1.00  0.76           C
ATOM   1548  HD1 TYR A 143      32.868   8.962  -3.929  1.00  0.76           H
ATOM   1549  CD2 TYR A 143      33.252  10.508  -6.957  1.00  0.76           C
ATOM   1550  HD2 TYR A 143      33.319  10.203  -8.010  1.00  0.76           H
ATOM   1551  CE1 TYR A 143      33.183  11.082  -4.259  1.00  0.76           C
ATOM   1552  HE1 TYR A 143      33.243  11.303  -3.186  1.00  0.76           H
ATOM   1553  CE2 TYR A 143      33.302  11.829  -6.482  1.00  0.76           C
ATOM   1554  HE2 TYR A 143      33.485  12.602  -7.246  1.00  0.76           H
ATOM   1555  CZ  TYR A 143      33.214  12.144  -5.141  1.00  0.76           C
ATOM   1556  OH  TYR A 143      33.488  13.419  -4.725  1.00  0.76           O
ATOM   1557  HH  TYR A 143      33.592  13.415  -3.783  1.00  0.76           H
ATOM   1558  N   GLU A 144      31.687   6.556  -9.168  1.00  0.76           N
ATOM   1559  H   GLU A 144      32.435   7.284  -9.302  1.00  0.76           H
ATOM   1560  CA  GLU A 144      31.757   5.395 -10.041  1.00  0.76           C
ATOM   1561  HA  GLU A 144      30.788   4.894 -10.056  1.00  0.76           H
ATOM   1562  C   GLU A 144      32.752   4.422  -9.400  1.00  0.76           C
ATOM   1563  O   GLU A 144      33.702   4.734  -8.694  1.00  0.76           O
ATOM   1564  CB  GLU A 144      32.341   5.717 -11.413  1.00  0.76           C
ATOM   1565 1HB  GLU A 144      33.293   6.197 -11.196  1.00  0.76           H
ATOM   1566 2HB  GLU A 144      32.605   4.725 -11.893  1.00  0.76           H
ATOM   1567  CG  GLU A 144      31.430   6.616 -12.249  1.00  0.76           C
ATOM   1568 1HG  GLU A 144      31.676   7.657 -11.989  1.00  0.76           H
ATOM   1569 2HG  GLU A 144      31.786   6.660 -13.287  1.00  0.76           H
ATOM   1570  CD  GLU A 144      29.977   6.323 -12.170  1.00  0.76           C
ATOM   1571  OE1 GLU A 144      29.115   7.274 -12.021  1.00  0.76           O
ATOM   1572  OE2 GLU A 144      29.610   5.091 -12.290  1.00  0.76           O
ATOM   1573  N   PRO A 145      32.538   3.084  -9.629  1.00  0.88           N
ATOM   1574  CA  PRO A 145      33.589   2.141  -9.313  1.00  0.88           C
ATOM   1575  HA  PRO A 145      33.840   2.217  -8.261  1.00  0.88           H
ATOM   1576  C   PRO A 145      34.903   2.397 -10.145  1.00  0.88           C
ATOM   1577  O   PRO A 145      34.907   2.994 -11.246  1.00  0.88           O
ATOM   1578  CB  PRO A 145      32.954   0.753  -9.541  1.00  0.88           C
ATOM   1579 1HB  PRO A 145      33.610  -0.152  -9.682  1.00  0.88           H
ATOM   1580 2HB  PRO A 145      32.291   0.496  -8.667  1.00  0.88           H
ATOM   1581  CG  PRO A 145      32.001   1.060 -10.740  1.00  0.88           C
ATOM   1582 1HG  PRO A 145      32.571   0.942 -11.759  1.00  0.88           H
ATOM   1583 2HG  PRO A 145      31.149   0.495 -10.768  1.00  0.88           H
ATOM   1584  CD  PRO A 145      31.556   2.420 -10.485  1.00  0.88           C
ATOM   1585 1HD  PRO A 145      31.218   2.912 -11.472  1.00  0.88           H
ATOM   1586 2HD  PRO A 145      30.688   2.351  -9.878  1.00  0.88           H
ATOM   1587  N   ILE A 146      36.047   1.773  -9.679  1.00  0.84           N
ATOM   1588  H   ILE A 146      36.086   1.271  -8.785  1.00  0.84           H
ATOM   1589  CA  ILE A 146      37.286   1.965 -10.354  1.00  0.84           C
ATOM   1590  HA  ILE A 146      37.364   3.028 -10.453  1.00  0.84           H
ATOM   1591  C   ILE A 146      37.365   1.327 -11.752  1.00  0.84           C
ATOM   1592  O   ILE A 146      36.747   0.266 -11.866  1.00  0.84           O
ATOM   1593  CB  ILE A 146      38.438   1.573  -9.374  1.00  0.84           C
ATOM   1594  HB  ILE A 146      38.170   1.897  -8.388  1.00  0.84           H
ATOM   1595  CG1 ILE A 146      39.754   2.271  -9.602  1.00  0.84           C
ATOM   1596 1HG1 ILE A 146      40.187   1.870 -10.514  1.00  0.84           H
ATOM   1597 2HG1 ILE A 146      39.680   3.321  -9.808  1.00  0.84           H
ATOM   1598  CG2 ILE A 146      38.599   0.060  -9.325  1.00  0.84           C
ATOM   1599 1HG2 ILE A 146      39.431  -0.208  -8.680  1.00  0.84           H
ATOM   1600 2HG2 ILE A 146      38.877  -0.294 -10.260  1.00  0.84           H
ATOM   1601 3HG2 ILE A 146      37.737  -0.457  -8.986  1.00  0.84           H
ATOM   1602  CD1 ILE A 146      40.809   2.122  -8.493  1.00  0.84           C
ATOM   1603 1HD1 ILE A 146      41.661   2.787  -8.657  1.00  0.84           H
ATOM   1604 2HD1 ILE A 146      41.264   1.114  -8.615  1.00  0.84           H
ATOM   1605 3HD1 ILE A 146      40.327   2.325  -7.549  1.00  0.84           H
ATOM   1606  N   PRO A 147      38.023   1.849 -12.823  1.00  0.82           N
ATOM   1607  CA  PRO A 147      37.987   1.447 -14.244  1.00  0.82           C
ATOM   1608  HA  PRO A 147      36.918   1.635 -14.548  1.00  0.82           H
ATOM   1609  C   PRO A 147      38.471   0.043 -14.485  1.00  0.82           C
ATOM   1610  O   PRO A 147      39.500  -0.349 -13.890  1.00  0.82           O
ATOM   1611  CB  PRO A 147      38.776   2.405 -15.074  1.00  0.82           C
ATOM   1612 1HB  PRO A 147      39.796   2.080 -15.173  1.00  0.82           H
ATOM   1613 2HB  PRO A 147      38.370   2.536 -16.078  1.00  0.82           H
ATOM   1614  CG  PRO A 147      38.644   3.691 -14.252  1.00  0.82           C
ATOM   1615 1HG  PRO A 147      39.545   4.291 -14.421  1.00  0.82           H
ATOM   1616 2HG  PRO A 147      37.725   4.174 -14.610  1.00  0.82           H
ATOM   1617  CD  PRO A 147      38.527   3.205 -12.868  1.00  0.82           C
ATOM   1618 1HD  PRO A 147      39.424   3.323 -12.236  1.00  0.82           H
ATOM   1619 2HD  PRO A 147      37.760   3.850 -12.322  1.00  0.82           H
ATOM   1620  N   GLY A 148      37.697  -0.766 -15.271  1.00  0.86           N
ATOM   1621  H   GLY A 148      36.829  -0.397 -15.638  1.00  0.86           H
ATOM   1622  CA  GLY A 148      38.070  -2.173 -15.691  1.00  0.86           C
ATOM   1623 1HA  GLY A 148      37.276  -2.453 -16.388  1.00  0.86           H
ATOM   1624 2HA  GLY A 148      39.086  -2.200 -16.237  1.00  0.86           H
ATOM   1625  C   GLY A 148      38.183  -3.169 -14.472  1.00  0.86           C
ATOM   1626  O   GLY A 148      38.579  -4.319 -14.554  1.00  0.86           O
ATOM   1627  N   SER A 149      37.773  -2.682 -13.247  1.00  0.88           N
ATOM   1628  H   SER A 149      37.490  -1.725 -13.186  1.00  0.88           H
ATOM   1629  CA  SER A 149      37.711  -3.617 -12.090  1.00  0.88           C
ATOM   1630  HA  SER A 149      38.743  -3.985 -11.847  1.00  0.88           H
ATOM   1631  C   SER A 149      36.911  -4.891 -12.152  1.00  0.88           C
ATOM   1632  O   SER A 149      37.345  -5.887 -11.486  1.00  0.88           O
ATOM   1633  CB  SER A 149      37.199  -2.970 -10.877  1.00  0.88           C
ATOM   1634 1HB  SER A 149      37.092  -3.615 -10.043  1.00  0.88           H
ATOM   1635 2HB  SER A 149      37.942  -2.191 -10.705  1.00  0.88           H
ATOM   1636  OG  SER A 149      35.932  -2.430 -11.072  1.00  0.88           O
ATOM   1637  HG  SER A 149      36.103  -1.560 -11.483  1.00  0.88           H
ATOM   1638  N   GLN A 150      35.887  -5.041 -13.011  1.00  0.81           N
ATOM   1639  H   GLN A 150      35.583  -4.197 -13.594  1.00  0.81           H
ATOM   1640  CA  GLN A 150      35.213  -6.339 -13.231  1.00  0.81           C
ATOM   1641  HA  GLN A 150      35.200  -6.893 -12.300  1.00  0.81           H
ATOM   1642  C   GLN A 150      36.045  -7.202 -14.167  1.00  0.81           C
ATOM   1643  O   GLN A 150      36.218  -8.418 -13.988  1.00  0.81           O
ATOM   1644  CB  GLN A 150      33.786  -6.057 -13.627  1.00  0.81           C
ATOM   1645 1HB  GLN A 150      33.357  -5.254 -12.993  1.00  0.81           H
ATOM   1646 2HB  GLN A 150      33.816  -5.675 -14.631  1.00  0.81           H
ATOM   1647  CG  GLN A 150      32.852  -7.238 -13.674  1.00  0.81           C
ATOM   1648 1HG  GLN A 150      33.253  -8.022 -14.343  1.00  0.81           H
ATOM   1649 2HG  GLN A 150      32.646  -7.591 -12.630  1.00  0.81           H
ATOM   1650  CD  GLN A 150      31.444  -6.943 -14.143  1.00  0.81           C
ATOM   1651  OE1 GLN A 150      31.209  -5.991 -14.883  1.00  0.81           O
ATOM   1652  NE2 GLN A 150      30.484  -7.656 -13.658  1.00  0.81           N
ATOM   1653 1HE2 GLN A 150      29.573  -7.336 -13.771  1.00  0.81           H
ATOM   1654 2HE2 GLN A 150      30.729  -8.486 -13.186  1.00  0.81           H
ATOM   1655  N   LYS A 151      36.749  -6.580 -15.145  1.00  0.83           N
ATOM   1656  H   LYS A 151      36.592  -5.626 -15.299  1.00  0.83           H
ATOM   1657  CA  LYS A 151      37.610  -7.325 -16.078  1.00  0.83           C
ATOM   1658  HA  LYS A 151      37.006  -8.156 -16.443  1.00  0.83           H
ATOM   1659  C   LYS A 151      38.915  -7.794 -15.373  1.00  0.83           C
ATOM   1660  O   LYS A 151      39.501  -8.828 -15.753  1.00  0.83           O
ATOM   1661  CB  LYS A 151      38.089  -6.435 -17.229  1.00  0.83           C
ATOM   1662 1HB  LYS A 151      38.487  -5.470 -16.864  1.00  0.83           H
ATOM   1663 2HB  LYS A 151      38.911  -7.031 -17.681  1.00  0.83           H
ATOM   1664  CG  LYS A 151      37.170  -6.085 -18.394  1.00  0.83           C
ATOM   1665 1HG  LYS A 151      36.396  -5.388 -17.967  1.00  0.83           H
ATOM   1666 2HG  LYS A 151      37.688  -5.517 -19.191  1.00  0.83           H
ATOM   1667  CD  LYS A 151      36.506  -7.315 -19.018  1.00  0.83           C
ATOM   1668 1HD  LYS A 151      37.294  -7.699 -19.657  1.00  0.83           H
ATOM   1669 2HD  LYS A 151      36.158  -7.986 -18.256  1.00  0.83           H
ATOM   1670  CE  LYS A 151      35.328  -6.895 -19.883  1.00  0.83           C
ATOM   1671 1HE  LYS A 151      34.725  -6.308 -19.288  1.00  0.83           H
ATOM   1672 2HE  LYS A 151      35.715  -6.221 -20.704  1.00  0.83           H
ATOM   1673  NZ  LYS A 151      34.501  -7.995 -20.429  1.00  0.83           N
ATOM   1674 1HZ  LYS A 151      33.741  -7.661 -21.082  1.00  0.83           H
ATOM   1675 2HZ  LYS A 151      34.023  -8.437 -19.638  1.00  0.83           H
ATOM   1676 3HZ  LYS A 151      35.002  -8.728 -20.942  1.00  0.83           H
ATOM   1677  N   ALA A 152      39.319  -7.076 -14.309  1.00  0.91           N
ATOM   1678  H   ALA A 152      38.726  -6.322 -14.030  1.00  0.91           H
ATOM   1679  CA  ALA A 152      40.437  -7.426 -13.487  1.00  0.91           C
ATOM   1680  HA  ALA A 152      41.283  -7.809 -13.956  1.00  0.91           H
ATOM   1681  C   ALA A 152      40.071  -8.580 -12.534  1.00  0.91           C
ATOM   1682  O   ALA A 152      40.937  -9.200 -11.966  1.00  0.91           O
ATOM   1683  CB  ALA A 152      40.784  -6.166 -12.633  1.00  0.91           C
ATOM   1684 1HB  ALA A 152      41.623  -6.490 -12.033  1.00  0.91           H
ATOM   1685 2HB  ALA A 152      40.001  -5.843 -11.982  1.00  0.91           H
ATOM   1686 3HB  ALA A 152      41.042  -5.295 -13.197  1.00  0.91           H
ATOM   1687  N   ALA A 153      38.755  -8.909 -12.343  1.00  0.91           N
ATOM   1688  H   ALA A 153      38.056  -8.231 -12.564  1.00  0.91           H
ATOM   1689  CA  ALA A 153      38.288  -9.917 -11.302  1.00  0.91           C
ATOM   1690  HA  ALA A 153      39.053  -9.907 -10.469  1.00  0.91           H
ATOM   1691  C   ALA A 153      37.923 -11.309 -11.812  1.00  0.91           C
ATOM   1692  O   ALA A 153      37.219 -12.090 -11.193  1.00  0.91           O
ATOM   1693  CB  ALA A 153      37.061  -9.341 -10.638  1.00  0.91           C
ATOM   1694 1HB  ALA A 153      36.204  -9.384 -11.332  1.00  0.91           H
ATOM   1695 2HB  ALA A 153      37.214  -8.351 -10.205  1.00  0.91           H
ATOM   1696 3HB  ALA A 153      36.735 -10.094  -9.918  1.00  0.91           H
ATOM   1697  N   LEU A 154      38.140 -11.508 -13.111  1.00  0.88           N
ATOM   1698  H   LEU A 154      38.533 -10.723 -13.566  1.00  0.88           H
ATOM   1699  CA  LEU A 154      37.718 -12.631 -13.891  1.00  0.88           C
ATOM   1700  HA  LEU A 154      36.672 -12.876 -13.662  1.00  0.88           H
ATOM   1701  C   LEU A 154      38.502 -13.942 -13.642  1.00  0.88           C
ATOM   1702  O   LEU A 154      39.643 -14.051 -13.292  1.00  0.88           O
ATOM   1703  CB  LEU A 154      37.788 -12.228 -15.372  1.00  0.88           C
ATOM   1704 1HB  LEU A 154      38.808 -12.069 -15.683  1.00  0.88           H
ATOM   1705 2HB  LEU A 154      37.467 -13.123 -15.932  1.00  0.88           H
ATOM   1706  CG  LEU A 154      36.847 -11.091 -15.879  1.00  0.88           C
ATOM   1707  HG  LEU A 154      37.326 -10.183 -15.482  1.00  0.88           H
ATOM   1708  CD1 LEU A 154      36.763 -11.006 -17.420  1.00  0.88           C
ATOM   1709 1HD1 LEU A 154      37.584 -11.407 -17.964  1.00  0.88           H
ATOM   1710 2HD1 LEU A 154      36.565 -10.003 -17.755  1.00  0.88           H
ATOM   1711 3HD1 LEU A 154      35.982 -11.710 -17.751  1.00  0.88           H
ATOM   1712  CD2 LEU A 154      35.451 -11.270 -15.360  1.00  0.88           C
ATOM   1713 1HD2 LEU A 154      35.139 -12.305 -15.633  1.00  0.88           H
ATOM   1714 2HD2 LEU A 154      34.821 -10.537 -15.896  1.00  0.88           H
ATOM   1715 3HD2 LEU A 154      35.388 -10.852 -14.278  1.00  0.88           H
ATOM   1716  N   GLY A 155      37.828 -15.018 -14.012  1.00  0.92           N
ATOM   1717  H   GLY A 155      36.862 -14.889 -14.085  1.00  0.92           H
ATOM   1718  CA  GLY A 155      38.531 -16.237 -14.361  1.00  0.92           C
ATOM   1719 1HA  GLY A 155      39.338 -16.477 -13.717  1.00  0.92           H
ATOM   1720 2HA  GLY A 155      37.804 -17.056 -14.099  1.00  0.92           H
ATOM   1721  C   GLY A 155      39.231 -16.226 -15.736  1.00  0.92           C
ATOM   1722  O   GLY A 155      39.285 -15.246 -16.490  1.00  0.92           O
ATOM   1723  N   TYR A 156      39.847 -17.411 -16.061  1.00  0.85           N
ATOM   1724  H   TYR A 156      39.853 -18.107 -15.379  1.00  0.85           H
ATOM   1725  CA  TYR A 156      40.661 -17.668 -17.314  1.00  0.85           C
ATOM   1726  HA  TYR A 156      40.013 -17.240 -18.060  1.00  0.85           H
ATOM   1727  C   TYR A 156      40.875 -19.194 -17.643  1.00  0.85           C
ATOM   1728  O   TYR A 156      40.948 -20.052 -16.740  1.00  0.85           O
ATOM   1729  CB  TYR A 156      41.963 -16.811 -17.266  1.00  0.85           C
ATOM   1730 1HB  TYR A 156      41.615 -15.770 -17.265  1.00  0.85           H
ATOM   1731 2HB  TYR A 156      42.486 -16.857 -16.400  1.00  0.85           H
ATOM   1732  CG  TYR A 156      42.971 -17.020 -18.373  1.00  0.85           C
ATOM   1733  CD1 TYR A 156      42.642 -16.402 -19.605  1.00  0.85           C
ATOM   1734  HD1 TYR A 156      41.724 -15.939 -19.788  1.00  0.85           H
ATOM   1735  CD2 TYR A 156      44.160 -17.758 -18.194  1.00  0.85           C
ATOM   1736  HD2 TYR A 156      44.397 -18.113 -17.245  1.00  0.85           H
ATOM   1737  CE1 TYR A 156      43.558 -16.544 -20.633  1.00  0.85           C
ATOM   1738  HE1 TYR A 156      43.350 -16.037 -21.569  1.00  0.85           H
ATOM   1739  CE2 TYR A 156      45.148 -17.843 -19.211  1.00  0.85           C
ATOM   1740  HE2 TYR A 156      46.099 -18.382 -19.176  1.00  0.85           H
ATOM   1741  CZ  TYR A 156      44.698 -17.379 -20.483  1.00  0.85           C
ATOM   1742  OH  TYR A 156      45.500 -17.551 -21.565  1.00  0.85           O
ATOM   1743  HH  TYR A 156      46.384 -17.841 -21.247  1.00  0.85           H
ATOM   1744  N   ASN A 157      40.876 -19.601 -18.944  1.00  0.80           N
ATOM   1745  H   ASN A 157      40.599 -18.966 -19.666  1.00  0.80           H
ATOM   1746  CA  ASN A 157      40.950 -21.009 -19.352  1.00  0.80           C
ATOM   1747  HA  ASN A 157      40.974 -21.627 -18.421  1.00  0.80           H
ATOM   1748  C   ASN A 157      42.214 -21.208 -20.268  1.00  0.80           C
ATOM   1749  O   ASN A 157      42.156 -20.879 -21.430  1.00  0.80           O
ATOM   1750  CB  ASN A 157      39.611 -21.313 -20.055  1.00  0.80           C
ATOM   1751 1HB  ASN A 157      38.834 -20.954 -19.355  1.00  0.80           H
ATOM   1752 2HB  ASN A 157      39.544 -20.853 -21.097  1.00  0.80           H
ATOM   1753  CG  ASN A 157      39.473 -22.804 -20.299  1.00  0.80           C
ATOM   1754  OD1 ASN A 157      40.372 -23.497 -20.711  1.00  0.80           O
ATOM   1755  ND2 ASN A 157      38.390 -23.442 -19.870  1.00  0.80           N
ATOM   1756 1HD2 ASN A 157      38.298 -24.447 -20.021  1.00  0.80           H
ATOM   1757 2HD2 ASN A 157      37.579 -22.919 -19.458  1.00  0.80           H
ATOM   1758  N   ILE A 158      43.223 -22.017 -19.842  1.00  0.78           N
ATOM   1759  H   ILE A 158      43.196 -22.477 -18.879  1.00  0.78           H
ATOM   1760  CA  ILE A 158      44.410 -22.255 -20.645  1.00  0.78           C
ATOM   1761  HA  ILE A 158      44.827 -21.288 -20.868  1.00  0.78           H
ATOM   1762  C   ILE A 158      44.154 -23.046 -21.943  1.00  0.78           C
ATOM   1763  O   ILE A 158      44.872 -22.836 -22.964  1.00  0.78           O
ATOM   1764  CB  ILE A 158      45.502 -23.054 -19.788  1.00  0.78           C
ATOM   1765  HB  ILE A 158      45.692 -22.518 -18.853  1.00  0.78           H
ATOM   1766  CG1 ILE A 158      46.863 -23.253 -20.554  1.00  0.78           C
ATOM   1767 1HG1 ILE A 158      47.622 -23.711 -19.901  1.00  0.78           H
ATOM   1768 2HG1 ILE A 158      46.685 -23.877 -21.444  1.00  0.78           H
ATOM   1769  CG2 ILE A 158      44.974 -24.418 -19.460  1.00  0.78           C
ATOM   1770 1HG2 ILE A 158      44.994 -25.160 -20.261  1.00  0.78           H
ATOM   1771 2HG2 ILE A 158      44.055 -24.438 -18.931  1.00  0.78           H
ATOM   1772 3HG2 ILE A 158      45.662 -24.885 -18.769  1.00  0.78           H
ATOM   1773  CD1 ILE A 158      47.624 -21.993 -20.997  1.00  0.78           C
ATOM   1774 1HD1 ILE A 158      47.060 -21.482 -21.708  1.00  0.78           H
ATOM   1775 2HD1 ILE A 158      48.590 -22.139 -21.421  1.00  0.78           H
ATOM   1776 3HD1 ILE A 158      47.772 -21.393 -20.070  1.00  0.78           H
ATOM   1777  N   LEU A 159      43.141 -23.921 -21.912  1.00  0.71           N
ATOM   1778  H   LEU A 159      42.451 -23.882 -21.122  1.00  0.71           H
ATOM   1779  CA  LEU A 159      42.904 -24.766 -23.118  1.00  0.71           C
ATOM   1780  HA  LEU A 159      43.870 -25.161 -23.542  1.00  0.71           H
ATOM   1781  C   LEU A 159      42.070 -24.104 -24.180  1.00  0.71           C
ATOM   1782  O   LEU A 159      42.380 -24.116 -25.380  1.00  0.71           O
ATOM   1783  CB  LEU A 159      42.306 -26.107 -22.745  1.00  0.71           C
ATOM   1784 1HB  LEU A 159      41.218 -26.031 -22.619  1.00  0.71           H
ATOM   1785 2HB  LEU A 159      42.388 -26.699 -23.674  1.00  0.71           H
ATOM   1786  CG  LEU A 159      42.931 -26.977 -21.679  1.00  0.71           C
ATOM   1787  HG  LEU A 159      43.017 -26.372 -20.777  1.00  0.71           H
ATOM   1788  CD1 LEU A 159      41.934 -28.077 -21.353  1.00  0.71           C
ATOM   1789 1HD1 LEU A 159      42.396 -28.741 -20.593  1.00  0.71           H
ATOM   1790 2HD1 LEU A 159      41.740 -28.642 -22.201  1.00  0.71           H
ATOM   1791 3HD1 LEU A 159      41.031 -27.615 -21.007  1.00  0.71           H
ATOM   1792  CD2 LEU A 159      44.336 -27.492 -22.017  1.00  0.71           C
ATOM   1793 1HD2 LEU A 159      45.020 -26.613 -22.053  1.00  0.71           H
ATOM   1794 2HD2 LEU A 159      44.367 -28.126 -22.897  1.00  0.71           H
ATOM   1795 3HD2 LEU A 159      44.599 -28.118 -21.155  1.00  0.71           H
ATOM   1796  N   THR A 160      40.974 -23.430 -23.779  1.00  0.61           N
ATOM   1797  H   THR A 160      40.804 -23.419 -22.750  1.00  0.61           H
ATOM   1798  CA  THR A 160      40.210 -22.493 -24.580  1.00  0.61           C
ATOM   1799  HA  THR A 160      39.954 -22.984 -25.493  1.00  0.61           H
ATOM   1800  C   THR A 160      40.997 -21.216 -24.996  1.00  0.61           C
ATOM   1801  O   THR A 160      40.626 -20.563 -25.947  1.00  0.61           O
ATOM   1802  CB  THR A 160      38.916 -22.058 -23.858  1.00  0.61           C
ATOM   1803  HB  THR A 160      39.038 -21.325 -23.043  1.00  0.61           H
ATOM   1804  OG1 THR A 160      38.083 -23.147 -23.249  1.00  0.61           O
ATOM   1805  HG1 THR A 160      37.407 -22.711 -22.749  1.00  0.61           H
ATOM   1806  CG2 THR A 160      37.925 -21.595 -24.901  1.00  0.61           C
ATOM   1807 1HG2 THR A 160      37.620 -22.330 -25.610  1.00  0.61           H
ATOM   1808 2HG2 THR A 160      38.281 -20.764 -25.395  1.00  0.61           H
ATOM   1809 3HG2 THR A 160      37.015 -21.274 -24.391  1.00  0.61           H
ATOM   1810  N   GLN A 161      42.068 -20.864 -24.255  1.00  0.65           N
ATOM   1811  H   GLN A 161      42.246 -21.508 -23.469  1.00  0.65           H
ATOM   1812  CA  GLN A 161      42.942 -19.655 -24.386  1.00  0.65           C
ATOM   1813  HA  GLN A 161      43.573 -19.553 -23.489  1.00  0.65           H
ATOM   1814  C   GLN A 161      42.129 -18.340 -24.185  1.00  0.65           C
ATOM   1815  O   GLN A 161      42.349 -17.251 -24.794  1.00  0.65           O
ATOM   1816  CB  GLN A 161      43.825 -19.776 -25.624  1.00  0.65           C
ATOM   1817 1HB  GLN A 161      43.263 -19.947 -26.503  1.00  0.65           H
ATOM   1818 2HB  GLN A 161      44.341 -18.884 -25.715  1.00  0.65           H
ATOM   1819  CG  GLN A 161      44.852 -20.873 -25.486  1.00  0.65           C
ATOM   1820 1HG  GLN A 161      45.459 -20.665 -24.673  1.00  0.65           H
ATOM   1821 2HG  GLN A 161      44.372 -21.767 -25.220  1.00  0.65           H
ATOM   1822  CD  GLN A 161      45.803 -20.977 -26.723  1.00  0.65           C
ATOM   1823  OE1 GLN A 161      45.770 -20.239 -27.691  1.00  0.65           O
ATOM   1824  NE2 GLN A 161      46.648 -22.013 -26.698  1.00  0.65           N
ATOM   1825 1HE2 GLN A 161      47.483 -22.007 -27.327  1.00  0.65           H
ATOM   1826 2HE2 GLN A 161      46.722 -22.614 -25.918  1.00  0.65           H
ATOM   1827  N   GLU A 162      41.179 -18.304 -23.226  1.00  0.69           N
ATOM   1828  H   GLU A 162      41.000 -19.159 -22.738  1.00  0.69           H
ATOM   1829  CA  GLU A 162      40.191 -17.202 -23.083  1.00  0.69           C
ATOM   1830  HA  GLU A 162      40.647 -16.311 -23.498  1.00  0.69           H
ATOM   1831  C   GLU A 162      39.812 -16.808 -21.714  1.00  0.69           C
ATOM   1832  O   GLU A 162      39.738 -17.699 -20.874  1.00  0.69           O
ATOM   1833  CB  GLU A 162      38.961 -17.555 -23.930  1.00  0.69           C
ATOM   1834 1HB  GLU A 162      38.629 -16.572 -24.328  1.00  0.69           H
ATOM   1835 2HB  GLU A 162      39.257 -18.048 -24.827  1.00  0.69           H
ATOM   1836  CG  GLU A 162      37.732 -18.327 -23.294  1.00  0.69           C
ATOM   1837 1HG  GLU A 162      38.121 -19.311 -23.054  1.00  0.69           H
ATOM   1838 2HG  GLU A 162      37.451 -17.884 -22.374  1.00  0.69           H
ATOM   1839  CD  GLU A 162      36.490 -18.237 -24.228  1.00  0.69           C
ATOM   1840  OE1 GLU A 162      36.533 -17.881 -25.419  1.00  0.69           O
ATOM   1841  OE2 GLU A 162      35.369 -18.694 -23.804  1.00  0.69           O
ATOM   1842  N   ASP A 163      39.361 -15.577 -21.468  1.00  0.77           N
ATOM   1843  H   ASP A 163      39.265 -14.920 -22.253  1.00  0.77           H
ATOM   1844  CA  ASP A 163      38.894 -15.133 -20.156  1.00  0.77           C
ATOM   1845  HA  ASP A 163      39.556 -15.506 -19.418  1.00  0.77           H
ATOM   1846  C   ASP A 163      37.566 -15.761 -19.771  1.00  0.77           C
ATOM   1847  O   ASP A 163      36.778 -16.105 -20.642  1.00  0.77           O
ATOM   1848  CB  ASP A 163      38.788 -13.629 -20.176  1.00  0.77           C
ATOM   1849 1HB  ASP A 163      37.881 -13.332 -20.785  1.00  0.77           H
ATOM   1850 2HB  ASP A 163      38.542 -13.282 -19.198  1.00  0.77           H
ATOM   1851  CG  ASP A 163      40.049 -13.005 -20.736  1.00  0.77           C
ATOM   1852  OD1 ASP A 163      41.150 -13.429 -20.367  1.00  0.77           O
ATOM   1853  OD2 ASP A 163      39.971 -11.938 -21.381  1.00  0.77           O
ATOM   1854  N   ALA A 164      37.270 -15.926 -18.474  1.00  0.85           N
ATOM   1855  H   ALA A 164      37.982 -15.579 -17.881  1.00  0.85           H
ATOM   1856  CA  ALA A 164      36.029 -16.534 -17.996  1.00  0.85           C
ATOM   1857  HA  ALA A 164      35.414 -16.863 -18.831  1.00  0.85           H
ATOM   1858  C   ALA A 164      35.178 -15.503 -17.274  1.00  0.85           C
ATOM   1859  O   ALA A 164      35.350 -14.301 -17.435  1.00  0.85           O
ATOM   1860  CB  ALA A 164      36.339 -17.799 -17.071  1.00  0.85           C
ATOM   1861 1HB  ALA A 164      36.511 -17.548 -16.054  1.00  0.85           H
ATOM   1862 2HB  ALA A 164      37.255 -18.374 -17.346  1.00  0.85           H
ATOM   1863 3HB  ALA A 164      35.532 -18.509 -17.243  1.00  0.85           H
ATOM   1864  N   GLN A 165      34.141 -15.900 -16.483  1.00  0.83           N
ATOM   1865  H   GLN A 165      33.889 -16.901 -16.391  1.00  0.83           H
ATOM   1866  CA  GLN A 165      33.267 -15.012 -15.727  1.00  0.83           C
ATOM   1867  HA  GLN A 165      33.181 -14.115 -16.289  1.00  0.83           H
ATOM   1868  C   GLN A 165      33.956 -14.634 -14.346  1.00  0.83           C
ATOM   1869  O   GLN A 165      34.954 -15.172 -13.970  1.00  0.83           O
ATOM   1870  CB  GLN A 165      31.822 -15.561 -15.549  1.00  0.83           C
ATOM   1871 1HB  GLN A 165      31.796 -16.517 -15.165  1.00  0.83           H
ATOM   1872 2HB  GLN A 165      31.370 -14.977 -14.723  1.00  0.83           H
ATOM   1873  CG  GLN A 165      30.959 -15.547 -16.776  1.00  0.83           C
ATOM   1874 1HG  GLN A 165      30.358 -14.709 -16.718  1.00  0.83           H
ATOM   1875 2HG  GLN A 165      31.658 -15.449 -17.627  1.00  0.83           H
ATOM   1876  CD  GLN A 165      30.144 -16.820 -16.918  1.00  0.83           C
ATOM   1877  OE1 GLN A 165      30.184 -17.461 -17.913  1.00  0.83           O
ATOM   1878  NE2 GLN A 165      29.156 -17.063 -16.064  1.00  0.83           N
ATOM   1879 1HE2 GLN A 165      28.596 -17.879 -16.346  1.00  0.83           H
ATOM   1880 2HE2 GLN A 165      29.092 -16.523 -15.214  1.00  0.83           H
ATOM   1881  N   SER A 166      33.382 -13.692 -13.657  1.00  0.89           N
ATOM   1882  H   SER A 166      32.727 -13.140 -14.175  1.00  0.89           H
ATOM   1883  CA  SER A 166      33.926 -13.111 -12.427  1.00  0.89           C
ATOM   1884  HA  SER A 166      34.858 -12.556 -12.653  1.00  0.89           H
ATOM   1885  C   SER A 166      34.107 -14.098 -11.323  1.00  0.89           C
ATOM   1886  O   SER A 166      33.175 -14.830 -10.969  1.00  0.89           O
ATOM   1887  CB  SER A 166      33.046 -12.017 -11.782  1.00  0.89           C
ATOM   1888 1HB  SER A 166      32.069 -12.449 -11.779  1.00  0.89           H
ATOM   1889 2HB  SER A 166      33.508 -11.704 -10.802  1.00  0.89           H
ATOM   1890  OG  SER A 166      32.986 -10.815 -12.580  1.00  0.89           O
ATOM   1891  HG  SER A 166      32.566 -11.024 -13.385  1.00  0.89           H
ATOM   1892  N   VAL A 167      35.311 -14.046 -10.701  1.00  0.89           N
ATOM   1893  H   VAL A 167      36.018 -13.539 -11.187  1.00  0.89           H
ATOM   1894  CA  VAL A 167      35.633 -14.783  -9.391  1.00  0.89           C
ATOM   1895  HA  VAL A 167      34.964 -15.617  -9.303  1.00  0.89           H
ATOM   1896  C   VAL A 167      35.498 -13.977  -8.104  1.00  0.89           C
ATOM   1897  O   VAL A 167      34.894 -14.379  -7.127  1.00  0.89           O
ATOM   1898  CB  VAL A 167      36.964 -15.471  -9.428  1.00  0.89           C
ATOM   1899  HB  VAL A 167      37.784 -14.784  -9.601  1.00  0.89           H
ATOM   1900  CG1 VAL A 167      37.293 -16.175  -8.131  1.00  0.89           C
ATOM   1901 1HG1 VAL A 167      37.397 -15.425  -7.304  1.00  0.89           H
ATOM   1902 2HG1 VAL A 167      38.223 -16.759  -8.207  1.00  0.89           H
ATOM   1903 3HG1 VAL A 167      36.422 -16.858  -7.879  1.00  0.89           H
ATOM   1904  CG2 VAL A 167      37.035 -16.554 -10.548  1.00  0.89           C
ATOM   1905 1HG2 VAL A 167      37.096 -15.997 -11.490  1.00  0.89           H
ATOM   1906 2HG2 VAL A 167      36.176 -17.236 -10.425  1.00  0.89           H
ATOM   1907 3HG2 VAL A 167      37.910 -17.198 -10.334  1.00  0.89           H
ATOM   1908  N   TYR A 168      35.952 -12.712  -8.182  1.00  0.87           N
ATOM   1909  H   TYR A 168      36.298 -12.396  -9.054  1.00  0.87           H
ATOM   1910  CA  TYR A 168      35.758 -11.783  -6.973  1.00  0.87           C
ATOM   1911  HA  TYR A 168      35.554 -12.374  -6.092  1.00  0.87           H
ATOM   1912  C   TYR A 168      34.379 -11.029  -7.200  1.00  0.87           C
ATOM   1913  O   TYR A 168      34.068 -10.759  -8.351  1.00  0.87           O
ATOM   1914  CB  TYR A 168      36.933 -10.868  -6.858  1.00  0.87           C
ATOM   1915 1HB  TYR A 168      36.848 -10.120  -7.577  1.00  0.87           H
ATOM   1916 2HB  TYR A 168      36.847 -10.308  -5.935  1.00  0.87           H
ATOM   1917  CG  TYR A 168      38.279 -11.549  -6.842  1.00  0.87           C
ATOM   1918  CD1 TYR A 168      38.900 -11.680  -5.550  1.00  0.87           C
ATOM   1919  HD1 TYR A 168      38.411 -11.330  -4.686  1.00  0.87           H
ATOM   1920  CD2 TYR A 168      38.906 -12.087  -7.995  1.00  0.87           C
ATOM   1921  HD2 TYR A 168      38.432 -11.980  -8.943  1.00  0.87           H
ATOM   1922  CE1 TYR A 168      40.222 -12.188  -5.491  1.00  0.87           C
ATOM   1923  HE1 TYR A 168      40.726 -12.255  -4.618  1.00  0.87           H
ATOM   1924  CE2 TYR A 168      40.194 -12.674  -7.907  1.00  0.87           C
ATOM   1925  HE2 TYR A 168      40.614 -13.016  -8.879  1.00  0.87           H
ATOM   1926  CZ  TYR A 168      40.853 -12.717  -6.682  1.00  0.87           C
ATOM   1927  OH  TYR A 168      42.173 -13.175  -6.672  1.00  0.87           O
ATOM   1928  HH  TYR A 168      42.397 -13.285  -7.599  1.00  0.87           H
ATOM   1929  N   ASP A 169      33.652 -10.607  -6.179  1.00  0.88           N
ATOM   1930  H   ASP A 169      33.784 -10.902  -5.203  1.00  0.88           H
ATOM   1931  CA  ASP A 169      32.598  -9.598  -6.428  1.00  0.88           C
ATOM   1932  HA  ASP A 169      32.073  -9.801  -7.348  1.00  0.88           H
ATOM   1933  C   ASP A 169      33.413  -8.279  -6.468  1.00  0.88           C
ATOM   1934  O   ASP A 169      33.749  -7.698  -5.444  1.00  0.88           O
ATOM   1935  CB  ASP A 169      31.472  -9.667  -5.334  1.00  0.88           C
ATOM   1936 1HB  ASP A 169      31.212 -10.704  -5.177  1.00  0.88           H
ATOM   1937 2HB  ASP A 169      31.776  -9.338  -4.377  1.00  0.88           H
ATOM   1938  CG  ASP A 169      30.280  -8.877  -5.737  1.00  0.88           C
ATOM   1939  OD1 ASP A 169      30.494  -7.691  -6.125  1.00  0.88           O
ATOM   1940  OD2 ASP A 169      29.192  -9.471  -5.842  1.00  0.88           O
ATOM   1941  N   ALA A 170      33.679  -7.813  -7.675  1.00  0.91           N
ATOM   1942  H   ALA A 170      33.304  -8.268  -8.483  1.00  0.91           H
ATOM   1943  CA  ALA A 170      34.245  -6.418  -7.840  1.00  0.91           C
ATOM   1944  HA  ALA A 170      34.811  -6.256  -6.945  1.00  0.91           H
ATOM   1945  C   ALA A 170      33.271  -5.280  -7.774  1.00  0.91           C
ATOM   1946  O   ALA A 170      33.575  -4.219  -8.261  1.00  0.91           O
ATOM   1947  CB  ALA A 170      35.102  -6.409  -9.109  1.00  0.91           C
ATOM   1948 1HB  ALA A 170      35.720  -5.472  -9.054  1.00  0.91           H
ATOM   1949 2HB  ALA A 170      34.320  -6.453  -9.961  1.00  0.91           H
ATOM   1950 3HB  ALA A 170      35.756  -7.237  -9.129  1.00  0.91           H
ATOM   1951  N   SER A 171      32.190  -5.538  -7.037  1.00  0.89           N
ATOM   1952  H   SER A 171      31.919  -6.466  -6.712  1.00  0.89           H
ATOM   1953  CA  SER A 171      31.237  -4.562  -6.654  1.00  0.89           C
ATOM   1954  HA  SER A 171      31.582  -3.553  -7.067  1.00  0.89           H
ATOM   1955  C   SER A 171      31.225  -4.257  -5.111  1.00  0.89           C
ATOM   1956  O   SER A 171      30.930  -3.137  -4.690  1.00  0.89           O
ATOM   1957  CB  SER A 171      29.904  -4.727  -7.332  1.00  0.89           C
ATOM   1958 1HB  SER A 171      29.450  -3.720  -7.210  1.00  0.89           H
ATOM   1959 2HB  SER A 171      29.989  -4.925  -8.422  1.00  0.89           H
ATOM   1960  OG  SER A 171      29.057  -5.753  -6.881  1.00  0.89           O
ATOM   1961  HG  SER A 171      29.580  -6.535  -6.499  1.00  0.89           H
ATOM   1962  N   TYR A 172      31.394  -5.330  -4.309  1.00  0.88           N
ATOM   1963  H   TYR A 172      31.466  -6.213  -4.745  1.00  0.88           H
ATOM   1964  CA  TYR A 172      31.347  -5.256  -2.867  1.00  0.88           C
ATOM   1965  HA  TYR A 172      30.321  -4.954  -2.612  1.00  0.88           H
ATOM   1966  C   TYR A 172      32.248  -4.219  -2.128  1.00  0.88           C
ATOM   1967  O   TYR A 172      33.471  -4.164  -2.327  1.00  0.88           O
ATOM   1968  CB  TYR A 172      31.506  -6.702  -2.266  1.00  0.88           C
ATOM   1969 1HB  TYR A 172      30.727  -7.316  -2.690  1.00  0.88           H
ATOM   1970 2HB  TYR A 172      32.562  -6.993  -2.593  1.00  0.88           H
ATOM   1971  CG  TYR A 172      31.335  -6.818  -0.707  1.00  0.88           C
ATOM   1972  CD1 TYR A 172      30.111  -6.569  -0.052  1.00  0.88           C
ATOM   1973  HD1 TYR A 172      29.222  -6.500  -0.596  1.00  0.88           H
ATOM   1974  CD2 TYR A 172      32.550  -6.907   0.008  1.00  0.88           C
ATOM   1975  HD2 TYR A 172      33.464  -6.907  -0.536  1.00  0.88           H
ATOM   1976  CE1 TYR A 172      30.103  -6.709   1.343  1.00  0.88           C
ATOM   1977  HE1 TYR A 172      29.124  -6.729   1.861  1.00  0.88           H
ATOM   1978  CE2 TYR A 172      32.530  -7.054   1.357  1.00  0.88           C
ATOM   1979  HE2 TYR A 172      33.360  -7.386   1.890  1.00  0.88           H
ATOM   1980  CZ  TYR A 172      31.317  -6.924   2.063  1.00  0.88           C
ATOM   1981  OH  TYR A 172      31.262  -7.046   3.375  1.00  0.88           O
ATOM   1982  HH  TYR A 172      32.099  -6.969   3.799  1.00  0.88           H
ATOM   1983  N   TYR A 173      31.634  -3.434  -1.271  1.00  0.86           N
ATOM   1984  H   TYR A 173      30.631  -3.590  -1.157  1.00  0.86           H
ATOM   1985  CA  TYR A 173      32.221  -2.363  -0.406  1.00  0.86           C
ATOM   1986  HA  TYR A 173      33.294  -2.265  -0.713  1.00  0.86           H
ATOM   1987  C   TYR A 173      32.118  -2.639   1.129  1.00  0.86           C
ATOM   1988  O   TYR A 173      32.826  -1.982   1.939  1.00  0.86           O
ATOM   1989  CB  TYR A 173      31.474  -0.993  -0.718  1.00  0.86           C
ATOM   1990 1HB  TYR A 173      30.489  -1.196  -0.372  1.00  0.86           H
ATOM   1991 2HB  TYR A 173      31.840  -0.237  -0.023  1.00  0.86           H
ATOM   1992  CG  TYR A 173      31.438  -0.600  -2.155  1.00  0.86           C
ATOM   1993  CD1 TYR A 173      30.193  -0.227  -2.708  1.00  0.86           C
ATOM   1994  HD1 TYR A 173      29.301  -0.306  -2.058  1.00  0.86           H
ATOM   1995  CD2 TYR A 173      32.544  -0.458  -2.979  1.00  0.86           C
ATOM   1996  HD2 TYR A 173      33.487  -0.782  -2.575  1.00  0.86           H
ATOM   1997  CE1 TYR A 173      29.969   0.195  -4.031  1.00  0.86           C
ATOM   1998  HE1 TYR A 173      28.987   0.284  -4.437  1.00  0.86           H
ATOM   1999  CE2 TYR A 173      32.393  -0.071  -4.381  1.00  0.86           C
ATOM   2000  HE2 TYR A 173      33.325  -0.012  -4.968  1.00  0.86           H
ATOM   2001  CZ  TYR A 173      31.119   0.305  -4.858  1.00  0.86           C
ATOM   2002  OH  TYR A 173      30.866   0.718  -6.120  1.00  0.86           O
ATOM   2003  HH  TYR A 173      29.987   0.511  -6.542  1.00  0.86           H
ATOM   2004  N   GLY A 174      31.195  -3.565   1.530  1.00  0.86           N
ATOM   2005  H   GLY A 174      30.728  -4.128   0.783  1.00  0.86           H
ATOM   2006  CA  GLY A 174      30.974  -3.859   2.939  1.00  0.86           C
ATOM   2007 1HA  GLY A 174      30.136  -4.518   3.157  1.00  0.86           H
ATOM   2008 2HA  GLY A 174      31.830  -4.365   3.444  1.00  0.86           H
ATOM   2009  C   GLY A 174      30.688  -2.637   3.793  1.00  0.86           C
ATOM   2010  O   GLY A 174      31.143  -2.651   4.921  1.00  0.86           O
ATOM   2011  N   GLY A 175      30.096  -1.520   3.272  1.00  0.80           N
ATOM   2012  H   GLY A 175      29.729  -1.617   2.357  1.00  0.80           H
ATOM   2013  CA  GLY A 175      29.922  -0.277   4.048  1.00  0.80           C
ATOM   2014 1HA  GLY A 175      29.123   0.289   3.587  1.00  0.80           H
ATOM   2015 2HA  GLY A 175      29.618  -0.450   5.062  1.00  0.80           H
ATOM   2016  C   GLY A 175      31.195   0.538   4.209  1.00  0.80           C
ATOM   2017  O   GLY A 175      31.130   1.729   4.440  1.00  0.80           O
ATOM   2018  N   GLN A 176      32.395  -0.101   4.128  1.00  0.69           N
ATOM   2019  H   GLN A 176      32.426  -1.048   3.820  1.00  0.69           H
ATOM   2020  CA  GLN A 176      33.654   0.505   4.518  1.00  0.69           C
ATOM   2021  HA  GLN A 176      33.539   1.075   5.470  1.00  0.69           H
ATOM   2022  C   GLN A 176      34.222   1.441   3.456  1.00  0.69           C
ATOM   2023  O   GLN A 176      35.085   1.051   2.783  1.00  0.69           O
ATOM   2024  CB  GLN A 176      34.612  -0.684   4.752  1.00  0.69           C
ATOM   2025 1HB  GLN A 176      34.542  -1.367   3.904  1.00  0.69           H
ATOM   2026 2HB  GLN A 176      35.649  -0.313   4.817  1.00  0.69           H
ATOM   2027  CG  GLN A 176      34.304  -1.593   5.970  1.00  0.69           C
ATOM   2028 1HG  GLN A 176      34.602  -1.100   6.871  1.00  0.69           H
ATOM   2029 2HG  GLN A 176      33.183  -1.662   6.047  1.00  0.69           H
ATOM   2030  CD  GLN A 176      34.923  -2.940   5.815  1.00  0.69           C
ATOM   2031  OE1 GLN A 176      34.546  -3.724   4.939  1.00  0.69           O
ATOM   2032  NE2 GLN A 176      35.787  -3.318   6.668  1.00  0.69           N
ATOM   2033 1HE2 GLN A 176      36.204  -4.233   6.489  1.00  0.69           H
ATOM   2034 2HE2 GLN A 176      36.155  -2.743   7.446  1.00  0.69           H
ATOM   2035  N   CYS A 177      33.661   2.634   3.198  1.00  0.79           N
ATOM   2036  H   CYS A 177      32.792   2.919   3.721  1.00  0.79           H
ATOM   2037  CA  CYS A 177      34.003   3.480   2.098  1.00  0.79           C
ATOM   2038  HA  CYS A 177      33.698   3.005   1.140  1.00  0.79           H
ATOM   2039  C   CYS A 177      35.562   3.765   1.940  1.00  0.79           C
ATOM   2040  O   CYS A 177      36.192   4.178   2.935  1.00  0.79           O
ATOM   2041  CB  CYS A 177      33.371   4.891   2.241  1.00  0.79           C
ATOM   2042 1HB  CYS A 177      32.318   4.710   2.040  1.00  0.79           H
ATOM   2043 2HB  CYS A 177      33.461   5.337   3.246  1.00  0.79           H
ATOM   2044  SG  CYS A 177      33.875   6.092   0.992  1.00  0.79           S
ATOM   2045  N   GLU A 178      36.151   3.581   0.737  1.00  0.73           N
ATOM   2046  H   GLU A 178      35.582   3.173  -0.065  1.00  0.73           H
ATOM   2047  CA  GLU A 178      37.574   3.786   0.460  1.00  0.73           C
ATOM   2048  HA  GLU A 178      38.071   4.636   1.071  1.00  0.73           H
ATOM   2049  C   GLU A 178      37.710   4.075  -1.013  1.00  0.73           C
ATOM   2050  O   GLU A 178      37.146   3.399  -1.864  1.00  0.73           O
ATOM   2051  CB  GLU A 178      38.388   2.580   0.917  1.00  0.73           C
ATOM   2052 1HB  GLU A 178      38.207   2.435   1.949  1.00  0.73           H
ATOM   2053 2HB  GLU A 178      38.042   1.756   0.414  1.00  0.73           H
ATOM   2054  CG  GLU A 178      39.892   2.849   0.762  1.00  0.73           C
ATOM   2055 1HG  GLU A 178      40.183   3.027  -0.249  1.00  0.73           H
ATOM   2056 2HG  GLU A 178      40.095   3.783   1.272  1.00  0.73           H
ATOM   2057  CD  GLU A 178      40.799   1.782   1.371  1.00  0.73           C
ATOM   2058  OE1 GLU A 178      41.957   2.118   1.760  1.00  0.73           O
ATOM   2059  OE2 GLU A 178      40.444   0.597   1.369  1.00  0.73           O
ATOM   2060  N   THR A 179      38.428   5.160  -1.398  1.00  0.77           N
ATOM   2061  H   THR A 179      38.984   5.636  -0.716  1.00  0.77           H
ATOM   2062  CA  THR A 179      38.405   5.705  -2.793  1.00  0.77           C
ATOM   2063  HA  THR A 179      37.963   5.033  -3.548  1.00  0.77           H
ATOM   2064  C   THR A 179      39.803   5.925  -3.328  1.00  0.77           C
ATOM   2065  O   THR A 179      40.742   5.620  -2.598  1.00  0.77           O
ATOM   2066  CB  THR A 179      37.604   7.048  -2.789  1.00  0.77           C
ATOM   2067  HB  THR A 179      37.665   7.472  -3.817  1.00  0.77           H
ATOM   2068  OG1 THR A 179      38.183   7.894  -1.819  1.00  0.77           O
ATOM   2069  HG1 THR A 179      37.466   8.451  -1.479  1.00  0.77           H
ATOM   2070  CG2 THR A 179      36.040   6.918  -2.396  1.00  0.77           C
ATOM   2071 1HG2 THR A 179      35.652   6.137  -3.093  1.00  0.77           H
ATOM   2072 2HG2 THR A 179      35.596   7.871  -2.700  1.00  0.77           H
ATOM   2073 3HG2 THR A 179      35.914   6.687  -1.362  1.00  0.77           H
ATOM   2074  N   VAL A 180      39.995   6.337  -4.610  1.00  0.76           N
ATOM   2075  H   VAL A 180      39.164   6.534  -5.283  1.00  0.76           H
ATOM   2076  CA  VAL A 180      41.271   6.691  -5.173  1.00  0.76           C
ATOM   2077  HA  VAL A 180      41.928   6.899  -4.354  1.00  0.76           H
ATOM   2078  C   VAL A 180      41.123   8.031  -5.978  1.00  0.76           C
ATOM   2079  O   VAL A 180      40.264   8.083  -6.852  1.00  0.76           O
ATOM   2080  CB  VAL A 180      41.915   5.537  -6.100  1.00  0.76           C
ATOM   2081  HB  VAL A 180      41.448   5.515  -7.093  1.00  0.76           H
ATOM   2082  CG1 VAL A 180      43.424   5.863  -6.429  1.00  0.76           C
ATOM   2083 1HG1 VAL A 180      43.602   6.896  -6.764  1.00  0.76           H
ATOM   2084 2HG1 VAL A 180      43.841   5.183  -7.123  1.00  0.76           H
ATOM   2085 3HG1 VAL A 180      43.992   5.755  -5.510  1.00  0.76           H
ATOM   2086  CG2 VAL A 180      41.921   4.161  -5.508  1.00  0.76           C
ATOM   2087 1HG2 VAL A 180      42.535   3.430  -6.147  1.00  0.76           H
ATOM   2088 2HG2 VAL A 180      40.878   3.748  -5.456  1.00  0.76           H
ATOM   2089 3HG2 VAL A 180      42.417   4.145  -4.545  1.00  0.76           H
ATOM   2090  N   TYR A 181      41.898   9.043  -5.765  1.00  0.68           N
ATOM   2091  H   TYR A 181      42.584   8.936  -5.060  1.00  0.68           H
ATOM   2092  CA  TYR A 181      41.865  10.330  -6.459  1.00  0.68           C
ATOM   2093  HA  TYR A 181      40.871  10.734  -6.343  1.00  0.68           H
ATOM   2094  C   TYR A 181      42.109  10.198  -8.016  1.00  0.68           C
ATOM   2095  O   TYR A 181      42.752   9.329  -8.518  1.00  0.68           O
ATOM   2096  CB  TYR A 181      42.768  11.361  -5.810  1.00  0.68           C
ATOM   2097 1HB  TYR A 181      42.480  11.553  -4.791  1.00  0.68           H
ATOM   2098 2HB  TYR A 181      43.827  11.024  -5.787  1.00  0.68           H
ATOM   2099  CG  TYR A 181      42.789  12.704  -6.502  1.00  0.68           C
ATOM   2100  CD1 TYR A 181      41.814  13.627  -6.169  1.00  0.68           C
ATOM   2101  HD1 TYR A 181      40.905  13.359  -5.634  1.00  0.68           H
ATOM   2102  CD2 TYR A 181      43.850  13.003  -7.338  1.00  0.68           C
ATOM   2103  HD2 TYR A 181      44.617  12.300  -7.563  1.00  0.68           H
ATOM   2104  CE1 TYR A 181      41.895  14.912  -6.746  1.00  0.68           C
ATOM   2105  HE1 TYR A 181      41.069  15.598  -6.484  1.00  0.68           H
ATOM   2106  CE2 TYR A 181      43.891  14.295  -7.876  1.00  0.68           C
ATOM   2107  HE2 TYR A 181      44.647  14.496  -8.650  1.00  0.68           H
ATOM   2108  CZ  TYR A 181      42.995  15.326  -7.605  1.00  0.68           C
ATOM   2109  OH  TYR A 181      43.155  16.643  -8.120  1.00  0.68           O
ATOM   2110  HH  TYR A 181      43.983  17.045  -7.826  1.00  0.68           H
ATOM   2111  N   ASN A 182      41.512  11.050  -8.798  1.00  0.69           N
ATOM   2112  H   ASN A 182      40.879  11.682  -8.269  1.00  0.69           H
ATOM   2113  CA  ASN A 182      41.421  10.997 -10.271  1.00  0.69           C
ATOM   2114  HA  ASN A 182      42.375  10.552 -10.610  1.00  0.69           H
ATOM   2115  C   ASN A 182      41.311  12.386 -10.941  1.00  0.69           C
ATOM   2116  O   ASN A 182      40.478  13.248 -10.573  1.00  0.69           O
ATOM   2117  CB  ASN A 182      40.305  10.014 -10.781  1.00  0.69           C
ATOM   2118 1HB  ASN A 182      40.532   9.028 -10.430  1.00  0.69           H
ATOM   2119 2HB  ASN A 182      39.257  10.259 -10.384  1.00  0.69           H
ATOM   2120  CG  ASN A 182      40.059  10.119 -12.227  1.00  0.69           C
ATOM   2121  OD1 ASN A 182      40.940   9.994 -13.091  1.00  0.69           O
ATOM   2122  ND2 ASN A 182      38.848  10.452 -12.511  1.00  0.69           N
ATOM   2123 1HD2 ASN A 182      38.619  10.579 -13.491  1.00  0.69           H
ATOM   2124 2HD2 ASN A 182      38.120  10.549 -11.820  1.00  0.69           H
ATOM   2125  N   GLY A 183      42.123  12.568 -11.962  1.00  0.64           N
ATOM   2126  H   GLY A 183      42.631  11.770 -12.290  1.00  0.64           H
ATOM   2127  CA  GLY A 183      42.479  13.960 -12.350  1.00  0.64           C
ATOM   2128 1HA  GLY A 183      42.622  14.584 -11.504  1.00  0.64           H
ATOM   2129 2HA  GLY A 183      43.453  13.941 -12.855  1.00  0.64           H
ATOM   2130  C   GLY A 183      41.595  14.580 -13.340  1.00  0.64           C
ATOM   2131  O   GLY A 183      41.803  15.757 -13.574  1.00  0.64           O
ATOM   2132  N   GLU A 184      40.626  13.901 -13.954  1.00  0.54           N
ATOM   2133  H   GLU A 184      40.508  12.884 -13.733  1.00  0.54           H
ATOM   2134  CA  GLU A 184      39.795  14.534 -15.071  1.00  0.54           C
ATOM   2135  HA  GLU A 184      40.419  14.923 -15.820  1.00  0.54           H
ATOM   2136  C   GLU A 184      38.933  15.703 -14.535  1.00  0.54           C
ATOM   2137  O   GLU A 184      38.279  16.465 -15.225  1.00  0.54           O
ATOM   2138  CB  GLU A 184      38.803  13.486 -15.634  1.00  0.54           C
ATOM   2139 1HB  GLU A 184      38.011  13.260 -14.942  1.00  0.54           H
ATOM   2140 2HB  GLU A 184      38.358  13.905 -16.524  1.00  0.54           H
ATOM   2141  CG  GLU A 184      39.433  12.101 -15.984  1.00  0.54           C
ATOM   2142 1HG  GLU A 184      39.686  11.474 -15.136  1.00  0.54           H
ATOM   2143 2HG  GLU A 184      38.675  11.540 -16.526  1.00  0.54           H
ATOM   2144  CD  GLU A 184      40.715  12.223 -16.785  1.00  0.54           C
ATOM   2145  OE1 GLU A 184      40.744  12.968 -17.786  1.00  0.54           O
ATOM   2146  OE2 GLU A 184      41.648  11.474 -16.598  1.00  0.54           O
ATOM   2147  N   TRP A 185      38.708  15.827 -13.220  1.00  0.60           N
ATOM   2148  H   TRP A 185      39.359  15.378 -12.603  1.00  0.60           H
ATOM   2149  CA  TRP A 185      37.674  16.698 -12.550  1.00  0.60           C
ATOM   2150  HA  TRP A 185      36.748  16.389 -13.069  1.00  0.60           H
ATOM   2151  C   TRP A 185      37.814  18.229 -12.716  1.00  0.60           C
ATOM   2152  O   TRP A 185      37.126  19.051 -12.130  1.00  0.60           O
ATOM   2153  CB  TRP A 185      37.541  16.320 -11.052  1.00  0.60           C
ATOM   2154 1HB  TRP A 185      36.545  16.526 -10.765  1.00  0.60           H
ATOM   2155 2HB  TRP A 185      37.560  15.217 -11.039  1.00  0.60           H
ATOM   2156  CG  TRP A 185      38.472  16.864 -10.049  1.00  0.60           C
ATOM   2157  CD1 TRP A 185      39.691  16.349  -9.843  1.00  0.60           C
ATOM   2158  HD1 TRP A 185      40.108  15.563 -10.334  1.00  0.60           H
ATOM   2159  CD2 TRP A 185      38.363  18.034  -9.192  1.00  0.60           C
ATOM   2160  NE1 TRP A 185      40.358  17.018  -8.853  1.00  0.60           N
ATOM   2161  HE1 TRP A 185      41.295  16.762  -8.441  1.00  0.60           H
ATOM   2162  CE2 TRP A 185      39.607  18.110  -8.424  1.00  0.60           C
ATOM   2163  CE3 TRP A 185      37.386  18.976  -8.868  1.00  0.60           C
ATOM   2164  HE3 TRP A 185      36.414  19.004  -9.396  1.00  0.60           H
ATOM   2165  CZ2 TRP A 185      39.882  19.069  -7.453  1.00  0.60           C
ATOM   2166  HZ2 TRP A 185      40.874  19.137  -7.064  1.00  0.60           H
ATOM   2167  CZ3 TRP A 185      37.604  19.955  -7.830  1.00  0.60           C
ATOM   2168  HZ3 TRP A 185      36.817  20.642  -7.489  1.00  0.60           H
ATOM   2169  CH2 TRP A 185      38.833  20.026  -7.143  1.00  0.60           C
ATOM   2170  HH2 TRP A 185      39.029  20.777  -6.326  1.00  0.60           H
ATOM   2171  N   ARG A 186      38.679  18.649 -13.661  1.00  0.63           N
ATOM   2172  H   ARG A 186      39.045  17.845 -14.209  1.00  0.63           H
ATOM   2173  CA  ARG A 186      39.039  20.029 -13.992  1.00  0.63           C
ATOM   2174  HA  ARG A 186      38.401  20.801 -13.594  1.00  0.63           H
ATOM   2175  C   ARG A 186      39.165  20.298 -15.471  1.00  0.63           C
ATOM   2176  O   ARG A 186      40.139  20.884 -15.940  1.00  0.63           O
ATOM   2177  CB  ARG A 186      40.398  20.193 -13.282  1.00  0.63           C
ATOM   2178 1HB  ARG A 186      41.154  19.500 -13.689  1.00  0.63           H
ATOM   2179 2HB  ARG A 186      40.698  21.226 -13.521  1.00  0.63           H
ATOM   2180  CG  ARG A 186      40.297  20.163 -11.753  1.00  0.63           C
ATOM   2181 1HG  ARG A 186      39.608  20.919 -11.341  1.00  0.63           H
ATOM   2182 2HG  ARG A 186      39.873  19.279 -11.363  1.00  0.63           H
ATOM   2183  CD  ARG A 186      41.625  20.215 -11.021  1.00  0.63           C
ATOM   2184 1HD  ARG A 186      41.341  20.230  -9.967  1.00  0.63           H
ATOM   2185 2HD  ARG A 186      42.287  19.364 -11.243  1.00  0.63           H
ATOM   2186  NE  ARG A 186      42.322  21.476 -11.405  1.00  0.63           N
ATOM   2187  HE  ARG A 186      41.937  22.369 -11.108  1.00  0.63           H
ATOM   2188  CZ  ARG A 186      43.390  21.657 -12.162  1.00  0.63           C
ATOM   2189  NH1 ARG A 186      43.985  20.666 -12.733  1.00  0.63           N
ATOM   2190 1HH1 ARG A 186      43.555  19.805 -12.790  1.00  0.63           H
ATOM   2191 2HH1 ARG A 186      44.584  20.924 -13.565  1.00  0.63           H
ATOM   2192  NH2 ARG A 186      43.822  22.879 -12.429  1.00  0.63           N
ATOM   2193 1HH2 ARG A 186      43.351  23.699 -12.079  1.00  0.63           H
ATOM   2194 2HH2 ARG A 186      44.450  23.105 -13.255  1.00  0.63           H
ATOM   2195  N   GLU A 187      38.179  19.827 -16.213  1.00  0.59           N
ATOM   2196  H   GLU A 187      37.433  19.457 -15.709  1.00  0.59           H
ATOM   2197  CA  GLU A 187      37.984  20.184 -17.632  1.00  0.59           C
ATOM   2198  HA  GLU A 187      38.522  21.123 -17.803  1.00  0.59           H
ATOM   2199  C   GLU A 187      36.466  20.431 -18.107  1.00  0.59           C
ATOM   2200  O   GLU A 187      35.658  19.507 -17.856  1.00  0.59           O
ATOM   2201  CB  GLU A 187      38.767  19.136 -18.478  1.00  0.59           C
ATOM   2202 1HB  GLU A 187      39.856  19.208 -18.173  1.00  0.59           H
ATOM   2203 2HB  GLU A 187      38.359  18.096 -18.260  1.00  0.59           H
ATOM   2204  CG  GLU A 187      38.802  19.261 -19.991  1.00  0.59           C
ATOM   2205 1HG  GLU A 187      39.327  18.434 -20.385  1.00  0.59           H
ATOM   2206 2HG  GLU A 187      37.770  19.285 -20.411  1.00  0.59           H
ATOM   2207  CD  GLU A 187      39.527  20.548 -20.302  1.00  0.59           C
ATOM   2208  OE1 GLU A 187      38.869  21.618 -20.160  1.00  0.59           O
ATOM   2209  OE2 GLU A 187      40.749  20.515 -20.658  1.00  0.59           O
ATOM   2210  N   LEU A 188      36.160  21.442 -18.855  1.00  0.57           N
ATOM   2211  H   LEU A 188      36.879  22.038 -19.202  1.00  0.57           H
ATOM   2212  CA  LEU A 188      34.832  21.822 -19.194  1.00  0.57           C
ATOM   2213  HA  LEU A 188      34.324  21.755 -18.280  1.00  0.57           H
ATOM   2214  C   LEU A 188      34.235  20.911 -20.190  1.00  0.57           C
ATOM   2215  O   LEU A 188      34.804  20.536 -21.211  1.00  0.57           O
ATOM   2216  CB  LEU A 188      34.833  23.249 -19.713  1.00  0.57           C
ATOM   2217 1HB  LEU A 188      35.298  23.889 -18.962  1.00  0.57           H
ATOM   2218 2HB  LEU A 188      35.312  23.174 -20.708  1.00  0.57           H
ATOM   2219  CG  LEU A 188      33.435  23.895 -19.886  1.00  0.57           C
ATOM   2220  HG  LEU A 188      32.952  23.295 -20.655  1.00  0.57           H
ATOM   2221  CD1 LEU A 188      32.652  23.847 -18.575  1.00  0.57           C
ATOM   2222 1HD1 LEU A 188      33.369  23.761 -17.725  1.00  0.57           H
ATOM   2223 2HD1 LEU A 188      31.912  23.023 -18.726  1.00  0.57           H
ATOM   2224 3HD1 LEU A 188      32.038  24.743 -18.388  1.00  0.57           H
ATOM   2225  CD2 LEU A 188      33.701  25.307 -20.453  1.00  0.57           C
ATOM   2226 1HD2 LEU A 188      32.729  25.697 -20.657  1.00  0.57           H
ATOM   2227 2HD2 LEU A 188      34.197  25.275 -21.377  1.00  0.57           H
ATOM   2228 3HD2 LEU A 188      34.282  25.878 -19.706  1.00  0.57           H
ATOM   2229  N   ARG A 189      32.997  20.443 -19.866  1.00  0.68           N
ATOM   2230  H   ARG A 189      32.656  20.731 -18.951  1.00  0.68           H
ATOM   2231  CA  ARG A 189      32.102  19.601 -20.625  1.00  0.68           C
ATOM   2232  HA  ARG A 189      32.201  19.672 -21.704  1.00  0.68           H
ATOM   2233  C   ARG A 189      30.658  20.060 -20.470  1.00  0.68           C
ATOM   2234  O   ARG A 189      30.370  20.983 -19.682  1.00  0.68           O
ATOM   2235  CB  ARG A 189      32.340  18.088 -20.271  1.00  0.68           C
ATOM   2236 1HB  ARG A 189      31.555  17.456 -20.778  1.00  0.68           H
ATOM   2237 2HB  ARG A 189      33.400  17.790 -20.497  1.00  0.68           H
ATOM   2238  CG  ARG A 189      32.044  17.772 -18.811  1.00  0.68           C
ATOM   2239 1HG  ARG A 189      32.676  18.327 -18.079  1.00  0.68           H
ATOM   2240 2HG  ARG A 189      31.058  18.077 -18.595  1.00  0.68           H
ATOM   2241  CD  ARG A 189      32.155  16.271 -18.611  1.00  0.68           C
ATOM   2242 1HD  ARG A 189      31.689  15.964 -17.638  1.00  0.68           H
ATOM   2243 2HD  ARG A 189      31.612  15.754 -19.472  1.00  0.68           H
ATOM   2244  NE  ARG A 189      33.610  15.888 -18.443  1.00  0.68           N
ATOM   2245  HE  ARG A 189      34.111  16.333 -17.667  1.00  0.68           H
ATOM   2246  CZ  ARG A 189      34.352  15.009 -19.071  1.00  0.68           C
ATOM   2247  NH1 ARG A 189      33.919  14.329 -20.075  1.00  0.68           N
ATOM   2248 1HH1 ARG A 189      33.165  14.745 -20.614  1.00  0.68           H
ATOM   2249 2HH1 ARG A 189      34.586  13.729 -20.642  1.00  0.68           H
ATOM   2250  NH2 ARG A 189      35.556  14.884 -18.591  1.00  0.68           N
ATOM   2251 1HH2 ARG A 189      35.745  15.343 -17.711  1.00  0.68           H
ATOM   2252 2HH2 ARG A 189      36.290  14.277 -18.967  1.00  0.68           H
ATOM   2253  N   TYR A 190      29.742  19.598 -21.319  1.00  0.70           N
ATOM   2254  H   TYR A 190      29.978  19.021 -22.120  1.00  0.70           H
ATOM   2255  CA  TYR A 190      28.287  19.882 -21.056  1.00  0.70           C
ATOM   2256  HA  TYR A 190      28.227  20.311 -20.075  1.00  0.70           H
ATOM   2257  C   TYR A 190      27.483  18.620 -21.077  1.00  0.70           C
ATOM   2258  O   TYR A 190      27.304  18.033 -22.134  1.00  0.70           O
ATOM   2259  CB  TYR A 190      27.811  20.823 -22.124  1.00  0.70           C
ATOM   2260 1HB  TYR A 190      28.551  21.601 -22.241  1.00  0.70           H
ATOM   2261 2HB  TYR A 190      27.816  20.266 -23.008  1.00  0.70           H
ATOM   2262  CG  TYR A 190      26.392  21.415 -21.936  1.00  0.70           C
ATOM   2263  CD1 TYR A 190      26.155  22.695 -21.380  1.00  0.70           C
ATOM   2264  HD1 TYR A 190      26.966  23.275 -21.038  1.00  0.70           H
ATOM   2265  CD2 TYR A 190      25.281  20.703 -22.454  1.00  0.70           C
ATOM   2266  HD2 TYR A 190      25.396  19.690 -22.887  1.00  0.70           H
ATOM   2267  CE1 TYR A 190      24.891  23.321 -21.438  1.00  0.70           C
ATOM   2268  HE1 TYR A 190      24.716  24.290 -20.947  1.00  0.70           H
ATOM   2269  CE2 TYR A 190      23.992  21.360 -22.444  1.00  0.70           C
ATOM   2270  HE2 TYR A 190      23.113  20.830 -22.860  1.00  0.70           H
ATOM   2271  CZ  TYR A 190      23.787  22.680 -21.969  1.00  0.70           C
ATOM   2272  OH  TYR A 190      22.544  23.223 -21.899  1.00  0.70           O
ATOM   2273  HH  TYR A 190      21.846  22.509 -21.967  1.00  0.70           H
ATOM   2274  N   ASP A 191      26.863  18.178 -19.957  1.00  0.71           N
ATOM   2275  H   ASP A 191      26.706  18.804 -19.189  1.00  0.71           H
ATOM   2276  CA  ASP A 191      26.057  16.941 -19.943  1.00  0.71           C
ATOM   2277  HA  ASP A 191      26.523  16.193 -20.564  1.00  0.71           H
ATOM   2278  C   ASP A 191      24.607  17.228 -20.464  1.00  0.71           C
ATOM   2279  O   ASP A 191      23.871  17.889 -19.755  1.00  0.71           O
ATOM   2280  CB  ASP A 191      26.081  16.209 -18.552  1.00  0.71           C
ATOM   2281 1HB  ASP A 191      27.122  16.164 -18.162  1.00  0.71           H
ATOM   2282 2HB  ASP A 191      25.525  16.895 -17.949  1.00  0.71           H
ATOM   2283  CG  ASP A 191      25.401  14.873 -18.475  1.00  0.71           C
ATOM   2284  OD1 ASP A 191      24.982  14.351 -19.533  1.00  0.71           O
ATOM   2285  OD2 ASP A 191      25.456  14.263 -17.341  1.00  0.71           O
ATOM   2286  N   SER A 192      24.309  16.912 -21.685  1.00  0.73           N
ATOM   2287  H   SER A 192      25.002  16.379 -22.237  1.00  0.73           H
ATOM   2288  CA  SER A 192      23.041  17.273 -22.312  1.00  0.73           C
ATOM   2289  HA  SER A 192      22.943  18.359 -22.123  1.00  0.73           H
ATOM   2290  C   SER A 192      21.856  16.673 -21.644  1.00  0.73           C
ATOM   2291  O   SER A 192      20.765  17.345 -21.531  1.00  0.73           O
ATOM   2292  CB  SER A 192      22.997  17.038 -23.835  1.00  0.73           C
ATOM   2293 1HB  SER A 192      22.135  17.518 -24.285  1.00  0.73           H
ATOM   2294 2HB  SER A 192      23.858  17.534 -24.250  1.00  0.73           H
ATOM   2295  OG  SER A 192      23.111  15.592 -23.980  1.00  0.73           O
ATOM   2296  HG  SER A 192      24.083  15.439 -24.107  1.00  0.73           H
ATOM   2297  N   THR A 193      22.015  15.618 -20.899  1.00  0.67           N
ATOM   2298  H   THR A 193      22.969  15.225 -20.836  1.00  0.67           H
ATOM   2299  CA  THR A 193      20.935  14.915 -20.298  1.00  0.67           C
ATOM   2300  HA  THR A 193      20.180  14.783 -21.070  1.00  0.67           H
ATOM   2301  C   THR A 193      20.386  15.725 -19.116  1.00  0.67           C
ATOM   2302  O   THR A 193      19.154  15.669 -18.788  1.00  0.67           O
ATOM   2303  CB  THR A 193      21.410  13.532 -19.752  1.00  0.67           C
ATOM   2304  HB  THR A 193      20.572  12.991 -19.305  1.00  0.67           H
ATOM   2305  OG1 THR A 193      22.417  13.619 -18.783  1.00  0.67           O
ATOM   2306  HG1 THR A 193      23.292  13.664 -19.214  1.00  0.67           H
ATOM   2307  CG2 THR A 193      21.984  12.674 -20.887  1.00  0.67           C
ATOM   2308 1HG2 THR A 193      22.746  12.012 -20.453  1.00  0.67           H
ATOM   2309 2HG2 THR A 193      22.459  13.249 -21.678  1.00  0.67           H
ATOM   2310 3HG2 THR A 193      21.239  12.084 -21.319  1.00  0.67           H
ATOM   2311  N   CYS A 194      21.340  16.452 -18.482  1.00  0.66           N
ATOM   2312  H   CYS A 194      22.321  16.168 -18.652  1.00  0.66           H
ATOM   2313  CA  CYS A 194      21.176  17.382 -17.351  1.00  0.66           C
ATOM   2314  HA  CYS A 194      20.242  17.138 -16.846  1.00  0.66           H
ATOM   2315  C   CYS A 194      21.049  18.873 -17.752  1.00  0.66           C
ATOM   2316  O   CYS A 194      20.812  19.720 -16.949  1.00  0.66           O
ATOM   2317  CB  CYS A 194      22.272  17.093 -16.319  1.00  0.66           C
ATOM   2318 1HB  CYS A 194      23.286  17.087 -16.766  1.00  0.66           H
ATOM   2319 2HB  CYS A 194      22.340  17.839 -15.532  1.00  0.66           H
ATOM   2320  SG  CYS A 194      22.160  15.447 -15.533  1.00  0.66           S
ATOM   2321  N   GLU A 195      21.209  19.209 -19.051  1.00  0.72           N
ATOM   2322  H   GLU A 195      21.152  18.478 -19.679  1.00  0.72           H
ATOM   2323  CA  GLU A 195      21.428  20.564 -19.548  1.00  0.72           C
ATOM   2324  HA  GLU A 195      21.867  20.419 -20.539  1.00  0.72           H
ATOM   2325  C   GLU A 195      22.532  21.380 -18.784  1.00  0.72           C
ATOM   2326  O   GLU A 195      22.430  22.566 -18.512  1.00  0.72           O
ATOM   2327  CB  GLU A 195      20.093  21.270 -19.737  1.00  0.72           C
ATOM   2328 1HB  GLU A 195      19.561  21.223 -18.837  1.00  0.72           H
ATOM   2329 2HB  GLU A 195      20.209  22.331 -19.953  1.00  0.72           H
ATOM   2330  CG  GLU A 195      19.225  20.659 -20.752  1.00  0.72           C
ATOM   2331 1HG  GLU A 195      18.991  19.602 -20.534  1.00  0.72           H
ATOM   2332 2HG  GLU A 195      18.334  21.225 -20.691  1.00  0.72           H
ATOM   2333  CD  GLU A 195      19.661  20.777 -22.182  1.00  0.72           C
ATOM   2334  OE1 GLU A 195      20.512  21.594 -22.498  1.00  0.72           O
ATOM   2335  OE2 GLU A 195      19.061  20.070 -23.050  1.00  0.72           O
ATOM   2336  N   ARG A 196      23.517  20.615 -18.285  1.00  0.68           N
ATOM   2337  H   ARG A 196      23.616  19.607 -18.582  1.00  0.68           H
ATOM   2338  CA  ARG A 196      24.443  21.110 -17.217  1.00  0.68           C
ATOM   2339  HA  ARG A 196      23.966  21.981 -16.720  1.00  0.68           H
ATOM   2340  C   ARG A 196      25.808  21.421 -17.882  1.00  0.68           C
ATOM   2341  O   ARG A 196      26.627  20.515 -18.116  1.00  0.68           O
ATOM   2342  CB  ARG A 196      24.510  19.982 -16.202  1.00  0.68           C
ATOM   2343 1HB  ARG A 196      23.553  19.808 -15.853  1.00  0.68           H
ATOM   2344 2HB  ARG A 196      24.876  19.109 -16.690  1.00  0.68           H
ATOM   2345  CG  ARG A 196      25.461  20.319 -15.062  1.00  0.68           C
ATOM   2346 1HG  ARG A 196      26.496  20.521 -15.479  1.00  0.68           H
ATOM   2347 2HG  ARG A 196      25.126  21.214 -14.508  1.00  0.68           H
ATOM   2348  CD  ARG A 196      25.502  19.151 -14.117  1.00  0.68           C
ATOM   2349 1HD  ARG A 196      24.511  19.112 -13.628  1.00  0.68           H
ATOM   2350 2HD  ARG A 196      25.632  18.269 -14.691  1.00  0.68           H
ATOM   2351  NE  ARG A 196      26.609  19.223 -13.081  1.00  0.68           N
ATOM   2352  HE  ARG A 196      26.682  20.102 -12.590  1.00  0.68           H
ATOM   2353  CZ  ARG A 196      27.282  18.193 -12.651  1.00  0.68           C
ATOM   2354  NH1 ARG A 196      27.061  17.023 -13.107  1.00  0.68           N
ATOM   2355 1HH1 ARG A 196      26.389  16.870 -13.836  1.00  0.68           H
ATOM   2356 2HH1 ARG A 196      27.513  16.290 -12.646  1.00  0.68           H
ATOM   2357  NH2 ARG A 196      28.196  18.264 -11.705  1.00  0.68           N
ATOM   2358 1HH2 ARG A 196      28.307  19.121 -11.192  1.00  0.68           H
ATOM   2359 2HH2 ARG A 196      28.752  17.518 -11.384  1.00  0.68           H
ATOM   2360  N   LEU A 197      26.072  22.761 -17.902  1.00  0.76           N
ATOM   2361  H   LEU A 197      25.427  23.522 -17.653  1.00  0.76           H
ATOM   2362  CA  LEU A 197      27.474  23.191 -18.092  1.00  0.76           C
ATOM   2363  HA  LEU A 197      28.013  22.590 -18.836  1.00  0.76           H
ATOM   2364  C   LEU A 197      28.205  22.828 -16.746  1.00  0.76           C
ATOM   2365  O   LEU A 197      27.777  23.201 -15.655  1.00  0.76           O
ATOM   2366  CB  LEU A 197      27.504  24.755 -18.387  1.00  0.76           C
ATOM   2367 1HB  LEU A 197      26.725  24.952 -19.126  1.00  0.76           H
ATOM   2368 2HB  LEU A 197      27.134  25.218 -17.480  1.00  0.76           H
ATOM   2369  CG  LEU A 197      28.860  25.325 -18.612  1.00  0.76           C
ATOM   2370  HG  LEU A 197      29.647  25.113 -17.892  1.00  0.76           H
ATOM   2371  CD1 LEU A 197      29.367  24.938 -19.963  1.00  0.76           C
ATOM   2372 1HD1 LEU A 197      30.357  25.313 -19.944  1.00  0.76           H
ATOM   2373 2HD1 LEU A 197      28.807  25.392 -20.796  1.00  0.76           H
ATOM   2374 3HD1 LEU A 197      29.373  23.834 -20.186  1.00  0.76           H
ATOM   2375  CD2 LEU A 197      28.745  26.822 -18.633  1.00  0.76           C
ATOM   2376 1HD2 LEU A 197      29.768  27.180 -18.677  1.00  0.76           H
ATOM   2377 2HD2 LEU A 197      28.329  27.205 -17.675  1.00  0.76           H
ATOM   2378 3HD2 LEU A 197      28.153  27.176 -19.528  1.00  0.76           H
ATOM   2379  N   TYR A 198      29.284  22.020 -16.697  1.00  0.50           N
ATOM   2380  H   TYR A 198      29.653  21.704 -17.639  1.00  0.50           H
ATOM   2381  CA  TYR A 198      30.187  21.780 -15.470  1.00  0.50           C
ATOM   2382  HA  TYR A 198      30.211  22.843 -15.131  1.00  0.50           H
ATOM   2383  C   TYR A 198      31.639  21.357 -15.751  1.00  0.50           C
ATOM   2384  O   TYR A 198      31.942  20.826 -16.833  1.00  0.50           O
ATOM   2385  CB  TYR A 198      29.485  20.912 -14.403  1.00  0.50           C
ATOM   2386 1HB  TYR A 198      29.738  21.268 -13.458  1.00  0.50           H
ATOM   2387 2HB  TYR A 198      28.415  21.089 -14.425  1.00  0.50           H
ATOM   2388  CG  TYR A 198      29.607  19.428 -14.724  1.00  0.50           C
ATOM   2389  CD1 TYR A 198      30.228  18.614 -13.763  1.00  0.50           C
ATOM   2390  HD1 TYR A 198      30.659  19.028 -12.946  1.00  0.50           H
ATOM   2391  CD2 TYR A 198      28.927  18.807 -15.788  1.00  0.50           C
ATOM   2392  HD2 TYR A 198      28.514  19.444 -16.583  1.00  0.50           H
ATOM   2393  CE1 TYR A 198      30.375  17.223 -13.969  1.00  0.50           C
ATOM   2394  HE1 TYR A 198      30.892  16.584 -13.207  1.00  0.50           H
ATOM   2395  CE2 TYR A 198      29.108  17.432 -15.999  1.00  0.50           C
ATOM   2396  HE2 TYR A 198      28.819  16.983 -16.970  1.00  0.50           H
ATOM   2397  CZ  TYR A 198      29.825  16.583 -15.110  1.00  0.50           C
ATOM   2398  OH  TYR A 198      29.914  15.234 -15.400  1.00  0.50           O
ATOM   2399  HH  TYR A 198      29.824  15.049 -16.312  1.00  0.50           H
ATOM   2400  N   TYR A 199      32.541  21.834 -14.924  1.00  0.62           N
ATOM   2401  H   TYR A 199      32.136  22.186 -14.015  1.00  0.62           H
ATOM   2402  CA  TYR A 199      33.990  21.803 -15.080  1.00  0.62           C
ATOM   2403  HA  TYR A 199      34.143  22.101 -16.153  1.00  0.62           H
ATOM   2404  C   TYR A 199      34.523  20.445 -14.732  1.00  0.62           C
ATOM   2405  O   TYR A 199      35.690  20.357 -14.647  1.00  0.62           O
ATOM   2406  CB  TYR A 199      34.603  22.979 -14.268  1.00  0.62           C
ATOM   2407 1HB  TYR A 199      34.125  22.990 -13.270  1.00  0.62           H
ATOM   2408 2HB  TYR A 199      35.719  22.836 -14.140  1.00  0.62           H
ATOM   2409  CG  TYR A 199      34.447  24.353 -15.022  1.00  0.62           C
ATOM   2410  CD1 TYR A 199      33.514  25.264 -14.568  1.00  0.62           C
ATOM   2411  HD1 TYR A 199      32.834  24.936 -13.756  1.00  0.62           H
ATOM   2412  CD2 TYR A 199      35.295  24.715 -16.010  1.00  0.62           C
ATOM   2413  HD2 TYR A 199      36.151  24.104 -16.312  1.00  0.62           H
ATOM   2414  CE1 TYR A 199      33.411  26.590 -15.069  1.00  0.62           C
ATOM   2415  HE1 TYR A 199      32.724  27.294 -14.693  1.00  0.62           H
ATOM   2416  CE2 TYR A 199      35.251  26.028 -16.557  1.00  0.62           C
ATOM   2417  HE2 TYR A 199      35.945  26.248 -17.275  1.00  0.62           H
ATOM   2418  CZ  TYR A 199      34.263  26.968 -16.134  1.00  0.62           C
ATOM   2419  OH  TYR A 199      34.137  28.217 -16.574  1.00  0.62           O
ATOM   2420  HH  TYR A 199      35.008  28.492 -16.953  1.00  0.62           H
ATOM   2421  N   GLY A 200      33.675  19.405 -14.462  1.00  0.63           N
ATOM   2422  H   GLY A 200      32.636  19.563 -14.542  1.00  0.63           H
ATOM   2423  CA  GLY A 200      34.165  18.011 -14.195  1.00  0.63           C
ATOM   2424 1HA  GLY A 200      33.572  17.332 -14.843  1.00  0.63           H
ATOM   2425 2HA  GLY A 200      35.256  17.936 -14.392  1.00  0.63           H
ATOM   2426  C   GLY A 200      34.096  17.540 -12.763  1.00  0.63           C
ATOM   2427  O   GLY A 200      34.343  16.371 -12.547  1.00  0.63           O
ATOM   2428  N   ASP A 201      33.639  18.321 -11.775  1.00  0.61           N
ATOM   2429  H   ASP A 201      33.552  19.344 -11.944  1.00  0.61           H
ATOM   2430  CA  ASP A 201      33.779  17.994 -10.303  1.00  0.61           C
ATOM   2431  HA  ASP A 201      34.806  18.054 -10.088  1.00  0.61           H
ATOM   2432  C   ASP A 201      33.032  16.739  -9.777  1.00  0.61           C
ATOM   2433  O   ASP A 201      33.106  16.376  -8.600  1.00  0.61           O
ATOM   2434  CB  ASP A 201      33.226  19.165  -9.408  1.00  0.61           C
ATOM   2435 1HB  ASP A 201      32.091  19.107  -9.482  1.00  0.61           H
ATOM   2436 2HB  ASP A 201      33.550  19.026  -8.363  1.00  0.61           H
ATOM   2437  CG  ASP A 201      33.788  20.560  -9.790  1.00  0.61           C
ATOM   2438  OD1 ASP A 201      33.875  21.445  -8.887  1.00  0.61           O
ATOM   2439  OD2 ASP A 201      34.192  20.841 -10.966  1.00  0.61           O
ATOM   2440  N   ASP A 202      32.400  15.914 -10.630  1.00  0.58           N
ATOM   2441  H   ASP A 202      32.716  16.089 -11.563  1.00  0.58           H
ATOM   2442  CA  ASP A 202      31.823  14.626 -10.291  1.00  0.58           C
ATOM   2443  HA  ASP A 202      31.435  14.620  -9.295  1.00  0.58           H
ATOM   2444  C   ASP A 202      32.890  13.539 -10.334  1.00  0.58           C
ATOM   2445  O   ASP A 202      32.732  12.528  -9.637  1.00  0.58           O
ATOM   2446  CB  ASP A 202      30.648  14.245 -11.192  1.00  0.58           C
ATOM   2447 1HB  ASP A 202      31.047  14.192 -12.209  1.00  0.58           H
ATOM   2448 2HB  ASP A 202      30.268  13.292 -10.778  1.00  0.58           H
ATOM   2449  CG  ASP A 202      29.442  15.199 -11.161  1.00  0.58           C
ATOM   2450  OD1 ASP A 202      29.496  16.242 -10.457  1.00  0.58           O
ATOM   2451  OD2 ASP A 202      28.432  14.928 -11.831  1.00  0.58           O
ATOM   2452  N   GLU A 203      33.952  13.707 -11.156  1.00  0.61           N
ATOM   2453  H   GLU A 203      34.030  14.618 -11.599  1.00  0.61           H
ATOM   2454  CA  GLU A 203      34.932  12.714 -11.600  1.00  0.61           C
ATOM   2455  HA  GLU A 203      34.498  11.767 -11.700  1.00  0.61           H
ATOM   2456  C   GLU A 203      36.101  12.601 -10.644  1.00  0.61           C
ATOM   2457  O   GLU A 203      37.053  11.975 -11.037  1.00  0.61           O
ATOM   2458  CB  GLU A 203      35.473  13.111 -13.013  1.00  0.61           C
ATOM   2459 1HB  GLU A 203      36.154  13.972 -12.940  1.00  0.61           H
ATOM   2460 2HB  GLU A 203      36.126  12.324 -13.162  1.00  0.61           H
ATOM   2461  CG  GLU A 203      34.495  13.404 -14.178  1.00  0.61           C
ATOM   2462 1HG  GLU A 203      33.770  14.079 -13.782  1.00  0.61           H
ATOM   2463 2HG  GLU A 203      35.032  13.917 -14.983  1.00  0.61           H
ATOM   2464  CD  GLU A 203      33.877  12.154 -14.832  1.00  0.61           C
ATOM   2465  OE1 GLU A 203      34.680  11.315 -15.249  1.00  0.61           O
ATOM   2466  OE2 GLU A 203      32.599  12.051 -14.872  1.00  0.61           O
ATOM   2467  N   LYS A 204      36.006  13.333  -9.496  1.00  0.68           N
ATOM   2468  H   LYS A 204      35.154  13.833  -9.277  1.00  0.68           H
ATOM   2469  CA  LYS A 204      37.137  13.519  -8.596  1.00  0.68           C
ATOM   2470  HA  LYS A 204      37.943  14.010  -9.179  1.00  0.68           H
ATOM   2471  C   LYS A 204      37.715  12.359  -7.902  1.00  0.68           C
ATOM   2472  O   LYS A 204      38.932  12.300  -7.853  1.00  0.68           O
ATOM   2473  CB  LYS A 204      36.744  14.708  -7.686  1.00  0.68           C
ATOM   2474 1HB  LYS A 204      36.488  15.510  -8.380  1.00  0.68           H
ATOM   2475 2HB  LYS A 204      35.821  14.422  -7.220  1.00  0.68           H
ATOM   2476  CG  LYS A 204      37.724  15.086  -6.555  1.00  0.68           C
ATOM   2477 1HG  LYS A 204      37.758  14.242  -5.818  1.00  0.68           H
ATOM   2478 2HG  LYS A 204      38.755  15.389  -6.910  1.00  0.68           H
ATOM   2479  CD  LYS A 204      37.088  16.214  -5.837  1.00  0.68           C
ATOM   2480 1HD  LYS A 204      36.882  17.040  -6.569  1.00  0.68           H
ATOM   2481 2HD  LYS A 204      36.052  15.876  -5.485  1.00  0.68           H
ATOM   2482  CE  LYS A 204      37.842  16.659  -4.610  1.00  0.68           C
ATOM   2483 1HE  LYS A 204      38.110  15.803  -3.888  1.00  0.68           H
ATOM   2484 2HE  LYS A 204      38.777  17.149  -4.950  1.00  0.68           H
ATOM   2485  NZ  LYS A 204      37.058  17.645  -3.819  1.00  0.68           N
ATOM   2486 1HZ  LYS A 204      36.183  17.245  -3.494  1.00  0.68           H
ATOM   2487 2HZ  LYS A 204      36.881  18.470  -4.352  1.00  0.68           H
ATOM   2488 3HZ  LYS A 204      37.546  17.902  -2.925  1.00  0.68           H
ATOM   2489  N   TYR A 205      36.879  11.504  -7.382  1.00  0.75           N
ATOM   2490  H   TYR A 205      35.911  11.736  -7.344  1.00  0.75           H
ATOM   2491  CA  TYR A 205      37.367  10.108  -6.970  1.00  0.75           C
ATOM   2492  HA  TYR A 205      38.465  10.120  -7.087  1.00  0.75           H
ATOM   2493  C   TYR A 205      36.768   8.977  -7.765  1.00  0.75           C
ATOM   2494  O   TYR A 205      35.665   9.162  -8.315  1.00  0.75           O
ATOM   2495  CB  TYR A 205      37.144   9.854  -5.463  1.00  0.75           C
ATOM   2496 1HB  TYR A 205      36.078   9.820  -5.186  1.00  0.75           H
ATOM   2497 2HB  TYR A 205      37.620   8.927  -5.154  1.00  0.75           H
ATOM   2498  CG  TYR A 205      37.731  10.867  -4.516  1.00  0.75           C
ATOM   2499  CD1 TYR A 205      36.904  11.853  -3.899  1.00  0.75           C
ATOM   2500  HD1 TYR A 205      35.958  12.085  -4.313  1.00  0.75           H
ATOM   2501  CD2 TYR A 205      39.055  10.687  -4.035  1.00  0.75           C
ATOM   2502  HD2 TYR A 205      39.625   9.807  -4.264  1.00  0.75           H
ATOM   2503  CE1 TYR A 205      37.477  12.770  -2.936  1.00  0.75           C
ATOM   2504  HE1 TYR A 205      36.775  13.590  -2.568  1.00  0.75           H
ATOM   2505  CE2 TYR A 205      39.580  11.661  -3.145  1.00  0.75           C
ATOM   2506  HE2 TYR A 205      40.649  11.637  -2.840  1.00  0.75           H
ATOM   2507  CZ  TYR A 205      38.787  12.666  -2.518  1.00  0.75           C
ATOM   2508  OH  TYR A 205      39.398  13.469  -1.560  1.00  0.75           O
ATOM   2509  HH  TYR A 205      38.714  14.063  -1.236  1.00  0.75           H
ATOM   2510  N   PHE A 206      37.365   7.801  -7.608  1.00  0.78           N
ATOM   2511  H   PHE A 206      38.250   7.847  -7.184  1.00  0.78           H
ATOM   2512  CA  PHE A 206      36.800   6.498  -7.971  1.00  0.78           C
ATOM   2513  HA  PHE A 206      35.777   6.595  -8.384  1.00  0.78           H
ATOM   2514  C   PHE A 206      36.496   5.681  -6.642  1.00  0.78           C
ATOM   2515  O   PHE A 206      37.375   5.659  -5.733  1.00  0.78           O
ATOM   2516  CB  PHE A 206      37.648   5.667  -8.976  1.00  0.78           C
ATOM   2517 1HB  PHE A 206      38.699   5.589  -8.656  1.00  0.78           H
ATOM   2518 2HB  PHE A 206      37.356   4.598  -8.818  1.00  0.78           H
ATOM   2519  CG  PHE A 206      37.520   6.124 -10.447  1.00  0.78           C
ATOM   2520  CD1 PHE A 206      38.594   6.776 -11.030  1.00  0.78           C
ATOM   2521  HD1 PHE A 206      39.428   7.031 -10.338  1.00  0.78           H
ATOM   2522  CD2 PHE A 206      36.374   5.772 -11.214  1.00  0.78           C
ATOM   2523  HD2 PHE A 206      35.615   5.166 -10.757  1.00  0.78           H
ATOM   2524  CE1 PHE A 206      38.649   6.896 -12.431  1.00  0.78           C
ATOM   2525  HE1 PHE A 206      39.466   7.390 -12.848  1.00  0.78           H
ATOM   2526  CE2 PHE A 206      36.329   6.031 -12.548  1.00  0.78           C
ATOM   2527  HE2 PHE A 206      35.447   5.640 -13.108  1.00  0.78           H
ATOM   2528  CZ  PHE A 206      37.478   6.587 -13.200  1.00  0.78           C
ATOM   2529  HZ  PHE A 206      37.479   6.854 -14.263  1.00  0.78           H
ATOM   2530  N   ARG A 207      35.366   4.955  -6.540  1.00  0.77           N
ATOM   2531  H   ARG A 207      34.718   5.040  -7.331  1.00  0.77           H
ATOM   2532  CA  ARG A 207      35.155   3.886  -5.494  1.00  0.77           C
ATOM   2533  HA  ARG A 207      35.367   4.316  -4.507  1.00  0.77           H
ATOM   2534  C   ARG A 207      36.076   2.685  -5.644  1.00  0.77           C
ATOM   2535  O   ARG A 207      36.042   2.076  -6.713  1.00  0.77           O
ATOM   2536  CB  ARG A 207      33.665   3.460  -5.420  1.00  0.77           C
ATOM   2537 1HB  ARG A 207      33.343   3.015  -6.349  1.00  0.77           H
ATOM   2538 2HB  ARG A 207      33.597   2.685  -4.647  1.00  0.77           H
ATOM   2539  CG  ARG A 207      32.663   4.556  -5.177  1.00  0.77           C
ATOM   2540 1HG  ARG A 207      32.837   5.049  -4.190  1.00  0.77           H
ATOM   2541 2HG  ARG A 207      32.848   5.267  -5.980  1.00  0.77           H
ATOM   2542  CD  ARG A 207      31.255   4.048  -5.316  1.00  0.77           C
ATOM   2543 1HD  ARG A 207      30.647   4.920  -5.559  1.00  0.77           H
ATOM   2544 2HD  ARG A 207      31.261   3.430  -6.166  1.00  0.77           H
ATOM   2545  NE  ARG A 207      30.725   3.397  -4.054  1.00  0.77           N
ATOM   2546  HE  ARG A 207      31.421   3.230  -3.309  1.00  0.77           H
ATOM   2547  CZ  ARG A 207      29.423   3.235  -3.794  1.00  0.77           C
ATOM   2548  NH1 ARG A 207      28.434   3.538  -4.608  1.00  0.77           N
ATOM   2549 1HH1 ARG A 207      28.583   4.044  -5.449  1.00  0.77           H
ATOM   2550 2HH1 ARG A 207      27.523   3.386  -4.343  1.00  0.77           H
ATOM   2551  NH2 ARG A 207      29.057   2.834  -2.678  1.00  0.77           N
ATOM   2552 1HH2 ARG A 207      29.766   2.413  -2.045  1.00  0.77           H
ATOM   2553 2HH2 ARG A 207      28.071   3.012  -2.332  1.00  0.77           H
ATOM   2554  N   LYS A 208      36.862   2.389  -4.592  1.00  0.84           N
ATOM   2555  H   LYS A 208      36.906   2.980  -3.755  1.00  0.84           H
ATOM   2556  CA  LYS A 208      37.712   1.131  -4.525  1.00  0.84           C
ATOM   2557  HA  LYS A 208      38.064   0.898  -5.514  1.00  0.84           H
ATOM   2558  C   LYS A 208      36.872  -0.066  -4.073  1.00  0.84           C
ATOM   2559  O   LYS A 208      36.454  -0.103  -2.941  1.00  0.84           O
ATOM   2560  CB  LYS A 208      38.952   1.368  -3.599  1.00  0.84           C
ATOM   2561 1HB  LYS A 208      39.410   2.379  -3.782  1.00  0.84           H
ATOM   2562 2HB  LYS A 208      38.571   1.240  -2.594  1.00  0.84           H
ATOM   2563  CG  LYS A 208      40.014   0.291  -3.838  1.00  0.84           C
ATOM   2564 1HG  LYS A 208      39.594  -0.722  -3.592  1.00  0.84           H
ATOM   2565 2HG  LYS A 208      40.207   0.312  -4.889  1.00  0.84           H
ATOM   2566  CD  LYS A 208      41.336   0.476  -3.087  1.00  0.84           C
ATOM   2567 1HD  LYS A 208      41.934  -0.352  -3.369  1.00  0.84           H
ATOM   2568 2HD  LYS A 208      41.798   1.445  -3.267  1.00  0.84           H
ATOM   2569  CE  LYS A 208      41.147   0.368  -1.570  1.00  0.84           C
ATOM   2570 1HE  LYS A 208      40.386   1.103  -1.266  1.00  0.84           H
ATOM   2571 2HE  LYS A 208      40.809  -0.628  -1.141  1.00  0.84           H
ATOM   2572  NZ  LYS A 208      42.355   0.762  -0.857  1.00  0.84           N
ATOM   2573 1HZ  LYS A 208      43.164   0.256  -1.186  1.00  0.84           H
ATOM   2574 2HZ  LYS A 208      42.264   0.531   0.135  1.00  0.84           H
ATOM   2575 3HZ  LYS A 208      42.414   1.759  -0.957  1.00  0.84           H
ATOM   2576  N   PRO A 209      36.645  -1.105  -4.870  1.00  0.93           N
ATOM   2577  CA  PRO A 209      36.035  -2.375  -4.400  1.00  0.93           C
ATOM   2578  HA  PRO A 209      35.072  -2.150  -3.931  1.00  0.93           H
ATOM   2579  C   PRO A 209      36.928  -3.173  -3.488  1.00  0.93           C
ATOM   2580  O   PRO A 209      38.113  -3.417  -3.744  1.00  0.93           O
ATOM   2581  CB  PRO A 209      35.739  -3.226  -5.684  1.00  0.93           C
ATOM   2582 1HB  PRO A 209      36.524  -3.965  -5.915  1.00  0.93           H
ATOM   2583 2HB  PRO A 209      34.722  -3.679  -5.562  1.00  0.93           H
ATOM   2584  CG  PRO A 209      35.820  -2.274  -6.831  1.00  0.93           C
ATOM   2585 1HG  PRO A 209      36.182  -2.795  -7.718  1.00  0.93           H
ATOM   2586 2HG  PRO A 209      34.834  -1.885  -7.072  1.00  0.93           H
ATOM   2587  CD  PRO A 209      36.850  -1.248  -6.282  1.00  0.93           C
ATOM   2588 1HD  PRO A 209      37.874  -1.489  -6.566  1.00  0.93           H
ATOM   2589 2HD  PRO A 209      36.718  -0.245  -6.732  1.00  0.93           H
ATOM   2590  N   TYR A 210      36.302  -3.736  -2.459  1.00  0.84           N
ATOM   2591  H   TYR A 210      35.378  -3.448  -2.328  1.00  0.84           H
ATOM   2592  CA  TYR A 210      36.981  -4.296  -1.318  1.00  0.84           C
ATOM   2593  HA  TYR A 210      37.537  -3.511  -0.775  1.00  0.84           H
ATOM   2594  C   TYR A 210      37.964  -5.482  -1.620  1.00  0.84           C
ATOM   2595  O   TYR A 210      38.965  -5.668  -0.910  1.00  0.84           O
ATOM   2596  CB  TYR A 210      35.912  -4.695  -0.266  1.00  0.84           C
ATOM   2597 1HB  TYR A 210      35.306  -3.828  -0.053  1.00  0.84           H
ATOM   2598 2HB  TYR A 210      35.210  -5.487  -0.695  1.00  0.84           H
ATOM   2599  CG  TYR A 210      36.411  -5.339   1.039  1.00  0.84           C
ATOM   2600  CD1 TYR A 210      36.495  -4.533   2.199  1.00  0.84           C
ATOM   2601  HD1 TYR A 210      36.049  -3.552   2.217  1.00  0.84           H
ATOM   2602  CD2 TYR A 210      36.864  -6.676   1.104  1.00  0.84           C
ATOM   2603  HD2 TYR A 210      36.813  -7.318   0.244  1.00  0.84           H
ATOM   2604  CE1 TYR A 210      37.105  -5.000   3.374  1.00  0.84           C
ATOM   2605  HE1 TYR A 210      37.175  -4.287   4.222  1.00  0.84           H
ATOM   2606  CE2 TYR A 210      37.586  -7.117   2.262  1.00  0.84           C
ATOM   2607  HE2 TYR A 210      37.909  -8.167   2.339  1.00  0.84           H
ATOM   2608  CZ  TYR A 210      37.697  -6.258   3.391  1.00  0.84           C
ATOM   2609  OH  TYR A 210      38.416  -6.602   4.507  1.00  0.84           O
ATOM   2610  HH  TYR A 210      37.969  -6.304   5.323  1.00  0.84           H
ATOM   2611  N   ASN A 211      37.704  -6.255  -2.648  1.00  0.87           N
ATOM   2612  H   ASN A 211      36.792  -6.170  -3.009  1.00  0.87           H
ATOM   2613  CA  ASN A 211      38.611  -7.383  -3.068  1.00  0.87           C
ATOM   2614  HA  ASN A 211      38.886  -7.947  -2.180  1.00  0.87           H
ATOM   2615  C   ASN A 211      39.941  -6.924  -3.664  1.00  0.87           C
ATOM   2616  O   ASN A 211      40.826  -7.769  -3.863  1.00  0.87           O
ATOM   2617  CB  ASN A 211      37.749  -8.306  -4.022  1.00  0.87           C
ATOM   2618 1HB  ASN A 211      37.127  -7.720  -4.772  1.00  0.87           H
ATOM   2619 2HB  ASN A 211      38.414  -8.987  -4.548  1.00  0.87           H
ATOM   2620  CG  ASN A 211      36.859  -9.278  -3.312  1.00  0.87           C
ATOM   2621  OD1 ASN A 211      37.210  -9.935  -2.337  1.00  0.87           O
ATOM   2622  ND2 ASN A 211      35.703  -9.479  -3.780  1.00  0.87           N
ATOM   2623 1HD2 ASN A 211      35.255 -10.211  -3.262  1.00  0.87           H
ATOM   2624 2HD2 ASN A 211      35.400  -8.904  -4.503  1.00  0.87           H
ATOM   2625  N   PHE A 212      40.153  -5.652  -3.889  1.00  0.84           N
ATOM   2626  H   PHE A 212      39.373  -5.056  -3.906  1.00  0.84           H
ATOM   2627  CA  PHE A 212      41.497  -5.145  -4.216  1.00  0.84           C
ATOM   2628  HA  PHE A 212      41.959  -5.873  -4.935  1.00  0.84           H
ATOM   2629  C   PHE A 212      42.479  -5.035  -3.015  1.00  0.84           C
ATOM   2630  O   PHE A 212      42.087  -4.687  -1.962  1.00  0.84           O
ATOM   2631  CB  PHE A 212      41.456  -3.823  -4.963  1.00  0.84           C
ATOM   2632 1HB  PHE A 212      40.887  -3.071  -4.417  1.00  0.84           H
ATOM   2633 2HB  PHE A 212      42.467  -3.496  -5.101  1.00  0.84           H
ATOM   2634  CG  PHE A 212      40.929  -4.073  -6.391  1.00  0.84           C
ATOM   2635  CD1 PHE A 212      39.603  -4.092  -6.730  1.00  0.84           C
ATOM   2636  HD1 PHE A 212      38.887  -3.829  -5.956  1.00  0.84           H
ATOM   2637  CD2 PHE A 212      41.871  -4.189  -7.460  1.00  0.84           C
ATOM   2638  HD2 PHE A 212      42.926  -3.996  -7.296  1.00  0.84           H
ATOM   2639  CE1 PHE A 212      39.244  -4.290  -8.024  1.00  0.84           C
ATOM   2640  HE1 PHE A 212      38.182  -4.515  -8.233  1.00  0.84           H
ATOM   2641  CE2 PHE A 212      41.493  -4.524  -8.755  1.00  0.84           C
ATOM   2642  HE2 PHE A 212      42.239  -4.633  -9.562  1.00  0.84           H
ATOM   2643  CZ  PHE A 212      40.105  -4.531  -9.086  1.00  0.84           C
ATOM   2644  HZ  PHE A 212      39.886  -4.894 -10.027  1.00  0.84           H
ATOM   2645  N   LEU A 213      43.758  -5.377  -3.118  1.00  0.79           N
ATOM   2646  H   LEU A 213      43.919  -5.984  -3.901  1.00  0.79           H
ATOM   2647  CA  LEU A 213      44.810  -5.160  -2.148  1.00  0.79           C
ATOM   2648  HA  LEU A 213      44.327  -5.035  -1.175  1.00  0.79           H
ATOM   2649  C   LEU A 213      45.544  -3.849  -2.510  1.00  0.79           C
ATOM   2650  O   LEU A 213      46.054  -3.120  -1.678  1.00  0.79           O
ATOM   2651  CB  LEU A 213      45.688  -6.374  -2.113  1.00  0.79           C
ATOM   2652 1HB  LEU A 213      45.010  -7.174  -1.860  1.00  0.79           H
ATOM   2653 2HB  LEU A 213      46.088  -6.546  -3.077  1.00  0.79           H
ATOM   2654  CG  LEU A 213      46.840  -6.480  -1.040  1.00  0.79           C
ATOM   2655  HG  LEU A 213      46.395  -5.969  -0.261  1.00  0.79           H
ATOM   2656  CD1 LEU A 213      46.993  -7.892  -0.532  1.00  0.79           C
ATOM   2657 1HD1 LEU A 213      47.458  -8.473  -1.303  1.00  0.79           H
ATOM   2658 2HD1 LEU A 213      46.101  -8.423  -0.276  1.00  0.79           H
ATOM   2659 3HD1 LEU A 213      47.751  -7.856   0.318  1.00  0.79           H
ATOM   2660  CD2 LEU A 213      48.188  -5.847  -1.382  1.00  0.79           C
ATOM   2661 1HD2 LEU A 213      47.938  -4.780  -1.522  1.00  0.79           H
ATOM   2662 2HD2 LEU A 213      48.591  -6.292  -2.235  1.00  0.79           H
ATOM   2663 3HD2 LEU A 213      48.843  -5.986  -0.469  1.00  0.79           H
ATOM   2664  N   LYS A 214      45.577  -3.627  -3.832  1.00  0.76           N
ATOM   2665  H   LYS A 214      45.208  -4.359  -4.505  1.00  0.76           H
ATOM   2666  CA  LYS A 214      46.247  -2.487  -4.417  1.00  0.76           C
ATOM   2667  HA  LYS A 214      46.072  -1.691  -3.722  1.00  0.76           H
ATOM   2668  C   LYS A 214      45.653  -1.936  -5.680  1.00  0.76           C
ATOM   2669  O   LYS A 214      45.182  -2.783  -6.376  1.00  0.76           O
ATOM   2670  CB  LYS A 214      47.802  -2.530  -4.320  1.00  0.76           C
ATOM   2671 1HB  LYS A 214      48.165  -1.710  -3.733  1.00  0.76           H
ATOM   2672 2HB  LYS A 214      48.038  -3.411  -3.740  1.00  0.76           H
ATOM   2673  CG  LYS A 214      48.528  -2.656  -5.723  1.00  0.76           C
ATOM   2674 1HG  LYS A 214      48.144  -3.404  -6.399  1.00  0.76           H
ATOM   2675 2HG  LYS A 214      48.368  -1.698  -6.214  1.00  0.76           H
ATOM   2676  CD  LYS A 214      50.053  -2.800  -5.535  1.00  0.76           C
ATOM   2677 1HD  LYS A 214      50.452  -1.864  -5.120  1.00  0.76           H
ATOM   2678 2HD  LYS A 214      50.293  -3.636  -4.906  1.00  0.76           H
ATOM   2679  CE  LYS A 214      50.675  -2.838  -6.919  1.00  0.76           C
ATOM   2680 1HE  LYS A 214      50.418  -3.859  -7.377  1.00  0.76           H
ATOM   2681 2HE  LYS A 214      50.258  -2.028  -7.575  1.00  0.76           H
ATOM   2682  NZ  LYS A 214      52.145  -2.630  -6.921  1.00  0.76           N
ATOM   2683 1HZ  LYS A 214      52.574  -2.943  -7.777  1.00  0.76           H
ATOM   2684 2HZ  LYS A 214      52.549  -3.196  -6.157  1.00  0.76           H
ATOM   2685 3HZ  LYS A 214      52.432  -1.678  -6.732  1.00  0.76           H
ATOM   2686  N   TYR A 215      45.769  -0.650  -5.972  1.00  0.83           N
ATOM   2687  H   TYR A 215      46.056   0.015  -5.236  1.00  0.83           H
ATOM   2688  CA  TYR A 215      45.656  -0.105  -7.335  1.00  0.83           C
ATOM   2689  HA  TYR A 215      46.200  -0.754  -8.058  1.00  0.83           H
ATOM   2690  C   TYR A 215      46.304   1.271  -7.346  1.00  0.83           C
ATOM   2691  O   TYR A 215      46.035   2.212  -6.538  1.00  0.83           O
ATOM   2692  CB  TYR A 215      44.121  -0.075  -7.754  1.00  0.83           C
ATOM   2693 1HB  TYR A 215      43.681  -1.032  -7.489  1.00  0.83           H
ATOM   2694 2HB  TYR A 215      43.737   0.777  -7.179  1.00  0.83           H
ATOM   2695  CG  TYR A 215      43.714   0.186  -9.210  1.00  0.83           C
ATOM   2696  CD1 TYR A 215      43.100  -0.781  -9.980  1.00  0.83           C
ATOM   2697  HD1 TYR A 215      42.781  -1.671  -9.449  1.00  0.83           H
ATOM   2698  CD2 TYR A 215      43.981   1.486  -9.770  1.00  0.83           C
ATOM   2699  HD2 TYR A 215      44.402   2.296  -9.099  1.00  0.83           H
ATOM   2700  CE1 TYR A 215      42.776  -0.525 -11.363  1.00  0.83           C
ATOM   2701  HE1 TYR A 215      42.237  -1.213 -11.966  1.00  0.83           H
ATOM   2702  CE2 TYR A 215      43.571   1.748 -11.092  1.00  0.83           C
ATOM   2703  HE2 TYR A 215      43.597   2.759 -11.524  1.00  0.83           H
ATOM   2704  CZ  TYR A 215      42.925   0.751 -11.898  1.00  0.83           C
ATOM   2705  OH  TYR A 215      42.347   1.082 -13.075  1.00  0.83           O
ATOM   2706  HH  TYR A 215      41.475   0.699 -13.071  1.00  0.83           H
ATOM   2707  N   HIS A 216      47.081   1.519  -8.428  1.00  0.71           N
ATOM   2708  H   HIS A 216      47.180   0.779  -9.120  1.00  0.71           H
ATOM   2709  CA  HIS A 216      47.554   2.931  -8.711  1.00  0.71           C
ATOM   2710  HA  HIS A 216      46.889   3.674  -8.274  1.00  0.71           H
ATOM   2711  C   HIS A 216      47.491   3.201 -10.197  1.00  0.71           C
ATOM   2712  O   HIS A 216      47.981   2.398 -11.001  1.00  0.71           O
ATOM   2713  CB  HIS A 216      48.969   3.160  -8.150  1.00  0.71           C
ATOM   2714 1HB  HIS A 216      49.635   2.441  -8.504  1.00  0.71           H
ATOM   2715 2HB  HIS A 216      49.232   4.187  -8.371  1.00  0.71           H
ATOM   2716  CG  HIS A 216      49.041   3.112  -6.604  1.00  0.71           C
ATOM   2717  ND1 HIS A 216      49.391   4.129  -5.809  1.00  0.71           N
ATOM   2718  HD1 HIS A 216      49.333   5.096  -6.047  1.00  0.71           H
ATOM   2719  CD2 HIS A 216      48.941   2.011  -5.831  1.00  0.71           C
ATOM   2720  HD2 HIS A 216      48.661   1.071  -6.258  1.00  0.71           H
ATOM   2721  CE1 HIS A 216      49.542   3.643  -4.583  1.00  0.71           C
ATOM   2722  HE1 HIS A 216      50.072   4.178  -3.806  1.00  0.71           H
ATOM   2723  NE2 HIS A 216      49.262   2.359  -4.475  1.00  0.71           N
ATOM   2724  N   PHE A 217      46.876   4.319 -10.651  1.00  0.68           N
ATOM   2725  H   PHE A 217      46.639   4.953  -9.924  1.00  0.68           H
ATOM   2726  CA  PHE A 217      46.877   4.841 -11.980  1.00  0.68           C
ATOM   2727  HA  PHE A 217      46.434   4.137 -12.660  1.00  0.68           H
ATOM   2728  C   PHE A 217      48.348   5.099 -12.459  1.00  0.68           C
ATOM   2729  O   PHE A 217      49.244   5.315 -11.608  1.00  0.68           O
ATOM   2730  CB  PHE A 217      46.034   6.146 -12.004  1.00  0.68           C
ATOM   2731 1HB  PHE A 217      46.514   6.965 -11.422  1.00  0.68           H
ATOM   2732 2HB  PHE A 217      46.198   6.486 -13.007  1.00  0.68           H
ATOM   2733  CG  PHE A 217      44.546   5.923 -11.713  1.00  0.68           C
ATOM   2734  CD1 PHE A 217      43.995   6.276 -10.417  1.00  0.68           C
ATOM   2735  HD1 PHE A 217      44.605   6.811  -9.706  1.00  0.68           H
ATOM   2736  CD2 PHE A 217      43.753   5.304 -12.615  1.00  0.68           C
ATOM   2737  HD2 PHE A 217      44.136   5.019 -13.640  1.00  0.68           H
ATOM   2738  CE1 PHE A 217      42.608   6.038 -10.041  1.00  0.68           C
ATOM   2739  HE1 PHE A 217      42.068   6.388  -9.077  1.00  0.68           H
ATOM   2740  CE2 PHE A 217      42.433   5.072 -12.315  1.00  0.68           C
ATOM   2741  HE2 PHE A 217      41.851   4.669 -13.070  1.00  0.68           H
ATOM   2742  CZ  PHE A 217      41.830   5.411 -11.052  1.00  0.68           C
ATOM   2743  HZ  PHE A 217      40.724   5.186 -11.007  1.00  0.68           H
ATOM   2744  N   GLU A 218      48.514   4.945 -13.762  1.00  0.66           N
ATOM   2745  H   GLU A 218      47.706   4.761 -14.237  1.00  0.66           H
ATOM   2746  CA  GLU A 218      49.818   5.096 -14.491  1.00  0.66           C
ATOM   2747  HA  GLU A 218      50.688   4.996 -13.909  1.00  0.66           H
ATOM   2748  C   GLU A 218      49.950   6.601 -15.016  1.00  0.66           C
ATOM   2749  O   GLU A 218      48.992   7.438 -14.959  1.00  0.66           O
ATOM   2750  CB  GLU A 218      49.858   4.059 -15.674  1.00  0.66           C
ATOM   2751 1HB  GLU A 218      49.680   3.089 -15.264  1.00  0.66           H
ATOM   2752 2HB  GLU A 218      49.076   4.410 -16.374  1.00  0.66           H
ATOM   2753  CG  GLU A 218      50.992   3.933 -16.671  1.00  0.66           C
ATOM   2754 1HG  GLU A 218      50.643   3.213 -17.391  1.00  0.66           H
ATOM   2755 2HG  GLU A 218      51.060   4.947 -17.045  1.00  0.66           H
ATOM   2756  CD  GLU A 218      52.290   3.669 -15.798  1.00  0.66           C
ATOM   2757  OE1 GLU A 218      52.812   4.617 -15.205  1.00  0.66           O
ATOM   2758  OE2 GLU A 218      52.871   2.562 -15.791  1.00  0.66           O
ATOM   2759  N   ALA A 219      51.096   7.103 -15.428  1.00  0.57           N
ATOM   2760  H   ALA A 219      51.878   6.453 -15.382  1.00  0.57           H
ATOM   2761  CA  ALA A 219      51.357   8.438 -15.970  1.00  0.57           C
ATOM   2762  HA  ALA A 219      50.785   9.157 -15.322  1.00  0.57           H
ATOM   2763  C   ALA A 219      50.825   8.639 -17.423  1.00  0.57           C
ATOM   2764  O   ALA A 219      51.003   7.692 -18.145  1.00  0.57           O
ATOM   2765  CB  ALA A 219      52.855   8.796 -15.781  1.00  0.57           C
ATOM   2766 1HB  ALA A 219      53.110   8.733 -14.712  1.00  0.57           H
ATOM   2767 2HB  ALA A 219      53.067   9.847 -16.064  1.00  0.57           H
ATOM   2768 3HB  ALA A 219      53.462   8.118 -16.315  1.00  0.57           H
ATOM   2769  N   LEU A 220      50.301   9.799 -17.767  1.00  0.56           N
ATOM   2770  H   LEU A 220      50.028  10.401 -16.958  1.00  0.56           H
ATOM   2771  CA  LEU A 220      49.840  10.254 -19.094  1.00  0.56           C
ATOM   2772  HA  LEU A 220      49.148   9.608 -19.702  1.00  0.56           H
ATOM   2773  C   LEU A 220      51.161  10.387 -19.899  1.00  0.56           C
ATOM   2774  O   LEU A 220      51.976  11.324 -19.642  1.00  0.56           O
ATOM   2775  CB  LEU A 220      49.124  11.600 -18.841  1.00  0.56           C
ATOM   2776 1HB  LEU A 220      48.264  11.553 -18.133  1.00  0.56           H
ATOM   2777 2HB  LEU A 220      49.890  12.249 -18.445  1.00  0.56           H
ATOM   2778  CG  LEU A 220      48.587  12.234 -20.140  1.00  0.56           C
ATOM   2779  HG  LEU A 220      49.372  12.294 -20.956  1.00  0.56           H
ATOM   2780  CD1 LEU A 220      47.398  11.489 -20.808  1.00  0.56           C
ATOM   2781 1HD1 LEU A 220      46.566  11.252 -20.065  1.00  0.56           H
ATOM   2782 2HD1 LEU A 220      47.760  10.612 -21.253  1.00  0.56           H
ATOM   2783 3HD1 LEU A 220      46.997  12.107 -21.608  1.00  0.56           H
ATOM   2784  CD2 LEU A 220      48.137  13.688 -19.788  1.00  0.56           C
ATOM   2785 1HD2 LEU A 220      47.190  13.586 -19.231  1.00  0.56           H
ATOM   2786 2HD2 LEU A 220      47.843  14.244 -20.726  1.00  0.56           H
ATOM   2787 3HD2 LEU A 220      48.944  14.298 -19.248  1.00  0.56           H
ATOM   2788  N   ALA A 221      51.292   9.573 -20.943  1.00  0.52           N
ATOM   2789  H   ALA A 221      50.698   8.793 -20.826  1.00  0.52           H
ATOM   2790  CA  ALA A 221      52.608   9.524 -21.651  1.00  0.52           C
ATOM   2791  HA  ALA A 221      53.005  10.545 -21.890  1.00  0.52           H
ATOM   2792  C   ALA A 221      52.478   8.835 -23.038  1.00  0.52           C
ATOM   2793  O   ALA A 221      51.494   8.148 -23.386  1.00  0.52           O
ATOM   2794  CB  ALA A 221      53.659   8.668 -20.865  1.00  0.52           C
ATOM   2795 1HB  ALA A 221      54.497   8.277 -21.486  1.00  0.52           H
ATOM   2796 2HB  ALA A 221      53.204   7.859 -20.315  1.00  0.52           H
ATOM   2797 3HB  ALA A 221      54.036   9.292 -20.063  1.00  0.52           H
ATOM   2798  N   ASP A 222      53.511   9.024 -23.776  1.00  0.42           N
ATOM   2799  H   ASP A 222      54.192   9.614 -23.422  1.00  0.42           H
ATOM   2800  CA  ASP A 222      53.762   8.306 -25.029  1.00  0.42           C
ATOM   2801  HA  ASP A 222      52.834   8.191 -25.578  1.00  0.42           H
ATOM   2802  C   ASP A 222      54.434   6.883 -24.799  1.00  0.42           C
ATOM   2803  O   ASP A 222      55.274   6.726 -23.926  1.00  0.42           O
ATOM   2804  CB  ASP A 222      54.653   9.208 -25.838  1.00  0.42           C
ATOM   2805 1HB  ASP A 222      54.105  10.181 -25.947  1.00  0.42           H
ATOM   2806 2HB  ASP A 222      55.640   9.301 -25.358  1.00  0.42           H
ATOM   2807  CG  ASP A 222      54.802   8.717 -27.284  1.00  0.42           C
ATOM   2808  OD1 ASP A 222      53.972   7.892 -27.693  1.00  0.42           O
ATOM   2809  OD2 ASP A 222      55.635   9.289 -28.021  1.00  0.42           O
ATOM   2810  N   THR A 223      54.060   5.900 -25.649  1.00  0.59           N
ATOM   2811  H   THR A 223      53.271   6.126 -26.258  1.00  0.59           H
ATOM   2812  CA  THR A 223      54.566   4.497 -25.617  1.00  0.59           C
ATOM   2813  HA  THR A 223      55.248   4.379 -24.844  1.00  0.59           H
ATOM   2814  C   THR A 223      55.241   4.209 -27.021  1.00  0.59           C
ATOM   2815  O   THR A 223      55.934   3.186 -27.144  1.00  0.59           O
ATOM   2816  CB  THR A 223      53.487   3.484 -25.294  1.00  0.59           C
ATOM   2817  HB  THR A 223      53.933   2.491 -25.392  1.00  0.59           H
ATOM   2818  OG1 THR A 223      52.410   3.547 -26.236  1.00  0.59           O
ATOM   2819  HG1 THR A 223      51.957   2.716 -26.116  1.00  0.59           H
ATOM   2820  CG2 THR A 223      52.832   3.600 -23.959  1.00  0.59           C
ATOM   2821 1HG2 THR A 223      52.244   2.679 -23.784  1.00  0.59           H
ATOM   2822 2HG2 THR A 223      52.148   4.384 -23.873  1.00  0.59           H
ATOM   2823 3HG2 THR A 223      53.635   3.663 -23.241  1.00  0.59           H
ATOM   2824  N   GLY A 224      54.993   5.080 -28.019  1.00  0.58           N
ATOM   2825  H   GLY A 224      54.518   5.968 -27.866  1.00  0.58           H
ATOM   2826  CA  GLY A 224      55.487   4.860 -29.412  1.00  0.58           C
ATOM   2827 1HA  GLY A 224      55.556   5.798 -29.987  1.00  0.58           H
ATOM   2828 2HA  GLY A 224      56.554   4.416 -29.285  1.00  0.58           H
ATOM   2829  C   GLY A 224      54.660   3.905 -30.214  1.00  0.58           C
ATOM   2830  O   GLY A 224      53.839   3.166 -29.732  1.00  0.58           O
ATOM   2831  N   ILE A 225      54.891   3.875 -31.558  1.00  0.61           N
ATOM   2832  H   ILE A 225      55.648   4.437 -31.844  1.00  0.61           H
ATOM   2833  CA  ILE A 225      54.012   3.278 -32.592  1.00  0.61           C
ATOM   2834  HA  ILE A 225      53.568   2.331 -32.243  1.00  0.61           H
ATOM   2835  C   ILE A 225      54.907   2.857 -33.844  1.00  0.61           C
ATOM   2836  O   ILE A 225      55.789   3.616 -34.215  1.00  0.61           O
ATOM   2837  CB  ILE A 225      52.873   4.206 -33.010  1.00  0.61           C
ATOM   2838  HB  ILE A 225      53.405   4.962 -33.617  1.00  0.61           H
ATOM   2839  CG1 ILE A 225      52.198   4.954 -31.768  1.00  0.61           C
ATOM   2840 1HG1 ILE A 225      51.877   4.126 -31.084  1.00  0.61           H
ATOM   2841 2HG1 ILE A 225      53.013   5.485 -31.347  1.00  0.61           H
ATOM   2842  CG2 ILE A 225      51.896   3.453 -33.892  1.00  0.61           C
ATOM   2843 1HG2 ILE A 225      50.961   4.007 -33.955  1.00  0.61           H
ATOM   2844 2HG2 ILE A 225      51.709   2.409 -33.562  1.00  0.61           H
ATOM   2845 3HG2 ILE A 225      52.379   3.272 -34.852  1.00  0.61           H
ATOM   2846  CD1 ILE A 225      51.011   5.921 -32.019  1.00  0.61           C
ATOM   2847 1HD1 ILE A 225      51.345   6.704 -32.789  1.00  0.61           H
ATOM   2848 2HD1 ILE A 225      50.675   6.383 -31.100  1.00  0.61           H
ATOM   2849 3HD1 ILE A 225      50.184   5.306 -32.433  1.00  0.61           H
ATOM   2850  N   SER A 226      54.562   1.756 -34.554  1.00  0.63           N
ATOM   2851  H   SER A 226      53.836   1.187 -34.164  1.00  0.63           H
ATOM   2852  CA  SER A 226      55.304   1.135 -35.660  1.00  0.63           C
ATOM   2853  HA  SER A 226      55.889   1.877 -36.240  1.00  0.63           H
ATOM   2854  C   SER A 226      54.467   0.413 -36.667  1.00  0.63           C
ATOM   2855  O   SER A 226      53.212   0.268 -36.483  1.00  0.63           O
ATOM   2856  CB  SER A 226      56.313   0.084 -35.225  1.00  0.63           C
ATOM   2857 1HB  SER A 226      56.745  -0.440 -36.079  1.00  0.63           H
ATOM   2858 2HB  SER A 226      57.159   0.625 -34.663  1.00  0.63           H
ATOM   2859  OG  SER A 226      55.657  -0.812 -34.421  1.00  0.63           O
ATOM   2860  HG  SER A 226      55.485  -1.587 -34.965  1.00  0.63           H
ATOM   2861  N   SER A 227      55.054   0.173 -37.843  1.00  0.68           N
ATOM   2862  H   SER A 227      56.025   0.405 -37.971  1.00  0.68           H
ATOM   2863  CA  SER A 227      54.539  -0.595 -38.949  1.00  0.68           C
ATOM   2864  HA  SER A 227      53.757  -1.175 -38.491  1.00  0.68           H
ATOM   2865  C   SER A 227      55.525  -1.554 -39.592  1.00  0.68           C
ATOM   2866  O   SER A 227      56.725  -1.323 -39.709  1.00  0.68           O
ATOM   2867  CB  SER A 227      53.970   0.406 -39.970  1.00  0.68           C
ATOM   2868 1HB  SER A 227      53.392   1.129 -39.506  1.00  0.68           H
ATOM   2869 2HB  SER A 227      54.757   0.939 -40.605  1.00  0.68           H
ATOM   2870  OG  SER A 227      53.191  -0.342 -40.880  1.00  0.68           O
ATOM   2871  HG  SER A 227      52.488  -0.851 -40.446  1.00  0.68           H
ATOM   2872  N   GLU A 228      54.943  -2.699 -40.024  1.00  0.70           N
ATOM   2873  H   GLU A 228      53.937  -2.695 -40.103  1.00  0.70           H
ATOM   2874  CA  GLU A 228      55.654  -3.701 -40.756  1.00  0.70           C
ATOM   2875  HA  GLU A 228      56.697  -3.286 -40.987  1.00  0.70           H
ATOM   2876  C   GLU A 228      54.932  -4.024 -42.050  1.00  0.70           C
ATOM   2877  O   GLU A 228      53.711  -3.765 -42.183  1.00  0.70           O
ATOM   2878  CB  GLU A 228      55.867  -5.005 -39.948  1.00  0.70           C
ATOM   2879 1HB  GLU A 228      55.021  -5.330 -39.376  1.00  0.70           H
ATOM   2880 2HB  GLU A 228      56.098  -5.790 -40.620  1.00  0.70           H
ATOM   2881  CG  GLU A 228      56.932  -4.865 -38.872  1.00  0.70           C
ATOM   2882 1HG  GLU A 228      57.922  -4.789 -39.311  1.00  0.70           H
ATOM   2883 2HG  GLU A 228      56.858  -3.931 -38.287  1.00  0.70           H
ATOM   2884  CD  GLU A 228      56.940  -6.076 -37.916  1.00  0.70           C
ATOM   2885  OE1 GLU A 228      57.898  -6.894 -37.844  1.00  0.70           O
ATOM   2886  OE2 GLU A 228      55.995  -6.256 -37.115  1.00  0.70           O
ATOM   2887  N   PHE A 229      55.692  -4.589 -43.025  1.00  0.68           N
ATOM   2888  H   PHE A 229      56.660  -4.817 -42.810  1.00  0.68           H
ATOM   2889  CA  PHE A 229      55.519  -4.475 -44.497  1.00  0.68           C
ATOM   2890  HA  PHE A 229      54.524  -4.153 -44.786  1.00  0.68           H
ATOM   2891  C   PHE A 229      55.847  -5.856 -45.146  1.00  0.68           C
ATOM   2892  O   PHE A 229      56.928  -6.400 -44.899  1.00  0.68           O
ATOM   2893  CB  PHE A 229      56.470  -3.325 -44.976  1.00  0.68           C
ATOM   2894 1HB  PHE A 229      57.476  -3.658 -44.784  1.00  0.68           H
ATOM   2895 2HB  PHE A 229      56.330  -3.176 -46.043  1.00  0.68           H
ATOM   2896  CG  PHE A 229      56.214  -2.012 -44.279  1.00  0.68           C
ATOM   2897  CD1 PHE A 229      57.105  -1.576 -43.293  1.00  0.68           C
ATOM   2898  HD1 PHE A 229      57.869  -2.208 -42.920  1.00  0.68           H
ATOM   2899  CD2 PHE A 229      55.227  -1.155 -44.811  1.00  0.68           C
ATOM   2900  HD2 PHE A 229      54.525  -1.363 -45.648  1.00  0.68           H
ATOM   2901  CE1 PHE A 229      56.930  -0.332 -42.714  1.00  0.68           C
ATOM   2902  HE1 PHE A 229      57.614  -0.003 -41.919  1.00  0.68           H
ATOM   2903  CE2 PHE A 229      54.994   0.052 -44.114  1.00  0.68           C
ATOM   2904  HE2 PHE A 229      54.261   0.785 -44.481  1.00  0.68           H
ATOM   2905  CZ  PHE A 229      55.865   0.489 -43.129  1.00  0.68           C
ATOM   2906  HZ  PHE A 229      55.658   1.411 -42.667  1.00  0.68           H
ATOM   2907  N   TYR A 230      54.944  -6.395 -45.938  1.00  0.72           N
ATOM   2908  H   TYR A 230      54.077  -5.852 -46.054  1.00  0.72           H
ATOM   2909  CA  TYR A 230      54.960  -7.737 -46.469  1.00  0.72           C
ATOM   2910  HA  TYR A 230      55.940  -8.146 -46.326  1.00  0.72           H
ATOM   2911  C   TYR A 230      54.513  -7.866 -47.903  1.00  0.72           C
ATOM   2912  O   TYR A 230      53.756  -7.079 -48.448  1.00  0.72           O
ATOM   2913  CB  TYR A 230      54.105  -8.514 -45.427  1.00  0.72           C
ATOM   2914 1HB  TYR A 230      53.037  -8.350 -45.541  1.00  0.72           H
ATOM   2915 2HB  TYR A 230      54.275  -9.548 -45.650  1.00  0.72           H
ATOM   2916  CG  TYR A 230      54.587  -8.475 -43.996  1.00  0.72           C
ATOM   2917  CD1 TYR A 230      53.706  -8.026 -43.005  1.00  0.72           C
ATOM   2918  HD1 TYR A 230      52.749  -7.631 -43.241  1.00  0.72           H
ATOM   2919  CD2 TYR A 230      55.890  -8.901 -43.631  1.00  0.72           C
ATOM   2920  HD2 TYR A 230      56.561  -9.343 -44.371  1.00  0.72           H
ATOM   2921  CE1 TYR A 230      54.122  -8.025 -41.646  1.00  0.72           C
ATOM   2922  HE1 TYR A 230      53.349  -7.688 -40.919  1.00  0.72           H
ATOM   2923  CE2 TYR A 230      56.353  -8.660 -42.318  1.00  0.72           C
ATOM   2924  HE2 TYR A 230      57.387  -8.892 -42.034  1.00  0.72           H
ATOM   2925  CZ  TYR A 230      55.467  -8.341 -41.276  1.00  0.72           C
ATOM   2926  OH  TYR A 230      55.826  -8.357 -39.966  1.00  0.72           O
ATOM   2927  HH  TYR A 230      56.765  -8.496 -39.814  1.00  0.72           H
ATOM   2928  N   ASP A 231      55.053  -8.901 -48.537  1.00  0.74           N
ATOM   2929  H   ASP A 231      55.732  -9.486 -48.100  1.00  0.74           H
ATOM   2930  CA  ASP A 231      54.767  -9.177 -49.926  1.00  0.74           C
ATOM   2931  HA  ASP A 231      54.938  -8.255 -50.425  1.00  0.74           H
ATOM   2932  C   ASP A 231      53.326  -9.607 -50.256  1.00  0.74           C
ATOM   2933  O   ASP A 231      52.774  -9.170 -51.318  1.00  0.74           O
ATOM   2934  CB  ASP A 231      55.834 -10.213 -50.416  1.00  0.74           C
ATOM   2935 1HB  ASP A 231      56.826  -9.776 -50.201  1.00  0.74           H
ATOM   2936 2HB  ASP A 231      55.809 -11.210 -49.940  1.00  0.74           H
ATOM   2937  CG  ASP A 231      55.847 -10.376 -51.924  1.00  0.74           C
ATOM   2938  OD1 ASP A 231      56.342  -9.600 -52.761  1.00  0.74           O
ATOM   2939  OD2 ASP A 231      55.146 -11.352 -52.267  1.00  0.74           O
ATOM   2940  N   ASN A 232      52.770 -10.551 -49.493  1.00  0.70           N
ATOM   2941  H   ASN A 232      53.207 -10.714 -48.559  1.00  0.70           H
ATOM   2942  CA  ASN A 232      51.556 -11.288 -49.780  1.00  0.70           C
ATOM   2943  HA  ASN A 232      50.960 -10.578 -50.293  1.00  0.70           H
ATOM   2944  C   ASN A 232      50.884 -11.854 -48.503  1.00  0.70           C
ATOM   2945  O   ASN A 232      51.401 -11.564 -47.386  1.00  0.70           O
ATOM   2946  CB  ASN A 232      51.971 -12.420 -50.803  1.00  0.70           C
ATOM   2947 1HB  ASN A 232      51.026 -12.883 -51.026  1.00  0.70           H
ATOM   2948 2HB  ASN A 232      52.298 -12.042 -51.787  1.00  0.70           H
ATOM   2949  CG  ASN A 232      52.869 -13.475 -50.237  1.00  0.70           C
ATOM   2950  OD1 ASN A 232      52.514 -14.216 -49.335  1.00  0.70           O
ATOM   2951  ND2 ASN A 232      54.130 -13.549 -50.663  1.00  0.70           N
ATOM   2952 1HD2 ASN A 232      54.741 -14.121 -50.172  1.00  0.70           H
ATOM   2953 2HD2 ASN A 232      54.519 -12.879 -51.318  1.00  0.70           H
ATOM   2954  N   ALA A 233      49.812 -12.616 -48.523  1.00  0.75           N
ATOM   2955  H   ALA A 233      49.394 -12.858 -49.433  1.00  0.75           H
ATOM   2956  CA  ALA A 233      49.106 -13.030 -47.284  1.00  0.75           C
ATOM   2957  HA  ALA A 233      48.986 -12.106 -46.619  1.00  0.75           H
ATOM   2958  C   ALA A 233      49.823 -14.118 -46.524  1.00  0.75           C
ATOM   2959  O   ALA A 233      49.763 -14.122 -45.277  1.00  0.75           O
ATOM   2960  CB  ALA A 233      47.693 -13.424 -47.703  1.00  0.75           C
ATOM   2961 1HB  ALA A 233      47.173 -12.668 -48.280  1.00  0.75           H
ATOM   2962 2HB  ALA A 233      47.192 -13.620 -46.738  1.00  0.75           H
ATOM   2963 3HB  ALA A 233      47.759 -14.348 -48.230  1.00  0.75           H
ATOM   2964  N   ASN A 234      50.571 -14.953 -47.208  1.00  0.61           N
ATOM   2965  H   ASN A 234      50.613 -14.910 -48.223  1.00  0.61           H
ATOM   2966  CA  ASN A 234      51.388 -15.937 -46.495  1.00  0.61           C
ATOM   2967  HA  ASN A 234      50.844 -16.419 -45.666  1.00  0.61           H
ATOM   2968  C   ASN A 234      52.574 -15.184 -45.879  1.00  0.61           C
ATOM   2969  O   ASN A 234      53.054 -15.578 -44.796  1.00  0.61           O
ATOM   2970  CB  ASN A 234      51.761 -17.012 -47.538  1.00  0.61           C
ATOM   2971 1HB  ASN A 234      50.881 -17.401 -47.890  1.00  0.61           H
ATOM   2972 2HB  ASN A 234      52.239 -16.564 -48.417  1.00  0.61           H
ATOM   2973  CG  ASN A 234      52.642 -18.092 -46.990  1.00  0.61           C
ATOM   2974  OD1 ASN A 234      52.338 -18.743 -46.014  1.00  0.61           O
ATOM   2975  ND2 ASN A 234      53.651 -18.448 -47.774  1.00  0.61           N
ATOM   2976 1HD2 ASN A 234      54.311 -19.060 -47.469  1.00  0.61           H
ATOM   2977 2HD2 ASN A 234      53.757 -17.810 -48.607  1.00  0.61           H
ATOM   2978  N   ASP A 235      53.184 -14.146 -46.462  1.00  0.64           N
ATOM   2979  H   ASP A 235      52.811 -13.927 -47.374  1.00  0.64           H
ATOM   2980  CA  ASP A 235      54.339 -13.378 -45.888  1.00  0.64           C
ATOM   2981  HA  ASP A 235      55.144 -14.013 -45.622  1.00  0.64           H
ATOM   2982  C   ASP A 235      53.943 -12.582 -44.603  1.00  0.64           C
ATOM   2983  O   ASP A 235      54.699 -12.595 -43.639  1.00  0.64           O
ATOM   2984  CB  ASP A 235      54.928 -12.408 -46.969  1.00  0.64           C
ATOM   2985 1HB  ASP A 235      55.205 -13.062 -47.782  1.00  0.64           H
ATOM   2986 2HB  ASP A 235      54.219 -11.638 -47.306  1.00  0.64           H
ATOM   2987  CG  ASP A 235      56.314 -11.864 -46.592  1.00  0.64           C
ATOM   2988  OD1 ASP A 235      57.133 -12.527 -45.820  1.00  0.64           O
ATOM   2989  OD2 ASP A 235      56.738 -10.805 -47.176  1.00  0.64           O
ATOM   2990  N   LEU A 236      52.686 -12.104 -44.530  1.00  0.68           N
ATOM   2991  H   LEU A 236      52.100 -12.169 -45.312  1.00  0.68           H
ATOM   2992  CA  LEU A 236      52.014 -11.611 -43.305  1.00  0.68           C
ATOM   2993  HA  LEU A 236      52.657 -10.862 -42.816  1.00  0.68           H
ATOM   2994  C   LEU A 236      51.758 -12.753 -42.316  1.00  0.68           C
ATOM   2995  O   LEU A 236      52.128 -12.599 -41.156  1.00  0.68           O
ATOM   2996  CB  LEU A 236      50.679 -10.972 -43.761  1.00  0.68           C
ATOM   2997 1HB  LEU A 236      50.938 -10.099 -44.393  1.00  0.68           H
ATOM   2998 2HB  LEU A 236      50.077 -11.614 -44.446  1.00  0.68           H
ATOM   2999  CG  LEU A 236      49.780 -10.491 -42.570  1.00  0.68           C
ATOM   3000  HG  LEU A 236      49.356 -11.387 -42.086  1.00  0.68           H
ATOM   3001  CD1 LEU A 236      50.527  -9.575 -41.621  1.00  0.68           C
ATOM   3002 1HD1 LEU A 236      50.995  -8.785 -42.155  1.00  0.68           H
ATOM   3003 2HD1 LEU A 236      51.184 -10.177 -41.021  1.00  0.68           H
ATOM   3004 3HD1 LEU A 236      49.741  -9.247 -40.971  1.00  0.68           H
ATOM   3005  CD2 LEU A 236      48.565  -9.778 -43.138  1.00  0.68           C
ATOM   3006 1HD2 LEU A 236      48.642  -8.778 -43.468  1.00  0.68           H
ATOM   3007 2HD2 LEU A 236      47.816  -9.845 -42.385  1.00  0.68           H
ATOM   3008 3HD2 LEU A 236      48.224 -10.261 -44.055  1.00  0.68           H
ATOM   3009  N   LEU A 237      51.145 -13.858 -42.705  1.00  0.61           N
ATOM   3010  H   LEU A 237      50.888 -13.840 -43.689  1.00  0.61           H
ATOM   3011  CA  LEU A 237      50.895 -14.964 -41.756  1.00  0.61           C
ATOM   3012  HA  LEU A 237      50.332 -14.693 -40.845  1.00  0.61           H
ATOM   3013  C   LEU A 237      52.122 -15.588 -41.153  1.00  0.61           C
ATOM   3014  O   LEU A 237      52.070 -15.993 -39.988  1.00  0.61           O
ATOM   3015  CB  LEU A 237      50.005 -15.953 -42.561  1.00  0.61           C
ATOM   3016 1HB  LEU A 237      48.995 -15.521 -42.804  1.00  0.61           H
ATOM   3017 2HB  LEU A 237      50.604 -16.235 -43.418  1.00  0.61           H
ATOM   3018  CG  LEU A 237      49.697 -17.266 -41.830  1.00  0.61           C
ATOM   3019  HG  LEU A 237      50.547 -17.876 -41.590  1.00  0.61           H
ATOM   3020  CD1 LEU A 237      48.947 -17.105 -40.514  1.00  0.61           C
ATOM   3021 1HD1 LEU A 237      47.965 -16.637 -40.657  1.00  0.61           H
ATOM   3022 2HD1 LEU A 237      49.517 -16.562 -39.785  1.00  0.61           H
ATOM   3023 3HD1 LEU A 237      48.916 -18.119 -40.091  1.00  0.61           H
ATOM   3024  CD2 LEU A 237      48.883 -18.126 -42.811  1.00  0.61           C
ATOM   3025 1HD2 LEU A 237      47.877 -17.744 -42.925  1.00  0.61           H
ATOM   3026 2HD2 LEU A 237      48.846 -19.149 -42.432  1.00  0.61           H
ATOM   3027 3HD2 LEU A 237      49.382 -18.114 -43.801  1.00  0.61           H
ATOM   3028  N   SER A 238      53.274 -15.451 -41.744  1.00  0.61           N
ATOM   3029  H   SER A 238      53.281 -15.001 -42.649  1.00  0.61           H
ATOM   3030  CA  SER A 238      54.578 -15.831 -41.170  1.00  0.61           C
ATOM   3031  HA  SER A 238      54.444 -16.837 -40.685  1.00  0.61           H
ATOM   3032  C   SER A 238      55.184 -14.814 -40.119  1.00  0.61           C
ATOM   3033  O   SER A 238      56.252 -14.997 -39.549  1.00  0.61           O
ATOM   3034  CB  SER A 238      55.551 -15.958 -42.361  1.00  0.61           C
ATOM   3035 1HB  SER A 238      55.676 -14.993 -42.804  1.00  0.61           H
ATOM   3036 2HB  SER A 238      56.559 -16.382 -42.092  1.00  0.61           H
ATOM   3037  OG  SER A 238      54.952 -16.871 -43.302  1.00  0.61           O
ATOM   3038  HG  SER A 238      54.513 -16.435 -44.071  1.00  0.61           H
ATOM   3039  N   LYS A 239      54.475 -13.693 -39.822  1.00  0.53           N
ATOM   3040  H   LYS A 239      53.660 -13.474 -40.447  1.00  0.53           H
ATOM   3041  CA  LYS A 239      54.576 -12.796 -38.646  1.00  0.53           C
ATOM   3042  HA  LYS A 239      55.368 -13.132 -38.001  1.00  0.53           H
ATOM   3043  C   LYS A 239      53.332 -12.745 -37.805  1.00  0.53           C
ATOM   3044  O   LYS A 239      53.341 -12.123 -36.738  1.00  0.53           O
ATOM   3045  CB  LYS A 239      55.011 -11.412 -39.120  1.00  0.53           C
ATOM   3046 1HB  LYS A 239      54.139 -11.070 -39.765  1.00  0.53           H
ATOM   3047 2HB  LYS A 239      55.133 -10.725 -38.277  1.00  0.53           H
ATOM   3048  CG  LYS A 239      56.330 -11.582 -40.002  1.00  0.53           C
ATOM   3049 1HG  LYS A 239      56.168 -12.229 -40.880  1.00  0.53           H
ATOM   3050 2HG  LYS A 239      56.440 -10.648 -40.539  1.00  0.53           H
ATOM   3051  CD  LYS A 239      57.520 -12.010 -39.139  1.00  0.53           C
ATOM   3052 1HD  LYS A 239      57.644 -11.296 -38.306  1.00  0.53           H
ATOM   3053 2HD  LYS A 239      57.241 -12.912 -38.701  1.00  0.53           H
ATOM   3054  CE  LYS A 239      58.897 -12.251 -39.883  1.00  0.53           C
ATOM   3055 1HE  LYS A 239      59.241 -11.318 -40.377  1.00  0.53           H
ATOM   3056 2HE  LYS A 239      59.568 -12.501 -39.036  1.00  0.53           H
ATOM   3057  NZ  LYS A 239      58.811 -13.343 -40.853  1.00  0.53           N
ATOM   3058 1HZ  LYS A 239      58.162 -13.171 -41.560  1.00  0.53           H
ATOM   3059 2HZ  LYS A 239      58.605 -14.225 -40.398  1.00  0.53           H
ATOM   3060 3HZ  LYS A 239      59.675 -13.478 -41.373  1.00  0.53           H
ATOM   3061  N   VAL A 240      52.267 -13.359 -38.278  1.00  0.53           N
ATOM   3062  H   VAL A 240      52.388 -13.783 -39.199  1.00  0.53           H
ATOM   3063  CA  VAL A 240      51.107 -13.518 -37.376  1.00  0.53           C
ATOM   3064  HA  VAL A 240      50.961 -12.606 -36.750  1.00  0.53           H
ATOM   3065  C   VAL A 240      51.287 -14.830 -36.545  1.00  0.53           C
ATOM   3066  O   VAL A 240      51.247 -14.808 -35.297  1.00  0.53           O
ATOM   3067  CB  VAL A 240      49.752 -13.613 -38.210  1.00  0.53           C
ATOM   3068  HB  VAL A 240      49.908 -14.378 -38.950  1.00  0.53           H
ATOM   3069  CG1 VAL A 240      48.567 -14.011 -37.283  1.00  0.53           C
ATOM   3070 1HG1 VAL A 240      48.506 -13.393 -36.354  1.00  0.53           H
ATOM   3071 2HG1 VAL A 240      48.701 -15.065 -37.059  1.00  0.53           H
ATOM   3072 3HG1 VAL A 240      47.675 -13.807 -37.858  1.00  0.53           H
ATOM   3073  CG2 VAL A 240      49.474 -12.252 -38.989  1.00  0.53           C
ATOM   3074 1HG2 VAL A 240      48.912 -12.487 -39.944  1.00  0.53           H
ATOM   3075 2HG2 VAL A 240      50.410 -11.783 -39.324  1.00  0.53           H
ATOM   3076 3HG2 VAL A 240      49.012 -11.562 -38.331  1.00  0.53           H
ATOM   3077  N   LYS A 241      51.679 -15.954 -37.129  1.00  0.53           N
ATOM   3078  H   LYS A 241      51.794 -15.963 -38.177  1.00  0.53           H
ATOM   3079  CA  LYS A 241      52.178 -17.182 -36.487  1.00  0.53           C
ATOM   3080  HA  LYS A 241      52.204 -16.983 -35.419  1.00  0.53           H
ATOM   3081  C   LYS A 241      53.579 -17.552 -36.955  1.00  0.53           C
ATOM   3082  O   LYS A 241      53.978 -17.143 -38.029  1.00  0.53           O
ATOM   3083  CB  LYS A 241      51.188 -18.289 -36.779  1.00  0.53           C
ATOM   3084 1HB  LYS A 241      51.101 -18.349 -37.837  1.00  0.53           H
ATOM   3085 2HB  LYS A 241      51.569 -19.232 -36.441  1.00  0.53           H
ATOM   3086  CG  LYS A 241      49.705 -18.111 -36.431  1.00  0.53           C
ATOM   3087 1HG  LYS A 241      49.640 -17.789 -35.358  1.00  0.53           H
ATOM   3088 2HG  LYS A 241      49.300 -17.287 -37.091  1.00  0.53           H
ATOM   3089  CD  LYS A 241      48.923 -19.399 -36.755  1.00  0.53           C
ATOM   3090 1HD  LYS A 241      47.851 -19.220 -36.635  1.00  0.53           H
ATOM   3091 2HD  LYS A 241      49.059 -19.775 -37.728  1.00  0.53           H
ATOM   3092  CE  LYS A 241      49.279 -20.474 -35.756  1.00  0.53           C
ATOM   3093 1HE  LYS A 241      49.104 -21.443 -36.190  1.00  0.53           H
ATOM   3094 2HE  LYS A 241      50.323 -20.463 -35.531  1.00  0.53           H
ATOM   3095  NZ  LYS A 241      48.511 -20.417 -34.435  1.00  0.53           N
ATOM   3096 1HZ  LYS A 241      47.500 -20.277 -34.613  1.00  0.53           H
ATOM   3097 2HZ  LYS A 241      48.825 -19.588 -33.827  1.00  0.53           H
ATOM   3098 3HZ  LYS A 241      48.658 -21.214 -33.828  1.00  0.53           H
ATOM   3099  N   LYS A 242      54.204 -18.476 -36.213  1.00  0.24           N
ATOM   3100  H   LYS A 242      53.654 -18.793 -35.391  1.00  0.24           H
ATOM   3101  CA  LYS A 242      55.437 -19.197 -36.554  1.00  0.24           C
ATOM   3102  HA  LYS A 242      56.291 -18.538 -36.389  1.00  0.24           H
ATOM   3103  C   LYS A 242      55.517 -19.444 -38.078  1.00  0.24           C
ATOM   3104  O   LYS A 242      54.707 -20.202 -38.653  1.00  0.24           O
ATOM   3105  CB  LYS A 242      55.512 -20.558 -35.719  1.00  0.24           C
ATOM   3106 1HB  LYS A 242      55.804 -20.416 -34.724  1.00  0.24           H
ATOM   3107 2HB  LYS A 242      54.489 -20.968 -35.668  1.00  0.24           H
ATOM   3108  CG  LYS A 242      56.566 -21.502 -36.387  1.00  0.24           C
ATOM   3109 1HG  LYS A 242      56.539 -22.335 -35.795  1.00  0.24           H
ATOM   3110 2HG  LYS A 242      56.306 -21.788 -37.415  1.00  0.24           H
ATOM   3111  CD  LYS A 242      57.997 -20.946 -36.258  1.00  0.24           C
ATOM   3112 1HD  LYS A 242      58.297 -20.176 -36.958  1.00  0.24           H
ATOM   3113 2HD  LYS A 242      58.093 -20.570 -35.264  1.00  0.24           H
ATOM   3114  CE  LYS A 242      58.907 -22.169 -36.391  1.00  0.24           C
ATOM   3115 1HE  LYS A 242      59.944 -21.947 -36.445  1.00  0.24           H
ATOM   3116 2HE  LYS A 242      58.792 -22.862 -35.535  1.00  0.24           H
ATOM   3117  NZ  LYS A 242      58.614 -22.930 -37.662  1.00  0.24           N
ATOM   3118 1HZ  LYS A 242      58.277 -22.388 -38.409  1.00  0.24           H
ATOM   3119 2HZ  LYS A 242      57.909 -23.645 -37.437  1.00  0.24           H
ATOM   3120 3HZ  LYS A 242      59.519 -23.329 -38.035  1.00  0.24           H
ATOM   3121  N   ASP A 243      56.606 -18.940 -38.660  1.00  0.20           N
ATOM   3122  H   ASP A 243      57.104 -18.293 -38.123  1.00  0.20           H
ATOM   3123  CA  ASP A 243      56.926 -19.001 -40.049  1.00  0.20           C
ATOM   3124  HA  ASP A 243      56.034 -18.843 -40.584  1.00  0.20           H
ATOM   3125  C   ASP A 243      57.359 -20.486 -40.340  1.00  0.20           C
ATOM   3126  O   ASP A 243      58.183 -21.101 -39.640  1.00  0.20           O
ATOM   3127  CB  ASP A 243      58.023 -17.960 -40.342  1.00  0.20           C
ATOM   3128 1HB  ASP A 243      57.663 -16.901 -40.340  1.00  0.20           H
ATOM   3129 2HB  ASP A 243      58.718 -18.040 -39.501  1.00  0.20           H
ATOM   3130  CG  ASP A 243      58.868 -18.124 -41.601  1.00  0.20           C
ATOM   3131  OD1 ASP A 243      58.397 -18.803 -42.554  1.00  0.20           O
ATOM   3132  OD2 ASP A 243      60.005 -17.623 -41.672  1.00  0.20           O
ATOM   3133  N   LYS A 244      56.788 -21.028 -41.391  1.00  0.18           N
ATOM   3134  H   LYS A 244      56.151 -20.340 -41.900  1.00  0.18           H
ATOM   3135  CA  LYS A 244      57.102 -22.357 -41.967  1.00  0.18           C
ATOM   3136  HA  LYS A 244      56.790 -23.120 -41.354  1.00  0.18           H
ATOM   3137  C   LYS A 244      58.671 -22.615 -42.060  1.00  0.18           C
ATOM   3138  O   LYS A 244      59.211 -23.631 -41.541  1.00  0.18           O
ATOM   3139  CB  LYS A 244      56.319 -22.443 -43.346  1.00  0.18           C
ATOM   3140 1HB  LYS A 244      55.278 -22.168 -43.090  1.00  0.18           H
ATOM   3141 2HB  LYS A 244      56.812 -21.794 -44.016  1.00  0.18           H
ATOM   3142  CG  LYS A 244      56.347 -23.868 -43.901  1.00  0.18           C
ATOM   3143 1HG  LYS A 244      57.349 -24.238 -44.018  1.00  0.18           H
ATOM   3144 2HG  LYS A 244      55.771 -24.492 -43.224  1.00  0.18           H
ATOM   3145  CD  LYS A 244      55.499 -23.872 -45.236  1.00  0.18           C
ATOM   3146 1HD  LYS A 244      54.420 -23.634 -45.094  1.00  0.18           H
ATOM   3147 2HD  LYS A 244      55.890 -23.053 -45.882  1.00  0.18           H
ATOM   3148  CE  LYS A 244      55.823 -25.180 -46.032  1.00  0.18           C
ATOM   3149 1HE  LYS A 244      56.928 -25.250 -46.154  1.00  0.18           H
ATOM   3150 2HE  LYS A 244      55.561 -26.030 -45.395  1.00  0.18           H
ATOM   3151  NZ  LYS A 244      55.184 -25.152 -47.365  1.00  0.18           N
ATOM   3152 1HZ  LYS A 244      55.396 -26.062 -47.725  1.00  0.18           H
ATOM   3153 2HZ  LYS A 244      55.691 -24.393 -47.923  1.00  0.18           H
ATOM   3154 3HZ  LYS A 244      54.158 -25.108 -47.383  1.00  0.18           H
ATOM   3155  N   SER A 245      59.494 -21.638 -42.583  1.00  0.21           N
ATOM   3156  H   SER A 245      58.939 -20.843 -42.997  1.00  0.21           H
ATOM   3157  CA  SER A 245      60.897 -21.888 -42.984  1.00  0.21           C
ATOM   3158  HA  SER A 245      60.916 -22.883 -43.439  1.00  0.21           H
ATOM   3159  C   SER A 245      61.853 -21.720 -41.772  1.00  0.21           C
ATOM   3160  O   SER A 245      63.038 -21.933 -41.927  1.00  0.21           O
ATOM   3161  CB  SER A 245      61.216 -20.969 -44.159  1.00  0.21           C
ATOM   3162 1HB  SER A 245      62.197 -21.206 -44.591  1.00  0.21           H
ATOM   3163 2HB  SER A 245      60.503 -21.144 -44.898  1.00  0.21           H
ATOM   3164  OG  SER A 245      61.211 -19.602 -43.774  1.00  0.21           O
ATOM   3165  HG  SER A 245      60.380 -19.349 -43.492  1.00  0.21           H
ATOM   3166  N   ASP A 246      61.343 -21.346 -40.605  1.00  0.18           N
ATOM   3167  H   ASP A 246      60.377 -21.174 -40.527  1.00  0.18           H
ATOM   3168  CA  ASP A 246      62.195 -21.077 -39.458  1.00  0.18           C
ATOM   3169  HA  ASP A 246      63.235 -20.859 -39.837  1.00  0.18           H
ATOM   3170  C   ASP A 246      62.307 -22.332 -38.633  1.00  0.18           C
ATOM   3171  O   ASP A 246      61.332 -23.100 -38.428  1.00  0.18           O
ATOM   3172  CB  ASP A 246      61.713 -19.756 -38.734  1.00  0.18           C
ATOM   3173 1HB  ASP A 246      61.379 -19.065 -39.444  1.00  0.18           H
ATOM   3174 2HB  ASP A 246      60.810 -20.053 -38.208  1.00  0.18           H
ATOM   3175  CG  ASP A 246      62.715 -19.139 -37.747  1.00  0.18           C
ATOM   3176  OD1 ASP A 246      63.772 -19.741 -37.459  1.00  0.18           O
ATOM   3177  OD2 ASP A 246      62.247 -18.164 -37.066  1.00  0.18           O
ATOM   3178  N   SER A 247      63.462 -22.545 -37.959  1.00  0.27           N
ATOM   3179  H   SER A 247      64.230 -21.891 -37.924  1.00  0.27           H
ATOM   3180  CA  SER A 247      63.683 -23.709 -37.045  1.00  0.27           C
ATOM   3181  HA  SER A 247      62.866 -24.423 -37.184  1.00  0.27           H
ATOM   3182  C   SER A 247      63.789 -23.277 -35.570  1.00  0.27           C
ATOM   3183  O   SER A 247      64.086 -24.145 -34.732  1.00  0.27           O
ATOM   3184  CB  SER A 247      64.966 -24.506 -37.350  1.00  0.27           C
ATOM   3185 1HB  SER A 247      64.888 -25.428 -36.725  1.00  0.27           H
ATOM   3186 2HB  SER A 247      64.945 -24.754 -38.384  1.00  0.27           H
ATOM   3187  OG  SER A 247      66.116 -23.698 -37.044  1.00  0.27           O
ATOM   3188  HG  SER A 247      66.095 -22.901 -37.588  1.00  0.27           H
ATOM   3189  N   PHE A 248      63.502 -22.056 -35.214  1.00  0.15           N
ATOM   3190  H   PHE A 248      63.372 -21.423 -36.019  1.00  0.15           H
ATOM   3191  CA  PHE A 248      63.563 -21.521 -33.862  1.00  0.15           C
ATOM   3192  HA  PHE A 248      63.958 -22.288 -33.201  1.00  0.15           H
ATOM   3193  C   PHE A 248      62.197 -21.231 -33.266  1.00  0.15           C
ATOM   3194  O   PHE A 248      61.311 -21.094 -34.117  1.00  0.15           O
ATOM   3195  CB  PHE A 248      64.364 -20.252 -33.990  1.00  0.15           C
ATOM   3196 1HB  PHE A 248      65.372 -20.513 -34.283  1.00  0.15           H
ATOM   3197 2HB  PHE A 248      64.040 -19.544 -34.779  1.00  0.15           H
ATOM   3198  CG  PHE A 248      64.514 -19.379 -32.753  1.00  0.15           C
ATOM   3199  CD1 PHE A 248      65.451 -19.746 -31.706  1.00  0.15           C
ATOM   3200  HD1 PHE A 248      66.146 -20.527 -31.923  1.00  0.15           H
ATOM   3201  CD2 PHE A 248      63.844 -18.162 -32.596  1.00  0.15           C
ATOM   3202  HD2 PHE A 248      63.221 -17.814 -33.460  1.00  0.15           H
ATOM   3203  CE1 PHE A 248      65.669 -18.891 -30.584  1.00  0.15           C
ATOM   3204  HE1 PHE A 248      66.532 -19.057 -29.962  1.00  0.15           H
ATOM   3205  CE2 PHE A 248      64.041 -17.361 -31.415  1.00  0.15           C
ATOM   3206  HE2 PHE A 248      63.566 -16.407 -31.301  1.00  0.15           H
ATOM   3207  CZ  PHE A 248      64.905 -17.759 -30.391  1.00  0.15           C
ATOM   3208  HZ  PHE A 248      64.989 -17.092 -29.502  1.00  0.15           H
ATOM   3209  N   GLY A 249      62.019 -21.147 -31.958  1.00  0.21           N
ATOM   3210  H   GLY A 249      62.700 -21.301 -31.263  1.00  0.21           H
ATOM   3211  CA  GLY A 249      60.708 -20.790 -31.411  1.00  0.21           C
ATOM   3212 1HA  GLY A 249      60.732 -21.067 -30.344  1.00  0.21           H
ATOM   3213 2HA  GLY A 249      60.586 -19.723 -31.407  1.00  0.21           H
ATOM   3214  C   GLY A 249      59.505 -21.599 -31.835  1.00  0.21           C
ATOM   3215  O   GLY A 249      58.468 -21.026 -32.202  1.00  0.21           O
ATOM   3216  N   VAL A 250      59.610 -22.918 -31.832  1.00  0.19           N
ATOM   3217  H   VAL A 250      60.487 -23.326 -31.614  1.00  0.19           H
ATOM   3218  CA  VAL A 250      58.582 -23.783 -32.443  1.00  0.19           C
ATOM   3219  HA  VAL A 250      58.221 -23.418 -33.458  1.00  0.19           H
ATOM   3220  C   VAL A 250      57.252 -23.779 -31.578  1.00  0.19           C
ATOM   3221  O   VAL A 250      57.124 -24.612 -30.685  1.00  0.19           O
ATOM   3222  CB  VAL A 250      59.227 -25.198 -32.616  1.00  0.19           C
ATOM   3223  HB  VAL A 250      59.490 -25.518 -31.580  1.00  0.19           H
ATOM   3224  CG1 VAL A 250      58.291 -26.268 -33.239  1.00  0.19           C
ATOM   3225 1HG1 VAL A 250      58.673 -27.243 -33.072  1.00  0.19           H
ATOM   3226 2HG1 VAL A 250      58.222 -26.116 -34.273  1.00  0.19           H
ATOM   3227 3HG1 VAL A 250      57.297 -26.222 -32.860  1.00  0.19           H
ATOM   3228  CG2 VAL A 250      60.454 -25.173 -33.574  1.00  0.19           C
ATOM   3229 1HG2 VAL A 250      60.229 -24.970 -34.608  1.00  0.19           H
ATOM   3230 2HG2 VAL A 250      60.875 -26.132 -33.415  1.00  0.19           H
ATOM   3231 3HG2 VAL A 250      61.099 -24.386 -33.188  1.00  0.19           H
ATOM   3232  N   THR A 251      56.242 -22.967 -31.904  1.00  0.20           N
ATOM   3233  H   THR A 251      56.309 -22.325 -32.704  1.00  0.20           H
ATOM   3234  CA  THR A 251      54.913 -22.999 -31.239  1.00  0.20           C
ATOM   3235  HA  THR A 251      54.755 -24.070 -31.055  1.00  0.20           H
ATOM   3236  C   THR A 251      53.810 -22.498 -32.210  1.00  0.20           C
ATOM   3237  O   THR A 251      54.031 -21.518 -32.918  1.00  0.20           O
ATOM   3238  CB  THR A 251      54.895 -22.419 -29.876  1.00  0.20           C
ATOM   3239  HB  THR A 251      55.765 -22.831 -29.412  1.00  0.20           H
ATOM   3240  OG1 THR A 251      53.783 -22.793 -29.181  1.00  0.20           O
ATOM   3241  HG1 THR A 251      53.740 -23.784 -29.073  1.00  0.20           H
ATOM   3242  CG2 THR A 251      54.974 -20.869 -29.923  1.00  0.20           C
ATOM   3243 1HG2 THR A 251      55.848 -20.497 -30.489  1.00  0.20           H
ATOM   3244 2HG2 THR A 251      55.151 -20.407 -28.943  1.00  0.20           H
ATOM   3245 3HG2 THR A 251      54.099 -20.457 -30.475  1.00  0.20           H
ATOM   3246  N   ILE A 252      52.678 -23.207 -32.219  1.00  0.23           N
ATOM   3247  H   ILE A 252      52.628 -23.917 -31.548  1.00  0.23           H
ATOM   3248  CA  ILE A 252      51.638 -23.173 -33.188  1.00  0.23           C
ATOM   3249  HA  ILE A 252      51.687 -22.180 -33.614  1.00  0.23           H
ATOM   3250  C   ILE A 252      50.156 -23.511 -32.723  1.00  0.23           C
ATOM   3251  O   ILE A 252      49.210 -22.964 -33.370  1.00  0.23           O
ATOM   3252  CB  ILE A 252      52.015 -24.183 -34.344  1.00  0.23           C
ATOM   3253  HB  ILE A 252      53.049 -24.043 -34.464  1.00  0.23           H
ATOM   3254  CG1 ILE A 252      51.379 -23.738 -35.634  1.00  0.23           C
ATOM   3255 1HG1 ILE A 252      50.279 -23.764 -35.584  1.00  0.23           H
ATOM   3256 2HG1 ILE A 252      51.570 -22.627 -35.916  1.00  0.23           H
ATOM   3257  CG2 ILE A 252      51.749 -25.664 -34.088  1.00  0.23           C
ATOM   3258 1HG2 ILE A 252      52.459 -26.248 -34.763  1.00  0.23           H
ATOM   3259 2HG2 ILE A 252      50.660 -25.880 -34.172  1.00  0.23           H
ATOM   3260 3HG2 ILE A 252      51.991 -26.027 -33.057  1.00  0.23           H
ATOM   3261  CD1 ILE A 252      51.833 -24.501 -36.855  1.00  0.23           C
ATOM   3262 1HD1 ILE A 252      52.918 -24.385 -36.863  1.00  0.23           H
ATOM   3263 2HD1 ILE A 252      51.484 -23.985 -37.725  1.00  0.23           H
ATOM   3264 3HD1 ILE A 252      51.531 -25.497 -36.933  1.00  0.23           H
ATOM   3265  N   GLY A 253      49.972 -24.195 -31.634  1.00  0.28           N
ATOM   3266  H   GLY A 253      50.724 -24.621 -31.184  1.00  0.28           H
ATOM   3267  CA  GLY A 253      48.627 -24.690 -31.142  1.00  0.28           C
ATOM   3268 1HA  GLY A 253      48.136 -25.245 -31.968  1.00  0.28           H
ATOM   3269 2HA  GLY A 253      48.797 -25.333 -30.312  1.00  0.28           H
ATOM   3270  C   GLY A 253      47.797 -23.518 -30.687  1.00  0.28           C
ATOM   3271  O   GLY A 253      48.370 -22.459 -30.420  1.00  0.28           O
ATOM   3272  N   ILE A 254      46.458 -23.698 -30.568  1.00  0.27           N
ATOM   3273  H   ILE A 254      46.061 -24.628 -30.711  1.00  0.27           H
ATOM   3274  CA  ILE A 254      45.512 -22.603 -30.074  1.00  0.27           C
ATOM   3275  HA  ILE A 254      46.056 -22.099 -29.255  1.00  0.27           H
ATOM   3276  C   ILE A 254      44.226 -23.067 -29.451  1.00  0.27           C
ATOM   3277  O   ILE A 254      43.839 -24.199 -29.637  1.00  0.27           O
ATOM   3278  CB  ILE A 254      45.311 -21.700 -31.296  1.00  0.27           C
ATOM   3279  HB  ILE A 254      46.286 -21.709 -31.748  1.00  0.27           H
ATOM   3280  CG1 ILE A 254      44.907 -20.278 -30.954  1.00  0.27           C
ATOM   3281 1HG1 ILE A 254      43.923 -20.311 -30.398  1.00  0.27           H
ATOM   3282 2HG1 ILE A 254      45.677 -19.861 -30.286  1.00  0.27           H
ATOM   3283  CG2 ILE A 254      44.374 -22.340 -32.357  1.00  0.27           C
ATOM   3284 1HG2 ILE A 254      43.344 -22.260 -31.938  1.00  0.27           H
ATOM   3285 2HG2 ILE A 254      44.708 -23.407 -32.502  1.00  0.27           H
ATOM   3286 3HG2 ILE A 254      44.453 -21.862 -33.338  1.00  0.27           H
ATOM   3287  CD1 ILE A 254      44.741 -19.280 -32.152  1.00  0.27           C
ATOM   3288 1HD1 ILE A 254      45.639 -19.452 -32.796  1.00  0.27           H
ATOM   3289 2HD1 ILE A 254      44.838 -18.294 -31.713  1.00  0.27           H
ATOM   3290 3HD1 ILE A 254      43.731 -19.308 -32.649  1.00  0.27           H
ATOM   3291  N   GLY A 255      43.600 -22.253 -28.718  1.00  0.35           N
ATOM   3292  H   GLY A 255      43.718 -21.306 -28.814  1.00  0.35           H
ATOM   3293  CA  GLY A 255      42.269 -22.618 -28.164  1.00  0.35           C
ATOM   3294 1HA  GLY A 255      42.488 -23.660 -27.909  1.00  0.35           H
ATOM   3295 2HA  GLY A 255      42.040 -22.227 -27.154  1.00  0.35           H
ATOM   3296  C   GLY A 255      41.176 -22.508 -29.204  1.00  0.35           C
ATOM   3297  O   GLY A 255      41.321 -21.562 -30.046  1.00  0.35           O
ATOM   3298  N   PRO A 256      40.177 -23.380 -29.164  1.00  0.35           N
ATOM   3299  CA  PRO A 256      38.852 -23.278 -29.850  1.00  0.35           C
ATOM   3300  HA  PRO A 256      38.958 -23.582 -30.899  1.00  0.35           H
ATOM   3301  C   PRO A 256      38.148 -21.937 -29.848  1.00  0.35           C
ATOM   3302  O   PRO A 256      37.796 -21.383 -28.807  1.00  0.35           O
ATOM   3303  CB  PRO A 256      37.896 -24.311 -29.190  1.00  0.35           C
ATOM   3304 1HB  PRO A 256      36.843 -23.876 -29.101  1.00  0.35           H
ATOM   3305 2HB  PRO A 256      37.841 -25.247 -29.741  1.00  0.35           H
ATOM   3306  CG  PRO A 256      38.597 -24.569 -27.880  1.00  0.35           C
ATOM   3307 1HG  PRO A 256      38.326 -23.780 -27.185  1.00  0.35           H
ATOM   3308 2HG  PRO A 256      38.311 -25.573 -27.472  1.00  0.35           H
ATOM   3309  CD  PRO A 256      40.101 -24.451 -28.182  1.00  0.35           C
ATOM   3310 1HD  PRO A 256      40.627 -24.207 -27.243  1.00  0.35           H
ATOM   3311 2HD  PRO A 256      40.431 -25.347 -28.685  1.00  0.35           H
ATOM   3312  N   ALA A 257      37.909 -21.412 -31.022  1.00  0.31           N
ATOM   3313  H   ALA A 257      38.336 -21.782 -31.883  1.00  0.31           H
ATOM   3314  CA  ALA A 257      37.325 -20.104 -31.138  1.00  0.31           C
ATOM   3315  HA  ALA A 257      37.692 -19.526 -30.367  1.00  0.31           H
ATOM   3316  C   ALA A 257      35.820 -20.079 -31.045  1.00  0.31           C
ATOM   3317  O   ALA A 257      35.276 -19.047 -30.734  1.00  0.31           O
ATOM   3318  CB  ALA A 257      37.776 -19.450 -32.441  1.00  0.31           C
ATOM   3319 1HB  ALA A 257      38.846 -19.384 -32.477  1.00  0.31           H
ATOM   3320 2HB  ALA A 257      37.449 -18.408 -32.467  1.00  0.31           H
ATOM   3321 3HB  ALA A 257      37.374 -19.966 -33.272  1.00  0.31           H
ATOM   3322  N   GLY A 258      35.161 -21.225 -31.297  1.00  0.30           N
ATOM   3323  H   GLY A 258      35.615 -22.031 -31.677  1.00  0.30           H
ATOM   3324  CA  GLY A 258      33.679 -21.266 -31.344  1.00  0.30           C
ATOM   3325 1HA  GLY A 258      33.445 -22.344 -31.353  1.00  0.30           H
ATOM   3326 2HA  GLY A 258      33.230 -20.825 -30.441  1.00  0.30           H
ATOM   3327  C   GLY A 258      33.027 -20.557 -32.538  1.00  0.30           C
ATOM   3328  O   GLY A 258      33.607 -20.501 -33.642  1.00  0.30           O
ATOM   3329  N   SER A 259      31.744 -20.151 -32.465  1.00  0.26           N
ATOM   3330  H   SER A 259      31.182 -20.387 -31.594  1.00  0.26           H
ATOM   3331  CA  SER A 259      31.094 -19.345 -33.437  1.00  0.26           C
ATOM   3332  HA  SER A 259      31.755 -18.602 -33.849  1.00  0.26           H
ATOM   3333  C   SER A 259      29.882 -18.614 -32.911  1.00  0.26           C
ATOM   3334  O   SER A 259      29.160 -19.225 -32.071  1.00  0.26           O
ATOM   3335  CB  SER A 259      30.564 -20.283 -34.562  1.00  0.26           C
ATOM   3336 1HB  SER A 259      31.445 -20.825 -34.906  1.00  0.26           H
ATOM   3337 2HB  SER A 259      29.871 -20.883 -34.012  1.00  0.26           H
ATOM   3338  OG  SER A 259      29.881 -19.610 -35.601  1.00  0.26           O
ATOM   3339  HG  SER A 259      30.491 -19.251 -36.268  1.00  0.26           H
ATOM   3340  N   PRO A 260      29.652 -17.388 -33.418  1.00  0.21           N
ATOM   3341  CA  PRO A 260      28.526 -16.559 -32.881  1.00  0.21           C
ATOM   3342  HA  PRO A 260      28.514 -16.515 -31.762  1.00  0.21           H
ATOM   3343  C   PRO A 260      27.166 -17.102 -33.436  1.00  0.21           C
ATOM   3344  O   PRO A 260      27.159 -17.882 -34.337  1.00  0.21           O
ATOM   3345  CB  PRO A 260      28.647 -15.126 -33.364  1.00  0.21           C
ATOM   3346 1HB  PRO A 260      27.710 -14.609 -33.549  1.00  0.21           H
ATOM   3347 2HB  PRO A 260      29.218 -14.506 -32.690  1.00  0.21           H
ATOM   3348  CG  PRO A 260      29.376 -15.399 -34.740  1.00  0.21           C
ATOM   3349 1HG  PRO A 260      28.665 -15.620 -35.510  1.00  0.21           H
ATOM   3350 2HG  PRO A 260      29.976 -14.478 -35.064  1.00  0.21           H
ATOM   3351  CD  PRO A 260      30.361 -16.529 -34.278  1.00  0.21           C
ATOM   3352 1HD  PRO A 260      30.729 -17.022 -35.162  1.00  0.21           H
ATOM   3353 2HD  PRO A 260      31.231 -16.141 -33.755  1.00  0.21           H
ATOM   3354  N   LEU A 261      26.077 -16.737 -32.850  1.00  0.29           N
ATOM   3355  H   LEU A 261      26.111 -16.050 -32.125  1.00  0.29           H
ATOM   3356  CA  LEU A 261      24.739 -17.234 -33.236  1.00  0.29           C
ATOM   3357  HA  LEU A 261      24.884 -18.376 -33.322  1.00  0.29           H
ATOM   3358  C   LEU A 261      24.075 -16.698 -34.488  1.00  0.29           C
ATOM   3359  O   LEU A 261      22.873 -16.714 -34.704  1.00  0.29           O
ATOM   3360  CB  LEU A 261      23.788 -16.918 -32.028  1.00  0.29           C
ATOM   3361 1HB  LEU A 261      23.634 -15.887 -31.948  1.00  0.29           H
ATOM   3362 2HB  LEU A 261      22.855 -17.470 -32.234  1.00  0.29           H
ATOM   3363  CG  LEU A 261      24.167 -17.352 -30.589  1.00  0.29           C
ATOM   3364  HG  LEU A 261      24.937 -16.719 -30.218  1.00  0.29           H
ATOM   3365  CD1 LEU A 261      22.991 -17.246 -29.642  1.00  0.29           C
ATOM   3366 1HD1 LEU A 261      23.417 -17.277 -28.619  1.00  0.29           H
ATOM   3367 2HD1 LEU A 261      22.258 -18.117 -29.711  1.00  0.29           H
ATOM   3368 3HD1 LEU A 261      22.455 -16.308 -29.768  1.00  0.29           H
ATOM   3369  CD2 LEU A 261      24.715 -18.749 -30.617  1.00  0.29           C
ATOM   3370 1HD2 LEU A 261      25.058 -19.044 -29.665  1.00  0.29           H
ATOM   3371 2HD2 LEU A 261      25.562 -18.758 -31.280  1.00  0.29           H
ATOM   3372 3HD2 LEU A 261      24.071 -19.493 -30.905  1.00  0.29           H
ATOM   3373  N   LEU A 262      24.889 -16.164 -35.402  1.00  0.25           N
ATOM   3374  H   LEU A 262      25.860 -16.272 -35.315  1.00  0.25           H
ATOM   3375  CA  LEU A 262      24.382 -15.472 -36.628  1.00  0.25           C
ATOM   3376  HA  LEU A 262      23.465 -14.930 -36.431  1.00  0.25           H
ATOM   3377  C   LEU A 262      24.047 -16.470 -37.801  1.00  0.25           C
ATOM   3378  O   LEU A 262      24.440 -17.642 -37.642  1.00  0.25           O
ATOM   3379  CB  LEU A 262      25.413 -14.416 -37.075  1.00  0.25           C
ATOM   3380 1HB  LEU A 262      26.249 -15.025 -37.431  1.00  0.25           H
ATOM   3381 2HB  LEU A 262      25.085 -13.950 -37.980  1.00  0.25           H
ATOM   3382  CG  LEU A 262      25.860 -13.294 -36.044  1.00  0.25           C
ATOM   3383  HG  LEU A 262      25.996 -13.781 -35.148  1.00  0.25           H
ATOM   3384  CD1 LEU A 262      27.155 -12.524 -36.607  1.00  0.25           C
ATOM   3385 1HD1 LEU A 262      27.724 -12.175 -35.775  1.00  0.25           H
ATOM   3386 2HD1 LEU A 262      26.858 -11.747 -37.256  1.00  0.25           H
ATOM   3387 3HD1 LEU A 262      27.828 -13.180 -37.204  1.00  0.25           H
ATOM   3388  CD2 LEU A 262      24.662 -12.293 -35.956  1.00  0.25           C
ATOM   3389 1HD2 LEU A 262      24.366 -11.858 -36.961  1.00  0.25           H
ATOM   3390 2HD2 LEU A 262      24.959 -11.462 -35.293  1.00  0.25           H
ATOM   3391 3HD2 LEU A 262      23.830 -12.826 -35.569  1.00  0.25           H
ATOM   3392  N   VAL A 263      23.414 -16.129 -38.925  1.00  0.27           N
ATOM   3393  H   VAL A 263      22.927 -15.212 -38.953  1.00  0.27           H
ATOM   3394  CA  VAL A 263      23.311 -17.028 -40.084  1.00  0.27           C
ATOM   3395  HA  VAL A 263      22.593 -17.864 -39.817  1.00  0.27           H
ATOM   3396  C   VAL A 263      24.656 -17.656 -40.484  1.00  0.27           C
ATOM   3397  O   VAL A 263      25.650 -16.920 -40.568  1.00  0.27           O
ATOM   3398  CB  VAL A 263      22.636 -16.253 -41.314  1.00  0.27           C
ATOM   3399  HB  VAL A 263      23.163 -15.276 -41.420  1.00  0.27           H
ATOM   3400  CG1 VAL A 263      22.842 -17.148 -42.559  1.00  0.27           C
ATOM   3401 1HG1 VAL A 263      22.303 -16.764 -43.402  1.00  0.27           H
ATOM   3402 2HG1 VAL A 263      22.522 -18.136 -42.367  1.00  0.27           H
ATOM   3403 3HG1 VAL A 263      23.878 -17.279 -42.763  1.00  0.27           H
ATOM   3404  CG2 VAL A 263      21.208 -15.853 -40.961  1.00  0.27           C
ATOM   3405 1HG2 VAL A 263      20.627 -16.669 -40.578  1.00  0.27           H
ATOM   3406 2HG2 VAL A 263      20.757 -15.545 -41.890  1.00  0.27           H
ATOM   3407 3HG2 VAL A 263      21.092 -14.956 -40.338  1.00  0.27           H
ATOM   3408  N   GLY A 264      24.699 -18.928 -40.846  1.00  0.29           N
ATOM   3409  H   GLY A 264      23.823 -19.537 -40.840  1.00  0.29           H
ATOM   3410  CA  GLY A 264      25.973 -19.658 -41.093  1.00  0.29           C
ATOM   3411 1HA  GLY A 264      25.857 -20.289 -41.980  1.00  0.29           H
ATOM   3412 2HA  GLY A 264      26.773 -19.010 -41.196  1.00  0.29           H
ATOM   3413  C   GLY A 264      26.406 -20.523 -39.914  1.00  0.29           C
ATOM   3414  O   GLY A 264      27.572 -20.620 -39.633  1.00  0.29           O
ATOM   3415  N   VAL A 265      25.471 -21.203 -39.179  1.00  0.24           N
ATOM   3416  H   VAL A 265      24.520 -21.032 -39.422  1.00  0.24           H
ATOM   3417  CA  VAL A 265      25.750 -22.192 -38.117  1.00  0.24           C
ATOM   3418  HA  VAL A 265      26.361 -21.650 -37.294  1.00  0.24           H
ATOM   3419  C   VAL A 265      26.599 -23.313 -38.730  1.00  0.24           C
ATOM   3420  O   VAL A 265      26.135 -23.937 -39.673  1.00  0.24           O
ATOM   3421  CB  VAL A 265      24.492 -22.661 -37.412  1.00  0.24           C
ATOM   3422  HB  VAL A 265      23.939 -23.193 -38.203  1.00  0.24           H
ATOM   3423  CG1 VAL A 265      24.829 -23.694 -36.350  1.00  0.24           C
ATOM   3424 1HG1 VAL A 265      25.625 -24.309 -36.758  1.00  0.24           H
ATOM   3425 2HG1 VAL A 265      23.987 -24.263 -36.196  1.00  0.24           H
ATOM   3426 3HG1 VAL A 265      25.135 -23.160 -35.405  1.00  0.24           H
ATOM   3427  CG2 VAL A 265      23.595 -21.513 -36.810  1.00  0.24           C
ATOM   3428 1HG2 VAL A 265      24.150 -20.910 -36.092  1.00  0.24           H
ATOM   3429 2HG2 VAL A 265      22.694 -21.902 -36.332  1.00  0.24           H
ATOM   3430 3HG2 VAL A 265      23.302 -20.801 -37.667  1.00  0.24           H
ATOM   3431  N   GLY A 266      27.850 -23.470 -38.313  1.00  0.31           N
ATOM   3432  H   GLY A 266      28.082 -22.753 -37.552  1.00  0.31           H
ATOM   3433  CA  GLY A 266      28.846 -24.492 -38.767  1.00  0.31           C
ATOM   3434 1HA  GLY A 266      29.535 -24.710 -37.929  1.00  0.31           H
ATOM   3435 2HA  GLY A 266      28.322 -25.339 -39.058  1.00  0.31           H
ATOM   3436  C   GLY A 266      29.724 -24.201 -40.003  1.00  0.31           C
ATOM   3437  O   GLY A 266      30.666 -24.964 -40.312  1.00  0.31           O
ATOM   3438  N   VAL A 267      29.483 -23.098 -40.750  1.00  0.26           N
ATOM   3439  H   VAL A 267      28.565 -22.721 -40.444  1.00  0.26           H
ATOM   3440  CA  VAL A 267      30.253 -22.461 -41.821  1.00  0.26           C
ATOM   3441  HA  VAL A 267      30.621 -23.299 -42.411  1.00  0.26           H
ATOM   3442  C   VAL A 267      31.561 -21.791 -41.275  1.00  0.26           C
ATOM   3443  O   VAL A 267      31.620 -21.166 -40.230  1.00  0.26           O
ATOM   3444  CB  VAL A 267      29.443 -21.451 -42.671  1.00  0.26           C
ATOM   3445  HB  VAL A 267      29.451 -20.492 -42.135  1.00  0.26           H
ATOM   3446  CG1 VAL A 267      30.264 -21.259 -44.035  1.00  0.26           C
ATOM   3447 1HG1 VAL A 267      30.276 -22.204 -44.569  1.00  0.26           H
ATOM   3448 2HG1 VAL A 267      31.245 -20.901 -43.953  1.00  0.26           H
ATOM   3449 3HG1 VAL A 267      29.730 -20.682 -44.688  1.00  0.26           H
ATOM   3450  CG2 VAL A 267      28.022 -21.948 -43.083  1.00  0.26           C
ATOM   3451 1HG2 VAL A 267      27.492 -22.189 -42.209  1.00  0.26           H
ATOM   3452 2HG2 VAL A 267      28.100 -22.880 -43.713  1.00  0.26           H
ATOM   3453 3HG2 VAL A 267      27.391 -21.187 -43.527  1.00  0.26           H
ATOM   3454  N   SER A 268      32.700 -21.901 -42.024  1.00  0.32           N
ATOM   3455  H   SER A 268      32.660 -22.541 -42.842  1.00  0.32           H
ATOM   3456  CA  SER A 268      33.979 -21.110 -41.779  1.00  0.32           C
ATOM   3457  HA  SER A 268      34.295 -21.348 -40.787  1.00  0.32           H
ATOM   3458  C   SER A 268      33.797 -19.614 -41.698  1.00  0.32           C
ATOM   3459  O   SER A 268      34.454 -18.897 -40.904  1.00  0.32           O
ATOM   3460  CB  SER A 268      35.133 -21.497 -42.794  1.00  0.32           C
ATOM   3461 1HB  SER A 268      36.060 -20.955 -42.581  1.00  0.32           H
ATOM   3462 2HB  SER A 268      35.261 -22.594 -42.776  1.00  0.32           H
ATOM   3463  OG  SER A 268      34.661 -20.980 -44.026  1.00  0.32           O
ATOM   3464  HG  SER A 268      34.334 -21.792 -44.501  1.00  0.32           H
ATOM   3465  N   HIS A 269      32.879 -19.090 -42.507  1.00  0.26           N
ATOM   3466  H   HIS A 269      32.433 -19.727 -43.152  1.00  0.26           H
ATOM   3467  CA  HIS A 269      32.434 -17.663 -42.517  1.00  0.26           C
ATOM   3468  HA  HIS A 269      33.316 -17.003 -42.486  1.00  0.26           H
ATOM   3469  C   HIS A 269      31.594 -17.305 -41.296  1.00  0.26           C
ATOM   3470  O   HIS A 269      31.066 -16.237 -41.341  1.00  0.26           O
ATOM   3471  CB  HIS A 269      31.759 -17.384 -43.854  1.00  0.26           C
ATOM   3472 1HB  HIS A 269      30.791 -17.838 -43.840  1.00  0.26           H
ATOM   3473 2HB  HIS A 269      31.704 -16.269 -43.842  1.00  0.26           H
ATOM   3474  CG  HIS A 269      32.478 -17.911 -45.110  1.00  0.26           C
ATOM   3475  ND1 HIS A 269      33.845 -17.646 -45.447  1.00  0.26           N
ATOM   3476  HD1 HIS A 269      34.470 -17.036 -45.006  1.00  0.26           H
ATOM   3477  CD2 HIS A 269      31.936 -18.742 -46.023  1.00  0.26           C
ATOM   3478  HD2 HIS A 269      30.964 -19.207 -46.000  1.00  0.26           H
ATOM   3479  CE1 HIS A 269      34.002 -18.312 -46.576  1.00  0.26           C
ATOM   3480  HE1 HIS A 269      34.884 -18.230 -47.128  1.00  0.26           H
ATOM   3481  NE2 HIS A 269      32.903 -19.017 -46.963  1.00  0.26           N
ATOM   3482  N   SER A 270      31.576 -18.041 -40.182  1.00  0.27           N
ATOM   3483  H   SER A 270      31.862 -19.046 -40.288  1.00  0.27           H
ATOM   3484  CA  SER A 270      30.934 -17.564 -38.923  1.00  0.27           C
ATOM   3485  HA  SER A 270      30.573 -16.523 -39.024  1.00  0.27           H
ATOM   3486  C   SER A 270      31.826 -17.719 -37.725  1.00  0.27           C
ATOM   3487  O   SER A 270      32.003 -18.762 -37.203  1.00  0.27           O
ATOM   3488  CB  SER A 270      29.620 -18.387 -38.754  1.00  0.27           C
ATOM   3489 1HB  SER A 270      28.947 -18.437 -39.658  1.00  0.27           H
ATOM   3490 2HB  SER A 270      29.857 -19.363 -38.364  1.00  0.27           H
ATOM   3491  OG  SER A 270      28.855 -17.666 -37.809  1.00  0.27           O
ATOM   3492  HG  SER A 270      28.036 -18.117 -37.472  1.00  0.27           H
ATOM   3493  N   GLN A 271      32.489 -16.619 -37.341  1.00  0.29           N
ATOM   3494  H   GLN A 271      32.180 -15.765 -37.838  1.00  0.29           H
ATOM   3495  CA  GLN A 271      33.583 -16.524 -36.350  1.00  0.29           C
ATOM   3496  HA  GLN A 271      33.515 -17.266 -35.532  1.00  0.29           H
ATOM   3497  C   GLN A 271      33.449 -15.144 -35.629  1.00  0.29           C
ATOM   3498  O   GLN A 271      33.171 -14.121 -36.286  1.00  0.29           O
ATOM   3499  CB  GLN A 271      34.899 -16.520 -37.127  1.00  0.29           C
ATOM   3500 1HB  GLN A 271      34.768 -15.872 -37.980  1.00  0.29           H
ATOM   3501 2HB  GLN A 271      35.660 -16.113 -36.510  1.00  0.29           H
ATOM   3502  CG  GLN A 271      35.355 -17.914 -37.659  1.00  0.29           C
ATOM   3503 1HG  GLN A 271      34.616 -18.212 -38.360  1.00  0.29           H
ATOM   3504 2HG  GLN A 271      36.299 -17.750 -38.194  1.00  0.29           H
ATOM   3505  CD  GLN A 271      35.574 -18.939 -36.537  1.00  0.29           C
ATOM   3506  OE1 GLN A 271      36.482 -18.830 -35.704  1.00  0.29           O
ATOM   3507  NE2 GLN A 271      34.834 -20.012 -36.472  1.00  0.29           N
ATOM   3508 1HE2 GLN A 271      35.031 -20.789 -35.824  1.00  0.29           H
ATOM   3509 2HE2 GLN A 271      34.311 -20.259 -37.273  1.00  0.29           H
ATOM   3510  N   ASP A 272      33.661 -15.071 -34.309  1.00  0.30           N
ATOM   3511  H   ASP A 272      33.877 -15.931 -33.799  1.00  0.30           H
ATOM   3512  CA  ASP A 272      33.626 -13.817 -33.567  1.00  0.30           C
ATOM   3513  HA  ASP A 272      32.666 -13.384 -33.810  1.00  0.30           H
ATOM   3514  C   ASP A 272      34.724 -12.855 -33.989  1.00  0.30           C
ATOM   3515  O   ASP A 272      34.452 -11.695 -34.333  1.00  0.30           O
ATOM   3516  CB  ASP A 272      33.655 -14.118 -32.053  1.00  0.30           C
ATOM   3517 1HB  ASP A 272      32.716 -14.451 -31.704  1.00  0.30           H
ATOM   3518 2HB  ASP A 272      34.417 -14.870 -31.752  1.00  0.30           H
ATOM   3519  CG  ASP A 272      33.943 -12.826 -31.245  1.00  0.30           C
ATOM   3520  OD1 ASP A 272      32.914 -12.154 -30.989  1.00  0.30           O
ATOM   3521  OD2 ASP A 272      35.136 -12.548 -30.975  1.00  0.30           O
ATOM   3522  N   THR A 273      35.982 -13.260 -33.896  1.00  0.38           N
ATOM   3523  H   THR A 273      36.135 -14.208 -33.574  1.00  0.38           H
ATOM   3524  CA  THR A 273      37.182 -12.386 -34.111  1.00  0.38           C
ATOM   3525  HA  THR A 273      36.860 -11.477 -34.654  1.00  0.38           H
ATOM   3526  C   THR A 273      38.238 -13.118 -35.026  1.00  0.38           C
ATOM   3527  O   THR A 273      38.855 -12.378 -35.831  1.00  0.38           O
ATOM   3528  CB  THR A 273      37.786 -11.919 -32.799  1.00  0.38           C
ATOM   3529  HB  THR A 273      37.925 -12.763 -32.173  1.00  0.38           H
ATOM   3530  OG1 THR A 273      36.878 -10.937 -32.183  1.00  0.38           O
ATOM   3531  HG1 THR A 273      36.142 -11.532 -31.970  1.00  0.38           H
ATOM   3532  CG2 THR A 273      39.079 -11.123 -32.876  1.00  0.38           C
ATOM   3533 1HG2 THR A 273      38.850 -10.306 -33.567  1.00  0.38           H
ATOM   3534 2HG2 THR A 273      39.861 -11.696 -33.368  1.00  0.38           H
ATOM   3535 3HG2 THR A 273      39.468 -10.643 -31.998  1.00  0.38           H
ATOM   3536  N   SER A 274      38.314 -14.416 -35.155  1.00  0.56           N
ATOM   3537  H   SER A 274      37.746 -14.956 -34.484  1.00  0.56           H
ATOM   3538  CA  SER A 274      39.193 -15.173 -36.044  1.00  0.56           C
ATOM   3539  HA  SER A 274      40.229 -14.794 -35.818  1.00  0.56           H
ATOM   3540  C   SER A 274      39.015 -14.826 -37.549  1.00  0.56           C
ATOM   3541  O   SER A 274      37.931 -15.079 -38.098  1.00  0.56           O
ATOM   3542  CB  SER A 274      39.137 -16.704 -35.836  1.00  0.56           C
ATOM   3543 1HB  SER A 274      38.218 -17.200 -36.301  1.00  0.56           H
ATOM   3544 2HB  SER A 274      39.990 -17.119 -36.328  1.00  0.56           H
ATOM   3545  OG  SER A 274      39.274 -17.121 -34.465  1.00  0.56           O
ATOM   3546  HG  SER A 274      38.795 -16.496 -33.868  1.00  0.56           H
ATOM   3547  N   PHE A 275      40.055 -14.329 -38.258  1.00  0.53           N
ATOM   3548  H   PHE A 275      40.935 -14.350 -37.774  1.00  0.53           H
ATOM   3549  CA  PHE A 275      39.993 -13.664 -39.532  1.00  0.53           C
ATOM   3550  HA  PHE A 275      38.908 -13.641 -39.797  1.00  0.53           H
ATOM   3551  C   PHE A 275      40.702 -14.356 -40.673  1.00  0.53           C
ATOM   3552  O   PHE A 275      40.532 -13.954 -41.768  1.00  0.53           O
ATOM   3553  CB  PHE A 275      40.416 -12.134 -39.416  1.00  0.53           C
ATOM   3554 1HB  PHE A 275      39.908 -11.477 -40.198  1.00  0.53           H
ATOM   3555 2HB  PHE A 275      40.011 -11.810 -38.445  1.00  0.53           H
ATOM   3556  CG  PHE A 275      41.939 -11.995 -39.392  1.00  0.53           C
ATOM   3557  CD1 PHE A 275      42.624 -11.661 -40.590  1.00  0.53           C
ATOM   3558  HD1 PHE A 275      42.149 -11.540 -41.518  1.00  0.53           H
ATOM   3559  CD2 PHE A 275      42.652 -12.127 -38.151  1.00  0.53           C
ATOM   3560  HD2 PHE A 275      42.148 -12.381 -37.204  1.00  0.53           H
ATOM   3561  CE1 PHE A 275      44.075 -11.660 -40.548  1.00  0.53           C
ATOM   3562  HE1 PHE A 275      44.613 -11.480 -41.466  1.00  0.53           H
ATOM   3563  CE2 PHE A 275      44.051 -11.983 -38.187  1.00  0.53           C
ATOM   3564  HE2 PHE A 275      44.586 -12.017 -37.233  1.00  0.53           H
ATOM   3565  CZ  PHE A 275      44.764 -11.745 -39.393  1.00  0.53           C
ATOM   3566  HZ  PHE A 275      45.857 -11.568 -39.302  1.00  0.53           H
ATOM   3567  N   LEU A 276      41.529 -15.442 -40.393  1.00  0.59           N
ATOM   3568  H   LEU A 276      41.672 -15.689 -39.420  1.00  0.59           H
ATOM   3569  CA  LEU A 276      42.398 -16.052 -41.466  1.00  0.59           C
ATOM   3570  HA  LEU A 276      42.857 -15.199 -42.021  1.00  0.59           H
ATOM   3571  C   LEU A 276      41.700 -16.863 -42.596  1.00  0.59           C
ATOM   3572  O   LEU A 276      42.256 -17.038 -43.721  1.00  0.59           O
ATOM   3573  CB  LEU A 276      43.492 -16.930 -40.765  1.00  0.59           C
ATOM   3574 1HB  LEU A 276      43.113 -17.731 -40.085  1.00  0.59           H
ATOM   3575 2HB  LEU A 276      44.070 -17.459 -41.499  1.00  0.59           H
ATOM   3576  CG  LEU A 276      44.492 -16.068 -39.956  1.00  0.59           C
ATOM   3577  HG  LEU A 276      44.065 -15.395 -39.178  1.00  0.59           H
ATOM   3578  CD1 LEU A 276      45.491 -16.995 -39.173  1.00  0.59           C
ATOM   3579 1HD1 LEU A 276      45.993 -17.658 -39.903  1.00  0.59           H
ATOM   3580 2HD1 LEU A 276      44.918 -17.583 -38.464  1.00  0.59           H
ATOM   3581 3HD1 LEU A 276      46.219 -16.408 -38.572  1.00  0.59           H
ATOM   3582  CD2 LEU A 276      45.358 -15.141 -40.887  1.00  0.59           C
ATOM   3583 1HD2 LEU A 276      46.072 -14.514 -40.305  1.00  0.59           H
ATOM   3584 2HD2 LEU A 276      44.830 -14.387 -41.396  1.00  0.59           H
ATOM   3585 3HD2 LEU A 276      45.891 -15.775 -41.648  1.00  0.59           H
ATOM   3586  N   ASN A 277      40.481 -17.318 -42.368  1.00  0.55           N
ATOM   3587  H   ASN A 277      40.005 -17.078 -41.487  1.00  0.55           H
ATOM   3588  CA  ASN A 277      39.629 -17.792 -43.479  1.00  0.55           C
ATOM   3589  HA  ASN A 277      40.153 -18.481 -44.120  1.00  0.55           H
ATOM   3590  C   ASN A 277      39.175 -16.702 -44.420  1.00  0.55           C
ATOM   3591  O   ASN A 277      39.071 -16.930 -45.610  1.00  0.55           O
ATOM   3592  CB  ASN A 277      38.466 -18.637 -42.864  1.00  0.55           C
ATOM   3593 1HB  ASN A 277      38.852 -19.393 -42.182  1.00  0.55           H
ATOM   3594 2HB  ASN A 277      37.764 -17.879 -42.408  1.00  0.55           H
ATOM   3595  CG  ASN A 277      37.629 -19.430 -43.864  1.00  0.55           C
ATOM   3596  OD1 ASN A 277      37.957 -20.550 -44.359  1.00  0.55           O
ATOM   3597  ND2 ASN A 277      36.567 -18.887 -44.319  1.00  0.55           N
ATOM   3598 1HD2 ASN A 277      35.882 -19.491 -44.749  1.00  0.55           H
ATOM   3599 2HD2 ASN A 277      36.332 -17.858 -44.268  1.00  0.55           H
ATOM   3600  N   GLU A 278      38.909 -15.474 -43.920  1.00  0.55           N
ATOM   3601  H   GLU A 278      39.239 -15.268 -42.981  1.00  0.55           H
ATOM   3602  CA  GLU A 278      38.462 -14.341 -44.739  1.00  0.55           C
ATOM   3603  HA  GLU A 278      37.872 -14.710 -45.544  1.00  0.55           H
ATOM   3604  C   GLU A 278      39.659 -13.537 -45.398  1.00  0.55           C
ATOM   3605  O   GLU A 278      39.551 -12.997 -46.480  1.00  0.55           O
ATOM   3606  CB  GLU A 278      37.679 -13.391 -43.778  1.00  0.55           C
ATOM   3607 1HB  GLU A 278      38.465 -13.069 -43.094  1.00  0.55           H
ATOM   3608 2HB  GLU A 278      37.379 -12.513 -44.365  1.00  0.55           H
ATOM   3609  CG  GLU A 278      36.539 -14.059 -43.021  1.00  0.55           C
ATOM   3610 1HG  GLU A 278      37.008 -14.826 -42.321  1.00  0.55           H
ATOM   3611 2HG  GLU A 278      36.060 -13.313 -42.300  1.00  0.55           H
ATOM   3612  CD  GLU A 278      35.640 -14.767 -43.979  1.00  0.55           C
ATOM   3613  OE1 GLU A 278      35.074 -14.067 -44.911  1.00  0.55           O
ATOM   3614  OE2 GLU A 278      35.636 -16.053 -43.951  1.00  0.55           O
ATOM   3615  N   LEU A 279      40.870 -13.722 -44.850  1.00  0.62           N
ATOM   3616  H   LEU A 279      40.956 -14.087 -43.924  1.00  0.62           H
ATOM   3617  CA  LEU A 279      42.096 -13.357 -45.579  1.00  0.62           C
ATOM   3618  HA  LEU A 279      41.949 -12.375 -45.921  1.00  0.62           H
ATOM   3619  C   LEU A 279      42.354 -14.183 -46.894  1.00  0.62           C
ATOM   3620  O   LEU A 279      42.964 -13.646 -47.822  1.00  0.62           O
ATOM   3621  CB  LEU A 279      43.296 -13.510 -44.632  1.00  0.62           C
ATOM   3622 1HB  LEU A 279      43.227 -12.733 -43.822  1.00  0.62           H
ATOM   3623 2HB  LEU A 279      43.231 -14.475 -44.166  1.00  0.62           H
ATOM   3624  CG  LEU A 279      44.720 -13.388 -45.250  1.00  0.62           C
ATOM   3625  HG  LEU A 279      44.919 -14.108 -46.139  1.00  0.62           H
ATOM   3626  CD1 LEU A 279      44.852 -11.879 -45.739  1.00  0.62           C
ATOM   3627 1HD1 LEU A 279      44.175 -11.606 -46.449  1.00  0.62           H
ATOM   3628 2HD1 LEU A 279      45.824 -11.635 -46.165  1.00  0.62           H
ATOM   3629 3HD1 LEU A 279      44.725 -11.259 -44.837  1.00  0.62           H
ATOM   3630  CD2 LEU A 279      45.775 -13.639 -44.149  1.00  0.62           C
ATOM   3631 1HD2 LEU A 279      45.416 -13.476 -43.153  1.00  0.62           H
ATOM   3632 2HD2 LEU A 279      46.670 -13.024 -44.359  1.00  0.62           H
ATOM   3633 3HD2 LEU A 279      46.199 -14.612 -44.305  1.00  0.62           H
ATOM   3634  N   ASN A 280      41.851 -15.414 -47.065  1.00  0.60           N
ATOM   3635  H   ASN A 280      41.284 -15.823 -46.368  1.00  0.60           H
ATOM   3636  CA  ASN A 280      41.903 -16.122 -48.339  1.00  0.60           C
ATOM   3637  HA  ASN A 280      42.978 -16.160 -48.606  1.00  0.60           H
ATOM   3638  C   ASN A 280      41.190 -15.332 -49.504  1.00  0.60           C
ATOM   3639  O   ASN A 280      41.300 -15.850 -50.640  1.00  0.60           O
ATOM   3640  CB  ASN A 280      41.505 -17.556 -48.071  1.00  0.60           C
ATOM   3641 1HB  ASN A 280      40.554 -17.543 -47.561  1.00  0.60           H
ATOM   3642 2HB  ASN A 280      41.397 -18.077 -49.038  1.00  0.60           H
ATOM   3643  CG  ASN A 280      42.393 -18.352 -47.111  1.00  0.60           C
ATOM   3644  OD1 ASN A 280      43.593 -18.229 -47.101  1.00  0.60           O
ATOM   3645  ND2 ASN A 280      41.837 -19.206 -46.231  1.00  0.60           N
ATOM   3646 1HD2 ASN A 280      42.499 -19.691 -45.730  1.00  0.60           H
ATOM   3647 2HD2 ASN A 280      40.853 -19.459 -46.291  1.00  0.60           H
ATOM   3648  N   LYS A 281      40.420 -14.245 -49.262  1.00  0.62           N
ATOM   3649  H   LYS A 281      40.285 -14.041 -48.259  1.00  0.62           H
ATOM   3650  CA  LYS A 281      40.051 -13.365 -50.429  1.00  0.62           C
ATOM   3651  HA  LYS A 281      39.629 -14.015 -51.122  1.00  0.62           H
ATOM   3652  C   LYS A 281      41.192 -12.610 -51.048  1.00  0.62           C
ATOM   3653  O   LYS A 281      41.025 -11.856 -52.038  1.00  0.62           O
ATOM   3654  CB  LYS A 281      38.943 -12.353 -49.976  1.00  0.62           C
ATOM   3655 1HB  LYS A 281      39.402 -11.704 -49.219  1.00  0.62           H
ATOM   3656 2HB  LYS A 281      38.784 -11.794 -50.916  1.00  0.62           H
ATOM   3657  CG  LYS A 281      37.643 -13.033 -49.407  1.00  0.62           C
ATOM   3658 1HG  LYS A 281      37.154 -13.508 -50.301  1.00  0.62           H
ATOM   3659 2HG  LYS A 281      37.875 -13.827 -48.674  1.00  0.62           H
ATOM   3660  CD  LYS A 281      36.682 -11.985 -48.880  1.00  0.62           C
ATOM   3661 1HD  LYS A 281      36.598 -11.235 -49.644  1.00  0.62           H
ATOM   3662 2HD  LYS A 281      35.717 -12.418 -48.620  1.00  0.62           H
ATOM   3663  CE  LYS A 281      37.298 -11.487 -47.516  1.00  0.62           C
ATOM   3664 1HE  LYS A 281      37.554 -12.307 -46.899  1.00  0.62           H
ATOM   3665 2HE  LYS A 281      38.225 -10.868 -47.757  1.00  0.62           H
ATOM   3666  NZ  LYS A 281      36.330 -10.547 -46.929  1.00  0.62           N
ATOM   3667 1HZ  LYS A 281      35.428 -10.907 -46.707  1.00  0.62           H
ATOM   3668 2HZ  LYS A 281      36.105  -9.781 -47.583  1.00  0.62           H
ATOM   3669 3HZ  LYS A 281      36.697 -10.192 -46.035  1.00  0.62           H
ATOM   3670  N   TYR A 282      42.373 -12.718 -50.457  1.00  0.66           N
ATOM   3671  H   TYR A 282      42.445 -13.320 -49.677  1.00  0.66           H
ATOM   3672  CA  TYR A 282      43.579 -12.110 -50.927  1.00  0.66           C
ATOM   3673  HA  TYR A 282      43.565 -11.747 -51.965  1.00  0.66           H
ATOM   3674  C   TYR A 282      44.789 -13.091 -51.070  1.00  0.66           C
ATOM   3675  O   TYR A 282      45.919 -12.777 -50.854  1.00  0.66           O
ATOM   3676  CB  TYR A 282      43.899 -10.760 -50.152  1.00  0.66           C
ATOM   3677 1HB  TYR A 282      44.278 -10.990 -49.168  1.00  0.66           H
ATOM   3678 2HB  TYR A 282      44.539 -10.201 -50.851  1.00  0.66           H
ATOM   3679  CG  TYR A 282      42.706  -9.900 -49.939  1.00  0.66           C
ATOM   3680  CD1 TYR A 282      41.836 -10.063 -48.842  1.00  0.66           C
ATOM   3681  HD1 TYR A 282      42.150 -10.734 -48.076  1.00  0.66           H
ATOM   3682  CD2 TYR A 282      42.259  -9.023 -50.912  1.00  0.66           C
ATOM   3683  HD2 TYR A 282      42.843  -8.981 -51.812  1.00  0.66           H
ATOM   3684  CE1 TYR A 282      40.608  -9.323 -48.638  1.00  0.66           C
ATOM   3685  HE1 TYR A 282      39.913  -9.661 -47.904  1.00  0.66           H
ATOM   3686  CE2 TYR A 282      41.145  -8.172 -50.788  1.00  0.66           C
ATOM   3687  HE2 TYR A 282      40.786  -7.688 -51.585  1.00  0.66           H
ATOM   3688  CZ  TYR A 282      40.304  -8.391 -49.654  1.00  0.66           C
ATOM   3689  OH  TYR A 282      39.095  -7.731 -49.621  1.00  0.66           O
ATOM   3690  HH  TYR A 282      38.938  -7.282 -50.433  1.00  0.66           H
ATOM   3691  N   ASN A 283      44.404 -14.410 -51.284  1.00  0.67           N
ATOM   3692  H   ASN A 283      43.449 -14.540 -51.386  1.00  0.67           H
ATOM   3693  CA  ASN A 283      45.349 -15.558 -51.416  1.00  0.67           C
ATOM   3694  HA  ASN A 283      46.134 -15.578 -50.583  1.00  0.67           H
ATOM   3695  C   ASN A 283      46.119 -15.582 -52.730  1.00  0.67           C
ATOM   3696  O   ASN A 283      47.339 -15.973 -52.699  1.00  0.67           O
ATOM   3697  CB  ASN A 283      44.477 -16.866 -51.308  1.00  0.67           C
ATOM   3698 1HB  ASN A 283      43.890 -16.736 -50.461  1.00  0.67           H
ATOM   3699 2HB  ASN A 283      43.823 -16.813 -52.206  1.00  0.67           H
ATOM   3700  CG  ASN A 283      45.308 -18.212 -51.227  1.00  0.67           C
ATOM   3701  OD1 ASN A 283      46.247 -18.336 -50.399  1.00  0.67           O
ATOM   3702  ND2 ASN A 283      45.022 -19.160 -52.104  1.00  0.67           N
ATOM   3703 1HD2 ASN A 283      45.641 -19.889 -52.338  1.00  0.67           H
ATOM   3704 2HD2 ASN A 283      44.285 -19.007 -52.768  1.00  0.67           H
ATOM   3705  N   GLU A 284      45.444 -14.998 -53.765  1.00  0.63           N
ATOM   3706  H   GLU A 284      44.412 -14.713 -53.682  1.00  0.63           H
ATOM   3707  CA  GLU A 284      46.190 -14.825 -55.028  1.00  0.63           C
ATOM   3708  HA  GLU A 284      46.613 -15.742 -55.250  1.00  0.63           H
ATOM   3709  C   GLU A 284      47.306 -13.747 -54.878  1.00  0.63           C
ATOM   3710  O   GLU A 284      47.206 -12.783 -54.133  1.00  0.63           O
ATOM   3711  CB  GLU A 284      45.266 -14.419 -56.210  1.00  0.63           C
ATOM   3712 1HB  GLU A 284      45.853 -14.468 -57.160  1.00  0.63           H
ATOM   3713 2HB  GLU A 284      44.399 -15.105 -56.254  1.00  0.63           H
ATOM   3714  CG  GLU A 284      44.643 -13.044 -56.049  1.00  0.63           C
ATOM   3715 1HG  GLU A 284      44.462 -12.883 -55.058  1.00  0.63           H
ATOM   3716 2HG  GLU A 284      45.302 -12.287 -56.426  1.00  0.63           H
ATOM   3717  CD  GLU A 284      43.269 -12.913 -56.714  1.00  0.63           C
ATOM   3718  OE1 GLU A 284      43.157 -12.335 -57.828  1.00  0.63           O
ATOM   3719  OE2 GLU A 284      42.308 -13.391 -56.134  1.00  0.63           O
ATOM   3720  N   LYS A 285      48.392 -13.980 -55.603  1.00  0.62           N
ATOM   3721  H   LYS A 285      48.384 -14.683 -56.299  1.00  0.62           H
ATOM   3722  CA  LYS A 285      49.707 -13.210 -55.384  1.00  0.62           C
ATOM   3723  HA  LYS A 285      49.970 -13.321 -54.329  1.00  0.62           H
ATOM   3724  C   LYS A 285      49.591 -11.666 -55.661  1.00  0.62           C
ATOM   3725  O   LYS A 285      50.439 -10.915 -55.179  1.00  0.62           O
ATOM   3726  CB  LYS A 285      50.740 -13.854 -56.280  1.00  0.62           C
ATOM   3727 1HB  LYS A 285      50.773 -14.859 -55.978  1.00  0.62           H
ATOM   3728 2HB  LYS A 285      50.366 -13.849 -57.315  1.00  0.62           H
ATOM   3729  CG  LYS A 285      52.158 -13.291 -56.198  1.00  0.62           C
ATOM   3730 1HG  LYS A 285      52.084 -12.289 -56.638  1.00  0.62           H
ATOM   3731 2HG  LYS A 285      52.589 -13.331 -55.205  1.00  0.62           H
ATOM   3732  CD  LYS A 285      53.052 -14.115 -57.171  1.00  0.62           C
ATOM   3733 1HD  LYS A 285      53.068 -15.128 -56.876  1.00  0.62           H
ATOM   3734 2HD  LYS A 285      52.519 -14.049 -58.119  1.00  0.62           H
ATOM   3735  CE  LYS A 285      54.519 -13.733 -57.429  1.00  0.62           C
ATOM   3736 1HE  LYS A 285      55.038 -14.509 -58.004  1.00  0.62           H
ATOM   3737 2HE  LYS A 285      54.421 -12.792 -57.961  1.00  0.62           H
ATOM   3738  NZ  LYS A 285      55.240 -13.432 -56.228  1.00  0.62           N
ATOM   3739 1HZ  LYS A 285      54.880 -12.648 -55.679  1.00  0.62           H
ATOM   3740 2HZ  LYS A 285      56.207 -13.220 -56.432  1.00  0.62           H
ATOM   3741 3HZ  LYS A 285      55.289 -14.264 -55.641  1.00  0.62           H
ATOM   3742  N   LYS A 286      48.588 -11.094 -56.350  1.00  0.66           N
ATOM   3743  H   LYS A 286      47.804 -11.678 -56.612  1.00  0.66           H
ATOM   3744  CA  LYS A 286      48.435  -9.671 -56.730  1.00  0.66           C
ATOM   3745  HA  LYS A 286      49.420  -9.315 -57.057  1.00  0.66           H
ATOM   3746  C   LYS A 286      48.070  -8.647 -55.571  1.00  0.66           C
ATOM   3747  O   LYS A 286      47.501  -7.601 -55.945  1.00  0.66           O
ATOM   3748  CB  LYS A 286      47.490  -9.523 -57.948  1.00  0.66           C
ATOM   3749 1HB  LYS A 286      47.592  -8.457 -58.253  1.00  0.66           H
ATOM   3750 2HB  LYS A 286      47.857 -10.154 -58.723  1.00  0.66           H
ATOM   3751  CG  LYS A 286      46.011  -9.715 -57.551  1.00  0.66           C
ATOM   3752 1HG  LYS A 286      45.672 -10.744 -57.773  1.00  0.66           H
ATOM   3753 2HG  LYS A 286      45.919  -9.747 -56.454  1.00  0.66           H
ATOM   3754  CD  LYS A 286      44.956  -8.767 -58.129  1.00  0.66           C
ATOM   3755 1HD  LYS A 286      44.900  -9.036 -59.190  1.00  0.66           H
ATOM   3756 2HD  LYS A 286      43.992  -9.088 -57.748  1.00  0.66           H
ATOM   3757  CE  LYS A 286      45.217  -7.310 -58.079  1.00  0.66           C
ATOM   3758 1HE  LYS A 286      45.158  -7.055 -56.970  1.00  0.66           H
ATOM   3759 2HE  LYS A 286      46.271  -6.989 -58.355  1.00  0.66           H
ATOM   3760  NZ  LYS A 286      44.134  -6.398 -58.578  1.00  0.66           N
ATOM   3761 1HZ  LYS A 286      44.242  -5.421 -58.321  1.00  0.66           H
ATOM   3762 2HZ  LYS A 286      43.215  -6.760 -58.260  1.00  0.66           H
ATOM   3763 3HZ  LYS A 286      44.151  -6.483 -59.599  1.00  0.66           H
ATOM   3764  N   PHE A 287      48.344  -8.943 -54.294  1.00  0.74           N
ATOM   3765  H   PHE A 287      48.769  -9.867 -54.151  1.00  0.74           H
ATOM   3766  CA  PHE A 287      48.110  -8.060 -53.153  1.00  0.74           C
ATOM   3767  HA  PHE A 287      47.860  -7.089 -53.404  1.00  0.74           H
ATOM   3768  C   PHE A 287      49.357  -8.033 -52.251  1.00  0.74           C
ATOM   3769  O   PHE A 287      50.146  -8.938 -52.262  1.00  0.74           O
ATOM   3770  CB  PHE A 287      46.875  -8.558 -52.364  1.00  0.74           C
ATOM   3771 1HB  PHE A 287      47.103  -9.585 -51.986  1.00  0.74           H
ATOM   3772 2HB  PHE A 287      46.747  -8.056 -51.433  1.00  0.74           H
ATOM   3773  CG  PHE A 287      45.613  -8.535 -53.227  1.00  0.74           C
ATOM   3774  CD1 PHE A 287      45.040  -9.770 -53.657  1.00  0.74           C
ATOM   3775  HD1 PHE A 287      45.494 -10.753 -53.404  1.00  0.74           H
ATOM   3776  CD2 PHE A 287      45.057  -7.255 -53.502  1.00  0.74           C
ATOM   3777  HD2 PHE A 287      45.469  -6.322 -53.185  1.00  0.74           H
ATOM   3778  CE1 PHE A 287      43.851  -9.627 -54.463  1.00  0.74           C
ATOM   3779  HE1 PHE A 287      43.320 -10.450 -54.936  1.00  0.74           H
ATOM   3780  CE2 PHE A 287      43.865  -7.190 -54.181  1.00  0.74           C
ATOM   3781  HE2 PHE A 287      43.269  -6.282 -54.250  1.00  0.74           H
ATOM   3782  CZ  PHE A 287      43.237  -8.371 -54.608  1.00  0.74           C
ATOM   3783  HZ  PHE A 287      42.376  -8.417 -55.169  1.00  0.74           H
ATOM   3784  N   ILE A 288      49.494  -6.866 -51.619  1.00  0.76           N
ATOM   3785  H   ILE A 288      48.702  -6.185 -51.760  1.00  0.76           H
ATOM   3786  CA  ILE A 288      50.575  -6.406 -50.724  1.00  0.76           C
ATOM   3787  HA  ILE A 288      51.212  -7.230 -50.462  1.00  0.76           H
ATOM   3788  C   ILE A 288      49.897  -5.889 -49.407  1.00  0.76           C
ATOM   3789  O   ILE A 288      48.840  -5.333 -49.437  1.00  0.76           O
ATOM   3790  CB  ILE A 288      51.399  -5.321 -51.442  1.00  0.76           C
ATOM   3791  HB  ILE A 288      50.722  -4.679 -51.850  1.00  0.76           H
ATOM   3792  CG1 ILE A 288      52.276  -5.987 -52.494  1.00  0.76           C
ATOM   3793 1HG1 ILE A 288      52.864  -6.746 -51.996  1.00  0.76           H
ATOM   3794 2HG1 ILE A 288      51.630  -6.517 -53.181  1.00  0.76           H
ATOM   3795  CG2 ILE A 288      52.292  -4.483 -50.476  1.00  0.76           C
ATOM   3796 1HG2 ILE A 288      52.932  -3.823 -50.977  1.00  0.76           H
ATOM   3797 2HG2 ILE A 288      53.015  -5.217 -50.071  1.00  0.76           H
ATOM   3798 3HG2 ILE A 288      51.873  -3.981 -49.631  1.00  0.76           H
ATOM   3799  CD1 ILE A 288      53.096  -5.074 -53.382  1.00  0.76           C
ATOM   3800 1HD1 ILE A 288      53.491  -5.750 -54.131  1.00  0.76           H
ATOM   3801 2HD1 ILE A 288      53.861  -4.636 -52.805  1.00  0.76           H
ATOM   3802 3HD1 ILE A 288      52.367  -4.323 -53.826  1.00  0.76           H
ATOM   3803  N   PHE A 289      50.610  -6.164 -48.349  1.00  0.80           N
ATOM   3804  H   PHE A 289      51.526  -6.644 -48.515  1.00  0.80           H
ATOM   3805  CA  PHE A 289      50.116  -6.164 -46.932  1.00  0.80           C
ATOM   3806  HA  PHE A 289      49.141  -5.577 -46.887  1.00  0.80           H
ATOM   3807  C   PHE A 289      50.994  -5.291 -46.057  1.00  0.80           C
ATOM   3808  O   PHE A 289      52.191  -5.165 -46.315  1.00  0.80           O
ATOM   3809  CB  PHE A 289      49.976  -7.613 -46.476  1.00  0.80           C
ATOM   3810 1HB  PHE A 289      50.930  -8.224 -46.581  1.00  0.80           H
ATOM   3811 2HB  PHE A 289      49.784  -7.725 -45.438  1.00  0.80           H
ATOM   3812  CG  PHE A 289      48.938  -8.488 -47.226  1.00  0.80           C
ATOM   3813  CD1 PHE A 289      49.301  -9.021 -48.491  1.00  0.80           C
ATOM   3814  HD1 PHE A 289      50.332  -8.980 -48.922  1.00  0.80           H
ATOM   3815  CD2 PHE A 289      47.576  -8.439 -46.868  1.00  0.80           C
ATOM   3816  HD2 PHE A 289      47.255  -7.926 -45.983  1.00  0.80           H
ATOM   3817  CE1 PHE A 289      48.326  -9.748 -49.183  1.00  0.80           C
ATOM   3818  HE1 PHE A 289      48.655 -10.367 -49.987  1.00  0.80           H
ATOM   3819  CE2 PHE A 289      46.604  -9.148 -47.625  1.00  0.80           C
ATOM   3820  HE2 PHE A 289      45.621  -9.146 -47.223  1.00  0.80           H
ATOM   3821  CZ  PHE A 289      47.003  -9.823 -48.806  1.00  0.80           C
ATOM   3822  HZ  PHE A 289      46.320 -10.443 -49.409  1.00  0.80           H
ATOM   3823  N   THR A 290      50.454  -4.784 -44.969  1.00  0.81           N
ATOM   3824  H   THR A 290      49.435  -4.866 -44.880  1.00  0.81           H
ATOM   3825  CA  THR A 290      51.154  -4.053 -43.890  1.00  0.81           C
ATOM   3826  HA  THR A 290      52.062  -4.559 -43.675  1.00  0.81           H
ATOM   3827  C   THR A 290      50.291  -4.073 -42.662  1.00  0.81           C
ATOM   3828  O   THR A 290      49.058  -4.143 -42.766  1.00  0.81           O
ATOM   3829  CB  THR A 290      51.614  -2.637 -44.337  1.00  0.81           C
ATOM   3830  HB  THR A 290      52.428  -2.726 -45.037  1.00  0.81           H
ATOM   3831  OG1 THR A 290      51.976  -1.848 -43.221  1.00  0.81           O
ATOM   3832  HG1 THR A 290      52.839  -2.163 -42.959  1.00  0.81           H
ATOM   3833  CG2 THR A 290      50.392  -1.945 -44.964  1.00  0.81           C
ATOM   3834 1HG2 THR A 290      49.581  -1.992 -44.248  1.00  0.81           H
ATOM   3835 2HG2 THR A 290      50.202  -2.327 -45.979  1.00  0.81           H
ATOM   3836 3HG2 THR A 290      50.602  -0.909 -45.122  1.00  0.81           H
ATOM   3837  N   ARG A 291      50.919  -3.951 -41.502  1.00  0.75           N
ATOM   3838  H   ARG A 291      51.892  -3.750 -41.557  1.00  0.75           H
ATOM   3839  CA  ARG A 291      50.350  -3.862 -40.179  1.00  0.75           C
ATOM   3840  HA  ARG A 291      49.221  -3.830 -40.165  1.00  0.75           H
ATOM   3841  C   ARG A 291      50.728  -2.639 -39.396  1.00  0.75           C
ATOM   3842  O   ARG A 291      51.886  -2.262 -39.528  1.00  0.75           O
ATOM   3843  CB  ARG A 291      50.505  -5.198 -39.380  1.00  0.75           C
ATOM   3844 1HB  ARG A 291      49.850  -5.110 -38.530  1.00  0.75           H
ATOM   3845 2HB  ARG A 291      50.183  -5.951 -40.000  1.00  0.75           H
ATOM   3846  CG  ARG A 291      51.918  -5.463 -38.812  1.00  0.75           C
ATOM   3847 1HG  ARG A 291      52.684  -5.393 -39.536  1.00  0.75           H
ATOM   3848 2HG  ARG A 291      52.167  -4.773 -38.040  1.00  0.75           H
ATOM   3849  CD  ARG A 291      51.926  -6.922 -38.295  1.00  0.75           C
ATOM   3850 1HD  ARG A 291      51.165  -6.965 -37.506  1.00  0.75           H
ATOM   3851 2HD  ARG A 291      51.794  -7.628 -39.111  1.00  0.75           H
ATOM   3852  NE  ARG A 291      53.197  -7.297 -37.643  1.00  0.75           N
ATOM   3853  HE  ARG A 291      54.046  -6.769 -37.813  1.00  0.75           H
ATOM   3854  CZ  ARG A 291      53.555  -8.484 -37.223  1.00  0.75           C
ATOM   3855  NH1 ARG A 291      52.718  -9.451 -37.102  1.00  0.75           N
ATOM   3856 1HH1 ARG A 291      51.823  -9.237 -37.418  1.00  0.75           H
ATOM   3857 2HH1 ARG A 291      53.074 -10.336 -36.756  1.00  0.75           H
ATOM   3858  NH2 ARG A 291      54.739  -8.651 -36.748  1.00  0.75           N
ATOM   3859 1HH2 ARG A 291      55.418  -7.859 -36.808  1.00  0.75           H
ATOM   3860 2HH2 ARG A 291      54.903  -9.456 -36.223  1.00  0.75           H
ATOM   3861  N   ILE A 292      49.901  -2.111 -38.522  1.00  0.76           N
ATOM   3862  H   ILE A 292      49.000  -2.587 -38.422  1.00  0.76           H
ATOM   3863  CA  ILE A 292      50.343  -1.147 -37.518  1.00  0.76           C
ATOM   3864  HA  ILE A 292      51.388  -0.916 -37.609  1.00  0.76           H
ATOM   3865  C   ILE A 292      50.163  -1.721 -36.122  1.00  0.76           C
ATOM   3866  O   ILE A 292      49.150  -2.390 -35.955  1.00  0.76           O
ATOM   3867  CB  ILE A 292      49.515   0.181 -37.618  1.00  0.76           C
ATOM   3868  HB  ILE A 292      48.489  -0.093 -37.788  1.00  0.76           H
ATOM   3869  CG1 ILE A 292      49.874   0.892 -38.924  1.00  0.76           C
ATOM   3870 1HG1 ILE A 292      50.929   0.952 -39.033  1.00  0.76           H
ATOM   3871 2HG1 ILE A 292      49.448   0.349 -39.744  1.00  0.76           H
ATOM   3872  CG2 ILE A 292      49.557   1.136 -36.403  1.00  0.76           C
ATOM   3873 1HG2 ILE A 292      48.951   2.067 -36.570  1.00  0.76           H
ATOM   3874 2HG2 ILE A 292      50.586   1.375 -36.136  1.00  0.76           H
ATOM   3875 3HG2 ILE A 292      48.987   0.615 -35.577  1.00  0.76           H
ATOM   3876  CD1 ILE A 292      49.209   2.241 -39.105  1.00  0.76           C
ATOM   3877 1HD1 ILE A 292      49.662   2.985 -38.448  1.00  0.76           H
ATOM   3878 2HD1 ILE A 292      48.182   2.077 -38.828  1.00  0.76           H
ATOM   3879 3HD1 ILE A 292      49.244   2.693 -40.134  1.00  0.76           H
ATOM   3880  N   PHE A 293      51.210  -1.494 -35.269  1.00  0.73           N
ATOM   3881  H   PHE A 293      52.038  -1.076 -35.664  1.00  0.73           H
ATOM   3882  CA  PHE A 293      51.193  -1.849 -33.821  1.00  0.73           C
ATOM   3883  HA  PHE A 293      50.157  -2.235 -33.721  1.00  0.73           H
ATOM   3884  C   PHE A 293      51.440  -0.655 -32.893  1.00  0.73           C
ATOM   3885  O   PHE A 293      52.474   0.010 -33.017  1.00  0.73           O
ATOM   3886  CB  PHE A 293      52.264  -2.926 -33.529  1.00  0.73           C
ATOM   3887 1HB  PHE A 293      53.318  -2.601 -33.813  1.00  0.73           H
ATOM   3888 2HB  PHE A 293      52.293  -3.098 -32.404  1.00  0.73           H
ATOM   3889  CG  PHE A 293      52.164  -4.310 -34.181  1.00  0.73           C
ATOM   3890  CD1 PHE A 293      50.931  -4.926 -34.598  1.00  0.73           C
ATOM   3891  HD1 PHE A 293      50.014  -4.363 -34.654  1.00  0.73           H
ATOM   3892  CD2 PHE A 293      53.345  -5.124 -34.103  1.00  0.73           C
ATOM   3893  HD2 PHE A 293      54.275  -4.744 -33.887  1.00  0.73           H
ATOM   3894  CE1 PHE A 293      50.847  -6.282 -34.873  1.00  0.73           C
ATOM   3895  HE1 PHE A 293      49.913  -6.729 -35.218  1.00  0.73           H
ATOM   3896  CE2 PHE A 293      53.196  -6.550 -34.151  1.00  0.73           C
ATOM   3897  HE2 PHE A 293      54.043  -7.228 -34.044  1.00  0.73           H
ATOM   3898  CZ  PHE A 293      51.930  -7.083 -34.558  1.00  0.73           C
ATOM   3899  HZ  PHE A 293      51.958  -8.149 -34.764  1.00  0.73           H
ATOM   3900  N   THR A 294      50.576  -0.479 -31.891  1.00  0.73           N
ATOM   3901  H   THR A 294      49.703  -0.953 -31.896  1.00  0.73           H
ATOM   3902  CA  THR A 294      50.937   0.073 -30.490  1.00  0.73           C
ATOM   3903  HA  THR A 294      51.953  -0.250 -30.445  1.00  0.73           H
ATOM   3904  C   THR A 294      50.130  -0.545 -29.324  1.00  0.73           C
ATOM   3905  O   THR A 294      49.176  -1.284 -29.571  1.00  0.73           O
ATOM   3906  CB  THR A 294      50.994   1.650 -30.454  1.00  0.73           C
ATOM   3907  HB  THR A 294      51.640   1.935 -31.266  1.00  0.73           H
ATOM   3908  OG1 THR A 294      51.388   2.151 -29.220  1.00  0.73           O
ATOM   3909  HG1 THR A 294      52.280   2.570 -29.402  1.00  0.73           H
ATOM   3910  CG2 THR A 294      49.625   2.332 -30.678  1.00  0.73           C
ATOM   3911 1HG2 THR A 294      48.916   2.176 -29.855  1.00  0.73           H
ATOM   3912 2HG2 THR A 294      49.142   1.997 -31.638  1.00  0.73           H
ATOM   3913 3HG2 THR A 294      49.868   3.371 -30.887  1.00  0.73           H
ATOM   3914  N   LYS A 295      50.592  -0.256 -28.054  1.00  0.76           N
ATOM   3915  H   LYS A 295      51.377   0.377 -28.080  1.00  0.76           H
ATOM   3916  CA  LYS A 295      49.800  -0.468 -26.808  1.00  0.76           C
ATOM   3917  HA  LYS A 295      48.755  -0.556 -27.073  1.00  0.76           H
ATOM   3918  C   LYS A 295      49.833   0.779 -25.890  1.00  0.76           C
ATOM   3919  O   LYS A 295      50.808   1.544 -25.940  1.00  0.76           O
ATOM   3920  CB  LYS A 295      50.177  -1.742 -26.111  1.00  0.76           C
ATOM   3921 1HB  LYS A 295      51.297  -1.935 -26.090  1.00  0.76           H
ATOM   3922 2HB  LYS A 295      49.839  -1.688 -25.087  1.00  0.76           H
ATOM   3923  CG  LYS A 295      49.567  -3.075 -26.671  1.00  0.76           C
ATOM   3924 1HG  LYS A 295      48.495  -2.988 -26.475  1.00  0.76           H
ATOM   3925 2HG  LYS A 295      49.734  -3.168 -27.770  1.00  0.76           H
ATOM   3926  CD  LYS A 295      50.102  -4.332 -26.065  1.00  0.76           C
ATOM   3927 1HD  LYS A 295      51.149  -4.239 -26.085  1.00  0.76           H
ATOM   3928 2HD  LYS A 295      49.699  -4.490 -25.128  1.00  0.76           H
ATOM   3929  CE  LYS A 295      49.680  -5.548 -26.997  1.00  0.76           C
ATOM   3930 1HE  LYS A 295      48.644  -5.396 -27.255  1.00  0.76           H
ATOM   3931 2HE  LYS A 295      50.373  -5.469 -27.803  1.00  0.76           H
ATOM   3932  NZ  LYS A 295      49.861  -6.830 -26.285  1.00  0.76           N
ATOM   3933 1HZ  LYS A 295      49.168  -7.091 -25.548  1.00  0.76           H
ATOM   3934 2HZ  LYS A 295      50.773  -6.786 -25.926  1.00  0.76           H
ATOM   3935 3HZ  LYS A 295      49.933  -7.589 -26.955  1.00  0.76           H
ATOM   3936  N   VAL A 296      48.847   0.916 -24.998  1.00  0.84           N
ATOM   3937  H   VAL A 296      48.181   0.200 -25.116  1.00  0.84           H
ATOM   3938  CA  VAL A 296      48.701   1.940 -24.038  1.00  0.84           C
ATOM   3939  HA  VAL A 296      49.635   2.494 -24.095  1.00  0.84           H
ATOM   3940  C   VAL A 296      48.655   1.272 -22.675  1.00  0.84           C
ATOM   3941  O   VAL A 296      48.047   0.182 -22.614  1.00  0.84           O
ATOM   3942  CB  VAL A 296      47.588   2.958 -24.327  1.00  0.84           C
ATOM   3943  HB  VAL A 296      46.646   2.442 -24.435  1.00  0.84           H
ATOM   3944  CG1 VAL A 296      47.360   3.951 -23.139  1.00  0.84           C
ATOM   3945 1HG1 VAL A 296      46.778   4.848 -23.385  1.00  0.84           H
ATOM   3946 2HG1 VAL A 296      48.314   4.334 -22.754  1.00  0.84           H
ATOM   3947 3HG1 VAL A 296      46.702   3.418 -22.389  1.00  0.84           H
ATOM   3948  CG2 VAL A 296      47.742   3.736 -25.701  1.00  0.84           C
ATOM   3949 1HG2 VAL A 296      48.714   4.207 -25.890  1.00  0.84           H
ATOM   3950 2HG2 VAL A 296      47.061   4.477 -25.905  1.00  0.84           H
ATOM   3951 3HG2 VAL A 296      47.798   3.009 -26.448  1.00  0.84           H
ATOM   3952  N   GLN A 297      49.119   1.867 -21.603  1.00  0.79           N
ATOM   3953  H   GLN A 297      49.449   2.821 -21.684  1.00  0.79           H
ATOM   3954  CA  GLN A 297      49.011   1.330 -20.255  1.00  0.79           C
ATOM   3955  HA  GLN A 297      48.292   0.493 -20.237  1.00  0.79           H
ATOM   3956  C   GLN A 297      48.373   2.376 -19.307  1.00  0.79           C
ATOM   3957  O   GLN A 297      48.682   3.547 -19.451  1.00  0.79           O
ATOM   3958  CB  GLN A 297      50.351   0.643 -19.893  1.00  0.79           C
ATOM   3959 1HB  GLN A 297      50.484  -0.144 -20.635  1.00  0.79           H
ATOM   3960 2HB  GLN A 297      51.112   1.360 -20.074  1.00  0.79           H
ATOM   3961  CG  GLN A 297      50.622   0.047 -18.499  1.00  0.79           C
ATOM   3962 1HG  GLN A 297      50.502   0.795 -17.694  1.00  0.79           H
ATOM   3963 2HG  GLN A 297      49.907  -0.682 -18.240  1.00  0.79           H
ATOM   3964  CD  GLN A 297      51.965  -0.702 -18.366  1.00  0.79           C
ATOM   3965  OE1 GLN A 297      52.835  -0.440 -19.186  1.00  0.79           O
ATOM   3966  NE2 GLN A 297      52.127  -1.790 -17.601  1.00  0.79           N
ATOM   3967 1HE2 GLN A 297      53.054  -2.255 -17.642  1.00  0.79           H
ATOM   3968 2HE2 GLN A 297      51.463  -2.052 -16.882  1.00  0.79           H
ATOM   3969  N   THR A 298      47.573   2.049 -18.298  1.00  0.82           N
ATOM   3970  H   THR A 298      47.391   1.032 -18.207  1.00  0.82           H
ATOM   3971  CA  THR A 298      46.802   3.016 -17.532  1.00  0.82           C
ATOM   3972  HA  THR A 298      47.085   3.961 -17.807  1.00  0.82           H
ATOM   3973  C   THR A 298      46.746   2.852 -16.006  1.00  0.82           C
ATOM   3974  O   THR A 298      46.360   3.803 -15.305  1.00  0.82           O
ATOM   3975  CB  THR A 298      45.310   2.840 -18.087  1.00  0.82           C
ATOM   3976  HB  THR A 298      44.716   3.530 -17.403  1.00  0.82           H
ATOM   3977  OG1 THR A 298      44.926   1.490 -17.959  1.00  0.82           O
ATOM   3978  HG1 THR A 298      44.380   1.364 -17.173  1.00  0.82           H
ATOM   3979  CG2 THR A 298      45.151   3.291 -19.461  1.00  0.82           C
ATOM   3980 1HG2 THR A 298      45.570   2.469 -20.080  1.00  0.82           H
ATOM   3981 2HG2 THR A 298      45.651   4.259 -19.557  1.00  0.82           H
ATOM   3982 3HG2 THR A 298      44.097   3.343 -19.674  1.00  0.82           H
ATOM   3983  N   ALA A 299      47.124   1.704 -15.491  1.00  0.84           N
ATOM   3984  H   ALA A 299      47.482   0.921 -16.033  1.00  0.84           H
ATOM   3985  CA  ALA A 299      47.198   1.392 -14.046  1.00  0.84           C
ATOM   3986  HA  ALA A 299      47.678   2.266 -13.596  1.00  0.84           H
ATOM   3987  C   ALA A 299      47.990   0.115 -13.728  1.00  0.84           C
ATOM   3988  O   ALA A 299      48.238  -0.711 -14.631  1.00  0.84           O
ATOM   3989  CB  ALA A 299      45.823   1.253 -13.440  1.00  0.84           C
ATOM   3990 1HB  ALA A 299      45.819   1.195 -12.381  1.00  0.84           H
ATOM   3991 2HB  ALA A 299      45.343   0.364 -13.737  1.00  0.84           H
ATOM   3992 3HB  ALA A 299      45.344   2.147 -13.844  1.00  0.84           H
ATOM   3993  N   HIS A 300      48.344  -0.041 -12.476  1.00  0.81           N
ATOM   3994  H   HIS A 300      48.320   0.798 -11.872  1.00  0.81           H
ATOM   3995  CA  HIS A 300      48.781  -1.251 -11.823  1.00  0.81           C
ATOM   3996  HA  HIS A 300      48.648  -2.080 -12.450  1.00  0.81           H
ATOM   3997  C   HIS A 300      47.898  -1.634 -10.688  1.00  0.81           C
ATOM   3998  O   HIS A 300      47.440  -0.758 -10.007  1.00  0.81           O
ATOM   3999  CB  HIS A 300      50.255  -1.008 -11.259  1.00  0.81           C
ATOM   4000 1HB  HIS A 300      50.346  -0.069 -10.712  1.00  0.81           H
ATOM   4001 2HB  HIS A 300      50.486  -1.818 -10.617  1.00  0.81           H
ATOM   4002  CG  HIS A 300      51.321  -0.909 -12.329  1.00  0.81           C
ATOM   4003  ND1 HIS A 300      51.557   0.065 -13.277  1.00  0.81           N
ATOM   4004  HD1 HIS A 300      50.988   0.898 -13.364  1.00  0.81           H
ATOM   4005  CD2 HIS A 300      52.116  -1.996 -12.670  1.00  0.81           C
ATOM   4006  HD2 HIS A 300      52.210  -3.006 -12.159  1.00  0.81           H
ATOM   4007  CE1 HIS A 300      52.492  -0.380 -14.089  1.00  0.81           C
ATOM   4008  HE1 HIS A 300      52.845   0.165 -14.937  1.00  0.81           H
ATOM   4009  NE2 HIS A 300      52.835  -1.609 -13.771  1.00  0.81           N
ATOM   4010  N   PHE A 301      47.689  -2.951 -10.378  1.00  0.85           N
ATOM   4011  H   PHE A 301      48.019  -3.610 -11.119  1.00  0.85           H
ATOM   4012  CA  PHE A 301      46.732  -3.581  -9.416  1.00  0.85           C
ATOM   4013  HA  PHE A 301      46.811  -2.908  -8.501  1.00  0.85           H
ATOM   4014  C   PHE A 301      46.981  -5.024  -8.820  1.00  0.85           C
ATOM   4015  O   PHE A 301      47.672  -5.800  -9.516  1.00  0.85           O
ATOM   4016  CB  PHE A 301      45.294  -3.447  -9.943  1.00  0.85           C
ATOM   4017 1HB  PHE A 301      44.569  -3.510  -9.116  1.00  0.85           H
ATOM   4018 2HB  PHE A 301      45.155  -2.490 -10.399  1.00  0.85           H
ATOM   4019  CG  PHE A 301      44.940  -4.515 -10.940  1.00  0.85           C
ATOM   4020  CD1 PHE A 301      44.459  -5.774 -10.501  1.00  0.85           C
ATOM   4021  HD1 PHE A 301      44.394  -5.840  -9.429  1.00  0.85           H
ATOM   4022  CD2 PHE A 301      45.141  -4.224 -12.350  1.00  0.85           C
ATOM   4023  HD2 PHE A 301      45.395  -3.207 -12.611  1.00  0.85           H
ATOM   4024  CE1 PHE A 301      44.377  -6.826 -11.380  1.00  0.85           C
ATOM   4025  HE1 PHE A 301      44.064  -7.803 -11.076  1.00  0.85           H
ATOM   4026  CE2 PHE A 301      44.976  -5.326 -13.214  1.00  0.85           C
ATOM   4027  HE2 PHE A 301      45.145  -5.210 -14.288  1.00  0.85           H
ATOM   4028  CZ  PHE A 301      44.745  -6.638 -12.791  1.00  0.85           C
ATOM   4029  HZ  PHE A 301      44.797  -7.491 -13.489  1.00  0.85           H
ATOM   4030  N   LYS A 302      46.412  -5.453  -7.717  1.00  0.83           N
ATOM   4031  H   LYS A 302      46.091  -4.650  -7.179  1.00  0.83           H
ATOM   4032  CA  LYS A 302      46.534  -6.743  -7.063  1.00  0.83           C
ATOM   4033  HA  LYS A 302      46.527  -7.511  -7.882  1.00  0.83           H
ATOM   4034  C   LYS A 302      45.384  -7.055  -6.142  1.00  0.83           C
ATOM   4035  O   LYS A 302      44.771  -6.130  -5.615  1.00  0.83           O
ATOM   4036  CB  LYS A 302      47.925  -6.785  -6.328  1.00  0.83           C
ATOM   4037 1HB  LYS A 302      48.685  -6.638  -7.085  1.00  0.83           H
ATOM   4038 2HB  LYS A 302      48.057  -5.957  -5.553  1.00  0.83           H
ATOM   4039  CG  LYS A 302      48.139  -8.169  -5.696  1.00  0.83           C
ATOM   4040 1HG  LYS A 302      47.521  -8.365  -4.821  1.00  0.83           H
ATOM   4041 2HG  LYS A 302      48.203  -8.962  -6.392  1.00  0.83           H
ATOM   4042  CD  LYS A 302      49.547  -8.131  -5.008  1.00  0.83           C
ATOM   4043 1HD  LYS A 302      49.726  -7.197  -4.436  1.00  0.83           H
ATOM   4044 2HD  LYS A 302      49.598  -8.966  -4.285  1.00  0.83           H
ATOM   4045  CE  LYS A 302      50.725  -8.529  -5.854  1.00  0.83           C
ATOM   4046 1HE  LYS A 302      50.695  -9.561  -6.153  1.00  0.83           H
ATOM   4047 2HE  LYS A 302      50.893  -7.991  -6.815  1.00  0.83           H
ATOM   4048  NZ  LYS A 302      52.012  -8.441  -5.153  1.00  0.83           N
ATOM   4049 1HZ  LYS A 302      52.886  -8.550  -5.766  1.00  0.83           H
ATOM   4050 2HZ  LYS A 302      52.078  -9.137  -4.395  1.00  0.83           H
ATOM   4051 3HZ  LYS A 302      52.142  -7.521  -4.711  1.00  0.83           H
ATOM   4052  N   MET A 303      45.161  -8.346  -5.892  1.00  0.84           N
ATOM   4053  H   MET A 303      45.797  -8.952  -6.345  1.00  0.84           H
ATOM   4054  CA  MET A 303      43.941  -8.846  -5.203  1.00  0.84           C
ATOM   4055  HA  MET A 303      43.251  -7.983  -5.158  1.00  0.84           H
ATOM   4056  C   MET A 303      44.292  -9.281  -3.763  1.00  0.84           C
ATOM   4057  O   MET A 303      45.463  -9.485  -3.386  1.00  0.84           O
ATOM   4058  CB  MET A 303      43.307  -9.980  -6.021  1.00  0.84           C
ATOM   4059 1HB  MET A 303      43.925 -10.818  -5.911  1.00  0.84           H
ATOM   4060 2HB  MET A 303      42.341 -10.174  -5.619  1.00  0.84           H
ATOM   4061  CG  MET A 303      42.978  -9.612  -7.440  1.00  0.84           C
ATOM   4062 1HG  MET A 303      43.945  -9.377  -7.887  1.00  0.84           H
ATOM   4063 2HG  MET A 303      42.536 -10.389  -8.022  1.00  0.84           H
ATOM   4064  SD  MET A 303      41.888  -8.182  -7.498  1.00  0.84           S
ATOM   4065  CE  MET A 303      40.269  -8.894  -7.140  1.00  0.84           C
ATOM   4066 1HE  MET A 303      40.207  -9.300  -6.160  1.00  0.84           H
ATOM   4067 2HE  MET A 303      40.200  -9.676  -7.818  1.00  0.84           H
ATOM   4068 3HE  MET A 303      39.553  -8.156  -7.231  1.00  0.84           H
ATOM   4069  N   ARG A 304      43.239  -9.385  -2.934  1.00  0.78           N
ATOM   4070  H   ARG A 304      42.366  -9.168  -3.244  1.00  0.78           H
ATOM   4071  CA  ARG A 304      43.250  -9.898  -1.535  1.00  0.78           C
ATOM   4072  HA  ARG A 304      43.868  -9.265  -0.861  1.00  0.78           H
ATOM   4073  C   ARG A 304      43.794 -11.361  -1.392  1.00  0.78           C
ATOM   4074  O   ARG A 304      43.778 -12.117  -2.361  1.00  0.78           O
ATOM   4075  CB  ARG A 304      41.858  -9.857  -0.899  1.00  0.78           C
ATOM   4076 1HB  ARG A 304      41.157 -10.352  -1.580  1.00  0.78           H
ATOM   4077 2HB  ARG A 304      41.877 -10.373   0.078  1.00  0.78           H
ATOM   4078  CG  ARG A 304      41.265  -8.474  -0.583  1.00  0.78           C
ATOM   4079 1HG  ARG A 304      41.258  -7.898  -1.503  1.00  0.78           H
ATOM   4080 2HG  ARG A 304      40.170  -8.543  -0.396  1.00  0.78           H
ATOM   4081  CD  ARG A 304      41.811  -7.704   0.586  1.00  0.78           C
ATOM   4082 1HD  ARG A 304      41.607  -8.203   1.554  1.00  0.78           H
ATOM   4083 2HD  ARG A 304      42.880  -7.496   0.389  1.00  0.78           H
ATOM   4084  NE  ARG A 304      41.252  -6.324   0.725  1.00  0.78           N
ATOM   4085  HE  ARG A 304      40.980  -5.831  -0.073  1.00  0.78           H
ATOM   4086  CZ  ARG A 304      40.827  -5.754   1.874  1.00  0.78           C
ATOM   4087  NH1 ARG A 304      40.989  -6.251   3.087  1.00  0.78           N
ATOM   4088 1HH1 ARG A 304      41.416  -7.181   3.158  1.00  0.78           H
ATOM   4089 2HH1 ARG A 304      40.656  -5.732   3.895  1.00  0.78           H
ATOM   4090  NH2 ARG A 304      40.292  -4.566   1.823  1.00  0.78           N
ATOM   4091 1HH2 ARG A 304      39.902  -4.079   0.994  1.00  0.78           H
ATOM   4092 2HH2 ARG A 304      39.997  -4.178   2.726  1.00  0.78           H
ATOM   4093  N   LYS A 305      44.081 -11.790  -0.137  1.00  0.83           N
ATOM   4094  H   LYS A 305      43.932 -11.094   0.632  1.00  0.83           H
ATOM   4095  CA  LYS A 305      44.855 -12.946   0.159  1.00  0.83           C
ATOM   4096  HA  LYS A 305      44.857 -13.513  -0.727  1.00  0.83           H
ATOM   4097  C   LYS A 305      44.227 -13.881   1.137  1.00  0.83           C
ATOM   4098  O   LYS A 305      44.687 -15.035   1.300  1.00  0.83           O
ATOM   4099  CB  LYS A 305      46.324 -12.635   0.485  1.00  0.83           C
ATOM   4100 1HB  LYS A 305      46.325 -12.055   1.407  1.00  0.83           H
ATOM   4101 2HB  LYS A 305      47.004 -13.499   0.718  1.00  0.83           H
ATOM   4102  CG  LYS A 305      46.998 -11.810  -0.619  1.00  0.83           C
ATOM   4103 1HG  LYS A 305      46.593 -10.811  -0.809  1.00  0.83           H
ATOM   4104 2HG  LYS A 305      47.999 -11.577  -0.331  1.00  0.83           H
ATOM   4105  CD  LYS A 305      47.093 -12.685  -1.876  1.00  0.83           C
ATOM   4106 1HD  LYS A 305      47.362 -13.668  -1.549  1.00  0.83           H
ATOM   4107 2HD  LYS A 305      46.095 -12.831  -2.349  1.00  0.83           H
ATOM   4108  CE  LYS A 305      48.103 -12.122  -2.883  1.00  0.83           C
ATOM   4109 1HE  LYS A 305      48.022 -12.708  -3.773  1.00  0.83           H
ATOM   4110 2HE  LYS A 305      47.798 -11.106  -3.074  1.00  0.83           H
ATOM   4111  NZ  LYS A 305      49.528 -12.098  -2.432  1.00  0.83           N
ATOM   4112 1HZ  LYS A 305      49.719 -11.348  -1.804  1.00  0.83           H
ATOM   4113 2HZ  LYS A 305      50.161 -12.119  -3.214  1.00  0.83           H
ATOM   4114 3HZ  LYS A 305      49.716 -12.936  -1.860  1.00  0.83           H
ATOM   4115  N   ASP A 306      43.301 -13.371   1.979  1.00  0.80           N
ATOM   4116  H   ASP A 306      42.994 -12.457   1.630  1.00  0.80           H
ATOM   4117  CA  ASP A 306      42.485 -14.055   2.886  1.00  0.80           C
ATOM   4118  HA  ASP A 306      42.529 -15.091   2.645  1.00  0.80           H
ATOM   4119  C   ASP A 306      41.022 -13.685   2.697  1.00  0.80           C
ATOM   4120  O   ASP A 306      40.755 -12.725   1.993  1.00  0.80           O
ATOM   4121  CB  ASP A 306      42.913 -13.812   4.322  1.00  0.80           C
ATOM   4122 1HB  ASP A 306      42.857 -12.757   4.490  1.00  0.80           H
ATOM   4123 2HB  ASP A 306      42.155 -14.151   4.964  1.00  0.80           H
ATOM   4124  CG  ASP A 306      44.288 -14.407   4.756  1.00  0.80           C
ATOM   4125  OD1 ASP A 306      44.460 -15.656   4.833  1.00  0.80           O
ATOM   4126  OD2 ASP A 306      45.107 -13.623   5.193  1.00  0.80           O
ATOM   4127  N   ASP A 307      40.097 -14.485   3.292  1.00  0.83           N
ATOM   4128  H   ASP A 307      40.465 -15.399   3.591  1.00  0.83           H
ATOM   4129  CA  ASP A 307      38.653 -14.221   3.498  1.00  0.83           C
ATOM   4130  HA  ASP A 307      38.075 -15.146   3.456  1.00  0.83           H
ATOM   4131  C   ASP A 307      37.928 -13.466   2.331  1.00  0.83           C
ATOM   4132  O   ASP A 307      37.219 -12.436   2.555  1.00  0.83           O
ATOM   4133  CB  ASP A 307      38.386 -13.584   4.865  1.00  0.83           C
ATOM   4134 1HB  ASP A 307      38.960 -12.648   4.825  1.00  0.83           H
ATOM   4135 2HB  ASP A 307      37.394 -13.230   4.960  1.00  0.83           H
ATOM   4136  CG  ASP A 307      38.860 -14.408   6.058  1.00  0.83           C
ATOM   4137  OD1 ASP A 307      39.188 -15.634   5.954  1.00  0.83           O
ATOM   4138  OD2 ASP A 307      38.819 -13.881   7.218  1.00  0.83           O
ATOM   4139  N   ILE A 308      38.170 -13.886   1.086  1.00  0.87           N
ATOM   4140  H   ILE A 308      38.863 -14.535   0.940  1.00  0.87           H
ATOM   4141  CA  ILE A 308      37.677 -13.234  -0.193  1.00  0.87           C
ATOM   4142  HA  ILE A 308      37.998 -12.175  -0.059  1.00  0.87           H
ATOM   4143  C   ILE A 308      36.182 -13.457  -0.370  1.00  0.87           C
ATOM   4144  O   ILE A 308      35.632 -14.571  -0.279  1.00  0.87           O
ATOM   4145  CB  ILE A 308      38.409 -13.893  -1.429  1.00  0.87           C
ATOM   4146  HB  ILE A 308      38.101 -14.944  -1.577  1.00  0.87           H
ATOM   4147  CG1 ILE A 308      39.975 -13.795  -1.449  1.00  0.87           C
ATOM   4148 1HG1 ILE A 308      40.182 -12.764  -1.751  1.00  0.87           H
ATOM   4149 2HG1 ILE A 308      40.298 -13.975  -0.400  1.00  0.87           H
ATOM   4150  CG2 ILE A 308      37.929 -13.149  -2.648  1.00  0.87           C
ATOM   4151 1HG2 ILE A 308      36.841 -13.395  -2.909  1.00  0.87           H
ATOM   4152 2HG2 ILE A 308      38.362 -13.526  -3.597  1.00  0.87           H
ATOM   4153 3HG2 ILE A 308      38.086 -12.080  -2.507  1.00  0.87           H
ATOM   4154  CD1 ILE A 308      40.595 -14.825  -2.386  1.00  0.87           C
ATOM   4155 1HD1 ILE A 308      40.221 -14.699  -3.413  1.00  0.87           H
ATOM   4156 2HD1 ILE A 308      40.317 -15.756  -1.991  1.00  0.87           H
ATOM   4157 3HD1 ILE A 308      41.656 -14.790  -2.362  1.00  0.87           H
ATOM   4158  N   MET A 309      35.505 -12.274  -0.509  1.00  0.87           N
ATOM   4159  H   MET A 309      36.085 -11.401  -0.312  1.00  0.87           H
ATOM   4160  CA  MET A 309      34.217 -12.197  -1.141  1.00  0.87           C
ATOM   4161  HA  MET A 309      33.507 -12.822  -0.612  1.00  0.87           H
ATOM   4162  C   MET A 309      34.229 -12.571  -2.543  1.00  0.87           C
ATOM   4163  O   MET A 309      34.726 -11.834  -3.395  1.00  0.87           O
ATOM   4164  CB  MET A 309      33.636 -10.791  -0.977  1.00  0.87           C
ATOM   4165 1HB  MET A 309      33.693 -10.571   0.067  1.00  0.87           H
ATOM   4166 2HB  MET A 309      34.299 -10.065  -1.482  1.00  0.87           H
ATOM   4167  CG  MET A 309      32.188 -10.634  -1.435  1.00  0.87           C
ATOM   4168 1HG  MET A 309      31.935  -9.553  -1.447  1.00  0.87           H
ATOM   4169 2HG  MET A 309      32.096 -11.079  -2.443  1.00  0.87           H
ATOM   4170  SD  MET A 309      30.933 -11.359  -0.347  1.00  0.87           S
ATOM   4171  CE  MET A 309      30.875 -10.058   0.899  1.00  0.87           C
ATOM   4172 1HE  MET A 309      30.422 -10.359   1.876  1.00  0.87           H
ATOM   4173 2HE  MET A 309      30.286  -9.247   0.495  1.00  0.87           H
ATOM   4174 3HE  MET A 309      31.839  -9.603   0.941  1.00  0.87           H
ATOM   4175  N   LEU A 310      33.539 -13.680  -2.829  1.00  0.90           N
ATOM   4176  H   LEU A 310      33.090 -14.159  -2.023  1.00  0.90           H
ATOM   4177  CA  LEU A 310      33.340 -14.139  -4.187  1.00  0.90           C
ATOM   4178  HA  LEU A 310      34.159 -13.844  -4.851  1.00  0.90           H
ATOM   4179  C   LEU A 310      32.094 -13.456  -4.845  1.00  0.90           C
ATOM   4180  O   LEU A 310      31.255 -12.960  -4.092  1.00  0.90           O
ATOM   4181  CB  LEU A 310      33.127 -15.703  -4.133  1.00  0.90           C
ATOM   4182 1HB  LEU A 310      32.107 -16.030  -3.666  1.00  0.90           H
ATOM   4183 2HB  LEU A 310      33.132 -16.037  -5.179  1.00  0.90           H
ATOM   4184  CG  LEU A 310      34.244 -16.439  -3.347  1.00  0.90           C
ATOM   4185  HG  LEU A 310      34.100 -16.304  -2.299  1.00  0.90           H
ATOM   4186  CD1 LEU A 310      34.091 -17.901  -3.563  1.00  0.90           C
ATOM   4187 1HD1 LEU A 310      33.164 -18.274  -3.130  1.00  0.90           H
ATOM   4188 2HD1 LEU A 310      34.882 -18.566  -3.130  1.00  0.90           H
ATOM   4189 3HD1 LEU A 310      34.010 -18.152  -4.598  1.00  0.90           H
ATOM   4190  CD2 LEU A 310      35.682 -16.091  -3.799  1.00  0.90           C
ATOM   4191 1HD2 LEU A 310      35.724 -15.042  -3.536  1.00  0.90           H
ATOM   4192 2HD2 LEU A 310      35.765 -16.216  -4.868  1.00  0.90           H
ATOM   4193 3HD2 LEU A 310      36.348 -16.615  -3.179  1.00  0.90           H
ATOM   4194  N   ASP A 311      31.966 -13.538  -6.140  1.00  0.92           N
ATOM   4195  H   ASP A 311      32.714 -13.973  -6.610  1.00  0.92           H
ATOM   4196  CA  ASP A 311      30.782 -13.088  -6.872  1.00  0.92           C
ATOM   4197  HA  ASP A 311      30.454 -12.086  -6.669  1.00  0.92           H
ATOM   4198  C   ASP A 311      29.578 -13.922  -6.592  1.00  0.92           C
ATOM   4199  O   ASP A 311      29.617 -15.142  -6.286  1.00  0.92           O
ATOM   4200  CB  ASP A 311      31.171 -13.022  -8.393  1.00  0.92           C
ATOM   4201 1HB  ASP A 311      32.164 -12.597  -8.429  1.00  0.92           H
ATOM   4202 2HB  ASP A 311      31.105 -14.022  -8.782  1.00  0.92           H
ATOM   4203  CG  ASP A 311      30.271 -12.081  -9.199  1.00  0.92           C
ATOM   4204  OD1 ASP A 311      30.004 -10.906  -8.848  1.00  0.92           O
ATOM   4205  OD2 ASP A 311      29.831 -12.474 -10.331  1.00  0.92           O
ATOM   4206  N   GLU A 312      28.386 -13.280  -6.811  1.00  0.88           N
ATOM   4207  H   GLU A 312      28.513 -12.269  -6.899  1.00  0.88           H
ATOM   4208  CA  GLU A 312      27.167 -13.930  -6.431  1.00  0.88           C
ATOM   4209  HA  GLU A 312      27.147 -14.304  -5.382  1.00  0.88           H
ATOM   4210  C   GLU A 312      26.795 -15.130  -7.293  1.00  0.88           C
ATOM   4211  O   GLU A 312      26.461 -16.180  -6.776  1.00  0.88           O
ATOM   4212  CB  GLU A 312      26.141 -12.863  -6.563  1.00  0.88           C
ATOM   4213 1HB  GLU A 312      26.128 -12.319  -7.521  1.00  0.88           H
ATOM   4214 2HB  GLU A 312      25.214 -13.389  -6.431  1.00  0.88           H
ATOM   4215  CG  GLU A 312      26.292 -11.806  -5.420  1.00  0.88           C
ATOM   4216 1HG  GLU A 312      26.451 -12.365  -4.520  1.00  0.88           H
ATOM   4217 2HG  GLU A 312      27.188 -11.271  -5.643  1.00  0.88           H
ATOM   4218  CD  GLU A 312      25.123 -10.892  -5.135  1.00  0.88           C
ATOM   4219  OE1 GLU A 312      23.940 -11.324  -5.301  1.00  0.88           O
ATOM   4220  OE2 GLU A 312      25.357  -9.720  -4.887  1.00  0.88           O
ATOM   4221  N   GLY A 313      26.839 -14.877  -8.610  1.00  0.94           N
ATOM   4222  H   GLY A 313      27.156 -13.976  -8.948  1.00  0.94           H
ATOM   4223  CA  GLY A 313      26.709 -15.909  -9.587  1.00  0.94           C
ATOM   4224 1HA  GLY A 313      25.778 -16.315  -9.458  1.00  0.94           H
ATOM   4225 2HA  GLY A 313      26.755 -15.467 -10.493  1.00  0.94           H
ATOM   4226  C   GLY A 313      27.756 -17.057  -9.604  1.00  0.94           C
ATOM   4227  O   GLY A 313      27.412 -18.228  -9.692  1.00  0.94           O
ATOM   4228  N   MET A 314      29.025 -16.749  -9.208  1.00  0.88           N
ATOM   4229  H   MET A 314      29.120 -15.840  -8.895  1.00  0.88           H
ATOM   4230  CA  MET A 314      30.009 -17.736  -8.800  1.00  0.88           C
ATOM   4231  HA  MET A 314      30.234 -18.446  -9.609  1.00  0.88           H
ATOM   4232  C   MET A 314      29.497 -18.578  -7.703  1.00  0.88           C
ATOM   4233  O   MET A 314      29.324 -19.741  -7.820  1.00  0.88           O
ATOM   4234  CB  MET A 314      31.334 -17.101  -8.387  1.00  0.88           C
ATOM   4235 1HB  MET A 314      31.586 -16.309  -9.164  1.00  0.88           H
ATOM   4236 2HB  MET A 314      31.374 -16.523  -7.469  1.00  0.88           H
ATOM   4237  CG  MET A 314      32.621 -18.021  -8.487  1.00  0.88           C
ATOM   4238 1HG  MET A 314      32.738 -18.639  -9.373  1.00  0.88           H
ATOM   4239 2HG  MET A 314      33.445 -17.406  -8.614  1.00  0.88           H
ATOM   4240  SD  MET A 314      32.852 -19.102  -7.035  1.00  0.88           S
ATOM   4241  CE  MET A 314      34.639 -18.915  -7.101  1.00  0.88           C
ATOM   4242 1HE  MET A 314      35.137 -19.443  -6.291  1.00  0.88           H
ATOM   4243 2HE  MET A 314      34.843 -17.865  -7.080  1.00  0.88           H
ATOM   4244 3HE  MET A 314      34.947 -19.332  -8.056  1.00  0.88           H
ATOM   4245  N   LEU A 315      29.129 -18.019  -6.544  1.00  0.89           N
ATOM   4246  H   LEU A 315      29.201 -17.016  -6.476  1.00  0.89           H
ATOM   4247  CA  LEU A 315      28.869 -18.735  -5.345  1.00  0.89           C
ATOM   4248  HA  LEU A 315      29.777 -19.324  -5.136  1.00  0.89           H
ATOM   4249  C   LEU A 315      27.610 -19.599  -5.561  1.00  0.89           C
ATOM   4250  O   LEU A 315      27.530 -20.719  -5.077  1.00  0.89           O
ATOM   4251  CB  LEU A 315      28.713 -17.674  -4.303  1.00  0.89           C
ATOM   4252 1HB  LEU A 315      29.698 -17.169  -4.162  1.00  0.89           H
ATOM   4253 2HB  LEU A 315      28.057 -16.889  -4.682  1.00  0.89           H
ATOM   4254  CG  LEU A 315      28.203 -18.141  -2.909  1.00  0.89           C
ATOM   4255  HG  LEU A 315      27.233 -18.535  -3.109  1.00  0.89           H
ATOM   4256  CD1 LEU A 315      29.094 -19.243  -2.451  1.00  0.89           C
ATOM   4257 1HD1 LEU A 315      30.105 -18.853  -2.459  1.00  0.89           H
ATOM   4258 2HD1 LEU A 315      29.077 -20.168  -3.040  1.00  0.89           H
ATOM   4259 3HD1 LEU A 315      28.829 -19.420  -1.405  1.00  0.89           H
ATOM   4260  CD2 LEU A 315      28.115 -16.938  -1.909  1.00  0.89           C
ATOM   4261 1HD2 LEU A 315      27.668 -17.267  -0.962  1.00  0.89           H
ATOM   4262 2HD2 LEU A 315      27.449 -16.204  -2.398  1.00  0.89           H
ATOM   4263 3HD2 LEU A 315      29.079 -16.459  -1.709  1.00  0.89           H
ATOM   4264  N   GLN A 316      26.655 -19.172  -6.416  1.00  0.84           N
ATOM   4265  H   GLN A 316      26.724 -18.212  -6.879  1.00  0.84           H
ATOM   4266  CA  GLN A 316      25.430 -19.964  -6.708  1.00  0.84           C
ATOM   4267  HA  GLN A 316      25.055 -20.338  -5.754  1.00  0.84           H
ATOM   4268  C   GLN A 316      25.802 -21.154  -7.604  1.00  0.84           C
ATOM   4269  O   GLN A 316      25.293 -22.249  -7.302  1.00  0.84           O
ATOM   4270  CB  GLN A 316      24.352 -19.086  -7.410  1.00  0.84           C
ATOM   4271 1HB  GLN A 316      24.107 -18.218  -6.753  1.00  0.84           H
ATOM   4272 2HB  GLN A 316      24.789 -18.752  -8.320  1.00  0.84           H
ATOM   4273  CG  GLN A 316      23.046 -19.846  -7.689  1.00  0.84           C
ATOM   4274 1HG  GLN A 316      23.297 -20.649  -8.383  1.00  0.84           H
ATOM   4275 2HG  GLN A 316      22.756 -20.328  -6.797  1.00  0.84           H
ATOM   4276  CD  GLN A 316      21.941 -18.977  -8.278  1.00  0.84           C
ATOM   4277  OE1 GLN A 316      22.187 -17.873  -8.773  1.00  0.84           O
ATOM   4278  NE2 GLN A 316      20.721 -19.508  -8.342  1.00  0.84           N
ATOM   4279 1HE2 GLN A 316      20.055 -19.018  -8.938  1.00  0.84           H
ATOM   4280 2HE2 GLN A 316      20.501 -20.431  -8.012  1.00  0.84           H
ATOM   4281  N   SER A 317      26.740 -21.067  -8.553  1.00  0.90           N
ATOM   4282  H   SER A 317      27.137 -20.160  -8.730  1.00  0.90           H
ATOM   4283  CA  SER A 317      27.328 -22.222  -9.239  1.00  0.90           C
ATOM   4284  HA  SER A 317      26.586 -22.830  -9.834  1.00  0.90           H
ATOM   4285  C   SER A 317      28.163 -23.135  -8.287  1.00  0.90           C
ATOM   4286  O   SER A 317      28.027 -24.338  -8.309  1.00  0.90           O
ATOM   4287  CB  SER A 317      28.350 -21.745 -10.271  1.00  0.90           C
ATOM   4288 1HB  SER A 317      27.985 -20.915 -10.937  1.00  0.90           H
ATOM   4289 2HB  SER A 317      29.301 -21.418  -9.855  1.00  0.90           H
ATOM   4290  OG  SER A 317      28.603 -22.858 -11.104  1.00  0.90           O
ATOM   4291  HG  SER A 317      27.951 -22.785 -11.831  1.00  0.90           H
ATOM   4292  N   LEU A 318      28.788 -22.461  -7.285  1.00  0.86           N
ATOM   4293  H   LEU A 318      28.865 -21.428  -7.372  1.00  0.86           H
ATOM   4294  CA  LEU A 318      29.695 -23.094  -6.356  1.00  0.86           C
ATOM   4295  HA  LEU A 318      30.320 -23.763  -6.892  1.00  0.86           H
ATOM   4296  C   LEU A 318      28.944 -23.971  -5.396  1.00  0.86           C
ATOM   4297  O   LEU A 318      29.351 -25.133  -5.152  1.00  0.86           O
ATOM   4298  CB  LEU A 318      30.543 -22.064  -5.605  1.00  0.86           C
ATOM   4299 1HB  LEU A 318      30.961 -21.389  -6.325  1.00  0.86           H
ATOM   4300 2HB  LEU A 318      29.907 -21.481  -4.990  1.00  0.86           H
ATOM   4301  CG  LEU A 318      31.627 -22.655  -4.673  1.00  0.86           C
ATOM   4302  HG  LEU A 318      31.197 -23.357  -4.003  1.00  0.86           H
ATOM   4303  CD1 LEU A 318      32.703 -23.386  -5.467  1.00  0.86           C
ATOM   4304 1HD1 LEU A 318      33.120 -22.781  -6.267  1.00  0.86           H
ATOM   4305 2HD1 LEU A 318      32.240 -24.261  -5.984  1.00  0.86           H
ATOM   4306 3HD1 LEU A 318      33.550 -23.656  -4.810  1.00  0.86           H
ATOM   4307  CD2 LEU A 318      32.299 -21.599  -3.792  1.00  0.86           C
ATOM   4308 1HD2 LEU A 318      31.633 -21.035  -3.125  1.00  0.86           H
ATOM   4309 2HD2 LEU A 318      32.737 -20.879  -4.433  1.00  0.86           H
ATOM   4310 3HD2 LEU A 318      33.111 -22.033  -3.242  1.00  0.86           H
ATOM   4311  N   MET A 319      27.861 -23.472  -4.764  1.00  0.80           N
ATOM   4312  H   MET A 319      27.649 -22.524  -5.031  1.00  0.80           H
ATOM   4313  CA  MET A 319      26.915 -24.141  -3.883  1.00  0.80           C
ATOM   4314  HA  MET A 319      27.395 -24.602  -3.002  1.00  0.80           H
ATOM   4315  C   MET A 319      25.922 -25.100  -4.639  1.00  0.80           C
ATOM   4316  O   MET A 319      25.331 -26.003  -4.092  1.00  0.80           O
ATOM   4317  CB  MET A 319      25.952 -23.045  -3.258  1.00  0.80           C
ATOM   4318 1HB  MET A 319      25.326 -22.537  -4.020  1.00  0.80           H
ATOM   4319 2HB  MET A 319      25.319 -23.660  -2.721  1.00  0.80           H
ATOM   4320  CG  MET A 319      26.553 -22.040  -2.230  1.00  0.80           C
ATOM   4321 1HG  MET A 319      27.259 -21.494  -2.766  1.00  0.80           H
ATOM   4322 2HG  MET A 319      25.734 -21.301  -2.081  1.00  0.80           H
ATOM   4323  SD  MET A 319      27.074 -22.777  -0.660  1.00  0.80           S
ATOM   4324  CE  MET A 319      25.564 -22.685   0.257  1.00  0.80           C
ATOM   4325 1HE  MET A 319      25.750 -23.063   1.250  1.00  0.80           H
ATOM   4326 2HE  MET A 319      24.719 -23.210  -0.229  1.00  0.80           H
ATOM   4327 3HE  MET A 319      25.269 -21.630   0.352  1.00  0.80           H
ATOM   4328  N   GLU A 320      25.905 -25.066  -5.961  1.00  0.80           N
ATOM   4329  H   GLU A 320      26.278 -24.289  -6.513  1.00  0.80           H
ATOM   4330  CA  GLU A 320      25.351 -26.050  -6.877  1.00  0.80           C
ATOM   4331  HA  GLU A 320      24.293 -26.250  -6.574  1.00  0.80           H
ATOM   4332  C   GLU A 320      26.035 -27.447  -6.746  1.00  0.80           C
ATOM   4333  O   GLU A 320      25.314 -28.515  -6.838  1.00  0.80           O
ATOM   4334  CB  GLU A 320      25.414 -25.595  -8.378  1.00  0.80           C
ATOM   4335 1HB  GLU A 320      25.435 -24.558  -8.476  1.00  0.80           H
ATOM   4336 2HB  GLU A 320      26.192 -26.111  -8.930  1.00  0.80           H
ATOM   4337  CG  GLU A 320      24.109 -26.119  -9.031  1.00  0.80           C
ATOM   4338 1HG  GLU A 320      24.155 -27.200  -9.146  1.00  0.80           H
ATOM   4339 2HG  GLU A 320      23.305 -25.839  -8.331  1.00  0.80           H
ATOM   4340  CD  GLU A 320      23.885 -25.447 -10.448  1.00  0.80           C
ATOM   4341  OE1 GLU A 320      23.307 -24.342 -10.518  1.00  0.80           O
ATOM   4342  OE2 GLU A 320      24.475 -25.994 -11.404  1.00  0.80           O
ATOM   4343  N   LEU A 321      27.322 -27.486  -6.527  1.00  0.86           N
ATOM   4344  H   LEU A 321      27.850 -26.571  -6.480  1.00  0.86           H
ATOM   4345  CA  LEU A 321      28.194 -28.646  -6.591  1.00  0.86           C
ATOM   4346  HA  LEU A 321      27.922 -29.224  -7.509  1.00  0.86           H
ATOM   4347  C   LEU A 321      27.923 -29.613  -5.431  1.00  0.86           C
ATOM   4348  O   LEU A 321      27.810 -29.205  -4.258  1.00  0.86           O
ATOM   4349  CB  LEU A 321      29.687 -28.209  -6.625  1.00  0.86           C
ATOM   4350 1HB  LEU A 321      29.935 -27.671  -5.713  1.00  0.86           H
ATOM   4351 2HB  LEU A 321      30.229 -29.112  -6.570  1.00  0.86           H
ATOM   4352  CG  LEU A 321      30.047 -27.430  -7.895  1.00  0.86           C
ATOM   4353  HG  LEU A 321      29.288 -26.649  -7.953  1.00  0.86           H
ATOM   4354  CD1 LEU A 321      31.512 -26.866  -7.944  1.00  0.86           C
ATOM   4355 1HD1 LEU A 321      31.666 -26.150  -7.118  1.00  0.86           H
ATOM   4356 2HD1 LEU A 321      31.530 -26.191  -8.802  1.00  0.86           H
ATOM   4357 3HD1 LEU A 321      32.432 -27.599  -7.834  1.00  0.86           H
ATOM   4358  CD2 LEU A 321      29.983 -28.315  -9.160  1.00  0.86           C
ATOM   4359 1HD2 LEU A 321      28.957 -28.720  -9.328  1.00  0.86           H
ATOM   4360 2HD2 LEU A 321      30.657 -29.143  -9.060  1.00  0.86           H
ATOM   4361 3HD2 LEU A 321      30.259 -27.754 -10.001  1.00  0.86           H
ATOM   4362  N   PRO A 322      28.020 -30.960  -5.574  1.00  0.84           N
ATOM   4363  CA  PRO A 322      27.887 -32.045  -4.512  1.00  0.84           C
ATOM   4364  HA  PRO A 322      27.037 -31.739  -3.823  1.00  0.84           H
ATOM   4365  C   PRO A 322      29.172 -32.085  -3.627  1.00  0.84           C
ATOM   4366  O   PRO A 322      30.240 -31.682  -4.002  1.00  0.84           O
ATOM   4367  CB  PRO A 322      27.612 -33.377  -5.123  1.00  0.84           C
ATOM   4368 1HB  PRO A 322      28.336 -34.146  -4.786  1.00  0.84           H
ATOM   4369 2HB  PRO A 322      26.658 -33.763  -4.848  1.00  0.84           H
ATOM   4370  CG  PRO A 322      27.588 -33.052  -6.651  1.00  0.84           C
ATOM   4371 1HG  PRO A 322      28.197 -33.739  -7.241  1.00  0.84           H
ATOM   4372 2HG  PRO A 322      26.626 -33.044  -7.126  1.00  0.84           H
ATOM   4373  CD  PRO A 322      28.190 -31.671  -6.845  1.00  0.84           C
ATOM   4374 1HD  PRO A 322      29.291 -31.815  -7.041  1.00  0.84           H
ATOM   4375 2HD  PRO A 322      27.719 -31.280  -7.748  1.00  0.84           H
ATOM   4376  N   ASP A 323      28.961 -32.591  -2.424  1.00  0.81           N
ATOM   4377  H   ASP A 323      28.064 -32.922  -2.191  1.00  0.81           H
ATOM   4378  CA  ASP A 323      30.075 -32.814  -1.533  1.00  0.81           C
ATOM   4379  HA  ASP A 323      30.796 -32.073  -1.689  1.00  0.81           H
ATOM   4380  C   ASP A 323      30.869 -34.084  -1.971  1.00  0.81           C
ATOM   4381  O   ASP A 323      32.082 -34.203  -1.877  1.00  0.81           O
ATOM   4382  CB  ASP A 323      29.582 -32.932  -0.049  1.00  0.81           C
ATOM   4383 1HB  ASP A 323      29.079 -33.890   0.047  1.00  0.81           H
ATOM   4384 2HB  ASP A 323      30.485 -33.055   0.638  1.00  0.81           H
ATOM   4385  CG  ASP A 323      28.754 -31.770   0.529  1.00  0.81           C
ATOM   4386  OD1 ASP A 323      28.379 -31.898   1.736  1.00  0.81           O
ATOM   4387  OD2 ASP A 323      28.577 -30.675  -0.117  1.00  0.81           O
ATOM   4388  N   GLN A 324      30.226 -35.010  -2.680  1.00  0.82           N
ATOM   4389  H   GLN A 324      29.240 -34.889  -2.879  1.00  0.82           H
ATOM   4390  CA  GLN A 324      30.851 -36.160  -3.347  1.00  0.82           C
ATOM   4391  HA  GLN A 324      31.687 -36.625  -2.795  1.00  0.82           H
ATOM   4392  C   GLN A 324      31.514 -35.746  -4.671  1.00  0.82           C
ATOM   4393  O   GLN A 324      30.981 -34.849  -5.287  1.00  0.82           O
ATOM   4394  CB  GLN A 324      29.756 -37.242  -3.559  1.00  0.82           C
ATOM   4395 1HB  GLN A 324      29.283 -37.353  -2.595  1.00  0.82           H
ATOM   4396 2HB  GLN A 324      28.965 -36.839  -4.295  1.00  0.82           H
ATOM   4397  CG  GLN A 324      30.252 -38.548  -4.035  1.00  0.82           C
ATOM   4398 1HG  GLN A 324      30.436 -38.424  -5.149  1.00  0.82           H
ATOM   4399 2HG  GLN A 324      31.176 -38.839  -3.528  1.00  0.82           H
ATOM   4400  CD  GLN A 324      29.271 -39.679  -3.811  1.00  0.82           C
ATOM   4401  OE1 GLN A 324      28.303 -39.658  -3.064  1.00  0.82           O
ATOM   4402  NE2 GLN A 324      29.471 -40.826  -4.431  1.00  0.82           N
ATOM   4403 1HE2 GLN A 324      28.908 -41.692  -4.194  1.00  0.82           H
ATOM   4404 2HE2 GLN A 324      30.286 -40.930  -5.024  1.00  0.82           H
ATOM   4405  N   TYR A 325      32.609 -36.314  -5.188  1.00  0.87           N
ATOM   4406  H   TYR A 325      33.114 -36.990  -4.625  1.00  0.87           H
ATOM   4407  CA  TYR A 325      33.134 -36.049  -6.513  1.00  0.87           C
ATOM   4408  HA  TYR A 325      33.040 -34.971  -6.570  1.00  0.87           H
ATOM   4409  C   TYR A 325      32.230 -36.585  -7.606  1.00  0.87           C
ATOM   4410  O   TYR A 325      31.592 -37.646  -7.503  1.00  0.87           O
ATOM   4411  CB  TYR A 325      34.645 -36.395  -6.595  1.00  0.87           C
ATOM   4412 1HB  TYR A 325      35.129 -35.840  -5.803  1.00  0.87           H
ATOM   4413 2HB  TYR A 325      34.799 -37.427  -6.389  1.00  0.87           H
ATOM   4414  CG  TYR A 325      35.236 -36.083  -7.948  1.00  0.87           C
ATOM   4415  CD1 TYR A 325      35.526 -34.796  -8.424  1.00  0.87           C
ATOM   4416  HD1 TYR A 325      35.352 -33.904  -7.839  1.00  0.87           H
ATOM   4417  CD2 TYR A 325      35.432 -37.160  -8.802  1.00  0.87           C
ATOM   4418  HD2 TYR A 325      35.080 -38.152  -8.577  1.00  0.87           H
ATOM   4419  CE1 TYR A 325      36.206 -34.645  -9.662  1.00  0.87           C
ATOM   4420  HE1 TYR A 325      36.394 -33.669 -10.006  1.00  0.87           H
ATOM   4421  CE2 TYR A 325      36.154 -37.037 -10.001  1.00  0.87           C
ATOM   4422  HE2 TYR A 325      36.350 -37.895 -10.624  1.00  0.87           H
ATOM   4423  CZ  TYR A 325      36.477 -35.806 -10.524  1.00  0.87           C
ATOM   4424  OH  TYR A 325      36.965 -35.641 -11.823  1.00  0.87           O
ATOM   4425  HH  TYR A 325      36.890 -36.485 -12.324  1.00  0.87           H
ATOM   4426  N   ASN A 326      32.218 -35.852  -8.719  1.00  0.88           N
ATOM   4427  H   ASN A 326      32.823 -35.067  -8.744  1.00  0.88           H
ATOM   4428  CA  ASN A 326      31.577 -36.197  -9.998  1.00  0.88           C
ATOM   4429  HA  ASN A 326      31.719 -37.261 -10.168  1.00  0.88           H
ATOM   4430  C   ASN A 326      32.352 -35.377 -11.030  1.00  0.88           C
ATOM   4431  O   ASN A 326      32.507 -34.159 -10.848  1.00  0.88           O
ATOM   4432  CB  ASN A 326      30.029 -35.838  -9.942  1.00  0.88           C
ATOM   4433 1HB  ASN A 326      29.666 -36.549  -9.145  1.00  0.88           H
ATOM   4434 2HB  ASN A 326      29.991 -34.770  -9.749  1.00  0.88           H
ATOM   4435  CG  ASN A 326      29.290 -36.188 -11.222  1.00  0.88           C
ATOM   4436  OD1 ASN A 326      29.356 -35.529 -12.273  1.00  0.88           O
ATOM   4437  ND2 ASN A 326      28.817 -37.389 -11.311  1.00  0.88           N
ATOM   4438 1HD2 ASN A 326      28.526 -37.700 -12.246  1.00  0.88           H
ATOM   4439 2HD2 ASN A 326      28.733 -38.024 -10.544  1.00  0.88           H
ATOM   4440  N   TYR A 327      32.769 -35.953 -12.185  1.00  0.90           N
ATOM   4441  H   TYR A 327      32.812 -36.996 -12.259  1.00  0.90           H
ATOM   4442  CA  TYR A 327      33.511 -35.195 -13.171  1.00  0.90           C
ATOM   4443  HA  TYR A 327      34.346 -34.742 -12.687  1.00  0.90           H
ATOM   4444  C   TYR A 327      32.799 -34.080 -13.981  1.00  0.90           C
ATOM   4445  O   TYR A 327      33.304 -32.978 -14.104  1.00  0.90           O
ATOM   4446  CB  TYR A 327      34.183 -36.199 -14.175  1.00  0.90           C
ATOM   4447 1HB  TYR A 327      34.899 -36.734 -13.490  1.00  0.90           H
ATOM   4448 2HB  TYR A 327      33.422 -36.844 -14.638  1.00  0.90           H
ATOM   4449  CG  TYR A 327      34.961 -35.352 -15.212  1.00  0.90           C
ATOM   4450  CD1 TYR A 327      35.979 -34.420 -14.843  1.00  0.90           C
ATOM   4451  HD1 TYR A 327      36.408 -34.244 -13.846  1.00  0.90           H
ATOM   4452  CD2 TYR A 327      34.569 -35.456 -16.548  1.00  0.90           C
ATOM   4453  HD2 TYR A 327      33.789 -36.110 -16.803  1.00  0.90           H
ATOM   4454  CE1 TYR A 327      36.599 -33.673 -15.868  1.00  0.90           C
ATOM   4455  HE1 TYR A 327      37.468 -33.129 -15.654  1.00  0.90           H
ATOM   4456  CE2 TYR A 327      35.116 -34.636 -17.556  1.00  0.90           C
ATOM   4457  HE2 TYR A 327      34.738 -34.554 -18.549  1.00  0.90           H
ATOM   4458  CZ  TYR A 327      36.136 -33.761 -17.188  1.00  0.90           C
ATOM   4459  OH  TYR A 327      36.733 -32.971 -18.060  1.00  0.90           O
ATOM   4460  HH  TYR A 327      36.569 -33.141 -19.005  1.00  0.90           H
ATOM   4461  N   GLY A 328      31.656 -34.460 -14.582  1.00  0.92           N
ATOM   4462  H   GLY A 328      31.420 -35.437 -14.542  1.00  0.92           H
ATOM   4463  CA  GLY A 328      30.931 -33.437 -15.280  1.00  0.92           C
ATOM   4464 1HA  GLY A 328      31.544 -33.044 -16.091  1.00  0.92           H
ATOM   4465 2HA  GLY A 328      30.011 -33.887 -15.710  1.00  0.92           H
ATOM   4466  C   GLY A 328      30.391 -32.249 -14.422  1.00  0.92           C
ATOM   4467  O   GLY A 328      30.453 -31.129 -14.891  1.00  0.92           O
ATOM   4468  N   MET A 329      29.963 -32.445 -13.160  1.00  0.85           N
ATOM   4469  H   MET A 329      29.838 -33.422 -12.896  1.00  0.85           H
ATOM   4470  CA  MET A 329      29.449 -31.360 -12.288  1.00  0.85           C
ATOM   4471  HA  MET A 329      28.626 -30.837 -12.828  1.00  0.85           H
ATOM   4472  C   MET A 329      30.622 -30.371 -12.071  1.00  0.85           C
ATOM   4473  O   MET A 329      30.464 -29.191 -12.234  1.00  0.85           O
ATOM   4474  CB  MET A 329      28.912 -31.966 -10.959  1.00  0.85           C
ATOM   4475 1HB  MET A 329      29.584 -32.664 -10.583  1.00  0.85           H
ATOM   4476 2HB  MET A 329      28.777 -31.105 -10.238  1.00  0.85           H
ATOM   4477  CG  MET A 329      27.609 -32.836 -11.228  1.00  0.85           C
ATOM   4478 1HG  MET A 329      27.783 -33.660 -11.956  1.00  0.85           H
ATOM   4479 2HG  MET A 329      27.313 -33.309 -10.291  1.00  0.85           H
ATOM   4480  SD  MET A 329      26.145 -31.832 -11.715  1.00  0.85           S
ATOM   4481  CE  MET A 329      25.770 -31.174 -10.076  1.00  0.85           C
ATOM   4482 1HE  MET A 329      24.715 -31.285  -9.922  1.00  0.85           H
ATOM   4483 2HE  MET A 329      25.964 -30.016 -10.143  1.00  0.85           H
ATOM   4484 3HE  MET A 329      26.352 -31.593  -9.274  1.00  0.85           H
ATOM   4485  N   TYR A 330      31.809 -30.894 -11.731  1.00  0.90           N
ATOM   4486  H   TYR A 330      31.884 -31.901 -11.606  1.00  0.90           H
ATOM   4487  CA  TYR A 330      32.946 -30.118 -11.354  1.00  0.90           C
ATOM   4488  HA  TYR A 330      32.522 -29.257 -10.784  1.00  0.90           H
ATOM   4489  C   TYR A 330      33.538 -29.497 -12.610  1.00  0.90           C
ATOM   4490  O   TYR A 330      33.873 -28.294 -12.618  1.00  0.90           O
ATOM   4491  CB  TYR A 330      34.064 -30.823 -10.512  1.00  0.90           C
ATOM   4492 1HB  TYR A 330      34.295 -31.876 -10.822  1.00  0.90           H
ATOM   4493 2HB  TYR A 330      34.995 -30.193 -10.558  1.00  0.90           H
ATOM   4494  CG  TYR A 330      33.674 -30.861  -9.024  1.00  0.90           C
ATOM   4495  CD1 TYR A 330      32.791 -31.795  -8.441  1.00  0.90           C
ATOM   4496  HD1 TYR A 330      32.500 -32.640  -9.039  1.00  0.90           H
ATOM   4497  CD2 TYR A 330      34.083 -29.814  -8.258  1.00  0.90           C
ATOM   4498  HD2 TYR A 330      34.657 -29.033  -8.713  1.00  0.90           H
ATOM   4499  CE1 TYR A 330      32.290 -31.672  -7.080  1.00  0.90           C
ATOM   4500  HE1 TYR A 330      31.611 -32.434  -6.642  1.00  0.90           H
ATOM   4501  CE2 TYR A 330      33.659 -29.662  -6.933  1.00  0.90           C
ATOM   4502  HE2 TYR A 330      33.928 -28.758  -6.355  1.00  0.90           H
ATOM   4503  CZ  TYR A 330      32.698 -30.564  -6.337  1.00  0.90           C
ATOM   4504  OH  TYR A 330      32.363 -30.372  -5.058  1.00  0.90           O
ATOM   4505  HH  TYR A 330      31.474 -30.678  -4.775  1.00  0.90           H
ATOM   4506  N   ALA A 331      33.502 -30.180 -13.726  1.00  0.93           N
ATOM   4507  H   ALA A 331      33.073 -31.074 -13.698  1.00  0.93           H
ATOM   4508  CA  ALA A 331      33.990 -29.611 -14.994  1.00  0.93           C
ATOM   4509  HA  ALA A 331      34.930 -29.065 -14.868  1.00  0.93           H
ATOM   4510  C   ALA A 331      32.995 -28.608 -15.673  1.00  0.93           C
ATOM   4511  O   ALA A 331      33.503 -27.573 -16.144  1.00  0.93           O
ATOM   4512  CB  ALA A 331      34.364 -30.774 -15.871  1.00  0.93           C
ATOM   4513 1HB  ALA A 331      35.181 -31.335 -15.320  1.00  0.93           H
ATOM   4514 2HB  ALA A 331      34.863 -30.396 -16.782  1.00  0.93           H
ATOM   4515 3HB  ALA A 331      33.616 -31.423 -16.172  1.00  0.93           H
ATOM   4516  N   LYS A 332      31.693 -28.787 -15.515  1.00  0.87           N
ATOM   4517  H   LYS A 332      31.370 -29.690 -15.177  1.00  0.87           H
ATOM   4518  CA  LYS A 332      30.684 -27.802 -15.768  1.00  0.87           C
ATOM   4519  HA  LYS A 332      30.804 -27.433 -16.822  1.00  0.87           H
ATOM   4520  C   LYS A 332      30.823 -26.490 -14.884  1.00  0.87           C
ATOM   4521  O   LYS A 332      30.422 -25.429 -15.384  1.00  0.87           O
ATOM   4522  CB  LYS A 332      29.339 -28.455 -15.572  1.00  0.87           C
ATOM   4523 1HB  LYS A 332      29.463 -29.388 -16.202  1.00  0.87           H
ATOM   4524 2HB  LYS A 332      29.260 -28.910 -14.609  1.00  0.87           H
ATOM   4525  CG  LYS A 332      28.063 -27.841 -15.990  1.00  0.87           C
ATOM   4526 1HG  LYS A 332      27.948 -26.816 -15.619  1.00  0.87           H
ATOM   4527 2HG  LYS A 332      28.103 -27.685 -17.069  1.00  0.87           H
ATOM   4528  CD  LYS A 332      26.840 -28.729 -15.867  1.00  0.87           C
ATOM   4529 1HD  LYS A 332      26.064 -28.199 -16.301  1.00  0.87           H
ATOM   4530 2HD  LYS A 332      27.067 -29.698 -16.391  1.00  0.87           H
ATOM   4531  CE  LYS A 332      26.441 -28.899 -14.456  1.00  0.87           C
ATOM   4532 1HE  LYS A 332      27.178 -29.615 -14.031  1.00  0.87           H
ATOM   4533 2HE  LYS A 332      26.351 -27.927 -13.885  1.00  0.87           H
ATOM   4534  NZ  LYS A 332      25.112 -29.594 -14.455  1.00  0.87           N
ATOM   4535 1HZ  LYS A 332      24.506 -29.144 -15.123  1.00  0.87           H
ATOM   4536 2HZ  LYS A 332      24.707 -29.711 -13.509  1.00  0.87           H
ATOM   4537 3HZ  LYS A 332      25.212 -30.533 -14.808  1.00  0.87           H
ATOM   4538  N   PHE A 333      31.454 -26.494 -13.753  1.00  0.91           N
ATOM   4539  H   PHE A 333      31.684 -27.415 -13.382  1.00  0.91           H
ATOM   4540  CA  PHE A 333      31.844 -25.251 -12.984  1.00  0.91           C
ATOM   4541  HA  PHE A 333      30.996 -24.528 -13.069  1.00  0.91           H
ATOM   4542  C   PHE A 333      33.026 -24.586 -13.710  1.00  0.91           C
ATOM   4543  O   PHE A 333      32.992 -23.433 -14.188  1.00  0.91           O
ATOM   4544  CB  PHE A 333      32.077 -25.588 -11.539  1.00  0.91           C
ATOM   4545 1HB  PHE A 333      31.167 -25.906 -11.108  1.00  0.91           H
ATOM   4546 2HB  PHE A 333      32.866 -26.342 -11.427  1.00  0.91           H
ATOM   4547  CG  PHE A 333      32.569 -24.310 -10.751  1.00  0.91           C
ATOM   4548  CD1 PHE A 333      31.628 -23.573  -9.945  1.00  0.91           C
ATOM   4549  HD1 PHE A 333      30.618 -23.818 -10.019  1.00  0.91           H
ATOM   4550  CD2 PHE A 333      33.865 -23.785 -10.822  1.00  0.91           C
ATOM   4551  HD2 PHE A 333      34.612 -24.229 -11.465  1.00  0.91           H
ATOM   4552  CE1 PHE A 333      32.017 -22.439  -9.277  1.00  0.91           C
ATOM   4553  HE1 PHE A 333      31.274 -21.753  -8.873  1.00  0.91           H
ATOM   4554  CE2 PHE A 333      34.237 -22.747  -9.993  1.00  0.91           C
ATOM   4555  HE2 PHE A 333      35.284 -22.439 -10.078  1.00  0.91           H
ATOM   4556  CZ  PHE A 333      33.351 -22.053  -9.222  1.00  0.91           C
ATOM   4557  HZ  PHE A 333      33.727 -21.173  -8.726  1.00  0.91           H
ATOM   4558  N   ILE A 334      34.034 -25.348 -14.091  1.00  0.92           N
ATOM   4559  H   ILE A 334      34.054 -26.291 -13.751  1.00  0.92           H
ATOM   4560  CA  ILE A 334      35.282 -24.892 -14.831  1.00  0.92           C
ATOM   4561  HA  ILE A 334      35.709 -24.207 -14.278  1.00  0.92           H
ATOM   4562  C   ILE A 334      34.897 -24.262 -16.156  1.00  0.92           C
ATOM   4563  O   ILE A 334      35.525 -23.222 -16.502  1.00  0.92           O
ATOM   4564  CB  ILE A 334      36.374 -26.073 -14.964  1.00  0.92           C
ATOM   4565  HB  ILE A 334      35.882 -26.996 -15.274  1.00  0.92           H
ATOM   4566  CG1 ILE A 334      36.939 -26.415 -13.555  1.00  0.92           C
ATOM   4567 1HG1 ILE A 334      37.548 -25.613 -13.117  1.00  0.92           H
ATOM   4568 2HG1 ILE A 334      36.092 -26.624 -12.937  1.00  0.92           H
ATOM   4569  CG2 ILE A 334      37.515 -25.744 -15.848  1.00  0.92           C
ATOM   4570 1HG2 ILE A 334      38.328 -26.509 -15.731  1.00  0.92           H
ATOM   4571 2HG2 ILE A 334      37.772 -24.724 -15.666  1.00  0.92           H
ATOM   4572 3HG2 ILE A 334      37.199 -25.789 -16.943  1.00  0.92           H
ATOM   4573  CD1 ILE A 334      37.745 -27.735 -13.544  1.00  0.92           C
ATOM   4574 1HD1 ILE A 334      37.722 -28.158 -12.513  1.00  0.92           H
ATOM   4575 2HD1 ILE A 334      38.742 -27.448 -13.796  1.00  0.92           H
ATOM   4576 3HD1 ILE A 334      37.330 -28.479 -14.201  1.00  0.92           H
ATOM   4577  N   ASN A 335      33.974 -24.857 -16.972  1.00  0.85           N
ATOM   4578  H   ASN A 335      33.504 -25.686 -16.625  1.00  0.85           H
ATOM   4579  CA  ASN A 335      33.522 -24.249 -18.198  1.00  0.85           C
ATOM   4580  HA  ASN A 335      34.378 -24.238 -18.883  1.00  0.85           H
ATOM   4581  C   ASN A 335      33.030 -22.760 -17.966  1.00  0.85           C
ATOM   4582  O   ASN A 335      33.135 -21.969 -18.883  1.00  0.85           O
ATOM   4583  CB  ASN A 335      32.462 -25.089 -18.893  1.00  0.85           C
ATOM   4584 1HB  ASN A 335      32.745 -26.180 -18.954  1.00  0.85           H
ATOM   4585 2HB  ASN A 335      31.558 -24.935 -18.426  1.00  0.85           H
ATOM   4586  CG  ASN A 335      32.282 -24.688 -20.255  1.00  0.85           C
ATOM   4587  OD1 ASN A 335      33.156 -24.851 -21.101  1.00  0.85           O
ATOM   4588  ND2 ASN A 335      31.122 -24.106 -20.572  1.00  0.85           N
ATOM   4589 1HD2 ASN A 335      31.093 -23.609 -21.480  1.00  0.85           H
ATOM   4590 2HD2 ASN A 335      30.310 -24.135 -19.968  1.00  0.85           H
ATOM   4591  N   ASP A 336      32.514 -22.447 -16.745  1.00  0.90           N
ATOM   4592  H   ASP A 336      32.434 -23.126 -15.985  1.00  0.90           H
ATOM   4593  CA  ASP A 336      31.924 -21.151 -16.453  1.00  0.90           C
ATOM   4594  HA  ASP A 336      31.595 -20.625 -17.427  1.00  0.90           H
ATOM   4595  C   ASP A 336      33.056 -20.224 -15.946  1.00  0.90           C
ATOM   4596  O   ASP A 336      32.992 -19.008 -16.149  1.00  0.90           O
ATOM   4597  CB  ASP A 336      30.699 -21.285 -15.511  1.00  0.90           C
ATOM   4598 1HB  ASP A 336      30.958 -21.725 -14.590  1.00  0.90           H
ATOM   4599 2HB  ASP A 336      30.421 -20.340 -15.164  1.00  0.90           H
ATOM   4600  CG  ASP A 336      29.512 -21.933 -16.204  1.00  0.90           C
ATOM   4601  OD1 ASP A 336      29.555 -22.237 -17.443  1.00  0.90           O
ATOM   4602  OD2 ASP A 336      28.520 -22.216 -15.537  1.00  0.90           O
ATOM   4603  N   TYR A 337      33.979 -20.744 -15.160  1.00  0.92           N
ATOM   4604  H   TYR A 337      33.871 -21.747 -14.902  1.00  0.92           H
ATOM   4605  CA  TYR A 337      34.983 -19.989 -14.365  1.00  0.92           C
ATOM   4606  HA  TYR A 337      34.885 -18.942 -14.621  1.00  0.92           H
ATOM   4607  C   TYR A 337      36.426 -20.193 -14.664  1.00  0.92           C
ATOM   4608  O   TYR A 337      37.333 -19.576 -14.052  1.00  0.92           O
ATOM   4609  CB  TYR A 337      34.602 -20.019 -12.814  1.00  0.92           C
ATOM   4610 1HB  TYR A 337      34.785 -21.009 -12.364  1.00  0.92           H
ATOM   4611 2HB  TYR A 337      35.250 -19.343 -12.247  1.00  0.92           H
ATOM   4612  CG  TYR A 337      33.149 -19.696 -12.527  1.00  0.92           C
ATOM   4613  CD1 TYR A 337      32.129 -20.668 -12.392  1.00  0.92           C
ATOM   4614  HD1 TYR A 337      32.410 -21.712 -12.198  1.00  0.92           H
ATOM   4615  CD2 TYR A 337      32.713 -18.359 -12.503  1.00  0.92           C
ATOM   4616  HD2 TYR A 337      33.512 -17.596 -12.612  1.00  0.92           H
ATOM   4617  CE1 TYR A 337      30.820 -20.301 -12.273  1.00  0.92           C
ATOM   4618  HE1 TYR A 337      30.020 -21.011 -12.136  1.00  0.92           H
ATOM   4619  CE2 TYR A 337      31.346 -17.964 -12.404  1.00  0.92           C
ATOM   4620  HE2 TYR A 337      31.046 -16.895 -12.428  1.00  0.92           H
ATOM   4621  CZ  TYR A 337      30.372 -19.013 -12.373  1.00  0.92           C
ATOM   4622  OH  TYR A 337      29.036 -18.695 -12.439  1.00  0.92           O
ATOM   4623  HH  TYR A 337      28.987 -17.707 -12.502  1.00  0.92           H
ATOM   4624  N   GLY A 338      36.756 -21.078 -15.562  1.00  0.91           N
ATOM   4625  H   GLY A 338      36.002 -21.562 -15.978  1.00  0.91           H
ATOM   4626  CA  GLY A 338      38.104 -21.353 -16.058  1.00  0.91           C
ATOM   4627 1HA  GLY A 338      38.105 -21.936 -17.071  1.00  0.91           H
ATOM   4628 2HA  GLY A 338      38.738 -20.409 -16.035  1.00  0.91           H
ATOM   4629  C   GLY A 338      38.918 -22.252 -15.180  1.00  0.91           C
ATOM   4630  O   GLY A 338      38.474 -22.851 -14.204  1.00  0.91           O
ATOM   4631  N   THR A 339      40.153 -22.436 -15.619  1.00  0.90           N
ATOM   4632  H   THR A 339      40.468 -21.899 -16.422  1.00  0.90           H
ATOM   4633  CA  THR A 339      41.135 -23.295 -14.991  1.00  0.90           C
ATOM   4634  HA  THR A 339      40.576 -23.997 -14.404  1.00  0.90           H
ATOM   4635  C   THR A 339      41.942 -22.542 -14.003  1.00  0.90           C
ATOM   4636  O   THR A 339      42.707 -23.167 -13.231  1.00  0.90           O
ATOM   4637  CB  THR A 339      42.084 -23.954 -16.016  1.00  0.90           C
ATOM   4638  HB  THR A 339      42.864 -24.540 -15.539  1.00  0.90           H
ATOM   4639  OG1 THR A 339      42.735 -23.074 -16.874  1.00  0.90           O
ATOM   4640  HG1 THR A 339      43.645 -22.896 -16.533  1.00  0.90           H
ATOM   4641  CG2 THR A 339      41.254 -24.856 -16.932  1.00  0.90           C
ATOM   4642 1HG2 THR A 339      41.033 -25.758 -16.442  1.00  0.90           H
ATOM   4643 2HG2 THR A 339      41.826 -25.097 -17.833  1.00  0.90           H
ATOM   4644 3HG2 THR A 339      40.319 -24.534 -17.311  1.00  0.90           H
ATOM   4645  N   HIS A 340      41.857 -21.197 -14.002  1.00  0.89           N
ATOM   4646  H   HIS A 340      41.206 -20.784 -14.602  1.00  0.89           H
ATOM   4647  CA  HIS A 340      42.665 -20.241 -13.189  1.00  0.89           C
ATOM   4648  HA  HIS A 340      42.982 -20.623 -12.252  1.00  0.89           H
ATOM   4649  C   HIS A 340      41.948 -18.872 -12.824  1.00  0.89           C
ATOM   4650  O   HIS A 340      40.890 -18.583 -13.399  1.00  0.89           O
ATOM   4651  CB  HIS A 340      43.944 -19.832 -13.969  1.00  0.89           C
ATOM   4652 1HB  HIS A 340      43.686 -19.087 -14.695  1.00  0.89           H
ATOM   4653 2HB  HIS A 340      44.668 -19.363 -13.210  1.00  0.89           H
ATOM   4654  CG  HIS A 340      44.704 -20.922 -14.648  1.00  0.89           C
ATOM   4655  ND1 HIS A 340      45.639 -21.754 -14.161  1.00  0.89           N
ATOM   4656  HD1 HIS A 340      46.139 -21.634 -13.228  1.00  0.89           H
ATOM   4657  CD2 HIS A 340      44.542 -21.247 -15.956  1.00  0.89           C
ATOM   4658  HD2 HIS A 340      43.891 -20.660 -16.619  1.00  0.89           H
ATOM   4659  CE1 HIS A 340      46.044 -22.654 -15.119  1.00  0.89           C
ATOM   4660  HE1 HIS A 340      46.788 -23.439 -15.051  1.00  0.89           H
ATOM   4661  NE2 HIS A 340      45.374 -22.350 -16.249  1.00  0.89           N
ATOM   4662  N   TYR A 341      42.504 -18.140 -11.878  1.00  0.88           N
ATOM   4663  H   TYR A 341      43.296 -18.428 -11.302  1.00  0.88           H
ATOM   4664  CA  TYR A 341      41.991 -16.814 -11.561  1.00  0.88           C
ATOM   4665  HA  TYR A 341      41.410 -16.336 -12.381  1.00  0.88           H
ATOM   4666  C   TYR A 341      43.079 -15.768 -11.220  1.00  0.88           C
ATOM   4667  O   TYR A 341      44.146 -16.098 -10.676  1.00  0.88           O
ATOM   4668  CB  TYR A 341      40.936 -16.751 -10.440  1.00  0.88           C
ATOM   4669 1HB  TYR A 341      40.441 -15.792 -10.357  1.00  0.88           H
ATOM   4670 2HB  TYR A 341      40.157 -17.481 -10.697  1.00  0.88           H
ATOM   4671  CG  TYR A 341      41.594 -17.134  -9.105  1.00  0.88           C
ATOM   4672  CD1 TYR A 341      41.840 -16.182  -8.072  1.00  0.88           C
ATOM   4673  HD1 TYR A 341      41.488 -15.139  -8.181  1.00  0.88           H
ATOM   4674  CD2 TYR A 341      41.899 -18.523  -8.939  1.00  0.88           C
ATOM   4675  HD2 TYR A 341      41.708 -19.217  -9.716  1.00  0.88           H
ATOM   4676  CE1 TYR A 341      42.586 -16.577  -6.900  1.00  0.88           C
ATOM   4677  HE1 TYR A 341      42.884 -15.828  -6.117  1.00  0.88           H
ATOM   4678  CE2 TYR A 341      42.698 -18.839  -7.850  1.00  0.88           C
ATOM   4679  HE2 TYR A 341      43.057 -19.827  -7.841  1.00  0.88           H
ATOM   4680  CZ  TYR A 341      43.137 -17.900  -6.871  1.00  0.88           C
ATOM   4681  OH  TYR A 341      44.012 -18.223  -5.841  1.00  0.88           O
ATOM   4682  HH  TYR A 341      44.225 -17.509  -5.269  1.00  0.88           H
ATOM   4683  N   ILE A 342      42.856 -14.511 -11.635  1.00  0.88           N
ATOM   4684  H   ILE A 342      42.022 -14.343 -12.177  1.00  0.88           H
ATOM   4685  CA  ILE A 342      43.742 -13.341 -11.473  1.00  0.88           C
ATOM   4686  HA  ILE A 342      44.704 -13.586 -12.091  1.00  0.88           H
ATOM   4687  C   ILE A 342      44.091 -13.113  -9.960  1.00  0.88           C
ATOM   4688  O   ILE A 342      43.212 -13.051  -9.110  1.00  0.88           O
ATOM   4689  CB  ILE A 342      43.065 -12.149 -12.122  1.00  0.88           C
ATOM   4690  HB  ILE A 342      42.070 -12.134 -11.761  1.00  0.88           H
ATOM   4691  CG1 ILE A 342      42.914 -12.281 -13.668  1.00  0.88           C
ATOM   4692 1HG1 ILE A 342      43.954 -12.466 -14.191  1.00  0.88           H
ATOM   4693 2HG1 ILE A 342      42.397 -13.182 -13.866  1.00  0.88           H
ATOM   4694  CG2 ILE A 342      43.768 -10.906 -11.688  1.00  0.88           C
ATOM   4695 1HG2 ILE A 342      44.855 -11.012 -11.896  1.00  0.88           H
ATOM   4696 2HG2 ILE A 342      43.641 -10.674 -10.600  1.00  0.88           H
ATOM   4697 3HG2 ILE A 342      43.460 -10.065 -12.375  1.00  0.88           H
ATOM   4698  CD1 ILE A 342      42.214 -11.126 -14.393  1.00  0.88           C
ATOM   4699 1HD1 ILE A 342      41.300 -10.814 -13.855  1.00  0.88           H
ATOM   4700 2HD1 ILE A 342      41.831 -11.453 -15.363  1.00  0.88           H
ATOM   4701 3HD1 ILE A 342      42.893 -10.293 -14.501  1.00  0.88           H
ATOM   4702  N   THR A 343      45.393 -13.082  -9.622  1.00  0.87           N
ATOM   4703  H   THR A 343      46.036 -13.201 -10.360  1.00  0.87           H
ATOM   4704  CA  THR A 343      45.921 -12.541  -8.327  1.00  0.87           C
ATOM   4705  HA  THR A 343      45.034 -12.421  -7.728  1.00  0.87           H
ATOM   4706  C   THR A 343      46.575 -11.210  -8.445  1.00  0.87           C
ATOM   4707  O   THR A 343      46.384 -10.409  -7.534  1.00  0.87           O
ATOM   4708  CB  THR A 343      46.827 -13.526  -7.620  1.00  0.87           C
ATOM   4709  HB  THR A 343      47.076 -12.962  -6.697  1.00  0.87           H
ATOM   4710  OG1 THR A 343      47.814 -13.773  -8.526  1.00  0.87           O
ATOM   4711  HG1 THR A 343      48.276 -14.601  -8.433  1.00  0.87           H
ATOM   4712  CG2 THR A 343      46.159 -14.844  -7.311  1.00  0.87           C
ATOM   4713 1HG2 THR A 343      45.182 -14.628  -6.823  1.00  0.87           H
ATOM   4714 2HG2 THR A 343      46.710 -15.310  -6.582  1.00  0.87           H
ATOM   4715 3HG2 THR A 343      46.099 -15.482  -8.237  1.00  0.87           H
ATOM   4716  N   SER A 344      47.271 -10.839  -9.523  1.00  0.86           N
ATOM   4717  H   SER A 344      47.530 -11.595 -10.168  1.00  0.86           H
ATOM   4718  CA  SER A 344      48.000  -9.546  -9.775  1.00  0.86           C
ATOM   4719  HA  SER A 344      47.451  -8.880  -9.179  1.00  0.86           H
ATOM   4720  C   SER A 344      48.107  -9.186 -11.285  1.00  0.86           C
ATOM   4721  O   SER A 344      48.037 -10.034 -12.126  1.00  0.86           O
ATOM   4722  CB  SER A 344      49.342  -9.582  -9.030  1.00  0.86           C
ATOM   4723 1HB  SER A 344      49.237  -9.805  -7.903  1.00  0.86           H
ATOM   4724 2HB  SER A 344      49.916 -10.414  -9.500  1.00  0.86           H
ATOM   4725  OG  SER A 344      50.043  -8.439  -9.152  1.00  0.86           O
ATOM   4726  HG  SER A 344      50.598  -8.577  -9.953  1.00  0.86           H
ATOM   4727  N   GLY A 345      48.240  -7.929 -11.667  1.00  0.88           N
ATOM   4728  H   GLY A 345      48.262  -7.238 -10.934  1.00  0.88           H
ATOM   4729  CA  GLY A 345      48.227  -7.491 -13.101  1.00  0.88           C
ATOM   4730 1HA  GLY A 345      49.101  -7.928 -13.648  1.00  0.88           H
ATOM   4731 2HA  GLY A 345      47.366  -7.860 -13.689  1.00  0.88           H
ATOM   4732  C   GLY A 345      48.427  -6.031 -13.348  1.00  0.88           C
ATOM   4733  O   GLY A 345      48.799  -5.203 -12.481  1.00  0.88           O
ATOM   4734  N   SER A 346      48.249  -5.678 -14.658  1.00  0.85           N
ATOM   4735  H   SER A 346      47.876  -6.353 -15.282  1.00  0.85           H
ATOM   4736  CA  SER A 346      48.333  -4.281 -15.187  1.00  0.85           C
ATOM   4737  HA  SER A 346      48.040  -3.645 -14.250  1.00  0.85           H
ATOM   4738  C   SER A 346      47.321  -4.048 -16.289  1.00  0.85           C
ATOM   4739  O   SER A 346      46.930  -4.951 -17.011  1.00  0.85           O
ATOM   4740  CB  SER A 346      49.776  -3.970 -15.509  1.00  0.85           C
ATOM   4741 1HB  SER A 346      50.353  -4.131 -14.612  1.00  0.85           H
ATOM   4742 2HB  SER A 346      50.138  -4.480 -16.377  1.00  0.85           H
ATOM   4743  OG  SER A 346      49.899  -2.582 -15.807  1.00  0.85           O
ATOM   4744  HG  SER A 346      49.428  -1.955 -15.295  1.00  0.85           H
ATOM   4745  N   MET A 347      46.872  -2.819 -16.325  1.00  0.85           N
ATOM   4746  H   MET A 347      47.263  -2.088 -15.775  1.00  0.85           H
ATOM   4747  CA  MET A 347      45.792  -2.403 -17.206  1.00  0.85           C
ATOM   4748  HA  MET A 347      45.284  -3.211 -17.691  1.00  0.85           H
ATOM   4749  C   MET A 347      46.322  -1.566 -18.447  1.00  0.85           C
ATOM   4750  O   MET A 347      47.369  -0.911 -18.354  1.00  0.85           O
ATOM   4751  CB  MET A 347      44.740  -1.715 -16.371  1.00  0.85           C
ATOM   4752 1HB  MET A 347      45.244  -0.898 -15.949  1.00  0.85           H
ATOM   4753 2HB  MET A 347      44.003  -1.301 -17.087  1.00  0.85           H
ATOM   4754  CG  MET A 347      44.005  -2.479 -15.267  1.00  0.85           C
ATOM   4755 1HG  MET A 347      44.758  -2.907 -14.582  1.00  0.85           H
ATOM   4756 2HG  MET A 347      43.299  -1.775 -14.643  1.00  0.85           H
ATOM   4757  SD  MET A 347      42.911  -3.839 -15.921  1.00  0.85           S
ATOM   4758  CE  MET A 347      41.748  -2.943 -16.931  1.00  0.85           C
ATOM   4759 1HE  MET A 347      42.182  -2.644 -17.846  1.00  0.85           H
ATOM   4760 2HE  MET A 347      41.435  -2.035 -16.436  1.00  0.85           H
ATOM   4761 3HE  MET A 347      40.856  -3.508 -17.176  1.00  0.85           H
ATOM   4762  N   GLY A 348      45.533  -1.508 -19.528  1.00  0.83           N
ATOM   4763  H   GLY A 348      44.691  -2.015 -19.530  1.00  0.83           H
ATOM   4764  CA  GLY A 348      45.882  -0.749 -20.769  1.00  0.83           C
ATOM   4765 1HA  GLY A 348      46.100   0.265 -20.443  1.00  0.83           H
ATOM   4766 2HA  GLY A 348      46.809  -1.208 -21.160  1.00  0.83           H
ATOM   4767  C   GLY A 348      44.829  -0.796 -21.886  1.00  0.83           C
ATOM   4768  O   GLY A 348      43.640  -0.990 -21.610  1.00  0.83           O
ATOM   4769  N   GLY A 349      45.259  -0.691 -23.154  1.00  0.82           N
ATOM   4770  H   GLY A 349      46.288  -0.602 -23.283  1.00  0.82           H
ATOM   4771  CA  GLY A 349      44.453  -0.805 -24.306  1.00  0.82           C
ATOM   4772 1HA  GLY A 349      43.782  -1.665 -24.199  1.00  0.82           H
ATOM   4773 2HA  GLY A 349      43.828   0.107 -24.332  1.00  0.82           H
ATOM   4774  C   GLY A 349      45.366  -1.018 -25.574  1.00  0.82           C
ATOM   4775  O   GLY A 349      46.529  -0.695 -25.505  1.00  0.82           O
ATOM   4776  N   ILE A 350      44.936  -1.717 -26.594  1.00  0.75           N
ATOM   4777  H   ILE A 350      43.936  -1.951 -26.561  1.00  0.75           H
ATOM   4778  CA  ILE A 350      45.651  -2.148 -27.813  1.00  0.75           C
ATOM   4779  HA  ILE A 350      46.743  -2.041 -27.752  1.00  0.75           H
ATOM   4780  C   ILE A 350      45.124  -1.340 -29.044  1.00  0.75           C
ATOM   4781  O   ILE A 350      43.946  -1.230 -29.186  1.00  0.75           O
ATOM   4782  CB  ILE A 350      45.335  -3.646 -28.017  1.00  0.75           C
ATOM   4783  HB  ILE A 350      44.301  -3.859 -28.044  1.00  0.75           H
ATOM   4784  CG1 ILE A 350      46.033  -4.468 -26.887  1.00  0.75           C
ATOM   4785 1HG1 ILE A 350      46.694  -5.200 -27.273  1.00  0.75           H
ATOM   4786 2HG1 ILE A 350      46.645  -3.788 -26.196  1.00  0.75           H
ATOM   4787  CG2 ILE A 350      45.868  -4.044 -29.357  1.00  0.75           C
ATOM   4788 1HG2 ILE A 350      45.840  -5.111 -29.578  1.00  0.75           H
ATOM   4789 2HG2 ILE A 350      46.944  -3.813 -29.393  1.00  0.75           H
ATOM   4790 3HG2 ILE A 350      45.337  -3.563 -30.163  1.00  0.75           H
ATOM   4791  CD1 ILE A 350      44.826  -5.044 -26.066  1.00  0.75           C
ATOM   4792 1HD1 ILE A 350      44.316  -5.677 -26.809  1.00  0.75           H
ATOM   4793 2HD1 ILE A 350      44.143  -4.304 -25.672  1.00  0.75           H
ATOM   4794 3HD1 ILE A 350      45.257  -5.669 -25.304  1.00  0.75           H
ATOM   4795  N   TYR A 351      46.017  -0.758 -29.813  1.00  0.72           N
ATOM   4796  H   TYR A 351      47.012  -0.902 -29.576  1.00  0.72           H
ATOM   4797  CA  TYR A 351      45.700  -0.092 -31.070  1.00  0.72           C
ATOM   4798  HA  TYR A 351      44.632  -0.357 -31.335  1.00  0.72           H
ATOM   4799  C   TYR A 351      46.501  -0.588 -32.241  1.00  0.72           C
ATOM   4800  O   TYR A 351      47.735  -0.341 -32.260  1.00  0.72           O
ATOM   4801  CB  TYR A 351      45.871   1.380 -30.830  1.00  0.72           C
ATOM   4802 1HB  TYR A 351      45.418   1.617 -29.892  1.00  0.72           H
ATOM   4803 2HB  TYR A 351      46.901   1.567 -30.715  1.00  0.72           H
ATOM   4804  CG  TYR A 351      45.340   2.329 -31.935  1.00  0.72           C
ATOM   4805  CD1 TYR A 351      44.001   2.733 -31.935  1.00  0.72           C
ATOM   4806  HD1 TYR A 351      43.450   2.444 -31.087  1.00  0.72           H
ATOM   4807  CD2 TYR A 351      46.128   2.684 -33.018  1.00  0.72           C
ATOM   4808  HD2 TYR A 351      47.038   2.296 -33.074  1.00  0.72           H
ATOM   4809  CE1 TYR A 351      43.535   3.603 -32.917  1.00  0.72           C
ATOM   4810  HE1 TYR A 351      42.555   4.050 -32.828  1.00  0.72           H
ATOM   4811  CE2 TYR A 351      45.699   3.696 -33.968  1.00  0.72           C
ATOM   4812  HE2 TYR A 351      46.339   3.944 -34.790  1.00  0.72           H
ATOM   4813  CZ  TYR A 351      44.355   4.134 -33.930  1.00  0.72           C
ATOM   4814  OH  TYR A 351      43.922   4.995 -34.857  1.00  0.72           O
ATOM   4815  HH  TYR A 351      42.935   4.977 -34.899  1.00  0.72           H
ATOM   4816  N   GLU A 352      45.850  -1.459 -33.034  1.00  0.75           N
ATOM   4817  H   GLU A 352      44.844  -1.462 -32.948  1.00  0.75           H
ATOM   4818  CA  GLU A 352      46.446  -2.328 -34.080  1.00  0.75           C
ATOM   4819  HA  GLU A 352      47.446  -1.964 -34.395  1.00  0.75           H
ATOM   4820  C   GLU A 352      45.616  -2.452 -35.327  1.00  0.75           C
ATOM   4821  O   GLU A 352      44.436  -2.553 -35.107  1.00  0.75           O
ATOM   4822  CB  GLU A 352      46.720  -3.734 -33.480  1.00  0.75           C
ATOM   4823 1HB  GLU A 352      45.829  -4.099 -33.009  1.00  0.75           H
ATOM   4824 2HB  GLU A 352      47.028  -4.356 -34.344  1.00  0.75           H
ATOM   4825  CG  GLU A 352      47.824  -3.797 -32.420  1.00  0.75           C
ATOM   4826 1HG  GLU A 352      48.680  -3.220 -32.727  1.00  0.75           H
ATOM   4827 2HG  GLU A 352      47.444  -3.202 -31.536  1.00  0.75           H
ATOM   4828  CD  GLU A 352      48.120  -5.202 -32.041  1.00  0.75           C
ATOM   4829  OE1 GLU A 352      47.310  -6.147 -32.251  1.00  0.75           O
ATOM   4830  OE2 GLU A 352      49.158  -5.372 -31.388  1.00  0.75           O
ATOM   4831  N   TYR A 353      46.219  -2.441 -36.504  1.00  0.77           N
ATOM   4832  H   TYR A 353      47.245  -2.450 -36.478  1.00  0.77           H
ATOM   4833  CA  TYR A 353      45.582  -2.611 -37.764  1.00  0.77           C
ATOM   4834  HA  TYR A 353      44.640  -3.026 -37.503  1.00  0.77           H
ATOM   4835  C   TYR A 353      46.323  -3.618 -38.713  1.00  0.77           C
ATOM   4836  O   TYR A 353      47.481  -3.955 -38.535  1.00  0.77           O
ATOM   4837  CB  TYR A 353      45.362  -1.288 -38.518  1.00  0.77           C
ATOM   4838 1HB  TYR A 353      46.396  -0.874 -38.702  1.00  0.77           H
ATOM   4839 2HB  TYR A 353      44.942  -1.438 -39.528  1.00  0.77           H
ATOM   4840  CG  TYR A 353      44.423  -0.351 -37.780  1.00  0.77           C
ATOM   4841  CD1 TYR A 353      44.993   0.644 -36.947  1.00  0.77           C
ATOM   4842  HD1 TYR A 353      46.093   0.758 -36.951  1.00  0.77           H
ATOM   4843  CD2 TYR A 353      43.022  -0.393 -37.869  1.00  0.77           C
ATOM   4844  HD2 TYR A 353      42.529  -1.148 -38.496  1.00  0.77           H
ATOM   4845  CE1 TYR A 353      44.220   1.652 -36.282  1.00  0.77           C
ATOM   4846  HE1 TYR A 353      44.707   2.476 -35.710  1.00  0.77           H
ATOM   4847  CE2 TYR A 353      42.200   0.593 -37.223  1.00  0.77           C
ATOM   4848  HE2 TYR A 353      41.122   0.499 -37.297  1.00  0.77           H
ATOM   4849  CZ  TYR A 353      42.813   1.663 -36.523  1.00  0.77           C
ATOM   4850  OH  TYR A 353      42.067   2.591 -35.930  1.00  0.77           O
ATOM   4851  HH  TYR A 353      42.549   3.172 -35.372  1.00  0.77           H
ATOM   4852  N   ILE A 354      45.558  -4.049 -39.776  1.00  0.82           N
ATOM   4853  H   ILE A 354      44.646  -3.606 -39.932  1.00  0.82           H
ATOM   4854  CA  ILE A 354      45.943  -4.856 -40.912  1.00  0.82           C
ATOM   4855  HA  ILE A 354      47.019  -4.966 -41.069  1.00  0.82           H
ATOM   4856  C   ILE A 354      45.393  -4.144 -42.168  1.00  0.82           C
ATOM   4857  O   ILE A 354      44.203  -3.846 -42.291  1.00  0.82           O
ATOM   4858  CB  ILE A 354      45.473  -6.328 -40.769  1.00  0.82           C
ATOM   4859  HB  ILE A 354      44.428  -6.218 -40.530  1.00  0.82           H
ATOM   4860  CG1 ILE A 354      46.237  -7.241 -39.724  1.00  0.82           C
ATOM   4861 1HG1 ILE A 354      47.208  -7.437 -40.152  1.00  0.82           H
ATOM   4862 2HG1 ILE A 354      46.337  -6.693 -38.794  1.00  0.82           H
ATOM   4863  CG2 ILE A 354      45.536  -7.064 -42.110  1.00  0.82           C
ATOM   4864 1HG2 ILE A 354      44.999  -6.449 -42.907  1.00  0.82           H
ATOM   4865 2HG2 ILE A 354      45.059  -8.022 -41.989  1.00  0.82           H
ATOM   4866 3HG2 ILE A 354      46.561  -7.274 -42.486  1.00  0.82           H
ATOM   4867  CD1 ILE A 354      45.491  -8.521 -39.303  1.00  0.82           C
ATOM   4868 1HD1 ILE A 354      45.584  -9.332 -40.050  1.00  0.82           H
ATOM   4869 2HD1 ILE A 354      44.481  -8.278 -39.152  1.00  0.82           H
ATOM   4870 3HD1 ILE A 354      45.875  -8.910 -38.354  1.00  0.82           H
ATOM   4871  N   LEU A 355      46.279  -3.978 -43.192  1.00  0.83           N
ATOM   4872  H   LEU A 355      47.203  -4.323 -43.112  1.00  0.83           H
ATOM   4873  CA  LEU A 355      45.913  -3.252 -44.438  1.00  0.83           C
ATOM   4874  HA  LEU A 355      44.812  -3.306 -44.556  1.00  0.83           H
ATOM   4875  C   LEU A 355      46.474  -3.920 -45.672  1.00  0.83           C
ATOM   4876  O   LEU A 355      47.640  -4.364 -45.764  1.00  0.83           O
ATOM   4877  CB  LEU A 355      46.224  -1.798 -44.277  1.00  0.83           C
ATOM   4878 1HB  LEU A 355      45.610  -1.470 -43.403  1.00  0.83           H
ATOM   4879 2HB  LEU A 355      47.215  -1.683 -43.962  1.00  0.83           H
ATOM   4880  CG  LEU A 355      45.970  -0.836 -45.484  1.00  0.83           C
ATOM   4881  HG  LEU A 355      44.986  -1.099 -45.867  1.00  0.83           H
ATOM   4882  CD1 LEU A 355      45.943   0.607 -44.993  1.00  0.83           C
ATOM   4883 1HD1 LEU A 355      45.788   1.353 -45.845  1.00  0.83           H
ATOM   4884 2HD1 LEU A 355      46.835   0.806 -44.513  1.00  0.83           H
ATOM   4885 3HD1 LEU A 355      45.189   0.792 -44.285  1.00  0.83           H
ATOM   4886  CD2 LEU A 355      47.115  -0.933 -46.574  1.00  0.83           C
ATOM   4887 1HD2 LEU A 355      47.310  -1.971 -46.868  1.00  0.83           H
ATOM   4888 2HD2 LEU A 355      48.145  -0.553 -46.286  1.00  0.83           H
ATOM   4889 3HD2 LEU A 355      47.017  -0.342 -47.456  1.00  0.83           H
ATOM   4890  N   VAL A 356      45.597  -4.003 -46.732  1.00  0.83           N
ATOM   4891  H   VAL A 356      44.671  -3.583 -46.565  1.00  0.83           H
ATOM   4892  CA  VAL A 356      45.715  -4.606 -48.043  1.00  0.83           C
ATOM   4893  HA  VAL A 356      46.661  -5.164 -48.076  1.00  0.83           H
ATOM   4894  C   VAL A 356      45.732  -3.514 -49.122  1.00  0.83           C
ATOM   4895  O   VAL A 356      44.937  -2.597 -49.204  1.00  0.83           O
ATOM   4896  CB  VAL A 356      44.531  -5.583 -48.224  1.00  0.83           C
ATOM   4897  HB  VAL A 356      43.618  -5.011 -48.373  1.00  0.83           H
ATOM   4898  CG1 VAL A 356      44.779  -6.482 -49.445  1.00  0.83           C
ATOM   4899 1HG1 VAL A 356      44.696  -5.962 -50.387  1.00  0.83           H
ATOM   4900 2HG1 VAL A 356      44.028  -7.283 -49.477  1.00  0.83           H
ATOM   4901 3HG1 VAL A 356      45.750  -6.905 -49.384  1.00  0.83           H
ATOM   4902  CG2 VAL A 356      44.207  -6.505 -47.011  1.00  0.83           C
ATOM   4903 1HG2 VAL A 356      43.716  -7.419 -47.292  1.00  0.83           H
ATOM   4904 2HG2 VAL A 356      43.676  -6.062 -46.191  1.00  0.83           H
ATOM   4905 3HG2 VAL A 356      45.152  -6.903 -46.639  1.00  0.83           H
ATOM   4906  N   ILE A 357      46.683  -3.635 -49.974  1.00  0.80           N
ATOM   4907  H   ILE A 357      47.298  -4.453 -49.764  1.00  0.80           H
ATOM   4908  CA  ILE A 357      46.989  -2.893 -51.253  1.00  0.80           C
ATOM   4909  HA  ILE A 357      46.236  -2.106 -51.248  1.00  0.80           H
ATOM   4910  C   ILE A 357      46.951  -3.817 -52.445  1.00  0.80           C
ATOM   4911  O   ILE A 357      47.563  -4.846 -52.565  1.00  0.80           O
ATOM   4912  CB  ILE A 357      48.352  -2.204 -51.092  1.00  0.80           C
ATOM   4913  HB  ILE A 357      48.960  -3.013 -50.699  1.00  0.80           H
ATOM   4914  CG1 ILE A 357      48.201  -1.135 -49.986  1.00  0.80           C
ATOM   4915 1HG1 ILE A 357      47.466  -0.410 -50.339  1.00  0.80           H
ATOM   4916 2HG1 ILE A 357      47.694  -1.544 -49.176  1.00  0.80           H
ATOM   4917  CG2 ILE A 357      49.007  -1.693 -52.398  1.00  0.80           C
ATOM   4918 1HG2 ILE A 357      49.813  -0.959 -52.207  1.00  0.80           H
ATOM   4919 2HG2 ILE A 357      48.210  -1.244 -52.974  1.00  0.80           H
ATOM   4920 3HG2 ILE A 357      49.512  -2.505 -52.983  1.00  0.80           H
ATOM   4921  CD1 ILE A 357      49.560  -0.669 -49.417  1.00  0.80           C
ATOM   4922 1HD1 ILE A 357      49.475  -0.091 -48.528  1.00  0.80           H
ATOM   4923 2HD1 ILE A 357      50.186  -0.232 -50.204  1.00  0.80           H
ATOM   4924 3HD1 ILE A 357      50.160  -1.555 -49.155  1.00  0.80           H
ATOM   4925  N   ASP A 358      46.162  -3.362 -53.436  1.00  0.78           N
ATOM   4926  H   ASP A 358      45.727  -2.472 -53.272  1.00  0.78           H
[truncated: 1,139,412 more chars]
