# Supplementary material for: Ultra-rare complement factor 8 coding variants in families with age-related macular degeneration
Source: iScience. 2023 Apr 3;26(4):106417. doi: 10.1016/j.isci.2023.106417 (PMC10156737; doi:10.1016/j.isci.2023.106417)
Supplement: Data S2. Computational model of C8 structure, related to Figure 3 [file mmc3.zip › C8-wt-500ps.pdb]

REMARK YASARA *************************************************************
REMARK YASARA *                                                           *
REMARK YASARA *                     Y  A  S  A  R  A                      *
REMARK YASARA *                                                           *
REMARK YASARA *   Yet Another Scientific Artificial Reality Application   *
REMARK YASARA *                                                           *
REMARK YASARA *            MOLECULE STRUCTURE FILE, PDB FORMAT            *
REMARK YASARA *                                                           *
REMARK YASARA * Just use YASARA every day to make your questions go away! *
REMARK YASARA *                                                           *
REMARK YASARA *                      www.YASARA.org                       *
REMARK YASARA *                                                           *
REMARK YASARA *************************************************************
REMARK YASARA
REMARK YASARA Written on:        Thu Dec 09 12:20:07 2021
REMARK YASARA Number of models: 1
REMARK YASARA Number of atoms:   19251
REMARK YASARA Please address questions or suggestions to: Eliza@yasara.org
REMARK YASARA
SEQRES   1 A  544  CYS GLN LEU SER ASN TRP SER GLU TRP THR ASP CYS PHE 
SEQRES   2 A  544  PRO CYS GLN ASP LYS LYS TYR ARG HIS ARG SER LEU LEU 
SEQRES   3 A  544  GLN PRO ASN LYS PHE GLY GLY THR ILE CYS SER GLY ASP 
SEQRES   4 A  544  ILE TRP ASP GLN ALA SER CYS SER SER SER THR THR CYS 
SEQRES   5 A  544  VAL ARG GLN ALA GLN CYS GLY GLN ASP PHE GLN CYS LYS 
SEQRES   6 A  544  GLU THR GLY ARG CYS LEU LYS ARG HIS LEU VAL CYS ASN 
SEQRES   7 A  544  GLY ASP GLN ASP CYS LEU ASP GLY SER ASP GLU ASP ASP 
SEQRES   8 A  544  CYS GLU ASP VAL ARG ALA ILE ASP GLU ASP CYS SER GLN 
SEQRES   9 A  544  TYR GLU PRO ILE PRO GLY SER GLN LYS ALA ALA LEU GLY 
SEQRES  10 A  544  TYR ASN ILE LEU THR GLN GLU ASP ALA GLN SER VAL TYR 
SEQRES  11 A  544  ASP ALA SER TYR TYR GLY GLY GLN CYS GLU THR VAL TYR 
SEQRES  12 A  544  ASN GLY GLU TRP ARG GLU LEU ARG TYR ASP SER THR CYS 
SEQRES  13 A  544  GLU ARG LEU TYR TYR GLY ASP ASP GLU LYS TYR PHE ARG 
SEQRES  14 A  544  LYS PRO TYR ASN PHE LEU LYS TYR HIS PHE GLU ALA LEU 
SEQRES  15 A  544  ALA ASP THR GLY ILE SER SER GLU PHE TYR ASP ASN ALA 
SEQRES  16 A  544  ASN ASP LEU LEU SER LYS VAL LYS LYS ASP LYS SER ASP 
SEQRES  17 A  544  SER PHE GLY VAL THR ILE GLY ILE GLY PRO ALA GLY SER 
SEQRES  18 A  544  PRO LEU LEU VAL GLY VAL GLY VAL SER HIS SER GLN ASP 
SEQRES  19 A  544  THR SER PHE LEU ASN GLU LEU ASN LYS TYR ASN GLU LYS 
SEQRES  20 A  544  LYS PHE ILE PHE THR ARG ILE PHE THR LYS VAL GLN THR 
SEQRES  21 A  544  ALA HIS PHE LYS MET ARG LYS ASP ASP ILE MET LEU ASP 
SEQRES  22 A  544  GLU GLY MET LEU GLN SER LEU MET GLU LEU PRO ASP GLN 
SEQRES  23 A  544  TYR ASN TYR GLY MET TYR ALA LYS PHE ILE ASN ASP TYR 
SEQRES  24 A  544  GLY THR HIS TYR ILE THR SER GLY SER MET GLY GLY ILE 
SEQRES  25 A  544  TYR GLU TYR ILE LEU VAL ILE ASP LYS ALA LYS MET GLU 
SEQRES  26 A  544  SER LEU GLY ILE THR SER ARG ASP ILE THR THR CYS PHE 
SEQRES  27 A  544  GLY GLY SER LEU GLY ILE GLN TYR GLU ASP LYS ILE ASN 
SEQRES  28 A  544  VAL GLY GLY GLY LEU SER GLY ASP HIS CYS LYS LYS PHE 
SEQRES  29 A  544  GLY GLY GLY LYS THR GLU ARG ALA ARG LYS ALA MET ALA 
SEQRES  30 A  544  VAL GLU ASP ILE ILE SER ARG VAL ARG GLY GLY SER SER 
SEQRES  31 A  544  GLY TRP SER GLY GLY LEU ALA GLN ASN ARG SER THR ILE 
SEQRES  32 A  544  THR TYR ARG SER TRP GLY ARG SER LEU LYS TYR ASN PRO 
SEQRES  33 A  544  VAL VAL ILE ASP PHE GLU MET GLN PRO ILE HIS GLU VAL 
SEQRES  34 A  544  LEU ARG HIS THR SER LEU GLY PRO LEU GLU ALA LYS ARG 
SEQRES  35 A  544  GLN ASN LEU ARG ARG ALA LEU ASP GLN TYR LEU MET GLU 
SEQRES  36 A  544  PHE ASN ALA CYS ARG CYS GLY PRO CYS PHE ASN ASN GLY 
SEQRES  37 A  544  VAL PRO ILE LEU GLU GLY THR SER CYS ARG CYS GLN CYS 
SEQRES  38 A  544  ARG LEU GLY SER LEU GLY ALA ALA CYS GLU GLN THR GLN 
SEQRES  39 A  544  THR GLU GLY ALA LYS ALA ASP GLY SER TRP SER CYS TRP 
SEQRES  40 A  544  SER SER TRP SER VAL CYS ARG ALA GLY ILE GLN GLU ARG 
SEQRES  41 A  544  ARG ARG GLU CYS ASP ASN PRO ALA PRO GLN ASN GLY GLY 
SEQRES  42 A  544  ALA SER CYS PRO GLY ARG LYS VAL GLN THR GLN 
SEQRES   1 B  530  MET PRO ILE ASP CYS GLU LEU SER SER TRP SER SER TRP 
SEQRES   2 B  530  THR THR CYS ASP PRO CYS GLN LYS LYS ARG TYR ARG TYR 
SEQRES   3 B  530  ALA TYR LEU LEU GLN PRO SER GLN PHE HIS GLY GLU PRO 
SEQRES   4 B  530  CYS ASN PHE SER ASP LYS GLU VAL GLU ASP CYS VAL THR 
SEQRES   5 B  530  ASN ARG PRO CYS ARG SER GLN VAL ARG CYS GLU GLY PHE 
SEQRES   6 B  530  VAL CYS ALA GLN THR GLY ARG CYS VAL ASN ARG ARG LEU 
SEQRES   7 B  530  LEU CYS ASN GLY ASP ASN ASP CYS GLY ASP GLN SER ASP 
SEQRES   8 B  530  GLU ALA ASN CYS ARG ARG ILE TYR LYS LYS CYS GLN HIS 
SEQRES   9 B  530  GLU MET ASP GLN TYR TRP GLY ILE GLY SER LEU ALA SER 
SEQRES  10 B  530  GLY ILE ASN LEU PHE THR ASN SER PHE GLU GLY PRO VAL 
SEQRES  11 B  530  LEU ASP HIS ARG TYR TYR ALA GLY GLY CYS SER PRO HIS 
SEQRES  12 B  530  TYR ILE LEU ASN THR ARG PHE ARG LYS PRO TYR ASN VAL 
SEQRES  13 B  530  GLU SER TYR THR PRO GLN THR GLN GLY LYS TYR GLU PHE 
SEQRES  14 B  530  ILE LEU LYS GLU TYR GLU SER TYR SER ASP PHE GLU ARG 
SEQRES  15 B  530  ASN VAL THR GLU LYS MET ALA SER LYS SER GLY PHE SER 
SEQRES  16 B  530  PHE GLY PHE LYS ILE PRO GLY ILE PHE GLU LEU GLY ILE 
SEQRES  17 B  530  SER SER GLN SER ASP ARG GLY LYS HIS TYR ILE ARG ARG 
SEQRES  18 B  530  THR LYS ARG PHE SER HIS THR LYS SER VAL PHE LEU HIS 
SEQRES  19 B  530  ALA ARG SER ASP LEU GLU VAL ALA HIS TYR LYS LEU LYS 
SEQRES  20 B  530  PRO ARG SER LEU MET LEU HIS TYR GLU PHE LEU GLN ARG 
SEQRES  21 B  530  VAL LYS ARG LEU PRO LEU GLU TYR SER TYR GLY GLU TYR 
SEQRES  22 B  530  ARG ASP LEU PHE ARG ASP PHE GLY THR HIS TYR ILE THR 
SEQRES  23 B  530  GLU ALA VAL LEU GLY GLY ILE TYR GLU TYR THR LEU VAL 
SEQRES  24 B  530  MET ASN LYS GLU ALA MET GLU ARG GLY ASP TYR THR LEU 
SEQRES  25 B  530  ASN ASN VAL HIS ALA CYS ALA LYS ASN ASP PHE LYS ILE 
SEQRES  26 B  530  GLY GLY ALA ILE GLU GLU VAL TYR VAL SER LEU GLY VAL 
SEQRES  27 B  530  SER VAL GLY LYS CYS ARG GLY ILE LEU ASN GLU ILE LYS 
SEQRES  28 B  530  ASP ARG ASN LYS ARG ASP THR MET VAL GLU ASP LEU VAL 
SEQRES  29 B  530  VAL LEU VAL ARG GLY GLY ALA SER GLU HIS ILE THR THR 
SEQRES  30 B  530  LEU ALA TYR GLN GLU LEU PRO THR ALA ASP LEU MET GLN 
SEQRES  31 B  530  GLU TRP GLY ASP ALA VAL GLN TYR ASN PRO ALA ILE ILE 
SEQRES  32 B  530  LYS VAL LYS VAL GLU PRO LEU TYR GLU LEU VAL THR ALA 
SEQRES  33 B  530  THR ASP PHE ALA TYR SER SER THR VAL ARG GLN ASN MET 
SEQRES  34 B  530  LYS GLN ALA LEU GLU GLU PHE GLN LYS GLU VAL SER SER 
SEQRES  35 B  530  CYS HIS CYS ALA PRO CYS GLN GLY ASN GLY VAL PRO VAL 
SEQRES  36 B  530  LEU LYS GLY SER ARG CYS ASP CYS ILE CYS PRO VAL GLY 
SEQRES  37 B  530  SER GLN GLY LEU ALA CYS GLU VAL SER TYR ARG LYS ASN 
SEQRES  38 B  530  THR PRO ILE ASP GLY LYS TRP ASN CYS TRP SER ASN TRP 
SEQRES  39 B  530  SER SER CYS SER GLY ARG ARG LYS THR ARG GLN ARG GLN 
SEQRES  40 B  530  CYS ASN ASN PRO PRO PRO GLN ASN GLY GLY SER PRO CYS 
SEQRES  41 B  530  SER GLY PRO ALA SER GLU THR LEU ASP CYS 
SEQRES   1 C  168  ILE SER THR ILE GLN PRO LYS ALA ASN PHE ASP ALA GLN 
SEQRES   2 C  168  GLN PHE ALA GLY THR TRP LEU LEU VAL ALA VAL GLY SER 
SEQRES   3 C  168  ALA CYS ARG PHE LEU GLN GLU GLN GLY HIS ARG ALA GLU 
SEQRES   4 C  168  ALA THR THR LEU HIS VAL ALA PRO GLN GLY THR ALA MET 
SEQRES   5 C  168  ALA VAL SER THR PHE ARG LYS LEU ASP GLY ILE CYS TRP 
SEQRES   6 C  168  GLN VAL ARG GLN LEU TYR GLY ASP THR GLY VAL LEU GLY 
SEQRES   7 C  168  ARG PHE LEU LEU GLN ALA ARG ASP ALA ARG GLY ALA VAL 
SEQRES   8 C  168  HIS VAL VAL VAL ALA GLU THR ASP TYR GLN SER PHE ALA 
SEQRES   9 C  168  VAL LEU TYR LEU GLU ARG ALA GLY GLN LEU SER VAL LYS 
SEQRES  10 C  168  LEU TYR ALA ARG SER LEU PRO VAL SER ASP SER VAL LEU 
SEQRES  11 C  168  SER GLY PHE GLU GLN ARG VAL GLN GLU ALA HIS LEU THR 
SEQRES  12 C  168  GLU ASP GLN ILE PHE TYR PHE PRO LYS TYR GLY PHE CYS 
SEQRES  13 C  168  GLU ALA ALA ASP GLN PHE HIS VAL LEU ASP GLU VAL 
SSBOND   0 CYS A   39    CYS A   74                                       2.01
SSBOND   1 CYS A   50    CYS A   84                                       2.00
SSBOND   2 CYS A   96    CYS A  108                                       2.00
SSBOND   3 CYS A  102    CYS A  121                                       2.10
SSBOND   4 CYS A  115    CYS A  130                                       1.97
SSBOND   5 CYS A  140    CYS A  177                                       2.07
SSBOND   6 CYS A  194    CYS C   40                                       2.00
SSBOND   7 CYS A  497    CYS A  544                                       1.98
SSBOND   8 CYS A  499    CYS A  515                                       2.04
SSBOND   9 CYS A  502    CYS A  517                                       2.01
SSBOND  10 CYS A  519    CYS A  528                                       1.98
SSBOND  11 CYS A  562    CYS A  574                                       2.04
SSBOND  12 CYS B   65    CYS B  100                                       2.13
SSBOND  13 CYS B   76    CYS B  110                                       2.04
SSBOND  14 CYS B   79    CYS B  116                                       2.04
SSBOND  15 CYS B  122    CYS B  133                                       1.97
SSBOND  16 CYS B  127    CYS B  146                                       2.00
SSBOND  17 CYS B  140    CYS B  155                                       2.00
SSBOND  18 CYS B  378    CYS B  403                                       1.99
SSBOND  19 CYS B  503    CYS B  550                                       2.01
SSBOND  20 CYS B  505    CYS B  521                                       2.02
SSBOND  21 CYS B  508    CYS B  523                                       2.02
SSBOND  22 CYS B  525    CYS B  534                                       1.99
SSBOND  23 CYS B  557    CYS B  590                                       2.05
SSBOND  24 CYS C   76    CYS C  168                                       2.00
LINK         O   LEU A 113                CA    CA _   1                  2.56
LINK         OD1 ASN A 116                CA    CA _   1                  2.44
LINK         O   ASP A 118                CA    CA _   1                  2.65
LINK         OE2 GLU A 127                CA    CA _   1                  2.44
LINK         O   LEU B 138                CA    CA _   6                  2.45
LINK         OD1 ASP B 151                CA    CA _   6                  3.37
LINK         O   ASP B 143                CA    CA _   6                  2.93
LINK         OD1 ASN B 141                CA    CA _   6                  6.04
LINK         OE2 GLU B 152                CA    CA _   6                  4.41
ATOM      1  N   CYS A  39      30.717 -38.736 -33.526  1.00  0.76           N
ATOM      2 1H   CYS A  39      31.267 -39.391 -34.067  1.00  0.76           H
ATOM      3 2H   CYS A  39      30.567 -37.954 -34.093  1.00  0.76           H
ATOM      4 3H   CYS A  39      29.868 -39.212 -33.429  1.00  0.76           H
ATOM      5  CA  CYS A  39      31.440 -38.390 -32.256  1.00  0.76           C
ATOM      6  HA  CYS A  39      32.496 -38.632 -32.202  1.00  0.76           H
ATOM      7  C   CYS A  39      30.675 -39.100 -31.102  1.00  0.76           C
ATOM      8  O   CYS A  39      29.591 -38.806 -30.738  1.00  0.76           O
ATOM      9  CB  CYS A  39      31.400 -36.855 -32.069  1.00  0.76           C
ATOM     10 1HB  CYS A  39      31.967 -36.418 -32.877  1.00  0.76           H
ATOM     11 2HB  CYS A  39      30.403 -36.490 -32.162  1.00  0.76           H
ATOM     12  SG  CYS A  39      32.091 -36.325 -30.419  1.00  0.76           S
ATOM     13  N   GLN A  40      31.295 -40.200 -30.714  1.00  0.77           N
ATOM     14  H   GLN A  40      32.189 -40.412 -31.145  1.00  0.77           H
ATOM     15  CA  GLN A  40      30.871 -41.010 -29.605  1.00  0.77           C
ATOM     16  HA  GLN A  40      29.791 -41.061 -29.889  1.00  0.77           H
ATOM     17  C   GLN A  40      31.031 -40.420 -28.231  1.00  0.77           C
ATOM     18  O   GLN A  40      32.091 -39.889 -27.845  1.00  0.77           O
ATOM     19  CB  GLN A  40      31.474 -42.427 -29.720  1.00  0.77           C
ATOM     20 1HB  GLN A  40      31.468 -42.794 -30.796  1.00  0.77           H
ATOM     21 2HB  GLN A  40      32.454 -42.267 -29.401  1.00  0.77           H
ATOM     22  CG  GLN A  40      30.800 -43.518 -28.788  1.00  0.77           C
ATOM     23 1HG  GLN A  40      30.836 -43.200 -27.736  1.00  0.77           H
ATOM     24 2HG  GLN A  40      29.768 -43.548 -29.113  1.00  0.77           H
ATOM     25  CD  GLN A  40      31.495 -44.852 -28.956  1.00  0.77           C
ATOM     26  OE1 GLN A  40      32.704 -44.990 -29.151  1.00  0.77           O
ATOM     27  NE2 GLN A  40      30.745 -45.937 -28.858  1.00  0.77           N
ATOM     28 1HE2 GLN A  40      31.146 -46.850 -28.793  1.00  0.77           H
ATOM     29 2HE2 GLN A  40      29.742 -45.781 -28.561  1.00  0.77           H
ATOM     30  N   LEU A  41      29.987 -40.681 -27.383  1.00  0.85           N
ATOM     31  H   LEU A  41      29.061 -40.937 -27.735  1.00  0.85           H
ATOM     32  CA  LEU A  41      30.054 -40.463 -25.903  1.00  0.85           C
ATOM     33  HA  LEU A  41      31.098 -40.071 -25.774  1.00  0.85           H
ATOM     34  C   LEU A  41      29.839 -41.841 -25.187  1.00  0.85           C
ATOM     35  O   LEU A  41      29.178 -42.635 -25.828  1.00  0.85           O
ATOM     36  CB  LEU A  41      28.962 -39.522 -25.356  1.00  0.85           C
ATOM     37 1HB  LEU A  41      27.969 -39.700 -25.747  1.00  0.85           H
ATOM     38 2HB  LEU A  41      28.925 -39.677 -24.291  1.00  0.85           H
ATOM     39  CG  LEU A  41      29.332 -38.025 -25.474  1.00  0.85           C
ATOM     40  HG  LEU A  41      30.233 -37.829 -24.936  1.00  0.85           H
ATOM     41  CD1 LEU A  41      29.570 -37.675 -26.932  1.00  0.85           C
ATOM     42 1HD1 LEU A  41      29.593 -36.562 -27.065  1.00  0.85           H
ATOM     43 2HD1 LEU A  41      28.843 -37.979 -27.660  1.00  0.85           H
ATOM     44 3HD1 LEU A  41      30.574 -37.985 -27.273  1.00  0.85           H
ATOM     45  CD2 LEU A  41      28.198 -37.230 -24.849  1.00  0.85           C
ATOM     46 1HD2 LEU A  41      28.452 -36.202 -24.993  1.00  0.85           H
ATOM     47 2HD2 LEU A  41      28.110 -37.413 -23.726  1.00  0.85           H
ATOM     48 3HD2 LEU A  41      27.225 -37.428 -25.275  1.00  0.85           H
ATOM     49  N   SER A  42      30.150 -42.065 -23.919  1.00  0.86           N
ATOM     50  H   SER A  42      30.580 -41.323 -23.398  1.00  0.86           H
ATOM     51  CA  SER A  42      29.924 -43.310 -23.102  1.00  0.86           C
ATOM     52  HA  SER A  42      30.184 -44.209 -23.712  1.00  0.86           H
ATOM     53  C   SER A  42      28.509 -43.669 -22.627  1.00  0.86           C
ATOM     54  O   SER A  42      27.571 -42.899 -22.870  1.00  0.86           O
ATOM     55  CB  SER A  42      30.939 -43.369 -21.928  1.00  0.86           C
ATOM     56 1HB  SER A  42      31.010 -44.464 -21.698  1.00  0.86           H
ATOM     57 2HB  SER A  42      31.943 -42.950 -22.176  1.00  0.86           H
ATOM     58  OG  SER A  42      30.596 -42.670 -20.728  1.00  0.86           O
ATOM     59  HG  SER A  42      29.831 -43.023 -20.330  1.00  0.86           H
ATOM     60  N   ASN A  43      28.309 -44.712 -21.918  1.00  0.85           N
ATOM     61  H   ASN A  43      29.075 -45.314 -21.652  1.00  0.85           H
ATOM     62  CA  ASN A  43      27.072 -44.861 -21.130  1.00  0.85           C
ATOM     63  HA  ASN A  43      26.277 -44.523 -21.831  1.00  0.85           H
ATOM     64  C   ASN A  43      27.050 -43.904 -19.944  1.00  0.85           C
ATOM     65  O   ASN A  43      28.065 -43.347 -19.560  1.00  0.85           O
ATOM     66  CB  ASN A  43      26.775 -46.357 -20.875  1.00  0.85           C
ATOM     67 1HB  ASN A  43      27.079 -46.996 -21.692  1.00  0.85           H
ATOM     68 2HB  ASN A  43      27.409 -46.622 -19.942  1.00  0.85           H
ATOM     69  CG  ASN A  43      25.349 -46.640 -20.450  1.00  0.85           C
ATOM     70  OD1 ASN A  43      24.432 -45.847 -20.668  1.00  0.85           O
ATOM     71  ND2 ASN A  43      25.105 -47.760 -19.814  1.00  0.85           N
ATOM     72 1HD2 ASN A  43      24.183 -47.934 -19.522  1.00  0.85           H
ATOM     73 2HD2 ASN A  43      25.823 -48.457 -19.506  1.00  0.85           H
ATOM     74  N   TRP A  44      25.868 -43.643 -19.285  1.00  0.80           N
ATOM     75  H   TRP A  44      25.077 -43.984 -19.750  1.00  0.80           H
ATOM     76  CA  TRP A  44      25.579 -42.735 -18.248  1.00  0.80           C
ATOM     77  HA  TRP A  44      26.117 -41.816 -18.534  1.00  0.80           H
ATOM     78  C   TRP A  44      26.132 -43.234 -16.901  1.00  0.80           C
ATOM     79  O   TRP A  44      26.292 -44.443 -16.788  1.00  0.80           O
ATOM     80  CB  TRP A  44      24.056 -42.506 -18.270  1.00  0.80           C
ATOM     81 1HB  TRP A  44      23.543 -43.485 -18.339  1.00  0.80           H
ATOM     82 2HB  TRP A  44      23.824 -41.951 -17.325  1.00  0.80           H
ATOM     83  CG  TRP A  44      23.421 -41.709 -19.364  1.00  0.80           C
ATOM     84  CD1 TRP A  44      22.622 -42.119 -20.401  1.00  0.80           C
ATOM     85  HD1 TRP A  44      22.420 -43.165 -20.672  1.00  0.80           H
ATOM     86  CD2 TRP A  44      23.604 -40.262 -19.551  1.00  0.80           C
ATOM     87  NE1 TRP A  44      22.367 -41.077 -21.214  1.00  0.80           N
ATOM     88  HE1 TRP A  44      22.004 -41.199 -22.109  1.00  0.80           H
ATOM     89  CE2 TRP A  44      22.880 -39.859 -20.703  1.00  0.80           C
ATOM     90  CE3 TRP A  44      24.301 -39.274 -18.832  1.00  0.80           C
ATOM     91  HE3 TRP A  44      24.979 -39.552 -18.041  1.00  0.80           H
ATOM     92  CZ2 TRP A  44      22.784 -38.529 -21.155  1.00  0.80           C
ATOM     93  HZ2 TRP A  44      22.125 -38.270 -21.950  1.00  0.80           H
ATOM     94  CZ3 TRP A  44      24.274 -37.915 -19.277  1.00  0.80           C
ATOM     95  HZ3 TRP A  44      24.846 -37.134 -18.742  1.00  0.80           H
ATOM     96  CH2 TRP A  44      23.472 -37.599 -20.424  1.00  0.80           C
ATOM     97  HH2 TRP A  44      23.356 -36.509 -20.741  1.00  0.80           H
ATOM     98  N   SER A  45      26.317 -42.386 -15.886  1.00  0.85           N
ATOM     99  H   SER A  45      26.277 -41.377 -16.017  1.00  0.85           H
ATOM    100  CA  SER A  45      26.537 -42.779 -14.530  1.00  0.85           C
ATOM    101  HA  SER A  45      27.043 -43.741 -14.431  1.00  0.85           H
ATOM    102  C   SER A  45      25.157 -43.025 -13.820  1.00  0.85           C
ATOM    103  O   SER A  45      24.107 -42.566 -14.258  1.00  0.85           O
ATOM    104  CB  SER A  45      27.205 -41.619 -13.706  1.00  0.85           C
ATOM    105 1HB  SER A  45      27.542 -42.064 -12.841  1.00  0.85           H
ATOM    106 2HB  SER A  45      27.983 -41.106 -14.297  1.00  0.85           H
ATOM    107  OG  SER A  45      26.298 -40.551 -13.347  1.00  0.85           O
ATOM    108  HG  SER A  45      25.860 -40.754 -12.493  1.00  0.85           H
ATOM    109  N   GLU A  46      25.193 -43.674 -12.591  1.00  0.80           N
ATOM    110  H   GLU A  46      26.084 -43.955 -12.195  1.00  0.80           H
ATOM    111  CA  GLU A  46      23.958 -43.715 -11.767  1.00  0.80           C
ATOM    112  HA  GLU A  46      23.240 -44.215 -12.520  1.00  0.80           H
ATOM    113  C   GLU A  46      23.520 -42.244 -11.396  1.00  0.80           C
ATOM    114  O   GLU A  46      24.308 -41.361 -11.280  1.00  0.80           O
ATOM    115  CB  GLU A  46      24.019 -44.551 -10.462  1.00  0.80           C
ATOM    116 1HB  GLU A  46      24.809 -44.133  -9.807  1.00  0.80           H
ATOM    117 2HB  GLU A  46      23.020 -44.477 -10.011  1.00  0.80           H
ATOM    118  CG  GLU A  46      24.208 -46.043 -10.780  1.00  0.80           C
ATOM    119 1HG  GLU A  46      24.087 -46.607  -9.833  1.00  0.80           H
ATOM    120 2HG  GLU A  46      23.552 -46.383 -11.533  1.00  0.80           H
ATOM    121  CD  GLU A  46      25.541 -46.427 -11.312  1.00  0.80           C
ATOM    122  OE1 GLU A  46      26.544 -45.744 -11.070  1.00  0.80           O
ATOM    123  OE2 GLU A  46      25.682 -47.510 -11.932  1.00  0.80           O
ATOM    124  N   TRP A  47      22.250 -42.061 -11.117  1.00  0.79           N
ATOM    125  H   TRP A  47      21.560 -42.773 -11.199  1.00  0.79           H
ATOM    126  CA  TRP A  47      21.718 -40.714 -10.646  1.00  0.79           C
ATOM    127  HA  TRP A  47      22.095 -39.930 -11.292  1.00  0.79           H
ATOM    128  C   TRP A  47      22.218 -40.344  -9.250  1.00  0.79           C
ATOM    129  O   TRP A  47      22.291 -41.286  -8.449  1.00  0.79           O
ATOM    130  CB  TRP A  47      20.172 -40.814 -10.566  1.00  0.79           C
ATOM    131 1HB  TRP A  47      19.903 -41.763 -10.188  1.00  0.79           H
ATOM    132 2HB  TRP A  47      19.825 -40.001  -9.859  1.00  0.79           H
ATOM    133  CG  TRP A  47      19.548 -40.784 -11.864  1.00  0.79           C
ATOM    134  CD1 TRP A  47      18.926 -41.847 -12.461  1.00  0.79           C
ATOM    135  HD1 TRP A  47      19.055 -42.891 -12.156  1.00  0.79           H
ATOM    136  CD2 TRP A  47      19.274 -39.665 -12.724  1.00  0.79           C
ATOM    137  NE1 TRP A  47      18.520 -41.474 -13.737  1.00  0.79           N
ATOM    138  HE1 TRP A  47      17.995 -42.122 -14.353  1.00  0.79           H
ATOM    139  CE2 TRP A  47      18.643 -40.089 -13.873  1.00  0.79           C
ATOM    140  CE3 TRP A  47      19.517 -38.291 -12.471  1.00  0.79           C
ATOM    141  HE3 TRP A  47      20.050 -37.999 -11.611  1.00  0.79           H
ATOM    142  CZ2 TRP A  47      18.202 -39.193 -14.828  1.00  0.79           C
ATOM    143  HZ2 TRP A  47      17.657 -39.461 -15.720  1.00  0.79           H
ATOM    144  CZ3 TRP A  47      19.123 -37.380 -13.451  1.00  0.79           C
ATOM    145  HZ3 TRP A  47      19.535 -36.344 -13.498  1.00  0.79           H
ATOM    146  CH2 TRP A  47      18.344 -37.806 -14.565  1.00  0.79           C
ATOM    147  HH2 TRP A  47      18.016 -37.030 -15.365  1.00  0.79           H
ATOM    148  N   THR A  48      22.437 -39.064  -8.986  1.00  0.82           N
ATOM    149  H   THR A  48      22.414 -38.432  -9.772  1.00  0.82           H
ATOM    150  CA  THR A  48      22.565 -38.608  -7.602  1.00  0.82           C
ATOM    151  HA  THR A  48      23.258 -39.194  -7.131  1.00  0.82           H
ATOM    152  C   THR A  48      21.254 -38.783  -6.787  1.00  0.82           C
ATOM    153  O   THR A  48      20.127 -38.738  -7.285  1.00  0.82           O
ATOM    154  CB  THR A  48      22.961 -37.090  -7.509  1.00  0.82           C
ATOM    155  HB  THR A  48      23.226 -36.790  -6.544  1.00  0.82           H
ATOM    156  OG1 THR A  48      21.884 -36.286  -7.949  1.00  0.82           O
ATOM    157  HG1 THR A  48      21.168 -36.394  -7.340  1.00  0.82           H
ATOM    158  CG2 THR A  48      24.064 -36.730  -8.471  1.00  0.82           C
ATOM    159 1HG2 THR A  48      24.836 -37.498  -8.587  1.00  0.82           H
ATOM    160 2HG2 THR A  48      24.423 -35.745  -8.204  1.00  0.82           H
ATOM    161 3HG2 THR A  48      23.554 -36.540  -9.478  1.00  0.82           H
ATOM    162  N   ASP A  49      21.439 -38.684  -5.474  1.00  0.79           N
ATOM    163  H   ASP A  49      22.369 -38.714  -5.155  1.00  0.79           H
ATOM    164  CA  ASP A  49      20.293 -38.304  -4.598  1.00  0.79           C
ATOM    165  HA  ASP A  49      19.447 -38.946  -4.737  1.00  0.79           H
ATOM    166  C   ASP A  49      19.849 -36.851  -4.977  1.00  0.79           C
ATOM    167  O   ASP A  49      20.608 -36.164  -5.623  1.00  0.79           O
ATOM    168  CB  ASP A  49      20.740 -38.301  -3.120  1.00  0.79           C
ATOM    169 1HB  ASP A  49      21.500 -37.504  -3.048  1.00  0.79           H
ATOM    170 2HB  ASP A  49      19.797 -38.150  -2.580  1.00  0.79           H
ATOM    171  CG  ASP A  49      21.377 -39.614  -2.667  1.00  0.79           C
ATOM    172  OD1 ASP A  49      22.308 -39.571  -1.790  1.00  0.79           O
ATOM    173  OD2 ASP A  49      20.992 -40.714  -3.140  1.00  0.79           O
ATOM    174  N   CYS A  50      18.616 -36.472  -4.607  1.00  0.82           N
ATOM    175  H   CYS A  50      18.069 -37.085  -4.010  1.00  0.82           H
ATOM    176  CA  CYS A  50      18.201 -35.067  -4.856  1.00  0.82           C
ATOM    177  HA  CYS A  50      18.493 -34.848  -5.845  1.00  0.82           H
ATOM    178  C   CYS A  50      18.933 -34.103  -3.945  1.00  0.82           C
ATOM    179  O   CYS A  50      19.110 -34.430  -2.798  1.00  0.82           O
ATOM    180  CB  CYS A  50      16.723 -34.940  -4.725  1.00  0.82           C
ATOM    181 1HB  CYS A  50      16.352 -34.970  -3.653  1.00  0.82           H
ATOM    182 2HB  CYS A  50      16.422 -33.940  -5.145  1.00  0.82           H
ATOM    183  SG  CYS A  50      15.819 -36.243  -5.584  1.00  0.82           S
ATOM    184  N   PHE A  51      19.279 -32.914  -4.423  1.00  0.69           N
ATOM    185  H   PHE A  51      19.043 -32.697  -5.358  1.00  0.69           H
ATOM    186  CA  PHE A  51      19.982 -31.872  -3.569  1.00  0.69           C
ATOM    187  HA  PHE A  51      20.581 -32.271  -2.727  1.00  0.69           H
ATOM    188  C   PHE A  51      19.024 -30.862  -3.022  1.00  0.69           C
ATOM    189  O   PHE A  51      18.626 -29.962  -3.731  1.00  0.69           O
ATOM    190  CB  PHE A  51      21.058 -31.120  -4.398  1.00  0.69           C
ATOM    191 1HB  PHE A  51      20.671 -30.618  -5.280  1.00  0.69           H
ATOM    192 2HB  PHE A  51      21.575 -30.395  -3.803  1.00  0.69           H
ATOM    193  CG  PHE A  51      22.197 -32.117  -4.890  1.00  0.69           C
ATOM    194  CD1 PHE A  51      21.974 -32.865  -6.058  1.00  0.69           C
ATOM    195  HD1 PHE A  51      20.992 -32.977  -6.529  1.00  0.69           H
ATOM    196  CD2 PHE A  51      23.482 -32.037  -4.326  1.00  0.69           C
ATOM    197  HD2 PHE A  51      23.744 -31.432  -3.530  1.00  0.69           H
ATOM    198  CE1 PHE A  51      22.998 -33.631  -6.512  1.00  0.69           C
ATOM    199  HE1 PHE A  51      22.801 -34.199  -7.420  1.00  0.69           H
ATOM    200  CE2 PHE A  51      24.537 -32.732  -4.876  1.00  0.69           C
ATOM    201  HE2 PHE A  51      25.471 -32.630  -4.438  1.00  0.69           H
ATOM    202  CZ  PHE A  51      24.283 -33.602  -5.945  1.00  0.69           C
ATOM    203  HZ  PHE A  51      25.081 -34.142  -6.509  1.00  0.69           H
ATOM    204  N   PRO A  52      18.734 -30.850  -1.708  1.00  0.70           N
ATOM    205  CA  PRO A  52      17.786 -29.845  -1.105  1.00  0.70           C
ATOM    206  HA  PRO A  52      16.834 -30.130  -1.584  1.00  0.70           H
ATOM    207  C   PRO A  52      18.071 -28.412  -1.436  1.00  0.70           C
ATOM    208  O   PRO A  52      17.068 -27.676  -1.601  1.00  0.70           O
ATOM    209  CB  PRO A  52      17.743 -30.085   0.439  1.00  0.70           C
ATOM    210 1HB  PRO A  52      18.624 -29.546   0.858  1.00  0.70           H
ATOM    211 2HB  PRO A  52      16.919 -29.660   0.867  1.00  0.70           H
ATOM    212  CG  PRO A  52      18.019 -31.580   0.486  1.00  0.70           C
ATOM    213 1HG  PRO A  52      18.512 -31.893   1.423  1.00  0.70           H
ATOM    214 2HG  PRO A  52      17.129 -32.158   0.404  1.00  0.70           H
ATOM    215  CD  PRO A  52      18.929 -31.891  -0.708  1.00  0.70           C
ATOM    216 1HD  PRO A  52      19.991 -32.058  -0.501  1.00  0.70           H
ATOM    217 2HD  PRO A  52      18.586 -32.810  -1.149  1.00  0.70           H
ATOM    218  N   CYS A  53      19.316 -28.014  -1.676  1.00  0.70           N
ATOM    219  H   CYS A  53      20.084 -28.731  -1.574  1.00  0.70           H
ATOM    220  CA  CYS A  53      19.679 -26.663  -2.060  1.00  0.70           C
ATOM    221  HA  CYS A  53      19.254 -26.080  -1.240  1.00  0.70           H
ATOM    222  C   CYS A  53      19.081 -26.169  -3.397  1.00  0.70           C
ATOM    223  O   CYS A  53      19.062 -24.951  -3.599  1.00  0.70           O
ATOM    224  CB  CYS A  53      21.184 -26.592  -2.051  1.00  0.70           C
ATOM    225 1HB  CYS A  53      21.493 -25.577  -2.119  1.00  0.70           H
ATOM    226 2HB  CYS A  53      21.562 -26.935  -1.116  1.00  0.70           H
ATOM    227  SG  CYS A  53      21.902 -27.649  -3.299  1.00  0.70           S
ATOM    228  HG  CYS A  53      21.864 -28.795  -2.558  1.00  0.70           H
ATOM    229  N   GLN A  54      18.821 -27.104  -4.331  1.00  0.57           N
ATOM    230  H   GLN A  54      18.911 -28.105  -4.145  1.00  0.57           H
ATOM    231  CA  GLN A  54      18.500 -26.796  -5.760  1.00  0.57           C
ATOM    232  HA  GLN A  54      17.869 -25.860  -5.768  1.00  0.57           H
ATOM    233  C   GLN A  54      17.552 -27.772  -6.483  1.00  0.57           C
ATOM    234  O   GLN A  54      17.466 -27.690  -7.703  1.00  0.57           O
ATOM    235  CB  GLN A  54      19.807 -26.512  -6.517  1.00  0.57           C
ATOM    236 1HB  GLN A  54      19.504 -25.961  -7.442  1.00  0.57           H
ATOM    237 2HB  GLN A  54      20.367 -25.882  -5.861  1.00  0.57           H
ATOM    238  CG  GLN A  54      20.695 -27.672  -6.852  1.00  0.57           C
ATOM    239 1HG  GLN A  54      21.463 -27.649  -6.108  1.00  0.57           H
ATOM    240 2HG  GLN A  54      20.169 -28.674  -6.982  1.00  0.57           H
ATOM    241  CD  GLN A  54      21.431 -27.383  -8.149  1.00  0.57           C
ATOM    242  OE1 GLN A  54      20.974 -26.666  -9.064  1.00  0.57           O
ATOM    243  NE2 GLN A  54      22.552 -27.969  -8.263  1.00  0.57           N
ATOM    244 1HE2 GLN A  54      23.139 -27.774  -9.066  1.00  0.57           H
ATOM    245 2HE2 GLN A  54      23.026 -28.443  -7.481  1.00  0.57           H
ATOM    246  N   ASP A  55      16.797 -28.603  -5.768  1.00  0.71           N
ATOM    247  H   ASP A  55      16.973 -28.651  -4.756  1.00  0.71           H
ATOM    248  CA  ASP A  55      15.565 -29.154  -6.261  1.00  0.71           C
ATOM    249  HA  ASP A  55      15.297 -29.897  -5.484  1.00  0.71           H
ATOM    250  C   ASP A  55      15.615 -30.074  -7.568  1.00  0.71           C
ATOM    251  O   ASP A  55      14.591 -30.415  -8.183  1.00  0.71           O
ATOM    252  CB  ASP A  55      14.450 -28.099  -6.311  1.00  0.71           C
ATOM    253 1HB  ASP A  55      14.646 -27.360  -7.067  1.00  0.71           H
ATOM    254 2HB  ASP A  55      13.522 -28.595  -6.575  1.00  0.71           H
ATOM    255  CG  ASP A  55      14.142 -27.370  -4.993  1.00  0.71           C
ATOM    256  OD1 ASP A  55      14.208 -27.906  -3.847  1.00  0.71           O
ATOM    257  OD2 ASP A  55      13.716 -26.162  -5.036  1.00  0.71           O
ATOM    258  N   LYS A  56      16.800 -30.569  -7.948  1.00  0.78           N
ATOM    259  H   LYS A  56      17.579 -30.048  -7.452  1.00  0.78           H
ATOM    260  CA  LYS A  56      17.053 -31.676  -8.925  1.00  0.78           C
ATOM    261  HA  LYS A  56      16.189 -32.155  -9.225  1.00  0.78           H
ATOM    262  C   LYS A  56      18.028 -32.816  -8.402  1.00  0.78           C
ATOM    263  O   LYS A  56      18.641 -32.661  -7.289  1.00  0.78           O
ATOM    264  CB  LYS A  56      17.552 -31.025 -10.216  1.00  0.78           C
ATOM    265 1HB  LYS A  56      18.573 -30.653 -10.024  1.00  0.78           H
ATOM    266 2HB  LYS A  56      17.682 -31.830 -10.950  1.00  0.78           H
ATOM    267  CG  LYS A  56      16.730 -29.845 -10.751  1.00  0.78           C
ATOM    268 1HG  LYS A  56      15.662 -29.973 -10.607  1.00  0.78           H
ATOM    269 2HG  LYS A  56      16.986 -28.926 -10.168  1.00  0.78           H
ATOM    270  CD  LYS A  56      17.060 -29.533 -12.222  1.00  0.78           C
ATOM    271 1HD  LYS A  56      18.184 -29.429 -12.363  1.00  0.78           H
ATOM    272 2HD  LYS A  56      16.805 -30.422 -12.806  1.00  0.78           H
ATOM    273  CE  LYS A  56      16.350 -28.269 -12.760  1.00  0.78           C
ATOM    274 1HE  LYS A  56      16.583 -28.049 -13.813  1.00  0.78           H
ATOM    275 2HE  LYS A  56      15.248 -28.557 -12.670  1.00  0.78           H
ATOM    276  NZ  LYS A  56      16.614 -27.100 -11.974  1.00  0.78           N
ATOM    277 1HZ  LYS A  56      16.172 -26.352 -12.477  1.00  0.78           H
ATOM    278 2HZ  LYS A  56      17.633 -26.938 -11.852  1.00  0.78           H
ATOM    279 3HZ  LYS A  56      16.264 -27.176 -11.037  1.00  0.78           H
ATOM    280  N   LYS A  57      18.005 -33.880  -9.135  1.00  0.81           N
ATOM    281  H   LYS A  57      17.438 -33.768  -9.968  1.00  0.81           H
ATOM    282  CA  LYS A  57      19.035 -34.924  -9.171  1.00  0.81           C
ATOM    283  HA  LYS A  57      19.745 -34.777  -8.331  1.00  0.81           H
ATOM    284  C   LYS A  57      19.773 -34.901 -10.522  1.00  0.81           C
ATOM    285  O   LYS A  57      19.150 -34.649 -11.559  1.00  0.81           O
ATOM    286  CB  LYS A  57      18.378 -36.253  -8.737  1.00  0.81           C
ATOM    287 1HB  LYS A  57      19.122 -37.012  -8.611  1.00  0.81           H
ATOM    288 2HB  LYS A  57      17.916 -36.120  -7.756  1.00  0.81           H
ATOM    289  CG  LYS A  57      17.443 -36.798  -9.842  1.00  0.81           C
ATOM    290 1HG  LYS A  57      16.526 -36.136  -9.863  1.00  0.81           H
ATOM    291 2HG  LYS A  57      17.934 -36.765 -10.832  1.00  0.81           H
ATOM    292  CD  LYS A  57      16.978 -38.264  -9.385  1.00  0.81           C
ATOM    293 1HD  LYS A  57      17.867 -38.878  -9.162  1.00  0.81           H
ATOM    294 2HD  LYS A  57      16.425 -38.082  -8.485  1.00  0.81           H
ATOM    295  CE  LYS A  57      16.155 -38.937 -10.474  1.00  0.81           C
ATOM    296 1HE  LYS A  57      15.495 -38.288 -10.956  1.00  0.81           H
ATOM    297 2HE  LYS A  57      16.713 -39.264 -11.324  1.00  0.81           H
ATOM    298  NZ  LYS A  57      15.304 -39.972  -9.932  1.00  0.81           N
ATOM    299 1HZ  LYS A  57      14.615 -39.640  -9.295  1.00  0.81           H
ATOM    300 2HZ  LYS A  57      15.874 -40.681  -9.439  1.00  0.81           H
ATOM    301 3HZ  LYS A  57      14.848 -40.456 -10.769  1.00  0.81           H
ATOM    302  N   TYR A  58      21.051 -35.165 -10.476  1.00  0.86           N
ATOM    303  H   TYR A  58      21.467 -35.602  -9.645  1.00  0.86           H
ATOM    304  CA  TYR A  58      21.922 -35.103 -11.658  1.00  0.86           C
ATOM    305  HA  TYR A  58      21.288 -34.770 -12.459  1.00  0.86           H
ATOM    306  C   TYR A  58      22.492 -36.481 -12.076  1.00  0.86           C
ATOM    307  O   TYR A  58      22.469 -37.458 -11.318  1.00  0.86           O
ATOM    308  CB  TYR A  58      23.012 -34.001 -11.344  1.00  0.86           C
ATOM    309 1HB  TYR A  58      23.487 -34.315 -10.406  1.00  0.86           H
ATOM    310 2HB  TYR A  58      23.763 -34.025 -12.087  1.00  0.86           H
ATOM    311  CG  TYR A  58      22.490 -32.618 -11.295  1.00  0.86           C
ATOM    312  CD1 TYR A  58      22.354 -31.892 -10.063  1.00  0.86           C
ATOM    313  HD1 TYR A  58      22.803 -32.336  -9.174  1.00  0.86           H
ATOM    314  CD2 TYR A  58      21.920 -32.094 -12.482  1.00  0.86           C
ATOM    315  HD2 TYR A  58      21.826 -32.648 -13.417  1.00  0.86           H
ATOM    316  CE1 TYR A  58      21.803 -30.655 -10.120  1.00  0.86           C
ATOM    317  HE1 TYR A  58      21.700 -29.985  -9.226  1.00  0.86           H
ATOM    318  CE2 TYR A  58      21.309 -30.799 -12.501  1.00  0.86           C
ATOM    319  HE2 TYR A  58      20.970 -30.360 -13.366  1.00  0.86           H
ATOM    320  CZ  TYR A  58      21.278 -30.095 -11.309  1.00  0.86           C
ATOM    321  OH  TYR A  58      20.836 -28.799 -11.320  1.00  0.86           O
ATOM    322  HH  TYR A  58      20.518 -28.486 -12.165  1.00  0.86           H
ATOM    323  N   ARG A  59      23.133 -36.645 -13.283  1.00  0.80           N
ATOM    324  H   ARG A  59      23.129 -35.800 -13.886  1.00  0.80           H
ATOM    325  CA  ARG A  59      23.840 -37.791 -13.717  1.00  0.80           C
ATOM    326  HA  ARG A  59      24.406 -38.077 -12.879  1.00  0.80           H
ATOM    327  C   ARG A  59      24.794 -37.436 -14.882  1.00  0.80           C
ATOM    328  O   ARG A  59      24.679 -36.405 -15.467  1.00  0.80           O
ATOM    329  CB  ARG A  59      22.926 -38.999 -13.992  1.00  0.80           C
ATOM    330 1HB  ARG A  59      23.603 -39.865 -13.863  1.00  0.80           H
ATOM    331 2HB  ARG A  59      22.045 -39.103 -13.310  1.00  0.80           H
ATOM    332  CG  ARG A  59      22.288 -38.932 -15.412  1.00  0.80           C
ATOM    333 1HG  ARG A  59      21.627 -38.064 -15.535  1.00  0.80           H
ATOM    334 2HG  ARG A  59      23.099 -38.842 -16.109  1.00  0.80           H
ATOM    335  CD  ARG A  59      21.584 -40.208 -15.835  1.00  0.80           C
ATOM    336 1HD  ARG A  59      22.419 -40.903 -15.922  1.00  0.80           H
ATOM    337 2HD  ARG A  59      20.958 -40.572 -15.016  1.00  0.80           H
ATOM    338  NE  ARG A  59      20.883 -39.983 -17.124  1.00  0.80           N
ATOM    339  HE  ARG A  59      20.728 -39.085 -17.515  1.00  0.80           H
ATOM    340  CZ  ARG A  59      20.302 -40.948 -17.794  1.00  0.80           C
ATOM    341  NH1 ARG A  59      20.340 -42.227 -17.494  1.00  0.80           N
ATOM    342 1HH1 ARG A  59      20.992 -42.590 -16.805  1.00  0.80           H
ATOM    343 2HH1 ARG A  59      19.796 -42.901 -17.942  1.00  0.80           H
ATOM    344  NH2 ARG A  59      19.594 -40.623 -18.841  1.00  0.80           N
ATOM    345 1HH2 ARG A  59      19.445 -39.657 -19.035  1.00  0.80           H
ATOM    346 2HH2 ARG A  59      19.479 -41.335 -19.527  1.00  0.80           H
ATOM    347  N   HIS A  60      25.806 -38.224 -15.249  1.00  0.87           N
ATOM    348  H   HIS A  60      25.932 -39.043 -14.714  1.00  0.87           H
ATOM    349  CA  HIS A  60      26.818 -37.846 -16.327  1.00  0.87           C
ATOM    350  HA  HIS A  60      26.312 -37.247 -17.058  1.00  0.87           H
ATOM    351  C   HIS A  60      27.460 -38.975 -17.187  1.00  0.87           C
ATOM    352  O   HIS A  60      27.196 -40.144 -16.889  1.00  0.87           O
ATOM    353  CB  HIS A  60      27.884 -36.969 -15.696  1.00  0.87           C
ATOM    354 1HB  HIS A  60      28.421 -36.597 -16.548  1.00  0.87           H
ATOM    355 2HB  HIS A  60      27.381 -36.184 -15.095  1.00  0.87           H
ATOM    356  CG  HIS A  60      28.844 -37.710 -14.867  1.00  0.87           C
ATOM    357  ND1 HIS A  60      30.123 -38.130 -15.259  1.00  0.87           N
ATOM    358  HD1 HIS A  60      30.594 -38.242 -16.137  1.00  0.87           H
ATOM    359  CD2 HIS A  60      28.708 -37.986 -13.519  1.00  0.87           C
ATOM    360  HD2 HIS A  60      27.931 -37.609 -12.879  1.00  0.87           H
ATOM    361  CE1 HIS A  60      30.692 -38.698 -14.184  1.00  0.87           C
ATOM    362  HE1 HIS A  60      31.659 -39.156 -14.142  1.00  0.87           H
ATOM    363  NE2 HIS A  60      29.930 -38.507 -13.062  1.00  0.87           N
ATOM    364  N   ARG A  61      28.188 -38.651 -18.250  1.00  0.82           N
ATOM    365  H   ARG A  61      28.089 -37.667 -18.482  1.00  0.82           H
ATOM    366  CA  ARG A  61      28.837 -39.575 -19.246  1.00  0.82           C
ATOM    367  HA  ARG A  61      29.186 -40.536 -18.785  1.00  0.82           H
ATOM    368  C   ARG A  61      30.084 -38.869 -19.872  1.00  0.82           C
ATOM    369  O   ARG A  61      30.293 -37.695 -19.769  1.00  0.82           O
ATOM    370  CB  ARG A  61      27.830 -40.009 -20.309  1.00  0.82           C
ATOM    371 1HB  ARG A  61      28.433 -40.594 -21.040  1.00  0.82           H
ATOM    372 2HB  ARG A  61      27.049 -40.615 -19.835  1.00  0.82           H
ATOM    373  CG  ARG A  61      27.269 -38.831 -21.039  1.00  0.82           C
ATOM    374 1HG  ARG A  61      26.669 -38.235 -20.331  1.00  0.82           H
ATOM    375 2HG  ARG A  61      27.987 -38.133 -21.533  1.00  0.82           H
ATOM    376  CD  ARG A  61      26.418 -39.428 -22.185  1.00  0.82           C
ATOM    377 1HD  ARG A  61      27.166 -40.064 -22.757  1.00  0.82           H
ATOM    378 2HD  ARG A  61      25.583 -39.984 -21.736  1.00  0.82           H
ATOM    379  NE  ARG A  61      25.758 -38.370 -23.024  1.00  0.82           N
ATOM    380  HE  ARG A  61      25.813 -37.451 -22.632  1.00  0.82           H
ATOM    381  CZ  ARG A  61      25.095 -38.532 -24.195  1.00  0.82           C
ATOM    382  NH1 ARG A  61      24.927 -39.632 -24.885  1.00  0.82           N
ATOM    383 1HH1 ARG A  61      25.360 -40.504 -24.566  1.00  0.82           H
ATOM    384 2HH1 ARG A  61      24.473 -39.592 -25.776  1.00  0.82           H
ATOM    385  NH2 ARG A  61      24.569 -37.490 -24.785  1.00  0.82           N
ATOM    386 1HH2 ARG A  61      24.539 -36.567 -24.344  1.00  0.82           H
ATOM    387 2HH2 ARG A  61      24.095 -37.670 -25.645  1.00  0.82           H
ATOM    388  N   SER A  62      30.948 -39.733 -20.429  1.00  0.88           N
ATOM    389  H   SER A  62      30.755 -40.751 -20.376  1.00  0.88           H
ATOM    390  CA  SER A  62      32.299 -39.394 -20.901  1.00  0.88           C
ATOM    391  HA  SER A  62      32.730 -38.646 -20.253  1.00  0.88           H
ATOM    392  C   SER A  62      32.281 -39.073 -22.432  1.00  0.88           C
ATOM    393  O   SER A  62      31.461 -39.673 -23.171  1.00  0.88           O
ATOM    394  CB  SER A  62      33.320 -40.565 -20.636  1.00  0.88           C
ATOM    395 1HB  SER A  62      33.274 -40.785 -19.627  1.00  0.88           H
ATOM    396 2HB  SER A  62      32.898 -41.365 -21.172  1.00  0.88           H
ATOM    397  OG  SER A  62      34.711 -40.376 -20.876  1.00  0.88           O
ATOM    398  HG  SER A  62      35.147 -39.978 -20.100  1.00  0.88           H
ATOM    399  N   LEU A  63      33.020 -38.068 -22.913  1.00  0.85           N
ATOM    400  H   LEU A  63      33.694 -37.701 -22.251  1.00  0.85           H
ATOM    401  CA  LEU A  63      33.347 -37.811 -24.352  1.00  0.85           C
ATOM    402  HA  LEU A  63      32.479 -37.949 -24.994  1.00  0.85           H
ATOM    403  C   LEU A  63      34.407 -38.850 -24.694  1.00  0.85           C
ATOM    404  O   LEU A  63      35.499 -38.854 -24.116  1.00  0.85           O
ATOM    405  CB  LEU A  63      33.889 -36.321 -24.520  1.00  0.85           C
ATOM    406 1HB  LEU A  63      33.054 -35.643 -24.449  1.00  0.85           H
ATOM    407 2HB  LEU A  63      34.537 -36.049 -23.643  1.00  0.85           H
ATOM    408  CG  LEU A  63      34.623 -35.967 -25.844  1.00  0.85           C
ATOM    409  HG  LEU A  63      35.595 -36.474 -25.836  1.00  0.85           H
ATOM    410  CD1 LEU A  63      33.915 -36.354 -27.152  1.00  0.85           C
ATOM    411 1HD1 LEU A  63      32.842 -36.322 -27.063  1.00  0.85           H
ATOM    412 2HD1 LEU A  63      34.317 -37.343 -27.353  1.00  0.85           H
ATOM    413 3HD1 LEU A  63      34.210 -35.668 -27.988  1.00  0.85           H
ATOM    414  CD2 LEU A  63      34.896 -34.432 -25.875  1.00  0.85           C
ATOM    415 1HD2 LEU A  63      35.564 -34.268 -25.035  1.00  0.85           H
ATOM    416 2HD2 LEU A  63      33.883 -34.015 -25.816  1.00  0.85           H
ATOM    417 3HD2 LEU A  63      35.393 -34.066 -26.757  1.00  0.85           H
ATOM    418  N   LEU A  64      34.273 -39.682 -25.750  1.00  0.80           N
ATOM    419  H   LEU A  64      33.410 -39.613 -26.293  1.00  0.80           H
ATOM    420  CA  LEU A  64      35.014 -40.925 -25.895  1.00  0.80           C
ATOM    421  HA  LEU A  64      35.755 -40.946 -25.128  1.00  0.80           H
ATOM    422  C   LEU A  64      35.691 -40.877 -27.281  1.00  0.80           C
ATOM    423  O   LEU A  64      36.882 -41.104 -27.395  1.00  0.80           O
ATOM    424  CB  LEU A  64      33.961 -42.081 -25.752  1.00  0.80           C
ATOM    425 1HB  LEU A  64      33.123 -41.711 -25.129  1.00  0.80           H
ATOM    426 2HB  LEU A  64      33.540 -42.343 -26.712  1.00  0.80           H
ATOM    427  CG  LEU A  64      34.495 -43.346 -25.112  1.00  0.80           C
ATOM    428  HG  LEU A  64      34.832 -43.205 -24.081  1.00  0.80           H
ATOM    429  CD1 LEU A  64      33.334 -44.316 -25.013  1.00  0.80           C
ATOM    430 1HD1 LEU A  64      33.689 -45.309 -24.496  1.00  0.80           H
ATOM    431 2HD1 LEU A  64      32.941 -44.518 -25.987  1.00  0.80           H
ATOM    432 3HD1 LEU A  64      32.477 -43.925 -24.370  1.00  0.80           H
ATOM    433  CD2 LEU A  64      35.705 -43.949 -25.914  1.00  0.80           C
ATOM    434 1HD2 LEU A  64      36.584 -43.343 -25.551  1.00  0.80           H
ATOM    435 2HD2 LEU A  64      35.438 -43.792 -26.967  1.00  0.80           H
ATOM    436 3HD2 LEU A  64      35.935 -45.021 -25.826  1.00  0.80           H
ATOM    437  N   GLN A  65      34.967 -40.539 -28.373  1.00  0.76           N
ATOM    438  H   GLN A  65      34.002 -40.358 -28.243  1.00  0.76           H
ATOM    439  CA  GLN A  65      35.652 -40.310 -29.690  1.00  0.76           C
ATOM    440  HA  GLN A  65      36.689 -40.211 -29.593  1.00  0.76           H
ATOM    441  C   GLN A  65      35.233 -38.884 -30.200  1.00  0.76           C
ATOM    442  O   GLN A  65      34.088 -38.753 -30.722  1.00  0.76           O
ATOM    443  CB  GLN A  65      35.300 -41.514 -30.537  1.00  0.76           C
ATOM    444 1HB  GLN A  65      35.662 -42.253 -29.908  1.00  0.76           H
ATOM    445 2HB  GLN A  65      34.247 -41.524 -30.733  1.00  0.76           H
ATOM    446  CG  GLN A  65      36.040 -41.718 -31.948  1.00  0.76           C
ATOM    447 1HG  GLN A  65      35.624 -42.620 -32.401  1.00  0.76           H
ATOM    448 2HG  GLN A  65      35.681 -40.998 -32.599  1.00  0.76           H
ATOM    449  CD  GLN A  65      37.550 -41.790 -31.888  1.00  0.76           C
ATOM    450  OE1 GLN A  65      38.238 -41.025 -31.188  1.00  0.76           O
ATOM    451  NE2 GLN A  65      38.201 -42.746 -32.511  1.00  0.76           N
ATOM    452 1HE2 GLN A  65      39.118 -42.966 -32.167  1.00  0.76           H
ATOM    453 2HE2 GLN A  65      37.686 -43.457 -33.070  1.00  0.76           H
ATOM    454  N   PRO A  66      36.134 -37.841 -30.036  1.00  0.81           N
ATOM    455  CA  PRO A  66      35.920 -36.548 -30.736  1.00  0.81           C
ATOM    456  HA  PRO A  66      34.918 -36.313 -30.446  1.00  0.81           H
ATOM    457  C   PRO A  66      36.110 -36.770 -32.295  1.00  0.81           C
ATOM    458  O   PRO A  66      36.826 -37.685 -32.763  1.00  0.81           O
ATOM    459  CB  PRO A  66      36.972 -35.627 -30.054  1.00  0.81           C
ATOM    460 1HB  PRO A  66      37.889 -35.675 -30.583  1.00  0.81           H
ATOM    461 2HB  PRO A  66      36.739 -34.563 -30.042  1.00  0.81           H
ATOM    462  CG  PRO A  66      37.156 -36.195 -28.597  1.00  0.81           C
ATOM    463 1HG  PRO A  66      38.155 -35.807 -28.172  1.00  0.81           H
ATOM    464 2HG  PRO A  66      36.347 -35.772 -28.002  1.00  0.81           H
ATOM    465  CD  PRO A  66      37.116 -37.669 -28.885  1.00  0.81           C
ATOM    466 1HD  PRO A  66      38.097 -38.057 -29.113  1.00  0.81           H
ATOM    467 2HD  PRO A  66      36.732 -38.144 -27.995  1.00  0.81           H
ATOM    468  N   ASN A  67      35.492 -35.846 -33.052  1.00  0.76           N
ATOM    469  H   ASN A  67      34.953 -35.130 -32.572  1.00  0.76           H
ATOM    470  CA  ASN A  67      35.400 -35.916 -34.441  1.00  0.76           C
ATOM    471  HA  ASN A  67      35.049 -36.919 -34.609  1.00  0.76           H
ATOM    472  C   ASN A  67      36.617 -35.643 -35.329  1.00  0.76           C
ATOM    473  O   ASN A  67      36.592 -35.584 -36.604  1.00  0.76           O
ATOM    474  CB  ASN A  67      34.245 -35.008 -34.951  1.00  0.76           C
ATOM    475 1HB  ASN A  67      34.170 -35.091 -36.092  1.00  0.76           H
ATOM    476 2HB  ASN A  67      33.301 -35.338 -34.553  1.00  0.76           H
ATOM    477  CG  ASN A  67      34.475 -33.519 -34.618  1.00  0.76           C
ATOM    478  OD1 ASN A  67      34.394 -33.146 -33.420  1.00  0.76           O
ATOM    479  ND2 ASN A  67      34.754 -32.629 -35.505  1.00  0.76           N
ATOM    480 1HD2 ASN A  67      34.971 -31.640 -35.270  1.00  0.76           H
ATOM    481 2HD2 ASN A  67      35.056 -32.886 -36.437  1.00  0.76           H
ATOM    482  N   LYS A  68      37.789 -35.483 -34.679  1.00  0.68           N
ATOM    483  H   LYS A  68      37.684 -35.467 -33.656  1.00  0.68           H
ATOM    484  CA  LYS A  68      39.142 -35.611 -35.160  1.00  0.68           C
ATOM    485  HA  LYS A  68      39.725 -34.892 -34.571  1.00  0.68           H
ATOM    486  C   LYS A  68      39.336 -35.102 -36.575  1.00  0.68           C
ATOM    487  O   LYS A  68      39.592 -33.879 -36.729  1.00  0.68           O
ATOM    488  CB  LYS A  68      39.738 -37.021 -34.898  1.00  0.68           C
ATOM    489 1HB  LYS A  68      39.106 -37.742 -35.310  1.00  0.68           H
ATOM    490 2HB  LYS A  68      40.736 -37.121 -35.398  1.00  0.68           H
ATOM    491  CG  LYS A  68      40.024 -37.344 -33.399  1.00  0.68           C
ATOM    492 1HG  LYS A  68      40.980 -36.947 -33.132  1.00  0.68           H
ATOM    493 2HG  LYS A  68      39.223 -37.051 -32.750  1.00  0.68           H
ATOM    494  CD  LYS A  68      40.132 -38.920 -33.189  1.00  0.68           C
ATOM    495 1HD  LYS A  68      39.092 -39.143 -32.959  1.00  0.68           H
ATOM    496 2HD  LYS A  68      40.502 -39.405 -34.124  1.00  0.68           H
ATOM    497  CE  LYS A  68      40.976 -39.265 -31.902  1.00  0.68           C
ATOM    498 1HE  LYS A  68      41.895 -38.727 -31.872  1.00  0.68           H
ATOM    499 2HE  LYS A  68      40.543 -38.893 -30.939  1.00  0.68           H
ATOM    500  NZ  LYS A  68      41.194 -40.721 -31.758  1.00  0.68           N
ATOM    501 1HZ  LYS A  68      41.961 -40.898 -31.144  1.00  0.68           H
ATOM    502 2HZ  LYS A  68      41.603 -41.043 -32.622  1.00  0.68           H
ATOM    503 3HZ  LYS A  68      40.389 -41.300 -31.502  1.00  0.68           H
ATOM    504  N   PHE A  69      39.221 -35.951 -37.590  1.00  0.62           N
ATOM    505  H   PHE A  69      38.793 -36.798 -37.304  1.00  0.62           H
ATOM    506  CA  PHE A  69      39.573 -35.795 -39.032  1.00  0.62           C
ATOM    507  HA  PHE A  69      40.198 -34.945 -39.006  1.00  0.62           H
ATOM    508  C   PHE A  69      38.408 -35.677 -39.985  1.00  0.62           C
ATOM    509  O   PHE A  69      38.618 -35.151 -41.075  1.00  0.62           O
ATOM    510  CB  PHE A  69      40.445 -37.095 -39.387  1.00  0.62           C
ATOM    511 1HB  PHE A  69      39.861 -38.020 -39.451  1.00  0.62           H
ATOM    512 2HB  PHE A  69      40.813 -36.906 -40.396  1.00  0.62           H
ATOM    513  CG  PHE A  69      41.598 -37.424 -38.481  1.00  0.62           C
ATOM    514  CD1 PHE A  69      41.535 -38.527 -37.607  1.00  0.62           C
ATOM    515  HD1 PHE A  69      40.796 -39.252 -37.672  1.00  0.62           H
ATOM    516  CD2 PHE A  69      42.610 -36.511 -38.339  1.00  0.62           C
ATOM    517  HD2 PHE A  69      42.720 -35.715 -38.980  1.00  0.62           H
ATOM    518  CE1 PHE A  69      42.504 -38.715 -36.651  1.00  0.62           C
ATOM    519  HE1 PHE A  69      42.468 -39.613 -36.020  1.00  0.62           H
ATOM    520  CE2 PHE A  69      43.535 -36.701 -37.317  1.00  0.62           C
ATOM    521  HE2 PHE A  69      44.275 -35.952 -37.162  1.00  0.62           H
ATOM    522  CZ  PHE A  69      43.491 -37.797 -36.534  1.00  0.62           C
ATOM    523  HZ  PHE A  69      44.340 -37.854 -35.913  1.00  0.62           H
ATOM    524  N   GLY A  70      37.162 -35.995 -39.581  1.00  0.69           N
ATOM    525  H   GLY A  70      37.076 -36.344 -38.677  1.00  0.69           H
ATOM    526  CA  GLY A  70      35.987 -36.238 -40.482  1.00  0.69           C
ATOM    527 1HA  GLY A  70      35.548 -35.334 -40.901  1.00  0.69           H
ATOM    528 2HA  GLY A  70      36.176 -36.830 -41.310  1.00  0.69           H
ATOM    529  C   GLY A  70      34.781 -36.923 -39.837  1.00  0.69           C
ATOM    530  O   GLY A  70      33.837 -37.112 -40.602  1.00  0.69           O
ATOM    531  N   GLY A  71      34.785 -37.169 -38.525  1.00  0.73           N
ATOM    532  H   GLY A  71      35.666 -37.186 -38.013  1.00  0.73           H
ATOM    533  CA  GLY A  71      33.530 -37.553 -37.801  1.00  0.73           C
ATOM    534 1HA  GLY A  71      33.193 -38.472 -38.239  1.00  0.73           H
ATOM    535 2HA  GLY A  71      33.726 -37.748 -36.795  1.00  0.73           H
ATOM    536  C   GLY A  71      32.379 -36.485 -37.873  1.00  0.73           C
ATOM    537  O   GLY A  71      32.617 -35.323 -38.198  1.00  0.73           O
ATOM    538  N   THR A  72      31.170 -36.890 -37.499  1.00  0.75           N
ATOM    539  H   THR A  72      31.047 -37.789 -37.093  1.00  0.75           H
ATOM    540  CA  THR A  72      30.034 -35.938 -37.272  1.00  0.75           C
ATOM    541  HA  THR A  72      30.064 -35.102 -38.023  1.00  0.75           H
ATOM    542  C   THR A  72      30.176 -35.365 -35.850  1.00  0.75           C
ATOM    543  O   THR A  72      30.551 -36.112 -34.939  1.00  0.75           O
ATOM    544  CB  THR A  72      28.695 -36.667 -37.406  1.00  0.75           C
ATOM    545  HB  THR A  72      28.637 -37.467 -36.674  1.00  0.75           H
ATOM    546  OG1 THR A  72      28.651 -37.245 -38.678  1.00  0.75           O
ATOM    547  HG1 THR A  72      29.272 -38.013 -38.764  1.00  0.75           H
ATOM    548  CG2 THR A  72      27.419 -35.810 -37.139  1.00  0.75           C
ATOM    549 1HG2 THR A  72      27.569 -35.341 -36.238  1.00  0.75           H
ATOM    550 2HG2 THR A  72      26.479 -36.383 -37.214  1.00  0.75           H
ATOM    551 3HG2 THR A  72      27.319 -35.114 -38.037  1.00  0.75           H
ATOM    552  N   ILE A  73      30.003 -34.072 -35.710  1.00  0.79           N
ATOM    553  H   ILE A  73      29.754 -33.493 -36.442  1.00  0.79           H
ATOM    554  CA  ILE A  73      30.397 -33.322 -34.504  1.00  0.79           C
ATOM    555  HA  ILE A  73      31.423 -33.558 -34.288  1.00  0.79           H
ATOM    556  C   ILE A  73      29.555 -33.651 -33.272  1.00  0.79           C
ATOM    557  O   ILE A  73      28.486 -34.263 -33.389  1.00  0.79           O
ATOM    558  CB  ILE A  73      30.302 -31.806 -34.666  1.00  0.79           C
ATOM    559  HB  ILE A  73      30.696 -31.389 -33.765  1.00  0.79           H
ATOM    560  CG1 ILE A  73      28.919 -31.190 -34.817  1.00  0.79           C
ATOM    561 1HG1 ILE A  73      28.805 -30.748 -35.780  1.00  0.79           H
ATOM    562 2HG1 ILE A  73      28.132 -31.989 -34.830  1.00  0.79           H
ATOM    563  CG2 ILE A  73      31.246 -31.195 -35.770  1.00  0.79           C
ATOM    564 1HG2 ILE A  73      31.107 -31.627 -36.771  1.00  0.79           H
ATOM    565 2HG2 ILE A  73      32.287 -31.292 -35.470  1.00  0.79           H
ATOM    566 3HG2 ILE A  73      31.063 -30.110 -35.796  1.00  0.79           H
ATOM    567  CD1 ILE A  73      28.660 -30.168 -33.671  1.00  0.79           C
ATOM    568 1HD1 ILE A  73      27.544 -30.138 -33.455  1.00  0.79           H
ATOM    569 2HD1 ILE A  73      28.981 -29.136 -33.859  1.00  0.79           H
ATOM    570 3HD1 ILE A  73      29.081 -30.542 -32.758  1.00  0.79           H
ATOM    571  N   CYS A  74      30.009 -33.230 -32.093  1.00  0.86           N
ATOM    572  H   CYS A  74      30.749 -32.464 -32.003  1.00  0.86           H
ATOM    573  CA  CYS A  74      29.626 -33.648 -30.746  1.00  0.86           C
ATOM    574  HA  CYS A  74      29.273 -34.686 -30.841  1.00  0.86           H
ATOM    575  C   CYS A  74      28.454 -32.872 -30.216  1.00  0.86           C
ATOM    576  O   CYS A  74      28.468 -32.324 -29.090  1.00  0.86           O
ATOM    577  CB  CYS A  74      30.867 -33.677 -29.820  1.00  0.86           C
ATOM    578 1HB  CYS A  74      31.038 -32.714 -29.511  1.00  0.86           H
ATOM    579 2HB  CYS A  74      30.711 -34.425 -29.012  1.00  0.86           H
ATOM    580  SG  CYS A  74      32.347 -34.334 -30.510  1.00  0.86           S
ATOM    581  N   SER A  75      27.393 -32.686 -31.005  1.00  0.83           N
ATOM    582  H   SER A  75      27.418 -32.874 -31.989  1.00  0.83           H
ATOM    583  CA  SER A  75      26.036 -32.132 -30.589  1.00  0.83           C
ATOM    584  HA  SER A  75      26.080 -31.003 -30.396  1.00  0.83           H
ATOM    585  C   SER A  75      25.458 -32.687 -29.304  1.00  0.83           C
ATOM    586  O   SER A  75      24.533 -32.002 -28.786  1.00  0.83           O
ATOM    587  CB  SER A  75      25.047 -32.267 -31.757  1.00  0.83           C
ATOM    588 1HB  SER A  75      24.573 -33.231 -31.916  1.00  0.83           H
ATOM    589 2HB  SER A  75      24.257 -31.573 -31.521  1.00  0.83           H
ATOM    590  OG  SER A  75      25.662 -31.905 -33.029  1.00  0.83           O
ATOM    591  HG  SER A  75      25.400 -30.971 -33.064  1.00  0.83           H
ATOM    592  N   GLY A  76      25.834 -33.879 -28.836  1.00  0.87           N
ATOM    593  H   GLY A  76      26.669 -34.316 -29.170  1.00  0.87           H
ATOM    594  CA  GLY A  76      25.265 -34.494 -27.582  1.00  0.87           C
ATOM    595 1HA  GLY A  76      24.172 -34.321 -27.544  1.00  0.87           H
ATOM    596 2HA  GLY A  76      25.427 -35.563 -27.618  1.00  0.87           H
ATOM    597  C   GLY A  76      25.836 -33.890 -26.289  1.00  0.87           C
ATOM    598  O   GLY A  76      26.915 -33.277 -26.260  1.00  0.87           O
ATOM    599  N   ASP A  77      24.999 -33.777 -25.234  1.00  0.82           N
ATOM    600  H   ASP A  77      24.055 -34.121 -25.242  1.00  0.82           H
ATOM    601  CA  ASP A  77      25.398 -33.401 -23.854  1.00  0.82           C
ATOM    602  HA  ASP A  77      26.042 -32.473 -23.767  1.00  0.82           H
ATOM    603  C   ASP A  77      26.154 -34.454 -22.992  1.00  0.82           C
ATOM    604  O   ASP A  77      25.941 -35.654 -23.080  1.00  0.82           O
ATOM    605  CB  ASP A  77      24.112 -33.113 -23.006  1.00  0.82           C
ATOM    606 1HB  ASP A  77      23.466 -34.000 -23.005  1.00  0.82           H
ATOM    607 2HB  ASP A  77      24.440 -32.876 -22.058  1.00  0.82           H
ATOM    608  CG  ASP A  77      23.409 -31.799 -23.440  1.00  0.82           C
ATOM    609  OD1 ASP A  77      23.449 -31.380 -24.631  1.00  0.82           O
ATOM    610  OD2 ASP A  77      22.684 -31.243 -22.627  1.00  0.82           O
ATOM    611  N   ILE A  78      27.048 -33.996 -22.157  1.00  0.89           N
ATOM    612  H   ILE A  78      27.069 -32.995 -22.015  1.00  0.89           H
ATOM    613  CA  ILE A  78      27.864 -34.825 -21.186  1.00  0.89           C
ATOM    614  HA  ILE A  78      27.971 -35.768 -21.692  1.00  0.89           H
ATOM    615  C   ILE A  78      27.189 -35.030 -19.835  1.00  0.89           C
ATOM    616  O   ILE A  78      27.552 -35.934 -19.093  1.00  0.89           O
ATOM    617  CB  ILE A  78      29.360 -34.406 -21.041  1.00  0.89           C
ATOM    618  HB  ILE A  78      29.750 -34.984 -20.216  1.00  0.89           H
ATOM    619  CG1 ILE A  78      29.451 -32.871 -20.681  1.00  0.89           C
ATOM    620 1HG1 ILE A  78      29.005 -32.344 -21.494  1.00  0.89           H
ATOM    621 2HG1 ILE A  78      28.826 -32.787 -19.781  1.00  0.89           H
ATOM    622  CG2 ILE A  78      30.128 -34.715 -22.318  1.00  0.89           C
ATOM    623 1HG2 ILE A  78      30.053 -35.828 -22.553  1.00  0.89           H
ATOM    624 2HG2 ILE A  78      31.192 -34.566 -22.062  1.00  0.89           H
ATOM    625 3HG2 ILE A  78      29.784 -34.105 -23.178  1.00  0.89           H
ATOM    626  CD1 ILE A  78      30.911 -32.300 -20.349  1.00  0.89           C
ATOM    627 1HD1 ILE A  78      30.866 -31.389 -19.792  1.00  0.89           H
ATOM    628 2HD1 ILE A  78      31.405 -32.180 -21.355  1.00  0.89           H
ATOM    629 3HD1 ILE A  78      31.462 -33.031 -19.742  1.00  0.89           H
ATOM    630  N   TRP A  79      26.069 -34.278 -19.492  1.00  0.87           N
ATOM    631  H   TRP A  79      25.717 -33.700 -20.184  1.00  0.87           H
ATOM    632  CA  TRP A  79      25.415 -34.178 -18.226  1.00  0.87           C
ATOM    633  HA  TRP A  79      25.748 -35.045 -17.631  1.00  0.87           H
ATOM    634  C   TRP A  79      23.898 -34.131 -18.399  1.00  0.87           C
ATOM    635  O   TRP A  79      23.421 -33.637 -19.412  1.00  0.87           O
ATOM    636  CB  TRP A  79      25.806 -32.866 -17.419  1.00  0.87           C
ATOM    637 1HB  TRP A  79      25.178 -32.082 -17.838  1.00  0.87           H
ATOM    638 2HB  TRP A  79      25.521 -33.025 -16.418  1.00  0.87           H
ATOM    639  CG  TRP A  79      27.220 -32.377 -17.393  1.00  0.87           C
ATOM    640  CD1 TRP A  79      28.264 -33.149 -17.132  1.00  0.87           C
ATOM    641  HD1 TRP A  79      28.224 -34.232 -16.844  1.00  0.87           H
ATOM    642  CD2 TRP A  79      27.722 -31.013 -17.687  1.00  0.87           C
ATOM    643  NE1 TRP A  79      29.425 -32.376 -17.303  1.00  0.87           N
ATOM    644  HE1 TRP A  79      30.379 -32.715 -17.107  1.00  0.87           H
ATOM    645  CE2 TRP A  79      29.144 -31.094 -17.587  1.00  0.87           C
ATOM    646  CE3 TRP A  79      27.143 -29.772 -17.967  1.00  0.87           C
ATOM    647  HE3 TRP A  79      26.056 -29.776 -17.977  1.00  0.87           H
ATOM    648  CZ2 TRP A  79      29.973 -29.939 -17.836  1.00  0.87           C
ATOM    649  HZ2 TRP A  79      31.045 -30.085 -17.865  1.00  0.87           H
ATOM    650  CZ3 TRP A  79      27.962 -28.648 -18.185  1.00  0.87           C
ATOM    651  HZ3 TRP A  79      27.495 -27.772 -18.551  1.00  0.87           H
ATOM    652  CH2 TRP A  79      29.356 -28.768 -18.154  1.00  0.87           C
ATOM    653  HH2 TRP A  79      29.981 -27.943 -18.331  1.00  0.87           H
ATOM    654  N   ASP A  80      23.189 -34.631 -17.351  1.00  0.86           N
ATOM    655  H   ASP A  80      23.684 -35.125 -16.615  1.00  0.86           H
ATOM    656  CA  ASP A  80      21.719 -34.757 -17.381  1.00  0.86           C
ATOM    657  HA  ASP A  80      21.374 -33.913 -17.963  1.00  0.86           H
ATOM    658  C   ASP A  80      21.064 -34.672 -15.913  1.00  0.86           C
ATOM    659  O   ASP A  80      21.741 -34.784 -14.853  1.00  0.86           O
ATOM    660  CB  ASP A  80      21.443 -36.112 -18.122  1.00  0.86           C
ATOM    661 1HB  ASP A  80      21.899 -35.982 -19.152  1.00  0.86           H
ATOM    662 2HB  ASP A  80      21.916 -36.942 -17.583  1.00  0.86           H
ATOM    663  CG  ASP A  80      20.015 -36.416 -18.434  1.00  0.86           C
ATOM    664  OD1 ASP A  80      19.194 -35.499 -18.301  1.00  0.86           O
ATOM    665  OD2 ASP A  80      19.603 -37.577 -18.678  1.00  0.86           O
ATOM    666  N   GLN A  81      19.794 -34.329 -15.903  1.00  0.80           N
ATOM    667  H   GLN A  81      19.284 -34.432 -16.745  1.00  0.80           H
ATOM    668  CA  GLN A  81      19.129 -33.611 -14.839  1.00  0.80           C
ATOM    669  HA  GLN A  81      19.633 -33.825 -13.927  1.00  0.80           H
ATOM    670  C   GLN A  81      17.714 -34.263 -14.725  1.00  0.80           C
ATOM    671  O   GLN A  81      17.164 -34.699 -15.736  1.00  0.80           O
ATOM    672  CB  GLN A  81      19.042 -32.111 -15.079  1.00  0.80           C
ATOM    673 1HB  GLN A  81      18.635 -31.583 -14.223  1.00  0.80           H
ATOM    674 2HB  GLN A  81      20.072 -31.823 -15.196  1.00  0.80           H
ATOM    675  CG  GLN A  81      18.307 -31.668 -16.308  1.00  0.80           C
ATOM    676 1HG  GLN A  81      18.992 -31.660 -17.165  1.00  0.80           H
ATOM    677 2HG  GLN A  81      17.655 -32.485 -16.523  1.00  0.80           H
ATOM    678  CD  GLN A  81      17.482 -30.427 -16.203  1.00  0.80           C
ATOM    679  OE1 GLN A  81      17.806 -29.590 -15.382  1.00  0.80           O
ATOM    680  NE2 GLN A  81      16.485 -30.329 -17.039  1.00  0.80           N
ATOM    681 1HE2 GLN A  81      15.961 -29.497 -16.987  1.00  0.80           H
ATOM    682 2HE2 GLN A  81      16.176 -31.181 -17.582  1.00  0.80           H
ATOM    683  N   ALA A  82      17.131 -34.311 -13.593  1.00  0.89           N
ATOM    684  H   ALA A  82      17.691 -34.178 -12.794  1.00  0.89           H
ATOM    685  CA  ALA A  82      15.690 -34.587 -13.377  1.00  0.89           C
ATOM    686  HA  ALA A  82      15.172 -34.276 -14.311  1.00  0.89           H
ATOM    687  C   ALA A  82      15.168 -33.850 -12.149  1.00  0.89           C
ATOM    688  O   ALA A  82      15.807 -33.757 -11.084  1.00  0.89           O
ATOM    689  CB  ALA A  82      15.477 -36.157 -13.262  1.00  0.89           C
ATOM    690 1HB  ALA A  82      14.431 -36.439 -13.118  1.00  0.89           H
ATOM    691 2HB  ALA A  82      16.104 -36.537 -12.391  1.00  0.89           H
ATOM    692 3HB  ALA A  82      15.829 -36.662 -14.144  1.00  0.89           H
ATOM    693  N   SER A  83      13.969 -33.321 -12.199  1.00  0.87           N
ATOM    694  H   SER A  83      13.554 -33.294 -13.080  1.00  0.87           H
ATOM    695  CA  SER A  83      13.330 -32.492 -11.183  1.00  0.87           C
ATOM    696  HA  SER A  83      13.974 -31.682 -10.778  1.00  0.87           H
ATOM    697  C   SER A  83      12.940 -33.353  -9.941  1.00  0.87           C
ATOM    698  O   SER A  83      12.415 -34.427 -10.087  1.00  0.87           O
ATOM    699  CB  SER A  83      12.039 -31.834 -11.736  1.00  0.87           C
ATOM    700 1HB  SER A  83      12.320 -31.259 -12.634  1.00  0.87           H
ATOM    701 2HB  SER A  83      11.424 -32.714 -12.015  1.00  0.87           H
ATOM    702  OG  SER A  83      11.376 -31.142 -10.705  1.00  0.87           O
ATOM    703  HG  SER A  83      11.864 -30.317 -10.513  1.00  0.87           H
ATOM    704  N   CYS A  84      13.190 -32.751  -8.733  1.00  0.89           N
ATOM    705  H   CYS A  84      13.387 -31.789  -8.663  1.00  0.89           H
ATOM    706  CA  CYS A  84      13.056 -33.370  -7.444  1.00  0.89           C
ATOM    707  HA  CYS A  84      12.142 -33.958  -7.416  1.00  0.89           H
ATOM    708  C   CYS A  84      12.983 -32.295  -6.328  1.00  0.89           C
ATOM    709  O   CYS A  84      13.973 -32.025  -5.614  1.00  0.89           O
ATOM    710  CB  CYS A  84      14.226 -34.337  -7.262  1.00  0.89           C
ATOM    711 1HB  CYS A  84      14.244 -34.969  -8.137  1.00  0.89           H
ATOM    712 2HB  CYS A  84      15.171 -33.774  -7.247  1.00  0.89           H
ATOM    713  SG  CYS A  84      14.034 -35.367  -5.789  1.00  0.89           S
ATOM    714  N   SER A  85      11.865 -31.610  -6.186  1.00  0.81           N
ATOM    715  H   SER A  85      11.022 -31.945  -6.667  1.00  0.81           H
ATOM    716  CA  SER A  85      11.584 -30.482  -5.300  1.00  0.81           C
ATOM    717  HA  SER A  85      12.483 -29.871  -5.158  1.00  0.81           H
ATOM    718  C   SER A  85      11.246 -30.879  -3.848  1.00  0.81           C
ATOM    719  O   SER A  85      10.774 -30.087  -3.093  1.00  0.81           O
ATOM    720  CB  SER A  85      10.556 -29.529  -5.901  1.00  0.81           C
ATOM    721 1HB  SER A  85      10.475 -28.726  -5.177  1.00  0.81           H
ATOM    722 2HB  SER A  85      10.925 -29.139  -6.843  1.00  0.81           H
ATOM    723  OG  SER A  85       9.348 -30.246  -6.080  1.00  0.81           O
ATOM    724  HG  SER A  85       9.180 -30.113  -7.070  1.00  0.81           H
ATOM    725  N   SER A  86      11.318 -32.180  -3.587  1.00  0.81           N
ATOM    726  H   SER A  86      11.579 -32.842  -4.330  1.00  0.81           H
ATOM    727  CA  SER A  86      10.833 -32.792  -2.308  1.00  0.81           C
ATOM    728  HA  SER A  86       9.852 -32.261  -2.083  1.00  0.81           H
ATOM    729  C   SER A  86      11.737 -32.542  -1.064  1.00  0.81           C
ATOM    730  O   SER A  86      11.894 -33.447  -0.225  1.00  0.81           O
ATOM    731  CB  SER A  86      10.649 -34.327  -2.471  1.00  0.81           C
ATOM    732 1HB  SER A  86      11.631 -34.845  -2.355  1.00  0.81           H
ATOM    733 2HB  SER A  86      10.027 -34.709  -1.628  1.00  0.81           H
ATOM    734  OG  SER A  86      10.090 -34.704  -3.733  1.00  0.81           O
ATOM    735  HG  SER A  86       9.295 -34.201  -3.899  1.00  0.81           H
ATOM    736  N   SER A  87      12.277 -31.324  -0.984  1.00  0.72           N
ATOM    737  H   SER A  87      12.052 -30.670  -1.722  1.00  0.72           H
ATOM    738  CA  SER A  87      13.231 -30.743  -0.012  1.00  0.72           C
ATOM    739  HA  SER A  87      13.887 -31.535   0.319  1.00  0.72           H
ATOM    740  C   SER A  87      12.535 -30.218   1.252  1.00  0.72           C
ATOM    741  O   SER A  87      11.352 -30.342   1.381  1.00  0.72           O
ATOM    742  CB  SER A  87      14.009 -29.540  -0.684  1.00  0.72           C
ATOM    743 1HB  SER A  87      13.396 -28.647  -0.675  1.00  0.72           H
ATOM    744 2HB  SER A  87      14.967 -29.394  -0.166  1.00  0.72           H
ATOM    745  OG  SER A  87      14.287 -29.910  -1.994  1.00  0.72           O
ATOM    746  HG  SER A  87      14.302 -29.132  -2.592  1.00  0.72           H
ATOM    747  N   THR A  88      13.325 -29.723   2.204  1.00  0.64           N
ATOM    748  H   THR A  88      14.330 -29.788   2.121  1.00  0.64           H
ATOM    749  CA  THR A  88      12.707 -29.057   3.406  1.00  0.64           C
ATOM    750  HA  THR A  88      11.732 -29.558   3.697  1.00  0.64           H
ATOM    751  C   THR A  88      12.267 -27.624   3.067  1.00  0.64           C
ATOM    752  O   THR A  88      12.884 -26.973   2.216  1.00  0.64           O
ATOM    753  CB  THR A  88      13.596 -29.211   4.616  1.00  0.64           C
ATOM    754  HB  THR A  88      13.024 -28.818   5.463  1.00  0.64           H
ATOM    755  OG1 THR A  88      14.875 -28.562   4.573  1.00  0.64           O
ATOM    756  HG1 THR A  88      14.987 -27.765   5.105  1.00  0.64           H
ATOM    757  CG2 THR A  88      13.739 -30.682   4.902  1.00  0.64           C
ATOM    758 1HG2 THR A  88      14.516 -31.061   4.247  1.00  0.64           H
ATOM    759 2HG2 THR A  88      12.820 -31.206   4.644  1.00  0.64           H
ATOM    760 3HG2 THR A  88      13.909 -30.886   5.947  1.00  0.64           H
ATOM    761  N   THR A  89      11.196 -27.174   3.784  1.00  0.43           N
ATOM    762  H   THR A  89      10.803 -27.874   4.386  1.00  0.43           H
ATOM    763  CA  THR A  89      10.685 -25.789   3.818  1.00  0.43           C
ATOM    764  HA  THR A  89      10.208 -25.654   2.827  1.00  0.43           H
ATOM    765  C   THR A  89      11.739 -24.705   4.075  1.00  0.43           C
ATOM    766  O   THR A  89      11.510 -23.485   3.765  1.00  0.43           O
ATOM    767  CB  THR A  89       9.593 -25.522   4.780  1.00  0.43           C
ATOM    768  HB  THR A  89       9.281 -24.479   4.710  1.00  0.43           H
ATOM    769  OG1 THR A  89      10.052 -25.745   6.091  1.00  0.43           O
ATOM    770  HG1 THR A  89      10.291 -26.701   6.185  1.00  0.43           H
ATOM    771  CG2 THR A  89       8.359 -26.438   4.591  1.00  0.43           C
ATOM    772 1HG2 THR A  89       8.671 -27.488   4.656  1.00  0.43           H
ATOM    773 2HG2 THR A  89       8.091 -26.253   3.527  1.00  0.43           H
ATOM    774 3HG2 THR A  89       7.625 -26.224   5.417  1.00  0.43           H
ATOM    775  N   CYS A  90      12.885 -25.035   4.649  1.00  0.35           N
ATOM    776  H   CYS A  90      13.122 -26.005   4.771  1.00  0.35           H
ATOM    777  CA  CYS A  90      14.018 -24.143   4.944  1.00  0.35           C
ATOM    778  HA  CYS A  90      14.085 -23.355   4.228  1.00  0.35           H
ATOM    779  C   CYS A  90      15.367 -25.003   5.004  1.00  0.35           C
ATOM    780  O   CYS A  90      15.356 -26.058   5.620  1.00  0.35           O
ATOM    781  CB  CYS A  90      13.881 -23.414   6.257  1.00  0.35           C
ATOM    782 1HB  CYS A  90      12.953 -22.881   6.217  1.00  0.35           H
ATOM    783 2HB  CYS A  90      13.772 -24.120   7.008  1.00  0.35           H
ATOM    784  SG  CYS A  90      15.402 -22.432   6.539  1.00  0.35           S
ATOM    785  HG  CYS A  90      15.469 -21.622   5.452  1.00  0.35           H
ATOM    786  N   VAL A  91      16.428 -24.593   4.272  1.00  0.30           N
ATOM    787  H   VAL A  91      16.334 -23.642   3.858  1.00  0.30           H
ATOM    788  CA  VAL A  91      17.696 -25.319   4.045  1.00  0.30           C
ATOM    789  HA  VAL A  91      17.717 -26.198   4.660  1.00  0.30           H
ATOM    790  C   VAL A  91      18.839 -24.349   4.456  1.00  0.30           C
ATOM    791  O   VAL A  91      18.726 -23.180   4.057  1.00  0.30           O
ATOM    792  CB  VAL A  91      17.784 -25.764   2.572  1.00  0.30           C
ATOM    793  HB  VAL A  91      17.598 -24.873   1.973  1.00  0.30           H
ATOM    794  CG1 VAL A  91      19.120 -26.207   2.117  1.00  0.30           C
ATOM    795 1HG1 VAL A  91      19.046 -26.548   1.080  1.00  0.30           H
ATOM    796 2HG1 VAL A  91      19.541 -26.959   2.735  1.00  0.30           H
ATOM    797 3HG1 VAL A  91      19.861 -25.376   2.092  1.00  0.30           H
ATOM    798  CG2 VAL A  91      16.712 -26.820   2.317  1.00  0.30           C
ATOM    799 1HG2 VAL A  91      16.937 -27.604   3.030  1.00  0.30           H
ATOM    800 2HG2 VAL A  91      16.820 -27.164   1.295  1.00  0.30           H
ATOM    801 3HG2 VAL A  91      15.658 -26.560   2.405  1.00  0.30           H
ATOM    802  N   ARG A  92      19.873 -24.751   5.224  1.00  0.28           N
ATOM    803  H   ARG A  92      19.830 -25.662   5.575  1.00  0.28           H
ATOM    804  CA  ARG A  92      21.161 -23.965   5.316  1.00  0.28           C
ATOM    805  HA  ARG A  92      21.150 -23.186   4.613  1.00  0.28           H
ATOM    806  C   ARG A  92      22.348 -24.886   4.946  1.00  0.28           C
ATOM    807  O   ARG A  92      22.225 -26.108   5.092  1.00  0.28           O
ATOM    808  CB  ARG A  92      21.256 -23.331   6.686  1.00  0.28           C
ATOM    809 1HB  ARG A  92      21.103 -24.168   7.390  1.00  0.28           H
ATOM    810 2HB  ARG A  92      22.271 -22.926   6.805  1.00  0.28           H
ATOM    811  CG  ARG A  92      20.205 -22.215   7.048  1.00  0.28           C
ATOM    812 1HG  ARG A  92      19.210 -22.639   6.856  1.00  0.28           H
ATOM    813 2HG  ARG A  92      20.345 -22.143   8.178  1.00  0.28           H
ATOM    814  CD  ARG A  92      20.443 -20.791   6.463  1.00  0.28           C
ATOM    815 1HD  ARG A  92      21.359 -20.304   6.926  1.00  0.28           H
ATOM    816 2HD  ARG A  92      20.715 -20.937   5.394  1.00  0.28           H
ATOM    817  NE  ARG A  92      19.312 -19.880   6.651  1.00  0.28           N
ATOM    818  HE  ARG A  92      19.383 -19.239   7.425  1.00  0.28           H
ATOM    819  CZ  ARG A  92      18.368 -19.656   5.726  1.00  0.28           C
ATOM    820  NH1 ARG A  92      17.755 -18.499   5.789  1.00  0.28           N
ATOM    821 1HH1 ARG A  92      17.950 -17.887   6.580  1.00  0.28           H
ATOM    822 2HH1 ARG A  92      17.034 -18.332   5.107  1.00  0.28           H
ATOM    823  NH2 ARG A  92      17.976 -20.539   4.859  1.00  0.28           N
ATOM    824 1HH2 ARG A  92      18.414 -21.417   4.800  1.00  0.28           H
ATOM    825 2HH2 ARG A  92      17.254 -20.290   4.200  1.00  0.28           H
ATOM    826  N   GLN A  93      23.464 -24.333   4.557  1.00  0.74           N
ATOM    827  H   GLN A  93      23.447 -23.341   4.287  1.00  0.74           H
ATOM    828  CA  GLN A  93      24.801 -24.980   4.392  1.00  0.74           C
ATOM    829  HA  GLN A  93      24.840 -26.027   4.672  1.00  0.74           H
ATOM    830  C   GLN A  93      25.943 -24.373   5.282  1.00  0.74           C
ATOM    831  O   GLN A  93      27.129 -24.760   5.137  1.00  0.74           O
ATOM    832  CB  GLN A  93      25.178 -24.809   2.923  1.00  0.74           C
ATOM    833 1HB  GLN A  93      25.354 -23.792   2.675  1.00  0.74           H
ATOM    834 2HB  GLN A  93      26.111 -25.354   2.788  1.00  0.74           H
ATOM    835  CG  GLN A  93      24.132 -25.456   2.007  1.00  0.74           C
ATOM    836 1HG  GLN A  93      24.598 -25.835   1.098  1.00  0.74           H
ATOM    837 2HG  GLN A  93      23.840 -26.409   2.436  1.00  0.74           H
ATOM    838  CD  GLN A  93      23.016 -24.575   1.420  1.00  0.74           C
ATOM    839  OE1 GLN A  93      22.921 -23.359   1.578  1.00  0.74           O
ATOM    840  NE2 GLN A  93      22.067 -25.283   0.884  1.00  0.74           N
ATOM    841 1HE2 GLN A  93      21.262 -24.782   0.560  1.00  0.74           H
ATOM    842 2HE2 GLN A  93      22.228 -26.237   0.807  1.00  0.74           H
ATOM    843  N   ALA A  94      25.569 -23.371   6.100  1.00  0.83           N
ATOM    844  H   ALA A  94      24.588 -23.338   6.154  1.00  0.83           H
ATOM    845  CA  ALA A  94      26.465 -22.619   6.964  1.00  0.83           C
ATOM    846  HA  ALA A  94      27.218 -23.336   7.371  1.00  0.83           H
ATOM    847  C   ALA A  94      25.687 -21.937   8.171  1.00  0.83           C
ATOM    848  O   ALA A  94      24.515 -21.640   8.023  1.00  0.83           O
ATOM    849  CB  ALA A  94      27.172 -21.515   6.141  1.00  0.83           C
ATOM    850 1HB  ALA A  94      27.824 -21.009   6.800  1.00  0.83           H
ATOM    851 2HB  ALA A  94      26.379 -20.812   5.663  1.00  0.83           H
ATOM    852 3HB  ALA A  94      27.678 -21.819   5.197  1.00  0.83           H
ATOM    853  N   GLN A  95      26.397 -21.794   9.249  1.00  0.75           N
ATOM    854  H   GLN A  95      27.342 -22.057   9.255  1.00  0.75           H
ATOM    855  CA  GLN A  95      25.928 -20.988  10.422  1.00  0.75           C
ATOM    856  HA  GLN A  95      25.140 -20.236  10.062  1.00  0.75           H
ATOM    857  C   GLN A  95      27.064 -20.092  10.951  1.00  0.75           C
ATOM    858  O   GLN A  95      28.245 -20.516  11.103  1.00  0.75           O
ATOM    859  CB  GLN A  95      25.277 -21.860  11.476  1.00  0.75           C
ATOM    860 1HB  GLN A  95      26.123 -22.500  11.854  1.00  0.75           H
ATOM    861 2HB  GLN A  95      25.060 -21.121  12.239  1.00  0.75           H
ATOM    862  CG  GLN A  95      24.061 -22.774  11.037  1.00  0.75           C
ATOM    863 1HG  GLN A  95      23.334 -22.194  10.663  1.00  0.75           H
ATOM    864 2HG  GLN A  95      24.351 -23.566  10.315  1.00  0.75           H
ATOM    865  CD  GLN A  95      23.485 -23.413  12.269  1.00  0.75           C
ATOM    866  OE1 GLN A  95      23.461 -22.809  13.338  1.00  0.75           O
ATOM    867  NE2 GLN A  95      22.937 -24.633  12.272  1.00  0.75           N
ATOM    868 1HE2 GLN A  95      22.633 -25.109  13.114  1.00  0.75           H
ATOM    869 2HE2 GLN A  95      22.829 -25.246  11.434  1.00  0.75           H
ATOM    870  N   CYS A  96      26.766 -18.864  11.403  1.00  0.71           N
ATOM    871  H   CYS A  96      25.771 -18.626  11.336  1.00  0.71           H
ATOM    872  CA  CYS A  96      27.640 -17.821  11.882  1.00  0.71           C
ATOM    873  HA  CYS A  96      28.688 -18.080  11.658  1.00  0.71           H
ATOM    874  C   CYS A  96      27.652 -17.667  13.398  1.00  0.71           C
ATOM    875  O   CYS A  96      28.640 -17.092  13.857  1.00  0.71           O
ATOM    876  CB  CYS A  96      27.342 -16.485  11.118  1.00  0.71           C
ATOM    877 1HB  CYS A  96      26.384 -16.076  11.556  1.00  0.71           H
ATOM    878 2HB  CYS A  96      28.208 -15.827  11.244  1.00  0.71           H
ATOM    879  SG  CYS A  96      27.105 -16.689   9.385  1.00  0.71           S
ATOM    880  N   GLY A  97      26.688 -18.261  14.113  1.00  0.71           N
ATOM    881  H   GLY A  97      25.861 -18.662  13.655  1.00  0.71           H
ATOM    882  CA  GLY A  97      26.825 -18.392  15.566  1.00  0.71           C
ATOM    883 1HA  GLY A  97      26.072 -19.002  15.934  1.00  0.71           H
ATOM    884 2HA  GLY A  97      27.737 -18.849  15.822  1.00  0.71           H
ATOM    885  C   GLY A  97      26.812 -17.101  16.366  1.00  0.71           C
ATOM    886  O   GLY A  97      25.748 -16.552  16.676  1.00  0.71           O
ATOM    887  N   GLN A  98      28.030 -16.561  16.692  1.00  0.62           N
ATOM    888  H   GLN A  98      28.846 -17.002  16.247  1.00  0.62           H
ATOM    889  CA  GLN A  98      28.349 -15.219  17.186  1.00  0.62           C
ATOM    890  HA  GLN A  98      27.666 -14.935  17.971  1.00  0.62           H
ATOM    891  C   GLN A  98      28.401 -14.100  16.109  1.00  0.62           C
ATOM    892  O   GLN A  98      28.269 -12.961  16.540  1.00  0.62           O
ATOM    893  CB  GLN A  98      29.752 -15.392  17.827  1.00  0.62           C
ATOM    894 1HB  GLN A  98      30.490 -15.580  17.087  1.00  0.62           H
ATOM    895 2HB  GLN A  98      29.947 -14.458  18.368  1.00  0.62           H
ATOM    896  CG  GLN A  98      29.806 -16.546  18.790  1.00  0.62           C
ATOM    897 1HG  GLN A  98      29.757 -17.536  18.269  1.00  0.62           H
ATOM    898 2HG  GLN A  98      30.824 -16.449  19.249  1.00  0.62           H
ATOM    899  CD  GLN A  98      28.693 -16.510  19.857  1.00  0.62           C
ATOM    900  OE1 GLN A  98      28.560 -15.520  20.574  1.00  0.62           O
ATOM    901  NE2 GLN A  98      28.035 -17.592  20.125  1.00  0.62           N
ATOM    902 1HE2 GLN A  98      27.453 -17.658  20.963  1.00  0.62           H
ATOM    903 2HE2 GLN A  98      28.287 -18.465  19.720  1.00  0.62           H
ATOM    904  N   ASP A  99      28.525 -14.387  14.823  1.00  0.74           N
ATOM    905  H   ASP A  99      28.430 -15.316  14.467  1.00  0.74           H
ATOM    906  CA  ASP A  99      28.437 -13.359  13.758  1.00  0.74           C
ATOM    907  HA  ASP A  99      28.506 -12.280  14.051  1.00  0.74           H
ATOM    908  C   ASP A  99      27.049 -13.453  13.108  1.00  0.74           C
ATOM    909  O   ASP A  99      26.155 -14.253  13.449  1.00  0.74           O
ATOM    910  CB  ASP A  99      29.585 -13.776  12.718  1.00  0.74           C
ATOM    911 1HB  ASP A  99      29.534 -14.832  12.754  1.00  0.74           H
ATOM    912 2HB  ASP A  99      29.374 -13.459  11.701  1.00  0.74           H
ATOM    913  CG  ASP A  99      30.909 -13.138  13.096  1.00  0.74           C
ATOM    914  OD1 ASP A  99      31.045 -12.148  13.952  1.00  0.74           O
ATOM    915  OD2 ASP A  99      31.934 -13.574  12.504  1.00  0.74           O
ATOM    916  N   PHE A 100      26.824 -12.445  12.220  1.00  0.82           N
ATOM    917  H   PHE A 100      27.625 -11.849  12.001  1.00  0.82           H
ATOM    918  CA  PHE A 100      25.642 -12.262  11.378  1.00  0.82           C
ATOM    919  HA  PHE A 100      24.785 -12.453  11.977  1.00  0.82           H
ATOM    920  C   PHE A 100      25.665 -13.101  10.074  1.00  0.82           C
ATOM    921  O   PHE A 100      26.640 -13.305   9.432  1.00  0.82           O
ATOM    922  CB  PHE A 100      25.509 -10.705  10.981  1.00  0.82           C
ATOM    923 1HB  PHE A 100      25.393 -10.159  11.970  1.00  0.82           H
ATOM    924 2HB  PHE A 100      26.450 -10.400  10.544  1.00  0.82           H
ATOM    925  CG  PHE A 100      24.257 -10.318  10.062  1.00  0.82           C
ATOM    926  CD1 PHE A 100      23.056  -9.843  10.571  1.00  0.82           C
ATOM    927  HD1 PHE A 100      22.931  -9.771  11.644  1.00  0.82           H
ATOM    928  CD2 PHE A 100      24.489 -10.417   8.666  1.00  0.82           C
ATOM    929  HD2 PHE A 100      25.481 -10.689   8.296  1.00  0.82           H
ATOM    930  CE1 PHE A 100      22.080  -9.482   9.669  1.00  0.82           C
ATOM    931  HE1 PHE A 100      21.110  -9.122   9.998  1.00  0.82           H
ATOM    932  CE2 PHE A 100      23.482  -9.997   7.746  1.00  0.82           C
ATOM    933  HE2 PHE A 100      23.631 -10.014   6.694  1.00  0.82           H
ATOM    934  CZ  PHE A 100      22.315  -9.423   8.254  1.00  0.82           C
ATOM    935  HZ  PHE A 100      21.501  -9.071   7.659  1.00  0.82           H
ATOM    936  N   GLN A 101      24.478 -13.454   9.592  1.00  0.81           N
ATOM    937  H   GLN A 101      23.565 -13.130  10.027  1.00  0.81           H
ATOM    938  CA  GLN A 101      24.269 -14.251   8.334  1.00  0.81           C
ATOM    939  HA  GLN A 101      25.263 -14.362   7.927  1.00  0.81           H
ATOM    940  C   GLN A 101      23.364 -13.722   7.225  1.00  0.81           C
ATOM    941  O   GLN A 101      22.253 -13.306   7.473  1.00  0.81           O
ATOM    942  CB  GLN A 101      23.787 -15.618   8.764  1.00  0.81           C
ATOM    943 1HB  GLN A 101      24.477 -15.973   9.528  1.00  0.81           H
ATOM    944 2HB  GLN A 101      22.828 -15.494   9.306  1.00  0.81           H
ATOM    945  CG  GLN A 101      23.682 -16.761   7.693  1.00  0.81           C
ATOM    946 1HG  GLN A 101      22.686 -16.827   7.295  1.00  0.81           H
ATOM    947 2HG  GLN A 101      24.312 -16.573   6.843  1.00  0.81           H
ATOM    948  CD  GLN A 101      24.082 -18.158   8.259  1.00  0.81           C
ATOM    949  OE1 GLN A 101      23.962 -18.433   9.415  1.00  0.81           O
ATOM    950  NE2 GLN A 101      24.564 -19.015   7.320  1.00  0.81           N
ATOM    951 1HE2 GLN A 101      24.525 -19.948   7.626  1.00  0.81           H
ATOM    952 2HE2 GLN A 101      24.446 -18.786   6.326  1.00  0.81           H
ATOM    953  N   CYS A 102      23.849 -13.684   5.973  1.00  0.87           N
ATOM    954  H   CYS A 102      24.786 -14.112   5.816  1.00  0.87           H
ATOM    955  CA  CYS A 102      23.186 -13.128   4.812  1.00  0.87           C
ATOM    956  HA  CYS A 102      22.750 -12.172   5.145  1.00  0.87           H
ATOM    957  C   CYS A 102      21.985 -14.010   4.308  1.00  0.87           C
ATOM    958  O   CYS A 102      21.875 -14.349   3.132  1.00  0.87           O
ATOM    959  CB  CYS A 102      24.206 -12.824   3.652  1.00  0.87           C
ATOM    960 1HB  CYS A 102      24.679 -13.768   3.372  1.00  0.87           H
ATOM    961 2HB  CYS A 102      23.664 -12.547   2.784  1.00  0.87           H
ATOM    962  SG  CYS A 102      25.431 -11.432   3.959  1.00  0.87           S
ATOM    963  N   LYS A 103      21.144 -14.615   5.178  1.00  0.78           N
ATOM    964  H   LYS A 103      21.306 -14.332   6.104  1.00  0.78           H
ATOM    965  CA  LYS A 103      19.917 -15.411   4.950  1.00  0.78           C
ATOM    966  HA  LYS A 103      19.475 -15.686   5.857  1.00  0.78           H
ATOM    967  C   LYS A 103      20.075 -16.682   4.040  1.00  0.78           C
ATOM    968  O   LYS A 103      20.764 -17.680   4.403  1.00  0.78           O
ATOM    969  CB  LYS A 103      18.844 -14.417   4.444  1.00  0.78           C
ATOM    970 1HB  LYS A 103      19.173 -14.040   3.467  1.00  0.78           H
ATOM    971 2HB  LYS A 103      17.966 -14.989   4.250  1.00  0.78           H
ATOM    972  CG  LYS A 103      18.440 -13.254   5.362  1.00  0.78           C
ATOM    973 1HG  LYS A 103      17.912 -13.582   6.285  1.00  0.78           H
ATOM    974 2HG  LYS A 103      19.271 -12.546   5.600  1.00  0.78           H
ATOM    975  CD  LYS A 103      17.344 -12.429   4.751  1.00  0.78           C
ATOM    976 1HD  LYS A 103      17.704 -11.929   3.826  1.00  0.78           H
ATOM    977 2HD  LYS A 103      16.483 -13.014   4.543  1.00  0.78           H
ATOM    978  CE  LYS A 103      16.896 -11.306   5.736  1.00  0.78           C
ATOM    979 1HE  LYS A 103      16.517 -11.662   6.683  1.00  0.78           H
ATOM    980 2HE  LYS A 103      17.768 -10.608   6.009  1.00  0.78           H
ATOM    981  NZ  LYS A 103      15.763 -10.620   5.118  1.00  0.78           N
ATOM    982 1HZ  LYS A 103      15.901 -10.283   4.183  1.00  0.78           H
ATOM    983 2HZ  LYS A 103      15.588  -9.793   5.643  1.00  0.78           H
ATOM    984 3HZ  LYS A 103      14.986 -11.236   5.234  1.00  0.78           H
ATOM    985  N   GLU A 104      19.400 -16.711   2.904  1.00  0.78           N
ATOM    986  H   GLU A 104      18.909 -15.884   2.584  1.00  0.78           H
ATOM    987  CA  GLU A 104      19.572 -17.844   1.958  1.00  0.78           C
ATOM    988  HA  GLU A 104      19.471 -18.739   2.486  1.00  0.78           H
ATOM    989  C   GLU A 104      20.948 -17.913   1.261  1.00  0.78           C
ATOM    990  O   GLU A 104      21.236 -18.919   0.635  1.00  0.78           O
ATOM    991  CB  GLU A 104      18.439 -17.828   0.850  1.00  0.78           C
ATOM    992 1HB  GLU A 104      18.763 -17.001   0.171  1.00  0.78           H
ATOM    993 2HB  GLU A 104      18.477 -18.763   0.333  1.00  0.78           H
ATOM    994  CG  GLU A 104      17.056 -17.661   1.361  1.00  0.78           C
ATOM    995 1HG  GLU A 104      16.907 -16.669   1.755  1.00  0.78           H
ATOM    996 2HG  GLU A 104      16.241 -17.719   0.596  1.00  0.78           H
ATOM    997  CD  GLU A 104      16.681 -18.577   2.524  1.00  0.78           C
ATOM    998  OE1 GLU A 104      16.304 -18.049   3.592  1.00  0.78           O
ATOM    999  OE2 GLU A 104      16.860 -19.794   2.498  1.00  0.78           O
ATOM   1000  N   THR A 105      21.805 -16.934   1.407  1.00  0.84           N
ATOM   1001  H   THR A 105      21.493 -16.129   1.970  1.00  0.84           H
ATOM   1002  CA  THR A 105      23.247 -16.799   0.954  1.00  0.84           C
ATOM   1003  HA  THR A 105      23.444 -17.321   0.061  1.00  0.84           H
ATOM   1004  C   THR A 105      24.225 -17.214   1.966  1.00  0.84           C
ATOM   1005  O   THR A 105      24.272 -16.674   3.084  1.00  0.84           O
ATOM   1006  CB  THR A 105      23.613 -15.325   0.650  1.00  0.84           C
ATOM   1007  HB  THR A 105      23.478 -14.597   1.464  1.00  0.84           H
ATOM   1008  OG1 THR A 105      22.751 -14.849  -0.441  1.00  0.84           O
ATOM   1009  HG1 THR A 105      22.256 -14.158  -0.065  1.00  0.84           H
ATOM   1010  CG2 THR A 105      25.075 -15.134   0.091  1.00  0.84           C
ATOM   1011 1HG2 THR A 105      25.278 -14.151  -0.200  1.00  0.84           H
ATOM   1012 2HG2 THR A 105      25.208 -15.890  -0.668  1.00  0.84           H
ATOM   1013 3HG2 THR A 105      25.654 -15.313   0.976  1.00  0.84           H
ATOM   1014  N   GLY A 106      25.061 -18.196   1.598  1.00  0.83           N
ATOM   1015  H   GLY A 106      25.111 -18.522   0.602  1.00  0.83           H
ATOM   1016  CA  GLY A 106      26.168 -18.794   2.435  1.00  0.83           C
ATOM   1017 1HA  GLY A 106      25.656 -19.369   3.209  1.00  0.83           H
ATOM   1018 2HA  GLY A 106      26.689 -19.503   1.779  1.00  0.83           H
ATOM   1019  C   GLY A 106      27.252 -17.897   3.232  1.00  0.83           C
ATOM   1020  O   GLY A 106      28.215 -18.443   3.715  1.00  0.83           O
ATOM   1021  N   ARG A 107      27.123 -16.572   3.177  1.00  0.80           N
ATOM   1022  H   ARG A 107      26.232 -16.237   2.739  1.00  0.80           H
ATOM   1023  CA  ARG A 107      27.989 -15.505   3.711  1.00  0.80           C
ATOM   1024  HA  ARG A 107      29.027 -15.879   3.585  1.00  0.80           H
ATOM   1025  C   ARG A 107      27.673 -15.148   5.139  1.00  0.80           C
ATOM   1026  O   ARG A 107      26.568 -14.872   5.497  1.00  0.80           O
ATOM   1027  CB  ARG A 107      27.883 -14.378   2.729  1.00  0.80           C
ATOM   1028 1HB  ARG A 107      28.126 -14.704   1.667  1.00  0.80           H
ATOM   1029 2HB  ARG A 107      26.927 -14.036   2.793  1.00  0.80           H
ATOM   1030  CG  ARG A 107      28.799 -13.206   3.071  1.00  0.80           C
ATOM   1031 1HG  ARG A 107      28.522 -12.913   4.122  1.00  0.80           H
ATOM   1032 2HG  ARG A 107      29.837 -13.618   3.179  1.00  0.80           H
ATOM   1033  CD  ARG A 107      28.769 -12.029   2.077  1.00  0.80           C
ATOM   1034 1HD  ARG A 107      27.849 -11.466   2.223  1.00  0.80           H
ATOM   1035 2HD  ARG A 107      29.543 -11.374   2.359  1.00  0.80           H
ATOM   1036  NE  ARG A 107      28.985 -12.405   0.724  1.00  0.80           N
ATOM   1037  HE  ARG A 107      28.939 -13.368   0.424  1.00  0.80           H
ATOM   1038  CZ  ARG A 107      29.278 -11.592  -0.307  1.00  0.80           C
ATOM   1039  NH1 ARG A 107      29.443 -10.358  -0.212  1.00  0.80           N
ATOM   1040 1HH1 ARG A 107      29.005  -9.817   0.527  1.00  0.80           H
ATOM   1041 2HH1 ARG A 107      29.841  -9.873  -0.962  1.00  0.80           H
ATOM   1042  NH2 ARG A 107      29.598 -12.106  -1.429  1.00  0.80           N
ATOM   1043 1HH2 ARG A 107      29.549 -13.071  -1.589  1.00  0.80           H
ATOM   1044 2HH2 ARG A 107      30.073 -11.412  -1.990  1.00  0.80           H
ATOM   1045  N   CYS A 108      28.656 -15.205   6.033  1.00  0.87           N
ATOM   1046  H   CYS A 108      29.492 -15.675   5.862  1.00  0.87           H
ATOM   1047  CA  CYS A 108      28.633 -14.536   7.292  1.00  0.87           C
ATOM   1048  HA  CYS A 108      27.583 -14.536   7.751  1.00  0.87           H
ATOM   1049  C   CYS A 108      29.251 -13.119   7.263  1.00  0.87           C
ATOM   1050  O   CYS A 108      30.032 -12.803   6.342  1.00  0.87           O
ATOM   1051  CB  CYS A 108      29.456 -15.285   8.381  1.00  0.87           C
ATOM   1052 1HB  CYS A 108      30.499 -15.218   8.129  1.00  0.87           H
ATOM   1053 2HB  CYS A 108      29.273 -14.730   9.338  1.00  0.87           H
ATOM   1054  SG  CYS A 108      28.910 -16.980   8.583  1.00  0.87           S
ATOM   1055  N   LEU A 109      28.949 -12.353   8.259  1.00  0.85           N
ATOM   1056  H   LEU A 109      28.327 -12.695   8.941  1.00  0.85           H
ATOM   1057  CA  LEU A 109      29.499 -10.989   8.458  1.00  0.85           C
ATOM   1058  HA  LEU A 109      30.422 -10.804   7.986  1.00  0.85           H
ATOM   1059  C   LEU A 109      29.700 -10.565   9.904  1.00  0.85           C
ATOM   1060  O   LEU A 109      28.992 -10.975  10.850  1.00  0.85           O
ATOM   1061  CB  LEU A 109      28.662  -9.966   7.812  1.00  0.85           C
ATOM   1062 1HB  LEU A 109      27.641 -10.087   8.117  1.00  0.85           H
ATOM   1063 2HB  LEU A 109      28.988  -8.983   8.172  1.00  0.85           H
ATOM   1064  CG  LEU A 109      28.613  -9.951   6.271  1.00  0.85           C
ATOM   1065  HG  LEU A 109      28.307 -10.900   5.839  1.00  0.85           H
ATOM   1066  CD1 LEU A 109      27.521  -9.031   5.833  1.00  0.85           C
ATOM   1067 1HD1 LEU A 109      27.553  -9.081   4.707  1.00  0.85           H
ATOM   1068 2HD1 LEU A 109      27.672  -8.025   6.169  1.00  0.85           H
ATOM   1069 3HD1 LEU A 109      26.503  -9.395   6.074  1.00  0.85           H
ATOM   1070  CD2 LEU A 109      29.846  -9.325   5.699  1.00  0.85           C
ATOM   1071 1HD2 LEU A 109      30.185  -8.419   6.181  1.00  0.85           H
ATOM   1072 2HD2 LEU A 109      29.720  -8.965   4.679  1.00  0.85           H
ATOM   1073 3HD2 LEU A 109      30.637 -10.072   5.671  1.00  0.85           H
ATOM   1074  N   LYS A 110      30.645  -9.661  10.102  1.00  0.78           N
ATOM   1075  H   LYS A 110      31.017  -9.260   9.284  1.00  0.78           H
ATOM   1076  CA  LYS A 110      30.843  -9.042  11.429  1.00  0.78           C
ATOM   1077  HA  LYS A 110      30.922  -9.705  12.288  1.00  0.78           H
ATOM   1078  C   LYS A 110      29.542  -8.221  11.806  1.00  0.78           C
ATOM   1079  O   LYS A 110      28.891  -7.646  10.938  1.00  0.78           O
ATOM   1080  CB  LYS A 110      32.108  -8.187  11.534  1.00  0.78           C
ATOM   1081 1HB  LYS A 110      31.912  -7.256  11.084  1.00  0.78           H
ATOM   1082 2HB  LYS A 110      32.224  -7.983  12.558  1.00  0.78           H
ATOM   1083  CG  LYS A 110      33.485  -8.644  11.031  1.00  0.78           C
ATOM   1084 1HG  LYS A 110      33.374  -8.485   9.941  1.00  0.78           H
ATOM   1085 2HG  LYS A 110      34.192  -7.908  11.354  1.00  0.78           H
ATOM   1086  CD  LYS A 110      34.041 -10.035  11.264  1.00  0.78           C
ATOM   1087 1HD  LYS A 110      34.427 -10.095  12.259  1.00  0.78           H
ATOM   1088 2HD  LYS A 110      33.223 -10.746  11.113  1.00  0.78           H
ATOM   1089  CE  LYS A 110      35.221 -10.274  10.331  1.00  0.78           C
ATOM   1090 1HE  LYS A 110      34.948 -10.365   9.262  1.00  0.78           H
ATOM   1091 2HE  LYS A 110      35.901  -9.481  10.388  1.00  0.78           H
ATOM   1092  NZ  LYS A 110      35.859 -11.512  10.692  1.00  0.78           N
ATOM   1093 1HZ  LYS A 110      36.760 -11.640  10.231  1.00  0.78           H
ATOM   1094 2HZ  LYS A 110      35.193 -12.259  10.520  1.00  0.78           H
ATOM   1095 3HZ  LYS A 110      36.089 -11.483  11.686  1.00  0.78           H
ATOM   1096  N   ARG A 111      29.141  -8.292  13.032  1.00  0.73           N
ATOM   1097  H   ARG A 111      29.743  -8.724  13.660  1.00  0.73           H
ATOM   1098  CA  ARG A 111      27.776  -7.899  13.563  1.00  0.73           C
ATOM   1099  HA  ARG A 111      26.987  -8.508  13.174  1.00  0.73           H
ATOM   1100  C   ARG A 111      27.500  -6.462  13.189  1.00  0.73           C
ATOM   1101  O   ARG A 111      26.403  -6.159  12.640  1.00  0.73           O
ATOM   1102  CB  ARG A 111      27.748  -7.964  15.102  1.00  0.73           C
ATOM   1103 1HB  ARG A 111      28.704  -7.524  15.591  1.00  0.73           H
ATOM   1104 2HB  ARG A 111      26.874  -7.334  15.477  1.00  0.73           H
ATOM   1105  CG  ARG A 111      27.534  -9.369  15.531  1.00  0.73           C
ATOM   1106 1HG  ARG A 111      26.703  -9.759  15.028  1.00  0.73           H
ATOM   1107 2HG  ARG A 111      28.404 -10.018  15.225  1.00  0.73           H
ATOM   1108  CD  ARG A 111      27.487  -9.720  17.023  1.00  0.73           C
ATOM   1109 1HD  ARG A 111      26.649  -9.290  17.567  1.00  0.73           H
ATOM   1110 2HD  ARG A 111      27.341 -10.828  17.071  1.00  0.73           H
ATOM   1111  NE  ARG A 111      28.709  -9.413  17.783  1.00  0.73           N
ATOM   1112  HE  ARG A 111      29.527  -9.203  17.206  1.00  0.73           H
ATOM   1113  CZ  ARG A 111      28.925  -9.605  19.042  1.00  0.73           C
ATOM   1114  NH1 ARG A 111      28.126 -10.084  19.895  1.00  0.73           N
ATOM   1115 1HH1 ARG A 111      27.181 -10.348  19.649  1.00  0.73           H
ATOM   1116 2HH1 ARG A 111      28.429 -10.217  20.835  1.00  0.73           H
ATOM   1117  NH2 ARG A 111      30.142  -9.417  19.532  1.00  0.73           N
ATOM   1118 1HH2 ARG A 111      30.932  -9.166  18.958  1.00  0.73           H
ATOM   1119 2HH2 ARG A 111      30.359  -9.558  20.497  1.00  0.73           H
ATOM   1120  N   HIS A 112      28.558  -5.626  13.349  1.00  0.72           N
ATOM   1121  H   HIS A 112      29.388  -5.998  13.765  1.00  0.72           H
ATOM   1122  CA  HIS A 112      28.422  -4.170  13.053  1.00  0.72           C
ATOM   1123  HA  HIS A 112      27.477  -3.715  13.321  1.00  0.72           H
ATOM   1124  C   HIS A 112      28.438  -3.729  11.552  1.00  0.72           C
ATOM   1125  O   HIS A 112      28.336  -2.534  11.236  1.00  0.72           O
ATOM   1126  CB  HIS A 112      29.433  -3.428  13.847  1.00  0.72           C
ATOM   1127 1HB  HIS A 112      30.431  -3.867  13.687  1.00  0.72           H
ATOM   1128 2HB  HIS A 112      29.518  -2.483  13.327  1.00  0.72           H
ATOM   1129  CG  HIS A 112      29.313  -3.409  15.313  1.00  0.72           C
ATOM   1130  ND1 HIS A 112      28.259  -2.929  16.024  1.00  0.72           N
ATOM   1131  HD1 HIS A 112      27.371  -2.594  15.715  1.00  0.72           H
ATOM   1132  CD2 HIS A 112      30.206  -3.853  16.307  1.00  0.72           C
ATOM   1133  HD2 HIS A 112      31.222  -4.306  16.155  1.00  0.72           H
ATOM   1134  CE1 HIS A 112      28.524  -2.993  17.346  1.00  0.72           C
ATOM   1135  HE1 HIS A 112      27.801  -2.713  18.085  1.00  0.72           H
ATOM   1136  NE2 HIS A 112      29.747  -3.489  17.594  1.00  0.72           N
ATOM   1137  N   LEU A 113      28.479  -4.673  10.597  1.00  0.81           N
ATOM   1138  H   LEU A 113      28.602  -5.628  10.896  1.00  0.81           H
ATOM   1139  CA  LEU A 113      28.281  -4.433   9.224  1.00  0.81           C
ATOM   1140  HA  LEU A 113      28.544  -3.349   9.064  1.00  0.81           H
ATOM   1141  C   LEU A 113      26.813  -4.482   8.733  1.00  0.81           C
ATOM   1142  O   LEU A 113      26.487  -4.686   7.620  1.00  0.81           O
ATOM   1143  CB  LEU A 113      29.150  -5.398   8.300  1.00  0.81           C
ATOM   1144 1HB  LEU A 113      28.903  -6.389   8.626  1.00  0.81           H
ATOM   1145 2HB  LEU A 113      28.970  -5.250   7.256  1.00  0.81           H
ATOM   1146  CG  LEU A 113      30.635  -5.178   8.533  1.00  0.81           C
ATOM   1147  HG  LEU A 113      30.919  -5.275   9.613  1.00  0.81           H
ATOM   1148  CD1 LEU A 113      31.501  -6.172   7.719  1.00  0.81           C
ATOM   1149 1HD1 LEU A 113      31.410  -7.137   8.189  1.00  0.81           H
ATOM   1150 2HD1 LEU A 113      32.514  -5.854   7.792  1.00  0.81           H
ATOM   1151 3HD1 LEU A 113      31.219  -6.219   6.735  1.00  0.81           H
ATOM   1152  CD2 LEU A 113      30.899  -3.800   7.958  1.00  0.81           C
ATOM   1153 1HD2 LEU A 113      31.884  -3.759   7.579  1.00  0.81           H
ATOM   1154 2HD2 LEU A 113      30.895  -3.125   8.791  1.00  0.81           H
ATOM   1155 3HD2 LEU A 113      30.236  -3.472   7.187  1.00  0.81           H
ATOM   1156  N   VAL A 114      25.900  -4.401   9.711  1.00  0.88           N
ATOM   1157  H   VAL A 114      26.272  -4.268  10.630  1.00  0.88           H
ATOM   1158  CA  VAL A 114      24.453  -4.320   9.434  1.00  0.88           C
ATOM   1159  HA  VAL A 114      24.212  -4.544   8.428  1.00  0.88           H
ATOM   1160  C   VAL A 114      23.995  -2.913   9.705  1.00  0.88           C
ATOM   1161  O   VAL A 114      24.425  -2.340  10.673  1.00  0.88           O
ATOM   1162  CB  VAL A 114      23.889  -5.267  10.462  1.00  0.88           C
ATOM   1163  HB  VAL A 114      24.319  -5.057  11.435  1.00  0.88           H
ATOM   1164  CG1 VAL A 114      22.367  -5.189  10.624  1.00  0.88           C
ATOM   1165 1HG1 VAL A 114      22.116  -5.780  11.537  1.00  0.88           H
ATOM   1166 2HG1 VAL A 114      21.860  -5.659   9.748  1.00  0.88           H
ATOM   1167 3HG1 VAL A 114      21.962  -4.166  10.838  1.00  0.88           H
ATOM   1168  CG2 VAL A 114      24.190  -6.741  10.174  1.00  0.88           C
ATOM   1169 1HG2 VAL A 114      25.242  -6.895  10.212  1.00  0.88           H
ATOM   1170 2HG2 VAL A 114      23.702  -7.136   9.242  1.00  0.88           H
ATOM   1171 3HG2 VAL A 114      23.826  -7.294  11.038  1.00  0.88           H
ATOM   1172  N   CYS A 115      23.000  -2.487   8.936  1.00  0.87           N
ATOM   1173  H   CYS A 115      22.602  -3.199   8.281  1.00  0.87           H
ATOM   1174  CA  CYS A 115      22.448  -1.120   9.016  1.00  0.87           C
ATOM   1175  HA  CYS A 115      21.916  -0.979   8.091  1.00  0.87           H
ATOM   1176  C   CYS A 115      23.493   0.011   9.046  1.00  0.87           C
ATOM   1177  O   CYS A 115      23.288   1.014   9.717  1.00  0.87           O
ATOM   1178  CB  CYS A 115      21.407  -1.037  10.126  1.00  0.87           C
ATOM   1179 1HB  CYS A 115      21.935  -1.214  11.011  1.00  0.87           H
ATOM   1180 2HB  CYS A 115      20.855  -0.100  10.066  1.00  0.87           H
ATOM   1181  SG  CYS A 115      20.180  -2.389   9.977  1.00  0.87           S
ATOM   1182  N   ASN A 116      24.634  -0.115   8.337  1.00  0.79           N
ATOM   1183  H   ASN A 116      24.598  -0.917   7.746  1.00  0.79           H
ATOM   1184  CA  ASN A 116      25.886   0.707   8.302  1.00  0.79           C
ATOM   1185  HA  ASN A 116      25.896   1.246   9.236  1.00  0.79           H
ATOM   1186  C   ASN A 116      25.868   1.684   7.081  1.00  0.79           C
ATOM   1187  O   ASN A 116      26.838   2.446   6.925  1.00  0.79           O
ATOM   1188  CB  ASN A 116      27.107  -0.260   8.416  1.00  0.79           C
ATOM   1189 1HB  ASN A 116      27.884   0.392   8.867  1.00  0.79           H
ATOM   1190 2HB  ASN A 116      26.904  -1.063   9.132  1.00  0.79           H
ATOM   1191  CG  ASN A 116      27.598  -0.777   7.069  1.00  0.79           C
ATOM   1192  OD1 ASN A 116      26.829  -0.933   6.176  1.00  0.79           O
ATOM   1193  ND2 ASN A 116      28.900  -0.960   6.850  1.00  0.79           N
ATOM   1194 1HD2 ASN A 116      29.204  -1.059   5.897  1.00  0.79           H
ATOM   1195 2HD2 ASN A 116      29.572  -0.469   7.449  1.00  0.79           H
ATOM   1196  N   GLY A 117      24.945   1.607   6.120  1.00  0.87           N
ATOM   1197  H   GLY A 117      24.111   0.990   6.266  1.00  0.87           H
ATOM   1198  CA  GLY A 117      24.954   2.673   5.069  1.00  0.87           C
ATOM   1199 1HA  GLY A 117      23.950   3.050   4.774  1.00  0.87           H
ATOM   1200 2HA  GLY A 117      25.599   3.500   5.339  1.00  0.87           H
ATOM   1201  C   GLY A 117      25.489   2.185   3.722  1.00  0.87           C
ATOM   1202  O   GLY A 117      25.974   2.962   2.931  1.00  0.87           O
ATOM   1203  N   ASP A 118      25.484   0.885   3.535  1.00  0.83           N
ATOM   1204  H   ASP A 118      24.939   0.354   4.238  1.00  0.83           H
ATOM   1205  CA  ASP A 118      26.111   0.134   2.486  1.00  0.83           C
ATOM   1206  HA  ASP A 118      25.705   0.620   1.595  1.00  0.83           H
ATOM   1207  C   ASP A 118      25.697  -1.323   2.473  1.00  0.83           C
ATOM   1208  O   ASP A 118      25.304  -1.886   3.455  1.00  0.83           O
ATOM   1209  CB  ASP A 118      27.601   0.322   2.553  1.00  0.83           C
ATOM   1210 1HB  ASP A 118      27.734   1.388   2.634  1.00  0.83           H
ATOM   1211 2HB  ASP A 118      27.999  -0.110   3.466  1.00  0.83           H
ATOM   1212  CG  ASP A 118      28.423  -0.183   1.338  1.00  0.83           C
ATOM   1213  OD1 ASP A 118      27.847  -0.027   0.270  1.00  0.83           O
ATOM   1214  OD2 ASP A 118      29.660  -0.405   1.493  1.00  0.83           O
ATOM   1215  N   GLN A 119      25.707  -1.894   1.251  1.00  0.82           N
ATOM   1216  H   GLN A 119      25.788  -1.314   0.452  1.00  0.82           H
ATOM   1217  CA  GLN A 119      25.562  -3.315   1.045  1.00  0.82           C
ATOM   1218  HA  GLN A 119      24.788  -3.622   1.732  1.00  0.82           H
ATOM   1219  C   GLN A 119      26.850  -4.117   1.327  1.00  0.82           C
ATOM   1220  O   GLN A 119      27.933  -3.695   0.901  1.00  0.82           O
ATOM   1221  CB  GLN A 119      24.994  -3.646  -0.369  1.00  0.82           C
ATOM   1222 1HB  GLN A 119      25.668  -3.407  -1.173  1.00  0.82           H
ATOM   1223 2HB  GLN A 119      24.908  -4.753  -0.445  1.00  0.82           H
ATOM   1224  CG  GLN A 119      23.576  -3.005  -0.564  1.00  0.82           C
ATOM   1225 1HG  GLN A 119      22.843  -3.353   0.138  1.00  0.82           H
ATOM   1226 2HG  GLN A 119      23.577  -1.901  -0.462  1.00  0.82           H
ATOM   1227  CD  GLN A 119      23.045  -3.276  -1.907  1.00  0.82           C
ATOM   1228  OE1 GLN A 119      21.977  -3.802  -2.175  1.00  0.82           O
ATOM   1229  NE2 GLN A 119      23.802  -2.901  -2.904  1.00  0.82           N
ATOM   1230 1HE2 GLN A 119      23.343  -2.994  -3.746  1.00  0.82           H
ATOM   1231 2HE2 GLN A 119      24.538  -2.170  -2.828  1.00  0.82           H
ATOM   1232  N   ASP A 120      26.729  -5.263   2.066  1.00  0.89           N
ATOM   1233  H   ASP A 120      25.830  -5.550   2.419  1.00  0.89           H
ATOM   1234  CA  ASP A 120      27.860  -6.132   2.400  1.00  0.89           C
ATOM   1235  HA  ASP A 120      28.675  -5.970   1.693  1.00  0.89           H
ATOM   1236  C   ASP A 120      27.468  -7.643   2.125  1.00  0.89           C
ATOM   1237  O   ASP A 120      28.357  -8.477   1.860  1.00  0.89           O
ATOM   1238  CB  ASP A 120      28.458  -5.903   3.770  1.00  0.89           C
ATOM   1239 1HB  ASP A 120      27.887  -6.339   4.522  1.00  0.89           H
ATOM   1240 2HB  ASP A 120      29.246  -6.667   3.844  1.00  0.89           H
ATOM   1241  CG  ASP A 120      28.918  -4.463   4.185  1.00  0.89           C
ATOM   1242  OD1 ASP A 120      30.151  -4.130   4.015  1.00  0.89           O
ATOM   1243  OD2 ASP A 120      28.160  -3.787   4.912  1.00  0.89           O
ATOM   1244  N   CYS A 121      26.151  -7.896   2.048  1.00  0.90           N
ATOM   1245  H   CYS A 121      25.488  -7.236   2.364  1.00  0.90           H
ATOM   1246  CA  CYS A 121      25.611  -8.948   1.264  1.00  0.90           C
ATOM   1247  HA  CYS A 121      26.372  -9.838   1.292  1.00  0.90           H
ATOM   1248  C   CYS A 121      25.481  -8.428  -0.192  1.00  0.90           C
ATOM   1249  O   CYS A 121      25.319  -7.223  -0.375  1.00  0.90           O
ATOM   1250  CB  CYS A 121      24.265  -9.458   1.854  1.00  0.90           C
ATOM   1251 1HB  CYS A 121      23.483  -8.682   1.667  1.00  0.90           H
ATOM   1252 2HB  CYS A 121      23.994 -10.297   1.271  1.00  0.90           H
ATOM   1253  SG  CYS A 121      24.267  -9.720   3.617  1.00  0.90           S
ATOM   1254  N   LEU A 122      25.554  -9.355  -1.151  1.00  0.84           N
ATOM   1255  H   LEU A 122      25.507 -10.343  -0.918  1.00  0.84           H
ATOM   1256  CA  LEU A 122      25.553  -8.930  -2.576  1.00  0.84           C
ATOM   1257  HA  LEU A 122      26.257  -8.131  -2.684  1.00  0.84           H
ATOM   1258  C   LEU A 122      24.202  -8.405  -3.013  1.00  0.84           C
ATOM   1259  O   LEU A 122      24.058  -7.352  -3.596  1.00  0.84           O
ATOM   1260  CB  LEU A 122      26.123 -10.099  -3.411  1.00  0.84           C
ATOM   1261 1HB  LEU A 122      27.235 -10.208  -3.286  1.00  0.84           H
ATOM   1262 2HB  LEU A 122      25.848 -10.997  -2.986  1.00  0.84           H
ATOM   1263  CG  LEU A 122      25.804 -10.046  -4.930  1.00  0.84           C
ATOM   1264  HG  LEU A 122      24.725  -9.959  -5.132  1.00  0.84           H
ATOM   1265  CD1 LEU A 122      26.444  -8.912  -5.569  1.00  0.84           C
ATOM   1266 1HD1 LEU A 122      26.164  -7.983  -5.167  1.00  0.84           H
ATOM   1267 2HD1 LEU A 122      26.247  -8.948  -6.657  1.00  0.84           H
ATOM   1268 3HD1 LEU A 122      27.488  -8.924  -5.378  1.00  0.84           H
ATOM   1269  CD2 LEU A 122      26.331 -11.286  -5.629  1.00  0.84           C
ATOM   1270 1HD2 LEU A 122      26.361 -11.198  -6.726  1.00  0.84           H
ATOM   1271 2HD2 LEU A 122      25.635 -12.101  -5.390  1.00  0.84           H
ATOM   1272 3HD2 LEU A 122      27.303 -11.435  -5.217  1.00  0.84           H
ATOM   1273  N   ASP A 123      23.137  -9.110  -2.683  1.00  0.83           N
ATOM   1274  H   ASP A 123      23.293  -9.836  -2.034  1.00  0.83           H
ATOM   1275  CA  ASP A 123      21.764  -8.600  -2.644  1.00  0.83           C
ATOM   1276  HA  ASP A 123      21.477  -8.133  -3.573  1.00  0.83           H
ATOM   1277  C   ASP A 123      21.427  -7.584  -1.620  1.00  0.83           C
ATOM   1278  O   ASP A 123      20.266  -7.170  -1.536  1.00  0.83           O
ATOM   1279  CB  ASP A 123      20.861  -9.892  -2.231  1.00  0.83           C
ATOM   1280 1HB  ASP A 123      21.096 -10.205  -1.227  1.00  0.83           H
ATOM   1281 2HB  ASP A 123      19.840  -9.564  -2.214  1.00  0.83           H
ATOM   1282  CG  ASP A 123      20.882 -11.030  -3.201  1.00  0.83           C
ATOM   1283  OD1 ASP A 123      21.004 -10.784  -4.441  1.00  0.83           O
ATOM   1284  OD2 ASP A 123      20.817 -12.198  -2.802  1.00  0.83           O
ATOM   1285  N   GLY A 124      22.372  -7.113  -0.792  1.00  0.90           N
ATOM   1286  H   GLY A 124      23.351  -7.442  -0.912  1.00  0.90           H
ATOM   1287  CA  GLY A 124      22.020  -6.095   0.235  1.00  0.90           C
ATOM   1288 1HA  GLY A 124      22.977  -5.869   0.633  1.00  0.90           H
ATOM   1289 2HA  GLY A 124      21.545  -5.213  -0.226  1.00  0.90           H
ATOM   1290  C   GLY A 124      21.194  -6.471   1.456  1.00  0.90           C
ATOM   1291  O   GLY A 124      20.764  -5.509   2.120  1.00  0.90           O
ATOM   1292  N   SER A 125      20.913  -7.726   1.802  1.00  0.90           N
ATOM   1293  H   SER A 125      21.236  -8.421   1.171  1.00  0.90           H
ATOM   1294  CA  SER A 125      20.066  -8.167   2.891  1.00  0.90           C
ATOM   1295  HA  SER A 125      19.047  -7.796   2.826  1.00  0.90           H
ATOM   1296  C   SER A 125      20.570  -7.750   4.298  1.00  0.90           C
ATOM   1297  O   SER A 125      19.768  -7.741   5.317  1.00  0.90           O
ATOM   1298  CB  SER A 125      19.922  -9.646   2.954  1.00  0.90           C
ATOM   1299 1HB  SER A 125      19.171  -9.839   3.685  1.00  0.90           H
ATOM   1300 2HB  SER A 125      19.559  -9.894   1.972  1.00  0.90           H
ATOM   1301  OG  SER A 125      21.041 -10.385   3.334  1.00  0.90           O
ATOM   1302  HG  SER A 125      21.118 -10.388   4.270  1.00  0.90           H
ATOM   1303  N   ASP A 126      21.823  -7.252   4.413  1.00  0.87           N
ATOM   1304  H   ASP A 126      22.431  -7.349   3.553  1.00  0.87           H
ATOM   1305  CA  ASP A 126      22.466  -6.672   5.634  1.00  0.87           C
ATOM   1306  HA  ASP A 126      22.268  -7.404   6.483  1.00  0.87           H
ATOM   1307  C   ASP A 126      21.951  -5.253   5.988  1.00  0.87           C
ATOM   1308  O   ASP A 126      22.421  -4.732   7.034  1.00  0.87           O
ATOM   1309  CB  ASP A 126      23.951  -6.505   5.575  1.00  0.87           C
ATOM   1310 1HB  ASP A 126      24.300  -6.024   6.467  1.00  0.87           H
ATOM   1311 2HB  ASP A 126      24.429  -7.449   5.629  1.00  0.87           H
ATOM   1312  CG  ASP A 126      24.467  -5.754   4.323  1.00  0.87           C
ATOM   1313  OD1 ASP A 126      24.157  -6.192   3.189  1.00  0.87           O
ATOM   1314  OD2 ASP A 126      25.209  -4.708   4.464  1.00  0.87           O
ATOM   1315  N   GLU A 127      21.109  -4.689   5.147  1.00  0.83           N
ATOM   1316  H   GLU A 127      20.971  -5.102   4.161  1.00  0.83           H
ATOM   1317  CA  GLU A 127      20.512  -3.352   5.382  1.00  0.83           C
ATOM   1318  HA  GLU A 127      20.727  -3.052   6.396  1.00  0.83           H
ATOM   1319  C   GLU A 127      18.949  -3.437   5.463  1.00  0.83           C
ATOM   1320  O   GLU A 127      18.194  -2.466   5.420  1.00  0.83           O
ATOM   1321  CB  GLU A 127      21.078  -2.234   4.494  1.00  0.83           C
ATOM   1322 1HB  GLU A 127      20.725  -2.421   3.482  1.00  0.83           H
ATOM   1323 2HB  GLU A 127      20.627  -1.259   4.839  1.00  0.83           H
ATOM   1324  CG  GLU A 127      22.618  -2.094   4.420  1.00  0.83           C
ATOM   1325 1HG  GLU A 127      22.968  -3.057   4.180  1.00  0.83           H
ATOM   1326 2HG  GLU A 127      22.723  -1.541   3.466  1.00  0.83           H
ATOM   1327  CD  GLU A 127      23.323  -1.427   5.617  1.00  0.83           C
ATOM   1328  OE1 GLU A 127      22.835  -0.322   5.970  1.00  0.83           O
ATOM   1329  OE2 GLU A 127      24.249  -1.946   6.152  1.00  0.83           O
ATOM   1330  N   ASP A 128      18.455  -4.692   5.716  1.00  0.82           N
ATOM   1331  H   ASP A 128      19.178  -5.489   5.770  1.00  0.82           H
ATOM   1332  CA  ASP A 128      17.031  -5.007   5.816  1.00  0.82           C
ATOM   1333  HA  ASP A 128      16.482  -4.495   4.970  1.00  0.82           H
ATOM   1334  C   ASP A 128      16.417  -4.616   7.185  1.00  0.82           C
ATOM   1335  O   ASP A 128      16.932  -4.800   8.290  1.00  0.82           O
ATOM   1336  CB  ASP A 128      16.777  -6.533   5.616  1.00  0.82           C
ATOM   1337 1HB  ASP A 128      17.247  -6.789   4.628  1.00  0.82           H
ATOM   1338 2HB  ASP A 128      17.308  -7.224   6.276  1.00  0.82           H
ATOM   1339  CG  ASP A 128      15.330  -6.841   5.396  1.00  0.82           C
ATOM   1340  OD1 ASP A 128      14.873  -7.987   5.690  1.00  0.82           O
ATOM   1341  OD2 ASP A 128      14.521  -5.906   5.163  1.00  0.82           O
ATOM   1342  N   ASP A 129      15.192  -4.100   7.099  1.00  0.78           N
ATOM   1343  H   ASP A 129      14.792  -4.081   6.171  1.00  0.78           H
ATOM   1344  CA  ASP A 129      14.311  -3.794   8.234  1.00  0.78           C
ATOM   1345  HA  ASP A 129      13.470  -3.249   7.808  1.00  0.78           H
ATOM   1346  C   ASP A 129      14.893  -2.823   9.369  1.00  0.78           C
ATOM   1347  O   ASP A 129      14.694  -2.982  10.570  1.00  0.78           O
ATOM   1348  CB  ASP A 129      13.725  -5.080   8.833  1.00  0.78           C
ATOM   1349 1HB  ASP A 129      13.411  -5.762   8.012  1.00  0.78           H
ATOM   1350 2HB  ASP A 129      14.574  -5.561   9.306  1.00  0.78           H
ATOM   1351  CG  ASP A 129      12.612  -4.869   9.830  1.00  0.78           C
ATOM   1352  OD1 ASP A 129      11.895  -3.856   9.746  1.00  0.78           O
ATOM   1353  OD2 ASP A 129      12.263  -5.778  10.601  1.00  0.78           O
ATOM   1354  N   CYS A 130      15.736  -1.870   8.952  1.00  0.78           N
ATOM   1355  H   CYS A 130      15.949  -1.794   7.955  1.00  0.78           H
ATOM   1356  CA  CYS A 130      16.531  -0.910   9.820  1.00  0.78           C
ATOM   1357  HA  CYS A 130      16.915  -1.333  10.723  1.00  0.78           H
ATOM   1358  C   CYS A 130      15.723   0.334  10.202  1.00  0.78           C
ATOM   1359  O   CYS A 130      16.328   1.449  10.245  1.00  0.78           O
ATOM   1360  CB  CYS A 130      17.875  -0.522   9.145  1.00  0.78           C
ATOM   1361 1HB  CYS A 130      17.595   0.087   8.270  1.00  0.78           H
ATOM   1362 2HB  CYS A 130      18.462   0.131   9.757  1.00  0.78           H
ATOM   1363  SG  CYS A 130      18.932  -1.869   8.543  1.00  0.78           S
ATOM   1364  N   GLU A 131      14.394   0.178  10.405  1.00  0.70           N
ATOM   1365  H   GLU A 131      14.020  -0.802  10.232  1.00  0.70           H
ATOM   1366  CA  GLU A 131      13.399   1.196  10.605  1.00  0.70           C
ATOM   1367  HA  GLU A 131      13.241   1.649   9.630  1.00  0.70           H
ATOM   1368  C   GLU A 131      13.871   2.330  11.650  1.00  0.70           C
ATOM   1369  O   GLU A 131      13.805   3.540  11.436  1.00  0.70           O
ATOM   1370  CB  GLU A 131      12.003   0.580  11.031  1.00  0.70           C
ATOM   1371 1HB  GLU A 131      11.813  -0.305  10.437  1.00  0.70           H
ATOM   1372 2HB  GLU A 131      12.203   0.239  12.015  1.00  0.70           H
ATOM   1373  CG  GLU A 131      10.842   1.614  10.901  1.00  0.70           C
ATOM   1374 1HG  GLU A 131       9.996   1.156  11.408  1.00  0.70           H
ATOM   1375 2HG  GLU A 131      10.894   2.473  11.516  1.00  0.70           H
ATOM   1376  CD  GLU A 131      10.627   2.046   9.448  1.00  0.70           C
ATOM   1377  OE1 GLU A 131      10.140   1.255   8.613  1.00  0.70           O
ATOM   1378  OE2 GLU A 131      10.922   3.199   9.121  1.00  0.70           O
ATOM   1379  N   ASP A 132      14.376   1.930  12.811  1.00  0.69           N
ATOM   1380  H   ASP A 132      14.436   0.930  13.031  1.00  0.69           H
ATOM   1381  CA  ASP A 132      14.927   2.853  13.847  1.00  0.69           C
ATOM   1382  HA  ASP A 132      14.236   3.632  13.926  1.00  0.69           H
ATOM   1383  C   ASP A 132      16.369   3.300  13.735  1.00  0.69           C
ATOM   1384  O   ASP A 132      16.741   4.343  14.301  1.00  0.69           O
ATOM   1385  CB  ASP A 132      14.897   1.969  15.091  1.00  0.69           C
ATOM   1386 1HB  ASP A 132      13.941   1.475  15.208  1.00  0.69           H
ATOM   1387 2HB  ASP A 132      15.671   1.254  14.987  1.00  0.69           H
ATOM   1388  CG  ASP A 132      14.991   2.857  16.417  1.00  0.69           C
ATOM   1389  OD1 ASP A 132      14.539   4.052  16.320  1.00  0.69           O
ATOM   1390  OD2 ASP A 132      15.467   2.382  17.523  1.00  0.69           O
ATOM   1391  N   VAL A 133      17.125   2.629  12.922  1.00  0.72           N
ATOM   1392  H   VAL A 133      16.660   1.924  12.362  1.00  0.72           H
ATOM   1393  CA  VAL A 133      18.633   2.786  12.895  1.00  0.72           C
ATOM   1394  HA  VAL A 133      18.885   2.880  13.925  1.00  0.72           H
ATOM   1395  C   VAL A 133      18.873   4.077  12.120  1.00  0.72           C
ATOM   1396  O   VAL A 133      18.299   4.246  11.040  1.00  0.72           O
ATOM   1397  CB  VAL A 133      19.380   1.633  12.243  1.00  0.72           C
ATOM   1398  HB  VAL A 133      19.267   1.581  11.173  1.00  0.72           H
ATOM   1399  CG1 VAL A 133      20.869   1.747  12.531  1.00  0.72           C
ATOM   1400 1HG1 VAL A 133      21.349   0.930  12.026  1.00  0.72           H
ATOM   1401 2HG1 VAL A 133      20.968   1.645  13.654  1.00  0.72           H
ATOM   1402 3HG1 VAL A 133      21.202   2.724  12.091  1.00  0.72           H
ATOM   1403  CG2 VAL A 133      18.829   0.269  12.774  1.00  0.72           C
ATOM   1404 1HG2 VAL A 133      19.495  -0.498  12.478  1.00  0.72           H
ATOM   1405 2HG2 VAL A 133      17.796   0.064  12.251  1.00  0.72           H
ATOM   1406 3HG2 VAL A 133      18.824   0.200  13.864  1.00  0.72           H
ATOM   1407  N   ARG A 134      19.821   4.924  12.611  1.00  0.61           N
ATOM   1408  H   ARG A 134      20.190   4.689  13.506  1.00  0.61           H
ATOM   1409  CA  ARG A 134      20.377   6.106  11.935  1.00  0.61           C
ATOM   1410  HA  ARG A 134      20.034   5.942  10.889  1.00  0.61           H
ATOM   1411  C   ARG A 134      21.965   6.038  11.694  1.00  0.61           C
ATOM   1412  O   ARG A 134      22.662   6.947  12.199  1.00  0.61           O
ATOM   1413  CB  ARG A 134      19.836   7.399  12.578  1.00  0.61           C
ATOM   1414 1HB  ARG A 134      20.179   7.459  13.609  1.00  0.61           H
ATOM   1415 2HB  ARG A 134      20.257   8.219  12.087  1.00  0.61           H
ATOM   1416  CG  ARG A 134      18.265   7.527  12.560  1.00  0.61           C
ATOM   1417 1HG  ARG A 134      17.825   6.820  13.256  1.00  0.61           H
ATOM   1418 2HG  ARG A 134      18.029   8.397  13.186  1.00  0.61           H
ATOM   1419  CD  ARG A 134      17.660   7.650  11.141  1.00  0.61           C
ATOM   1420 1HD  ARG A 134      17.881   8.591  10.639  1.00  0.61           H
ATOM   1421 2HD  ARG A 134      18.061   6.894  10.509  1.00  0.61           H
ATOM   1422  NE  ARG A 134      16.207   7.577  11.242  1.00  0.61           N
ATOM   1423  HE  ARG A 134      15.815   8.329  11.733  1.00  0.61           H
ATOM   1424  CZ  ARG A 134      15.361   6.589  10.988  1.00  0.61           C
ATOM   1425  NH1 ARG A 134      15.742   5.430  10.590  1.00  0.61           N
ATOM   1426 1HH1 ARG A 134      16.731   5.267  10.500  1.00  0.61           H
ATOM   1427 2HH1 ARG A 134      15.007   4.699  10.541  1.00  0.61           H
ATOM   1428  NH2 ARG A 134      14.086   6.815  11.137  1.00  0.61           N
ATOM   1429 1HH2 ARG A 134      13.802   7.657  11.675  1.00  0.61           H
ATOM   1430 2HH2 ARG A 134      13.388   6.090  10.909  1.00  0.61           H
ATOM   1431  N   ALA A 135      22.465   5.113  10.875  1.00  0.73           N
ATOM   1432  H   ALA A 135      21.764   4.587  10.379  1.00  0.73           H
ATOM   1433  CA  ALA A 135      23.787   5.312  10.285  1.00  0.73           C
ATOM   1434  HA  ALA A 135      24.504   5.599  11.054  1.00  0.73           H
ATOM   1435  C   ALA A 135      23.757   6.378   9.138  1.00  0.73           C
ATOM   1436  O   ALA A 135      22.701   6.761   8.670  1.00  0.73           O
ATOM   1437  CB  ALA A 135      24.194   3.991   9.547  1.00  0.73           C
ATOM   1438 1HB  ALA A 135      25.217   4.100   8.990  1.00  0.73           H
ATOM   1439 2HB  ALA A 135      23.482   3.623   8.814  1.00  0.73           H
ATOM   1440 3HB  ALA A 135      24.388   3.234  10.323  1.00  0.73           H
ATOM   1441  N   ILE A 136      24.959   6.918   8.900  1.00  0.66           N
ATOM   1442  H   ILE A 136      25.764   6.572   9.426  1.00  0.66           H
ATOM   1443  CA  ILE A 136      25.378   7.676   7.704  1.00  0.66           C
ATOM   1444  HA  ILE A 136      24.490   7.936   7.105  1.00  0.66           H
ATOM   1445  C   ILE A 136      26.306   6.867   6.853  1.00  0.66           C
ATOM   1446  O   ILE A 136      26.965   5.978   7.342  1.00  0.66           O
ATOM   1447  CB  ILE A 136      25.916   9.029   7.996  1.00  0.66           C
ATOM   1448  HB  ILE A 136      26.114   9.477   6.982  1.00  0.66           H
ATOM   1449  CG1 ILE A 136      27.197   9.029   8.821  1.00  0.66           C
ATOM   1450 1HG1 ILE A 136      27.082   9.071   9.932  1.00  0.66           H
ATOM   1451 2HG1 ILE A 136      27.738   8.060   8.549  1.00  0.66           H
ATOM   1452  CG2 ILE A 136      24.875   9.936   8.724  1.00  0.66           C
ATOM   1453 1HG2 ILE A 136      24.540   9.557   9.686  1.00  0.66           H
ATOM   1454 2HG2 ILE A 136      24.106  10.107   8.018  1.00  0.66           H
ATOM   1455 3HG2 ILE A 136      25.307  10.934   8.886  1.00  0.66           H
ATOM   1456  CD1 ILE A 136      28.107  10.274   8.466  1.00  0.66           C
ATOM   1457 1HD1 ILE A 136      27.697  11.191   8.929  1.00  0.66           H
ATOM   1458 2HD1 ILE A 136      28.211  10.363   7.394  1.00  0.66           H
ATOM   1459 3HD1 ILE A 136      29.008  10.074   8.967  1.00  0.66           H
ATOM   1460  N   ASP A 137      26.441   7.169   5.577  1.00  0.72           N
ATOM   1461  H   ASP A 137      25.748   7.820   5.200  1.00  0.72           H
ATOM   1462  CA  ASP A 137      27.458   6.648   4.657  1.00  0.72           C
ATOM   1463  HA  ASP A 137      27.406   5.567   4.881  1.00  0.72           H
ATOM   1464  C   ASP A 137      29.000   6.999   4.819  1.00  0.72           C
ATOM   1465  O   ASP A 137      29.801   6.452   4.109  1.00  0.72           O
ATOM   1466  CB  ASP A 137      26.993   6.898   3.132  1.00  0.72           C
ATOM   1467 1HB  ASP A 137      27.650   6.232   2.526  1.00  0.72           H
ATOM   1468 2HB  ASP A 137      25.881   6.684   2.992  1.00  0.72           H
ATOM   1469  CG  ASP A 137      27.341   8.217   2.555  1.00  0.72           C
ATOM   1470  OD1 ASP A 137      27.646   8.304   1.378  1.00  0.72           O
ATOM   1471  OD2 ASP A 137      27.407   9.209   3.258  1.00  0.72           O
ATOM   1472  N   GLU A 138      29.356   8.094   5.553  1.00  0.68           N
ATOM   1473  H   GLU A 138      28.648   8.434   6.074  1.00  0.68           H
ATOM   1474  CA  GLU A 138      30.650   8.823   5.695  1.00  0.68           C
ATOM   1475  HA  GLU A 138      30.512   9.739   6.311  1.00  0.68           H
ATOM   1476  C   GLU A 138      31.150   9.191   4.258  1.00  0.68           C
ATOM   1477  O   GLU A 138      32.290   8.918   3.906  1.00  0.68           O
ATOM   1478  CB  GLU A 138      31.636   7.926   6.544  1.00  0.68           C
ATOM   1479 1HB  GLU A 138      31.956   6.965   6.042  1.00  0.68           H
ATOM   1480 2HB  GLU A 138      32.585   8.495   6.624  1.00  0.68           H
ATOM   1481  CG  GLU A 138      31.157   7.514   7.997  1.00  0.68           C
ATOM   1482 1HG  GLU A 138      31.030   8.390   8.600  1.00  0.68           H
ATOM   1483 2HG  GLU A 138      30.179   6.933   7.865  1.00  0.68           H
ATOM   1484  CD  GLU A 138      32.126   6.660   8.784  1.00  0.68           C
ATOM   1485  OE1 GLU A 138      31.843   6.434   9.988  1.00  0.68           O
ATOM   1486  OE2 GLU A 138      33.193   6.232   8.307  1.00  0.68           O
ATOM   1487  N   ASP A 139      30.317   9.827   3.493  1.00  0.72           N
ATOM   1488  H   ASP A 139      29.490   9.993   3.960  1.00  0.72           H
ATOM   1489  CA  ASP A 139      30.458  10.274   2.185  1.00  0.72           C
ATOM   1490  HA  ASP A 139      29.404  10.572   1.917  1.00  0.72           H
ATOM   1491  C   ASP A 139      30.713   9.121   1.153  1.00  0.72           C
ATOM   1492  O   ASP A 139      30.726   9.411  -0.052  1.00  0.72           O
ATOM   1493  CB  ASP A 139      31.287  11.624   2.027  1.00  0.72           C
ATOM   1494 1HB  ASP A 139      32.291  11.352   1.677  1.00  0.72           H
ATOM   1495 2HB  ASP A 139      30.873  12.177   1.188  1.00  0.72           H
ATOM   1496  CG  ASP A 139      31.200  12.555   3.254  1.00  0.72           C
ATOM   1497  OD1 ASP A 139      30.106  12.974   3.716  1.00  0.72           O
ATOM   1498  OD2 ASP A 139      32.310  12.858   3.764  1.00  0.72           O
ATOM   1499  N   CYS A 140      30.907   7.851   1.562  1.00  0.71           N
ATOM   1500  H   CYS A 140      30.629   7.606   2.496  1.00  0.71           H
ATOM   1501  CA  CYS A 140      31.551   6.940   0.743  1.00  0.71           C
ATOM   1502  HA  CYS A 140      32.394   7.419   0.232  1.00  0.71           H
ATOM   1503  C   CYS A 140      30.556   6.402  -0.324  1.00  0.71           C
ATOM   1504  O   CYS A 140      31.005   5.784  -1.330  1.00  0.71           O
ATOM   1505  CB  CYS A 140      32.143   5.800   1.532  1.00  0.71           C
ATOM   1506 1HB  CYS A 140      32.306   6.145   2.588  1.00  0.71           H
ATOM   1507 2HB  CYS A 140      31.436   4.994   1.628  1.00  0.71           H
ATOM   1508  SG  CYS A 140      33.625   5.050   0.808  1.00  0.71           S
ATOM   1509  N   SER A 141      29.262   6.706  -0.310  1.00  0.76           N
ATOM   1510  H   SER A 141      28.898   7.059   0.591  1.00  0.76           H
ATOM   1511  CA  SER A 141      28.342   6.311  -1.424  1.00  0.76           C
ATOM   1512  HA  SER A 141      28.635   5.297  -1.638  1.00  0.76           H
ATOM   1513  C   SER A 141      28.467   7.130  -2.745  1.00  0.76           C
ATOM   1514  O   SER A 141      27.913   6.719  -3.714  1.00  0.76           O
ATOM   1515  CB  SER A 141      26.789   6.305  -1.108  1.00  0.76           C
ATOM   1516 1HB  SER A 141      26.315   5.860  -1.945  1.00  0.76           H
ATOM   1517 2HB  SER A 141      26.581   5.619  -0.236  1.00  0.76           H
ATOM   1518  OG  SER A 141      26.314   7.603  -0.798  1.00  0.76           O
ATOM   1519  HG  SER A 141      26.728   7.833   0.029  1.00  0.76           H
ATOM   1520  N   GLN A 142      29.163   8.252  -2.762  1.00  0.75           N
ATOM   1521  H   GLN A 142      29.500   8.594  -1.862  1.00  0.75           H
ATOM   1522  CA  GLN A 142      29.398   9.142  -3.887  1.00  0.75           C
ATOM   1523  HA  GLN A 142      28.442   9.273  -4.310  1.00  0.75           H
ATOM   1524  C   GLN A 142      30.309   8.561  -5.035  1.00  0.75           C
ATOM   1525  O   GLN A 142      30.560   9.273  -6.034  1.00  0.75           O
ATOM   1526  CB  GLN A 142      29.923  10.461  -3.295  1.00  0.75           C
ATOM   1527 1HB  GLN A 142      30.674  10.112  -2.497  1.00  0.75           H
ATOM   1528 2HB  GLN A 142      30.412  11.112  -4.071  1.00  0.75           H
ATOM   1529  CG  GLN A 142      28.886  11.314  -2.648  1.00  0.75           C
ATOM   1530 1HG  GLN A 142      28.296  11.676  -3.485  1.00  0.75           H
ATOM   1531 2HG  GLN A 142      28.320  10.692  -2.002  1.00  0.75           H
ATOM   1532  CD  GLN A 142      29.471  12.445  -1.776  1.00  0.75           C
ATOM   1533  OE1 GLN A 142      30.462  13.065  -2.073  1.00  0.75           O
ATOM   1534  NE2 GLN A 142      28.905  12.699  -0.620  1.00  0.75           N
ATOM   1535 1HE2 GLN A 142      29.112  13.575  -0.142  1.00  0.75           H
ATOM   1536 2HE2 GLN A 142      28.123  12.084  -0.375  1.00  0.75           H
ATOM   1537  N   TYR A 143      30.971   7.398  -4.816  1.00  0.76           N
ATOM   1538  H   TYR A 143      30.668   7.028  -3.957  1.00  0.76           H
ATOM   1539  CA  TYR A 143      32.077   6.889  -5.541  1.00  0.76           C
ATOM   1540  HA  TYR A 143      32.553   7.639  -6.086  1.00  0.76           H
ATOM   1541  C   TYR A 143      31.748   5.791  -6.556  1.00  0.76           C
ATOM   1542  O   TYR A 143      31.014   4.846  -6.247  1.00  0.76           O
ATOM   1543  CB  TYR A 143      33.212   6.517  -4.519  1.00  0.76           C
ATOM   1544 1HB  TYR A 143      32.681   5.808  -3.817  1.00  0.76           H
ATOM   1545 2HB  TYR A 143      34.119   6.034  -4.957  1.00  0.76           H
ATOM   1546  CG  TYR A 143      33.790   7.641  -3.721  1.00  0.76           C
ATOM   1547  CD1 TYR A 143      34.406   7.340  -2.487  1.00  0.76           C
ATOM   1548  HD1 TYR A 143      34.422   6.351  -2.101  1.00  0.76           H
ATOM   1549  CD2 TYR A 143      33.789   9.001  -4.183  1.00  0.76           C
ATOM   1550  HD2 TYR A 143      33.282   9.346  -5.035  1.00  0.76           H
ATOM   1551  CE1 TYR A 143      35.138   8.313  -1.799  1.00  0.76           C
ATOM   1552  HE1 TYR A 143      35.680   8.105  -0.891  1.00  0.76           H
ATOM   1553  CE2 TYR A 143      34.395   9.939  -3.415  1.00  0.76           C
ATOM   1554  HE2 TYR A 143      34.361  11.022  -3.738  1.00  0.76           H
ATOM   1555  CZ  TYR A 143      35.124   9.645  -2.283  1.00  0.76           C
ATOM   1556  OH  TYR A 143      35.783  10.611  -1.606  1.00  0.76           O
ATOM   1557  HH  TYR A 143      36.282  10.293  -0.810  1.00  0.76           H
ATOM   1558  N   GLU A 144      32.368   5.887  -7.767  1.00  0.76           N
ATOM   1559  H   GLU A 144      32.973   6.686  -8.021  1.00  0.76           H
ATOM   1560  CA  GLU A 144      32.446   4.751  -8.729  1.00  0.76           C
ATOM   1561  HA  GLU A 144      31.453   4.329  -8.632  1.00  0.76           H
ATOM   1562  C   GLU A 144      33.454   3.698  -8.349  1.00  0.76           C
ATOM   1563  O   GLU A 144      34.501   3.977  -7.804  1.00  0.76           O
ATOM   1564  CB  GLU A 144      32.673   5.235 -10.150  1.00  0.76           C
ATOM   1565 1HB  GLU A 144      33.368   6.038 -10.178  1.00  0.76           H
ATOM   1566 2HB  GLU A 144      32.947   4.338 -10.760  1.00  0.76           H
ATOM   1567  CG  GLU A 144      31.485   5.912 -10.859  1.00  0.76           C
ATOM   1568 1HG  GLU A 144      31.318   6.952 -10.449  1.00  0.76           H
ATOM   1569 2HG  GLU A 144      31.812   5.989 -11.973  1.00  0.76           H
ATOM   1570  CD  GLU A 144      30.111   5.102 -10.878  1.00  0.76           C
ATOM   1571  OE1 GLU A 144      30.083   3.853 -11.047  1.00  0.76           O
ATOM   1572  OE2 GLU A 144      29.091   5.729 -10.556  1.00  0.76           O
ATOM   1573  N   PRO A 145      33.334   2.378  -8.702  1.00  0.88           N
ATOM   1574  CA  PRO A 145      34.449   1.432  -8.564  1.00  0.88           C
ATOM   1575  HA  PRO A 145      34.814   1.564  -7.480  1.00  0.88           H
ATOM   1576  C   PRO A 145      35.585   1.616  -9.533  1.00  0.88           C
ATOM   1577  O   PRO A 145      35.399   2.052 -10.690  1.00  0.88           O
ATOM   1578  CB  PRO A 145      33.785   0.048  -8.635  1.00  0.88           C
ATOM   1579 1HB  PRO A 145      34.369  -0.762  -9.067  1.00  0.88           H
ATOM   1580 2HB  PRO A 145      33.454  -0.225  -7.643  1.00  0.88           H
ATOM   1581  CG  PRO A 145      32.529   0.256  -9.515  1.00  0.88           C
ATOM   1582 1HG  PRO A 145      32.763   0.052 -10.588  1.00  0.88           H
ATOM   1583 2HG  PRO A 145      31.700  -0.445  -9.303  1.00  0.88           H
ATOM   1584  CD  PRO A 145      32.159   1.690  -9.163  1.00  0.88           C
ATOM   1585 1HD  PRO A 145      31.891   2.239 -10.061  1.00  0.88           H
ATOM   1586 2HD  PRO A 145      31.453   1.737  -8.309  1.00  0.88           H
ATOM   1587  N   ILE A 146      36.805   1.175  -9.111  1.00  0.84           N
ATOM   1588  H   ILE A 146      36.855   0.788  -8.126  1.00  0.84           H
ATOM   1589  CA  ILE A 146      38.070   1.237  -9.831  1.00  0.84           C
ATOM   1590  HA  ILE A 146      38.337   2.291 -10.071  1.00  0.84           H
ATOM   1591  C   ILE A 146      38.027   0.505 -11.155  1.00  0.84           C
ATOM   1592  O   ILE A 146      37.587  -0.630 -11.254  1.00  0.84           O
ATOM   1593  CB  ILE A 146      39.289   0.724  -8.990  1.00  0.84           C
ATOM   1594  HB  ILE A 146      40.083   0.492  -9.679  1.00  0.84           H
ATOM   1595  CG1 ILE A 146      38.922  -0.532  -8.199  1.00  0.84           C
ATOM   1596 1HG1 ILE A 146      38.397  -0.131  -7.284  1.00  0.84           H
ATOM   1597 2HG1 ILE A 146      38.228  -1.151  -8.757  1.00  0.84           H
ATOM   1598  CG2 ILE A 146      39.920   1.846  -8.131  1.00  0.84           C
ATOM   1599 1HG2 ILE A 146      39.186   2.388  -7.556  1.00  0.84           H
ATOM   1600 2HG2 ILE A 146      40.372   2.648  -8.772  1.00  0.84           H
ATOM   1601 3HG2 ILE A 146      40.628   1.296  -7.388  1.00  0.84           H
ATOM   1602  CD1 ILE A 146      40.165  -1.349  -7.863  1.00  0.84           C
ATOM   1603 1HD1 ILE A 146      41.024  -0.748  -7.537  1.00  0.84           H
ATOM   1604 2HD1 ILE A 146      40.422  -1.996  -8.734  1.00  0.84           H
ATOM   1605 3HD1 ILE A 146      39.966  -2.086  -7.147  1.00  0.84           H
ATOM   1606  N   PRO A 147      38.401   1.146 -12.270  1.00  0.82           N
ATOM   1607  CA  PRO A 147      38.120   0.686 -13.585  1.00  0.82           C
ATOM   1608  HA  PRO A 147      36.992   0.790 -13.679  1.00  0.82           H
ATOM   1609  C   PRO A 147      38.712  -0.735 -13.933  1.00  0.82           C
ATOM   1610  O   PRO A 147      39.866  -1.140 -13.636  1.00  0.82           O
ATOM   1611  CB  PRO A 147      38.643   1.691 -14.567  1.00  0.82           C
ATOM   1612 1HB  PRO A 147      39.735   1.558 -14.787  1.00  0.82           H
ATOM   1613 2HB  PRO A 147      38.098   1.802 -15.497  1.00  0.82           H
ATOM   1614  CG  PRO A 147      38.633   2.998 -13.783  1.00  0.82           C
ATOM   1615 1HG  PRO A 147      39.512   3.628 -13.942  1.00  0.82           H
ATOM   1616 2HG  PRO A 147      37.678   3.537 -13.846  1.00  0.82           H
ATOM   1617  CD  PRO A 147      38.661   2.522 -12.268  1.00  0.82           C
ATOM   1618 1HD  PRO A 147      39.628   2.751 -11.874  1.00  0.82           H
ATOM   1619 2HD  PRO A 147      37.966   3.182 -11.683  1.00  0.82           H
ATOM   1620  N   GLY A 148      37.820  -1.520 -14.476  1.00  0.86           N
ATOM   1621  H   GLY A 148      36.887  -1.160 -14.575  1.00  0.86           H
ATOM   1622  CA  GLY A 148      38.044  -2.891 -14.680  1.00  0.86           C
ATOM   1623 1HA  GLY A 148      37.536  -3.288 -15.541  1.00  0.86           H
ATOM   1624 2HA  GLY A 148      39.043  -2.879 -15.016  1.00  0.86           H
ATOM   1625  C   GLY A 148      37.783  -3.866 -13.490  1.00  0.86           C
ATOM   1626  O   GLY A 148      38.250  -4.966 -13.528  1.00  0.86           O
ATOM   1627  N   SER A 149      37.061  -3.380 -12.479  1.00  0.88           N
ATOM   1628  H   SER A 149      36.645  -2.436 -12.641  1.00  0.88           H
ATOM   1629  CA  SER A 149      36.923  -4.015 -11.168  1.00  0.88           C
ATOM   1630  HA  SER A 149      37.849  -3.962 -10.603  1.00  0.88           H
ATOM   1631  C   SER A 149      36.505  -5.462 -11.195  1.00  0.88           C
ATOM   1632  O   SER A 149      37.003  -6.257 -10.394  1.00  0.88           O
ATOM   1633  CB  SER A 149      35.838  -3.301 -10.265  1.00  0.88           C
ATOM   1634 1HB  SER A 149      35.542  -4.015  -9.522  1.00  0.88           H
ATOM   1635 2HB  SER A 149      36.362  -2.524  -9.773  1.00  0.88           H
ATOM   1636  OG  SER A 149      34.752  -2.812 -11.018  1.00  0.88           O
ATOM   1637  HG  SER A 149      34.991  -1.974 -11.437  1.00  0.88           H
ATOM   1638  N   GLN A 150      35.617  -5.923 -12.133  1.00  0.81           N
ATOM   1639  H   GLN A 150      35.203  -5.255 -12.762  1.00  0.81           H
ATOM   1640  CA  GLN A 150      35.129  -7.289 -12.189  1.00  0.81           C
ATOM   1641  HA  GLN A 150      35.244  -7.700 -11.216  1.00  0.81           H
ATOM   1642  C   GLN A 150      35.975  -8.060 -13.262  1.00  0.81           C
ATOM   1643  O   GLN A 150      36.231  -9.249 -13.031  1.00  0.81           O
ATOM   1644  CB  GLN A 150      33.631  -7.085 -12.668  1.00  0.81           C
ATOM   1645 1HB  GLN A 150      33.203  -6.429 -11.871  1.00  0.81           H
ATOM   1646 2HB  GLN A 150      33.522  -6.743 -13.664  1.00  0.81           H
ATOM   1647  CG  GLN A 150      32.818  -8.390 -12.559  1.00  0.81           C
ATOM   1648 1HG  GLN A 150      33.302  -8.979 -11.802  1.00  0.81           H
ATOM   1649 2HG  GLN A 150      31.807  -8.118 -12.122  1.00  0.81           H
ATOM   1650  CD  GLN A 150      32.785  -9.127 -13.906  1.00  0.81           C
ATOM   1651  OE1 GLN A 150      33.339  -8.825 -14.932  1.00  0.81           O
ATOM   1652  NE2 GLN A 150      31.993 -10.215 -14.000  1.00  0.81           N
ATOM   1653 1HE2 GLN A 150      31.874 -10.656 -14.902  1.00  0.81           H
ATOM   1654 2HE2 GLN A 150      31.392 -10.464 -13.236  1.00  0.81           H
ATOM   1655  N   LYS A 151      36.433  -7.470 -14.328  1.00  0.83           N
ATOM   1656  H   LYS A 151      36.224  -6.479 -14.436  1.00  0.83           H
ATOM   1657  CA  LYS A 151      37.312  -8.126 -15.388  1.00  0.83           C
ATOM   1658  HA  LYS A 151      36.929  -9.042 -15.724  1.00  0.83           H
ATOM   1659  C   LYS A 151      38.676  -8.511 -14.811  1.00  0.83           C
ATOM   1660  O   LYS A 151      39.245  -9.567 -15.159  1.00  0.83           O
ATOM   1661  CB  LYS A 151      37.499  -7.146 -16.539  1.00  0.83           C
ATOM   1662 1HB  LYS A 151      37.835  -6.252 -16.103  1.00  0.83           H
ATOM   1663 2HB  LYS A 151      38.180  -7.538 -17.308  1.00  0.83           H
ATOM   1664  CG  LYS A 151      36.130  -6.854 -17.243  1.00  0.83           C
ATOM   1665 1HG  LYS A 151      35.855  -7.784 -17.822  1.00  0.83           H
ATOM   1666 2HG  LYS A 151      35.311  -6.608 -16.530  1.00  0.83           H
ATOM   1667  CD  LYS A 151      36.277  -5.745 -18.255  1.00  0.83           C
ATOM   1668 1HD  LYS A 151      36.460  -4.797 -17.659  1.00  0.83           H
ATOM   1669 2HD  LYS A 151      37.121  -5.917 -18.928  1.00  0.83           H
ATOM   1670  CE  LYS A 151      35.010  -5.437 -19.005  1.00  0.83           C
ATOM   1671 1HE  LYS A 151      34.223  -5.138 -18.289  1.00  0.83           H
ATOM   1672 2HE  LYS A 151      35.104  -4.613 -19.651  1.00  0.83           H
ATOM   1673  NZ  LYS A 151      34.506  -6.615 -19.791  1.00  0.83           N
ATOM   1674 1HZ  LYS A 151      33.693  -6.376 -20.338  1.00  0.83           H
ATOM   1675 2HZ  LYS A 151      34.050  -7.420 -19.220  1.00  0.83           H
ATOM   1676 3HZ  LYS A 151      35.201  -6.925 -20.426  1.00  0.83           H
ATOM   1677  N   ALA A 152      39.130  -7.725 -13.842  1.00  0.91           N
ATOM   1678  H   ALA A 152      38.617  -6.869 -13.622  1.00  0.91           H
ATOM   1679  CA  ALA A 152      40.215  -8.007 -12.925  1.00  0.91           C
ATOM   1680  HA  ALA A 152      41.126  -8.107 -13.511  1.00  0.91           H
ATOM   1681  C   ALA A 152      39.993  -9.391 -12.097  1.00  0.91           C
ATOM   1682  O   ALA A 152      40.951 -10.096 -11.749  1.00  0.91           O
ATOM   1683  CB  ALA A 152      40.333  -6.831 -11.964  1.00  0.91           C
ATOM   1684 1HB  ALA A 152      40.225  -5.872 -12.488  1.00  0.91           H
ATOM   1685 2HB  ALA A 152      41.286  -6.792 -11.540  1.00  0.91           H
ATOM   1686 3HB  ALA A 152      39.625  -6.843 -11.179  1.00  0.91           H
ATOM   1687  N   ALA A 153      38.724  -9.860 -11.884  1.00  0.91           N
ATOM   1688  H   ALA A 153      37.935  -9.460 -12.377  1.00  0.91           H
ATOM   1689  CA  ALA A 153      38.298 -10.834 -10.831  1.00  0.91           C
ATOM   1690  HA  ALA A 153      39.223 -11.073 -10.232  1.00  0.91           H
ATOM   1691  C   ALA A 153      37.839 -12.212 -11.370  1.00  0.91           C
ATOM   1692  O   ALA A 153      37.373 -13.055 -10.543  1.00  0.91           O
ATOM   1693  CB  ALA A 153      37.289 -10.107  -9.957  1.00  0.91           C
ATOM   1694 1HB  ALA A 153      36.280 -10.111 -10.454  1.00  0.91           H
ATOM   1695 2HB  ALA A 153      37.621  -9.145  -9.610  1.00  0.91           H
ATOM   1696 3HB  ALA A 153      37.140 -10.827  -9.130  1.00  0.91           H
ATOM   1697  N   LEU A 154      38.073 -12.445 -12.681  1.00  0.88           N
ATOM   1698  H   LEU A 154      38.519 -11.714 -13.183  1.00  0.88           H
ATOM   1699  CA  LEU A 154      37.683 -13.652 -13.452  1.00  0.88           C
ATOM   1700  HA  LEU A 154      36.706 -13.963 -13.139  1.00  0.88           H
ATOM   1701  C   LEU A 154      38.543 -14.924 -13.259  1.00  0.88           C
ATOM   1702  O   LEU A 154      39.725 -14.943 -12.989  1.00  0.88           O
ATOM   1703  CB  LEU A 154      37.685 -13.282 -14.986  1.00  0.88           C
ATOM   1704 1HB  LEU A 154      38.656 -13.067 -15.287  1.00  0.88           H
ATOM   1705 2HB  LEU A 154      37.342 -14.180 -15.526  1.00  0.88           H
ATOM   1706  CG  LEU A 154      36.719 -12.097 -15.332  1.00  0.88           C
ATOM   1707  HG  LEU A 154      37.027 -11.212 -14.779  1.00  0.88           H
ATOM   1708  CD1 LEU A 154      36.931 -11.795 -16.818  1.00  0.88           C
ATOM   1709 1HD1 LEU A 154      37.945 -11.622 -17.027  1.00  0.88           H
ATOM   1710 2HD1 LEU A 154      36.443 -10.881 -17.143  1.00  0.88           H
ATOM   1711 3HD1 LEU A 154      36.610 -12.601 -17.447  1.00  0.88           H
ATOM   1712  CD2 LEU A 154      35.170 -12.314 -15.165  1.00  0.88           C
ATOM   1713 1HD2 LEU A 154      34.727 -13.115 -15.832  1.00  0.88           H
ATOM   1714 2HD2 LEU A 154      34.543 -11.386 -15.337  1.00  0.88           H
ATOM   1715 3HD2 LEU A 154      35.083 -12.677 -14.119  1.00  0.88           H
ATOM   1716  N   GLY A 155      37.865 -16.047 -13.533  1.00  0.92           N
ATOM   1717  H   GLY A 155      36.835 -16.079 -13.449  1.00  0.92           H
ATOM   1718  CA  GLY A 155      38.520 -17.380 -13.805  1.00  0.92           C
ATOM   1719 1HA  GLY A 155      39.318 -17.607 -13.177  1.00  0.92           H
ATOM   1720 2HA  GLY A 155      37.745 -18.224 -13.608  1.00  0.92           H
ATOM   1721  C   GLY A 155      39.066 -17.387 -15.267  1.00  0.92           C
ATOM   1722  O   GLY A 155      38.896 -16.422 -16.012  1.00  0.92           O
ATOM   1723  N   TYR A 156      39.659 -18.498 -15.680  1.00  0.85           N
ATOM   1724  H   TYR A 156      39.712 -19.298 -15.068  1.00  0.85           H
ATOM   1725  CA  TYR A 156      40.330 -18.593 -17.033  1.00  0.85           C
ATOM   1726  HA  TYR A 156      39.687 -18.168 -17.848  1.00  0.85           H
ATOM   1727  C   TYR A 156      40.477 -20.030 -17.502  1.00  0.85           C
ATOM   1728  O   TYR A 156      40.562 -20.954 -16.693  1.00  0.85           O
ATOM   1729  CB  TYR A 156      41.721 -17.923 -16.907  1.00  0.85           C
ATOM   1730 1HB  TYR A 156      41.601 -16.879 -16.713  1.00  0.85           H
ATOM   1731 2HB  TYR A 156      42.217 -18.368 -16.033  1.00  0.85           H
ATOM   1732  CG  TYR A 156      42.689 -18.013 -18.075  1.00  0.85           C
ATOM   1733  CD1 TYR A 156      42.524 -17.253 -19.253  1.00  0.85           C
ATOM   1734  HD1 TYR A 156      41.768 -16.465 -19.325  1.00  0.85           H
ATOM   1735  CD2 TYR A 156      43.846 -18.803 -17.955  1.00  0.85           C
ATOM   1736  HD2 TYR A 156      44.071 -19.284 -17.006  1.00  0.85           H
ATOM   1737  CE1 TYR A 156      43.500 -17.366 -20.305  1.00  0.85           C
ATOM   1738  HE1 TYR A 156      43.401 -16.772 -21.226  1.00  0.85           H
ATOM   1739  CE2 TYR A 156      44.798 -18.983 -19.049  1.00  0.85           C
ATOM   1740  HE2 TYR A 156      45.625 -19.603 -18.906  1.00  0.85           H
ATOM   1741  CZ  TYR A 156      44.616 -18.282 -20.186  1.00  0.85           C
ATOM   1742  OH  TYR A 156      45.443 -18.335 -21.279  1.00  0.85           O
ATOM   1743  HH  TYR A 156      46.317 -18.752 -21.123  1.00  0.85           H
ATOM   1744  N   ASN A 157      40.377 -20.259 -18.764  1.00  0.80           N
ATOM   1745  H   ASN A 157      40.265 -19.462 -19.402  1.00  0.80           H
ATOM   1746  CA  ASN A 157      40.498 -21.557 -19.414  1.00  0.80           C
ATOM   1747  HA  ASN A 157      40.562 -22.393 -18.675  1.00  0.80           H
ATOM   1748  C   ASN A 157      41.788 -21.485 -20.263  1.00  0.80           C
ATOM   1749  O   ASN A 157      41.836 -20.812 -21.330  1.00  0.80           O
ATOM   1750  CB  ASN A 157      39.177 -21.858 -20.150  1.00  0.80           C
ATOM   1751 1HB  ASN A 157      38.477 -21.993 -19.324  1.00  0.80           H
ATOM   1752 2HB  ASN A 157      38.880 -20.981 -20.785  1.00  0.80           H
ATOM   1753  CG  ASN A 157      39.265 -23.120 -21.040  1.00  0.80           C
ATOM   1754  OD1 ASN A 157      40.279 -23.757 -20.982  1.00  0.80           O
ATOM   1755  ND2 ASN A 157      38.212 -23.608 -21.697  1.00  0.80           N
ATOM   1756 1HD2 ASN A 157      38.363 -24.371 -22.316  1.00  0.80           H
ATOM   1757 2HD2 ASN A 157      37.388 -23.074 -21.749  1.00  0.80           H
ATOM   1758  N   ILE A 158      42.775 -22.250 -19.753  1.00  0.78           N
ATOM   1759  H   ILE A 158      42.535 -22.750 -18.912  1.00  0.78           H
ATOM   1760  CA  ILE A 158      44.112 -22.272 -20.367  1.00  0.78           C
ATOM   1761  HA  ILE A 158      44.348 -21.256 -20.672  1.00  0.78           H
ATOM   1762  C   ILE A 158      44.204 -23.093 -21.638  1.00  0.78           C
ATOM   1763  O   ILE A 158      45.031 -22.914 -22.547  1.00  0.78           O
ATOM   1764  CB  ILE A 158      45.197 -22.667 -19.279  1.00  0.78           C
ATOM   1765  HB  ILE A 158      45.134 -21.980 -18.492  1.00  0.78           H
ATOM   1766  CG1 ILE A 158      46.593 -22.533 -19.983  1.00  0.78           C
ATOM   1767 1HG1 ILE A 158      46.881 -23.372 -20.674  1.00  0.78           H
ATOM   1768 2HG1 ILE A 158      46.663 -21.656 -20.555  1.00  0.78           H
ATOM   1769  CG2 ILE A 158      45.031 -24.067 -18.747  1.00  0.78           C
ATOM   1770 1HG2 ILE A 158      44.217 -24.019 -18.083  1.00  0.78           H
ATOM   1771 2HG2 ILE A 158      46.025 -24.451 -18.341  1.00  0.78           H
ATOM   1772 3HG2 ILE A 158      44.686 -24.656 -19.524  1.00  0.78           H
ATOM   1773  CD1 ILE A 158      47.750 -22.328 -19.064  1.00  0.78           C
ATOM   1774 1HD1 ILE A 158      48.640 -21.904 -19.560  1.00  0.78           H
ATOM   1775 2HD1 ILE A 158      47.981 -23.303 -18.644  1.00  0.78           H
ATOM   1776 3HD1 ILE A 158      47.487 -21.638 -18.267  1.00  0.78           H
ATOM   1777  N   LEU A 159      43.232 -23.934 -21.929  1.00  0.71           N
ATOM   1778  H   LEU A 159      42.526 -23.998 -21.235  1.00  0.71           H
ATOM   1779  CA  LEU A 159      43.126 -24.855 -23.135  1.00  0.71           C
ATOM   1780  HA  LEU A 159      44.100 -25.302 -23.254  1.00  0.71           H
ATOM   1781  C   LEU A 159      42.793 -24.045 -24.374  1.00  0.71           C
ATOM   1782  O   LEU A 159      43.200 -24.523 -25.406  1.00  0.71           O
ATOM   1783  CB  LEU A 159      42.130 -26.021 -22.876  1.00  0.71           C
ATOM   1784 1HB  LEU A 159      41.096 -25.747 -22.833  1.00  0.71           H
ATOM   1785 2HB  LEU A 159      42.179 -26.709 -23.730  1.00  0.71           H
ATOM   1786  CG  LEU A 159      42.613 -26.808 -21.631  1.00  0.71           C
ATOM   1787  HG  LEU A 159      42.803 -26.143 -20.783  1.00  0.71           H
ATOM   1788  CD1 LEU A 159      41.434 -27.725 -21.316  1.00  0.71           C
ATOM   1789 1HD1 LEU A 159      41.716 -28.271 -20.388  1.00  0.71           H
ATOM   1790 2HD1 LEU A 159      41.272 -28.547 -22.071  1.00  0.71           H
ATOM   1791 3HD1 LEU A 159      40.588 -27.231 -21.115  1.00  0.71           H
ATOM   1792  CD2 LEU A 159      43.893 -27.628 -21.894  1.00  0.71           C
ATOM   1793 1HD2 LEU A 159      43.863 -28.541 -21.244  1.00  0.71           H
ATOM   1794 2HD2 LEU A 159      44.798 -27.027 -21.648  1.00  0.71           H
ATOM   1795 3HD2 LEU A 159      43.860 -27.969 -22.961  1.00  0.71           H
ATOM   1796  N   THR A 160      42.125 -22.963 -24.280  1.00  0.61           N
ATOM   1797  H   THR A 160      41.661 -22.788 -23.389  1.00  0.61           H
ATOM   1798  CA  THR A 160      41.639 -22.195 -25.431  1.00  0.61           C
ATOM   1799  HA  THR A 160      41.987 -22.524 -26.374  1.00  0.61           H
ATOM   1800  C   THR A 160      42.068 -20.727 -25.334  1.00  0.61           C
ATOM   1801  O   THR A 160      41.734 -19.958 -26.239  1.00  0.61           O
ATOM   1802  CB  THR A 160      40.104 -22.403 -25.534  1.00  0.61           C
ATOM   1803  HB  THR A 160      39.692 -21.824 -26.362  1.00  0.61           H
ATOM   1804  OG1 THR A 160      39.535 -22.105 -24.262  1.00  0.61           O
ATOM   1805  HG1 THR A 160      38.593 -21.819 -24.447  1.00  0.61           H
ATOM   1806  CG2 THR A 160      39.647 -23.804 -25.915  1.00  0.61           C
ATOM   1807 1HG2 THR A 160      38.657 -23.773 -26.352  1.00  0.61           H
ATOM   1808 2HG2 THR A 160      39.778 -24.574 -25.129  1.00  0.61           H
ATOM   1809 3HG2 THR A 160      40.283 -24.190 -26.645  1.00  0.61           H
ATOM   1810  N   GLN A 161      42.701 -20.315 -24.215  1.00  0.65           N
ATOM   1811  H   GLN A 161      42.779 -21.053 -23.513  1.00  0.65           H
ATOM   1812  CA  GLN A 161      43.030 -18.908 -23.893  1.00  0.65           C
ATOM   1813  HA  GLN A 161      43.446 -19.029 -22.871  1.00  0.65           H
ATOM   1814  C   GLN A 161      41.741 -18.049 -23.740  1.00  0.65           C
ATOM   1815  O   GLN A 161      41.670 -17.005 -24.348  1.00  0.65           O
ATOM   1816  CB  GLN A 161      44.096 -18.358 -24.837  1.00  0.65           C
ATOM   1817 1HB  GLN A 161      43.709 -18.157 -25.805  1.00  0.65           H
ATOM   1818 2HB  GLN A 161      44.298 -17.418 -24.350  1.00  0.65           H
ATOM   1819  CG  GLN A 161      45.339 -19.322 -24.853  1.00  0.65           C
ATOM   1820 1HG  GLN A 161      45.529 -19.847 -23.919  1.00  0.65           H
ATOM   1821 2HG  GLN A 161      45.048 -20.111 -25.519  1.00  0.65           H
ATOM   1822  CD  GLN A 161      46.667 -18.605 -25.250  1.00  0.65           C
ATOM   1823  OE1 GLN A 161      46.669 -17.860 -26.199  1.00  0.65           O
ATOM   1824  NE2 GLN A 161      47.788 -18.681 -24.574  1.00  0.65           N
ATOM   1825 1HE2 GLN A 161      48.538 -18.098 -24.801  1.00  0.65           H
ATOM   1826 2HE2 GLN A 161      47.820 -19.236 -23.772  1.00  0.65           H
ATOM   1827  N   GLU A 162      40.759 -18.611 -23.025  1.00  0.69           N
ATOM   1828  H   GLU A 162      40.990 -19.476 -22.552  1.00  0.69           H
ATOM   1829  CA  GLU A 162      39.451 -17.871 -22.807  1.00  0.69           C
ATOM   1830  HA  GLU A 162      39.381 -16.926 -23.335  1.00  0.69           H
ATOM   1831  C   GLU A 162      39.198 -17.496 -21.365  1.00  0.69           C
ATOM   1832  O   GLU A 162      39.777 -18.059 -20.476  1.00  0.69           O
ATOM   1833  CB  GLU A 162      38.229 -18.815 -23.258  1.00  0.69           C
ATOM   1834 1HB  GLU A 162      38.344 -19.764 -22.752  1.00  0.69           H
ATOM   1835 2HB  GLU A 162      37.307 -18.401 -22.985  1.00  0.69           H
ATOM   1836  CG  GLU A 162      38.297 -18.913 -24.799  1.00  0.69           C
ATOM   1837 1HG  GLU A 162      38.165 -17.883 -25.207  1.00  0.69           H
ATOM   1838 2HG  GLU A 162      39.205 -19.299 -25.166  1.00  0.69           H
ATOM   1839  CD  GLU A 162      37.193 -19.884 -25.259  1.00  0.69           C
ATOM   1840  OE1 GLU A 162      37.103 -21.080 -24.855  1.00  0.69           O
ATOM   1841  OE2 GLU A 162      36.423 -19.491 -26.195  1.00  0.69           O
ATOM   1842  N   ASP A 163      38.434 -16.492 -21.089  1.00  0.77           N
ATOM   1843  H   ASP A 163      37.986 -16.163 -21.971  1.00  0.77           H
ATOM   1844  CA  ASP A 163      37.878 -16.213 -19.699  1.00  0.77           C
ATOM   1845  HA  ASP A 163      38.707 -16.280 -18.999  1.00  0.77           H
ATOM   1846  C   ASP A 163      36.771 -17.143 -19.230  1.00  0.77           C
ATOM   1847  O   ASP A 163      36.024 -17.618 -20.074  1.00  0.77           O
ATOM   1848  CB  ASP A 163      37.363 -14.761 -19.633  1.00  0.77           C
ATOM   1849 1HB  ASP A 163      36.384 -14.629 -20.142  1.00  0.77           H
ATOM   1850 2HB  ASP A 163      37.200 -14.545 -18.589  1.00  0.77           H
ATOM   1851  CG  ASP A 163      38.225 -13.595 -20.222  1.00  0.77           C
ATOM   1852  OD1 ASP A 163      39.467 -13.523 -19.919  1.00  0.77           O
ATOM   1853  OD2 ASP A 163      37.622 -12.680 -20.844  1.00  0.77           O
ATOM   1854  N   ALA A 164      36.704 -17.313 -17.917  1.00  0.85           N
ATOM   1855  H   ALA A 164      37.479 -16.943 -17.315  1.00  0.85           H
ATOM   1856  CA  ALA A 164      35.488 -17.817 -17.260  1.00  0.85           C
ATOM   1857  HA  ALA A 164      34.635 -18.028 -17.949  1.00  0.85           H
ATOM   1858  C   ALA A 164      34.814 -16.804 -16.315  1.00  0.85           C
ATOM   1859  O   ALA A 164      35.195 -15.660 -16.248  1.00  0.85           O
ATOM   1860  CB  ALA A 164      35.996 -19.135 -16.585  1.00  0.85           C
ATOM   1861 1HB  ALA A 164      36.581 -18.884 -15.747  1.00  0.85           H
ATOM   1862 2HB  ALA A 164      36.471 -19.757 -17.341  1.00  0.85           H
ATOM   1863 3HB  ALA A 164      35.117 -19.635 -16.273  1.00  0.85           H
ATOM   1864  N   GLN A 165      33.845 -17.294 -15.502  1.00  0.83           N
ATOM   1865  H   GLN A 165      33.615 -18.288 -15.591  1.00  0.83           H
ATOM   1866  CA  GLN A 165      33.046 -16.388 -14.641  1.00  0.83           C
ATOM   1867  HA  GLN A 165      32.766 -15.513 -15.292  1.00  0.83           H
ATOM   1868  C   GLN A 165      33.804 -15.779 -13.450  1.00  0.83           C
ATOM   1869  O   GLN A 165      34.873 -16.270 -13.051  1.00  0.83           O
ATOM   1870  CB  GLN A 165      31.863 -17.227 -14.123  1.00  0.83           C
ATOM   1871 1HB  GLN A 165      32.223 -18.173 -13.827  1.00  0.83           H
ATOM   1872 2HB  GLN A 165      31.370 -16.652 -13.239  1.00  0.83           H
ATOM   1873  CG  GLN A 165      30.779 -17.454 -15.167  1.00  0.83           C
ATOM   1874 1HG  GLN A 165      30.191 -16.528 -15.184  1.00  0.83           H
ATOM   1875 2HG  GLN A 165      31.202 -17.608 -16.148  1.00  0.83           H
ATOM   1876  CD  GLN A 165      29.863 -18.637 -14.810  1.00  0.83           C
ATOM   1877  OE1 GLN A 165      29.242 -19.215 -15.672  1.00  0.83           O
ATOM   1878  NE2 GLN A 165      29.845 -19.169 -13.617  1.00  0.83           N
ATOM   1879 1HE2 GLN A 165      29.221 -19.997 -13.444  1.00  0.83           H
ATOM   1880 2HE2 GLN A 165      30.461 -18.820 -12.945  1.00  0.83           H
ATOM   1881  N   SER A 166      33.267 -14.738 -12.714  1.00  0.89           N
ATOM   1882  H   SER A 166      32.335 -14.393 -12.877  1.00  0.89           H
ATOM   1883  CA  SER A 166      34.002 -14.063 -11.602  1.00  0.89           C
ATOM   1884  HA  SER A 166      35.020 -13.972 -11.960  1.00  0.89           H
ATOM   1885  C   SER A 166      34.094 -14.943 -10.321  1.00  0.89           C
ATOM   1886  O   SER A 166      33.103 -15.590  -9.883  1.00  0.89           O
ATOM   1887  CB  SER A 166      33.305 -12.690 -11.345  1.00  0.89           C
ATOM   1888 1HB  SER A 166      33.651 -12.162 -10.511  1.00  0.89           H
ATOM   1889 2HB  SER A 166      33.369 -12.102 -12.292  1.00  0.89           H
ATOM   1890  OG  SER A 166      31.923 -12.855 -11.197  1.00  0.89           O
ATOM   1891  HG  SER A 166      31.719 -12.634 -10.255  1.00  0.89           H
ATOM   1892  N   VAL A 167      35.296 -14.946  -9.714  1.00  0.89           N
ATOM   1893  H   VAL A 167      36.026 -14.511 -10.254  1.00  0.89           H
ATOM   1894  CA  VAL A 167      35.725 -15.631  -8.456  1.00  0.89           C
ATOM   1895  HA  VAL A 167      35.061 -16.512  -8.318  1.00  0.89           H
ATOM   1896  C   VAL A 167      35.587 -14.776  -7.205  1.00  0.89           C
ATOM   1897  O   VAL A 167      34.784 -15.068  -6.383  1.00  0.89           O
ATOM   1898  CB  VAL A 167      37.108 -16.197  -8.726  1.00  0.89           C
ATOM   1899  HB  VAL A 167      37.704 -15.307  -8.934  1.00  0.89           H
ATOM   1900  CG1 VAL A 167      37.644 -16.904  -7.464  1.00  0.89           C
ATOM   1901 1HG1 VAL A 167      37.551 -16.297  -6.606  1.00  0.89           H
ATOM   1902 2HG1 VAL A 167      38.744 -17.009  -7.417  1.00  0.89           H
ATOM   1903 3HG1 VAL A 167      37.119 -17.847  -7.252  1.00  0.89           H
ATOM   1904  CG2 VAL A 167      37.228 -17.013  -9.979  1.00  0.89           C
ATOM   1905 1HG2 VAL A 167      36.356 -17.635 -10.128  1.00  0.89           H
ATOM   1906 2HG2 VAL A 167      38.032 -17.697 -10.014  1.00  0.89           H
ATOM   1907 3HG2 VAL A 167      37.447 -16.290 -10.778  1.00  0.89           H
ATOM   1908  N   TYR A 168      36.437 -13.759  -7.048  1.00  0.87           N
ATOM   1909  H   TYR A 168      37.052 -13.677  -7.829  1.00  0.87           H
ATOM   1910  CA  TYR A 168      36.345 -12.740  -5.977  1.00  0.87           C
ATOM   1911  HA  TYR A 168      36.250 -13.172  -4.922  1.00  0.87           H
ATOM   1912  C   TYR A 168      35.114 -11.922  -6.162  1.00  0.87           C
ATOM   1913  O   TYR A 168      34.874 -11.564  -7.328  1.00  0.87           O
ATOM   1914  CB  TYR A 168      37.612 -11.849  -6.131  1.00  0.87           C
ATOM   1915 1HB  TYR A 168      37.634 -11.385  -7.113  1.00  0.87           H
ATOM   1916 2HB  TYR A 168      37.435 -11.032  -5.417  1.00  0.87           H
ATOM   1917  CG  TYR A 168      39.005 -12.432  -5.824  1.00  0.87           C
ATOM   1918  CD1 TYR A 168      39.803 -12.945  -6.886  1.00  0.87           C
ATOM   1919  HD1 TYR A 168      39.492 -12.890  -7.971  1.00  0.87           H
ATOM   1920  CD2 TYR A 168      39.511 -12.482  -4.508  1.00  0.87           C
ATOM   1921  HD2 TYR A 168      38.829 -12.097  -3.726  1.00  0.87           H
ATOM   1922  CE1 TYR A 168      41.094 -13.429  -6.637  1.00  0.87           C
ATOM   1923  HE1 TYR A 168      41.722 -13.742  -7.465  1.00  0.87           H
ATOM   1924  CE2 TYR A 168      40.831 -12.839  -4.274  1.00  0.87           C
ATOM   1925  HE2 TYR A 168      41.177 -12.981  -3.238  1.00  0.87           H
ATOM   1926  CZ  TYR A 168      41.643 -13.235  -5.358  1.00  0.87           C
ATOM   1927  OH  TYR A 168      42.995 -13.520  -5.169  1.00  0.87           O
ATOM   1928  HH  TYR A 168      43.138 -13.046  -4.338  1.00  0.87           H
ATOM   1929  N   ASP A 169      34.341 -11.656  -5.120  1.00  0.88           N
ATOM   1930  H   ASP A 169      34.481 -12.127  -4.256  1.00  0.88           H
ATOM   1931  CA  ASP A 169      33.345 -10.618  -5.157  1.00  0.88           C
ATOM   1932  HA  ASP A 169      32.607 -10.842  -5.970  1.00  0.88           H
ATOM   1933  C   ASP A 169      33.968  -9.221  -5.441  1.00  0.88           C
ATOM   1934  O   ASP A 169      34.654  -8.684  -4.545  1.00  0.88           O
ATOM   1935  CB  ASP A 169      32.489 -10.643  -3.850  1.00  0.88           C
ATOM   1936 1HB  ASP A 169      32.183 -11.696  -3.736  1.00  0.88           H
ATOM   1937 2HB  ASP A 169      33.061 -10.165  -3.081  1.00  0.88           H
ATOM   1938  CG  ASP A 169      31.177  -9.781  -3.848  1.00  0.88           C
ATOM   1939  OD1 ASP A 169      30.937  -9.007  -4.778  1.00  0.88           O
ATOM   1940  OD2 ASP A 169      30.405  -9.871  -2.854  1.00  0.88           O
ATOM   1941  N   ALA A 170      33.778  -8.625  -6.585  1.00  0.91           N
ATOM   1942  H   ALA A 170      33.377  -9.064  -7.347  1.00  0.91           H
ATOM   1943  CA  ALA A 170      34.294  -7.295  -6.791  1.00  0.91           C
ATOM   1944  HA  ALA A 170      35.325  -7.208  -6.513  1.00  0.91           H
ATOM   1945  C   ALA A 170      33.449  -6.150  -6.160  1.00  0.91           C
ATOM   1946  O   ALA A 170      33.789  -4.961  -6.292  1.00  0.91           O
ATOM   1947  CB  ALA A 170      34.390  -7.007  -8.299  1.00  0.91           C
ATOM   1948 1HB  ALA A 170      34.813  -7.874  -8.814  1.00  0.91           H
ATOM   1949 2HB  ALA A 170      35.057  -6.221  -8.434  1.00  0.91           H
ATOM   1950 3HB  ALA A 170      33.399  -6.820  -8.658  1.00  0.91           H
ATOM   1951  N   SER A 171      32.341  -6.563  -5.558  1.00  0.89           N
ATOM   1952  H   SER A 171      32.074  -7.540  -5.627  1.00  0.89           H
ATOM   1953  CA  SER A 171      31.298  -5.575  -5.072  1.00  0.89           C
ATOM   1954  HA  SER A 171      31.657  -4.684  -5.448  1.00  0.89           H
ATOM   1955  C   SER A 171      31.198  -5.414  -3.589  1.00  0.89           C
ATOM   1956  O   SER A 171      30.257  -4.752  -3.162  1.00  0.89           O
ATOM   1957  CB  SER A 171      29.936  -5.878  -5.816  1.00  0.89           C
ATOM   1958 1HB  SER A 171      29.257  -5.022  -5.617  1.00  0.89           H
ATOM   1959 2HB  SER A 171      30.212  -5.921  -6.874  1.00  0.89           H
ATOM   1960  OG  SER A 171      29.258  -7.003  -5.383  1.00  0.89           O
ATOM   1961  HG  SER A 171      29.895  -7.764  -5.348  1.00  0.89           H
ATOM   1962  N   TYR A 172      32.041  -6.146  -2.845  1.00  0.88           N
ATOM   1963  H   TYR A 172      32.568  -6.841  -3.391  1.00  0.88           H
ATOM   1964  CA  TYR A 172      32.151  -6.131  -1.373  1.00  0.88           C
ATOM   1965  HA  TYR A 172      31.230  -5.813  -0.890  1.00  0.88           H
ATOM   1966  C   TYR A 172      33.279  -5.190  -0.942  1.00  0.88           C
ATOM   1967  O   TYR A 172      34.363  -5.085  -1.622  1.00  0.88           O
ATOM   1968  CB  TYR A 172      32.477  -7.616  -0.937  1.00  0.88           C
ATOM   1969 1HB  TYR A 172      31.524  -8.173  -1.099  1.00  0.88           H
ATOM   1970 2HB  TYR A 172      33.183  -8.071  -1.617  1.00  0.88           H
ATOM   1971  CG  TYR A 172      33.020  -7.855   0.400  1.00  0.88           C
ATOM   1972  CD1 TYR A 172      32.150  -7.604   1.505  1.00  0.88           C
ATOM   1973  HD1 TYR A 172      31.103  -7.408   1.382  1.00  0.88           H
ATOM   1974  CD2 TYR A 172      34.309  -8.266   0.630  1.00  0.88           C
ATOM   1975  HD2 TYR A 172      34.980  -8.570  -0.227  1.00  0.88           H
ATOM   1976  CE1 TYR A 172      32.608  -7.824   2.777  1.00  0.88           C
ATOM   1977  HE1 TYR A 172      31.894  -7.739   3.595  1.00  0.88           H
ATOM   1978  CE2 TYR A 172      34.801  -8.458   1.968  1.00  0.88           C
ATOM   1979  HE2 TYR A 172      35.746  -8.847   2.134  1.00  0.88           H
ATOM   1980  CZ  TYR A 172      33.933  -8.133   3.027  1.00  0.88           C
ATOM   1981  OH  TYR A 172      34.445  -8.239   4.282  1.00  0.88           O
ATOM   1982  HH  TYR A 172      33.703  -8.397   4.902  1.00  0.88           H
ATOM   1983  N   TYR A 173      33.123  -4.461   0.182  1.00  0.86           N
ATOM   1984  H   TYR A 173      32.168  -4.499   0.509  1.00  0.86           H
ATOM   1985  CA  TYR A 173      33.998  -3.485   0.739  1.00  0.86           C
ATOM   1986  HA  TYR A 173      35.000  -3.380   0.277  1.00  0.86           H
ATOM   1987  C   TYR A 173      34.196  -3.667   2.225  1.00  0.86           C
ATOM   1988  O   TYR A 173      35.055  -2.983   2.809  1.00  0.86           O
ATOM   1989  CB  TYR A 173      33.326  -2.108   0.467  1.00  0.86           C
ATOM   1990 1HB  TYR A 173      32.334  -1.975   0.955  1.00  0.86           H
ATOM   1991 2HB  TYR A 173      34.010  -1.303   0.926  1.00  0.86           H
ATOM   1992  CG  TYR A 173      33.255  -1.875  -1.047  1.00  0.86           C
ATOM   1993  CD1 TYR A 173      32.103  -2.313  -1.763  1.00  0.86           C
ATOM   1994  HD1 TYR A 173      31.334  -2.688  -1.150  1.00  0.86           H
ATOM   1995  CD2 TYR A 173      34.334  -1.378  -1.689  1.00  0.86           C
ATOM   1996  HD2 TYR A 173      35.253  -1.113  -1.108  1.00  0.86           H
ATOM   1997  CE1 TYR A 173      32.016  -2.145  -3.110  1.00  0.86           C
ATOM   1998  HE1 TYR A 173      31.173  -2.451  -3.724  1.00  0.86           H
ATOM   1999  CE2 TYR A 173      34.205  -1.039  -3.104  1.00  0.86           C
ATOM   2000  HE2 TYR A 173      35.051  -0.499  -3.553  1.00  0.86           H
ATOM   2001  CZ  TYR A 173      32.964  -1.356  -3.766  1.00  0.86           C
ATOM   2002  OH  TYR A 173      32.875  -1.146  -5.082  1.00  0.86           O
ATOM   2003  HH  TYR A 173      32.228  -0.465  -5.151  1.00  0.86           H
ATOM   2004  N   GLY A 174      33.413  -4.413   3.035  1.00  0.86           N
ATOM   2005  H   GLY A 174      32.676  -4.970   2.573  1.00  0.86           H
ATOM   2006  CA  GLY A 174      33.696  -4.778   4.393  1.00  0.86           C
ATOM   2007 1HA  GLY A 174      32.905  -5.458   4.781  1.00  0.86           H
ATOM   2008 2HA  GLY A 174      34.625  -5.328   4.418  1.00  0.86           H
ATOM   2009  C   GLY A 174      33.664  -3.554   5.381  1.00  0.86           C
ATOM   2010  O   GLY A 174      34.420  -3.550   6.382  1.00  0.86           O
ATOM   2011  N   GLY A 175      32.887  -2.490   5.105  1.00  0.80           N
ATOM   2012  H   GLY A 175      32.327  -2.474   4.283  1.00  0.80           H
ATOM   2013  CA  GLY A 175      33.022  -1.238   5.813  1.00  0.80           C
ATOM   2014 1HA  GLY A 175      32.083  -0.743   5.649  1.00  0.80           H
ATOM   2015 2HA  GLY A 175      32.975  -1.452   6.896  1.00  0.80           H
ATOM   2016  C   GLY A 175      34.157  -0.308   5.518  1.00  0.80           C
ATOM   2017  O   GLY A 175      34.202   0.856   5.950  1.00  0.80           O
ATOM   2018  N   GLN A 176      35.118  -0.759   4.719  1.00  0.69           N
ATOM   2019  H   GLN A 176      35.124  -1.698   4.318  1.00  0.69           H
ATOM   2020  CA  GLN A 176      36.240   0.117   4.418  1.00  0.69           C
ATOM   2021  HA  GLN A 176      36.647   0.584   5.355  1.00  0.69           H
ATOM   2022  C   GLN A 176      35.825   1.262   3.458  1.00  0.69           C
ATOM   2023  O   GLN A 176      34.845   1.067   2.785  1.00  0.69           O
ATOM   2024  CB  GLN A 176      37.337  -0.644   3.730  1.00  0.69           C
ATOM   2025 1HB  GLN A 176      37.045  -1.245   2.796  1.00  0.69           H
ATOM   2026 2HB  GLN A 176      38.120   0.134   3.434  1.00  0.69           H
ATOM   2027  CG  GLN A 176      37.942  -1.640   4.678  1.00  0.69           C
ATOM   2028 1HG  GLN A 176      37.658  -1.422   5.687  1.00  0.69           H
ATOM   2029 2HG  GLN A 176      37.604  -2.612   4.527  1.00  0.69           H
ATOM   2030  CD  GLN A 176      39.463  -1.688   4.536  1.00  0.69           C
ATOM   2031  OE1 GLN A 176      39.993  -2.709   4.114  1.00  0.69           O
ATOM   2032  NE2 GLN A 176      40.225  -0.608   4.784  1.00  0.69           N
ATOM   2033 1HE2 GLN A 176      41.183  -0.794   4.936  1.00  0.69           H
ATOM   2034 2HE2 GLN A 176      39.929   0.268   5.283  1.00  0.69           H
ATOM   2035  N   CYS A 177      36.502   2.386   3.544  1.00  0.79           N
ATOM   2036  H   CYS A 177      37.317   2.460   4.119  1.00  0.79           H
ATOM   2037  CA  CYS A 177      36.346   3.379   2.458  1.00  0.79           C
ATOM   2038  HA  CYS A 177      35.695   2.950   1.687  1.00  0.79           H
ATOM   2039  C   CYS A 177      37.764   3.501   1.836  1.00  0.79           C
ATOM   2040  O   CYS A 177      38.185   4.584   1.501  1.00  0.79           O
ATOM   2041  CB  CYS A 177      35.764   4.730   3.036  1.00  0.79           C
ATOM   2042 1HB  CYS A 177      34.939   4.340   3.641  1.00  0.79           H
ATOM   2043 2HB  CYS A 177      36.466   5.254   3.661  1.00  0.79           H
ATOM   2044  SG  CYS A 177      35.204   5.929   1.812  1.00  0.79           S
ATOM   2045  N   GLU A 178      38.466   2.337   1.591  1.00  0.73           N
ATOM   2046  H   GLU A 178      38.067   1.454   1.816  1.00  0.73           H
ATOM   2047  CA  GLU A 178      39.541   2.238   0.628  1.00  0.73           C
ATOM   2048  HA  GLU A 178      40.354   2.793   1.150  1.00  0.73           H
ATOM   2049  C   GLU A 178      39.277   2.833  -0.729  1.00  0.73           C
ATOM   2050  O   GLU A 178      38.305   2.534  -1.340  1.00  0.73           O
ATOM   2051  CB  GLU A 178      39.925   0.712   0.513  1.00  0.73           C
ATOM   2052 1HB  GLU A 178      39.051   0.081   0.655  1.00  0.73           H
ATOM   2053 2HB  GLU A 178      40.295   0.557  -0.499  1.00  0.73           H
ATOM   2054  CG  GLU A 178      41.046   0.291   1.498  1.00  0.73           C
ATOM   2055 1HG  GLU A 178      40.871   0.927   2.367  1.00  0.73           H
ATOM   2056 2HG  GLU A 178      40.820  -0.716   1.857  1.00  0.73           H
ATOM   2057  CD  GLU A 178      42.483   0.228   0.877  1.00  0.73           C
ATOM   2058  OE1 GLU A 178      43.269   1.210   0.731  1.00  0.73           O
ATOM   2059  OE2 GLU A 178      42.791  -0.891   0.414  1.00  0.73           O
ATOM   2060  N   THR A 179      40.159   3.758  -1.107  1.00  0.77           N
ATOM   2061  H   THR A 179      41.010   3.775  -0.597  1.00  0.77           H
ATOM   2062  CA  THR A 179      39.930   4.517  -2.347  1.00  0.77           C
ATOM   2063  HA  THR A 179      39.007   4.117  -2.765  1.00  0.77           H
ATOM   2064  C   THR A 179      41.069   4.442  -3.310  1.00  0.77           C
ATOM   2065  O   THR A 179      42.102   3.871  -2.971  1.00  0.77           O
ATOM   2066  CB  THR A 179      39.637   5.985  -2.046  1.00  0.77           C
ATOM   2067  HB  THR A 179      39.704   6.527  -2.998  1.00  0.77           H
ATOM   2068  OG1 THR A 179      40.520   6.534  -1.157  1.00  0.77           O
ATOM   2069  HG1 THR A 179      40.300   6.059  -0.348  1.00  0.77           H
ATOM   2070  CG2 THR A 179      38.238   6.142  -1.563  1.00  0.77           C
ATOM   2071 1HG2 THR A 179      37.476   5.694  -2.312  1.00  0.77           H
ATOM   2072 2HG2 THR A 179      38.002   7.231  -1.680  1.00  0.77           H
ATOM   2073 3HG2 THR A 179      38.108   5.665  -0.618  1.00  0.77           H
ATOM   2074  N   VAL A 180      40.884   5.006  -4.589  1.00  0.76           N
ATOM   2075  H   VAL A 180      39.970   5.264  -4.872  1.00  0.76           H
ATOM   2076  CA  VAL A 180      42.030   5.411  -5.495  1.00  0.76           C
ATOM   2077  HA  VAL A 180      42.928   5.496  -4.892  1.00  0.76           H
ATOM   2078  C   VAL A 180      41.787   6.842  -6.070  1.00  0.76           C
ATOM   2079  O   VAL A 180      40.658   7.097  -6.545  1.00  0.76           O
ATOM   2080  CB  VAL A 180      42.381   4.435  -6.622  1.00  0.76           C
ATOM   2081  HB  VAL A 180      41.568   4.201  -7.307  1.00  0.76           H
ATOM   2082  CG1 VAL A 180      43.522   5.037  -7.452  1.00  0.76           C
ATOM   2083 1HG1 VAL A 180      43.476   6.091  -7.691  1.00  0.76           H
ATOM   2084 2HG1 VAL A 180      43.543   4.493  -8.387  1.00  0.76           H
ATOM   2085 3HG1 VAL A 180      44.532   4.883  -7.039  1.00  0.76           H
ATOM   2086  CG2 VAL A 180      42.662   3.031  -6.078  1.00  0.76           C
ATOM   2087 1HG2 VAL A 180      43.538   2.930  -5.410  1.00  0.76           H
ATOM   2088 2HG2 VAL A 180      42.952   2.426  -6.921  1.00  0.76           H
ATOM   2089 3HG2 VAL A 180      41.815   2.528  -5.429  1.00  0.76           H
ATOM   2090  N   TYR A 181      42.672   7.772  -5.781  1.00  0.68           N
ATOM   2091  H   TYR A 181      43.570   7.460  -5.358  1.00  0.68           H
ATOM   2092  CA  TYR A 181      42.638   9.184  -6.258  1.00  0.68           C
ATOM   2093  HA  TYR A 181      41.644   9.664  -6.091  1.00  0.68           H
ATOM   2094  C   TYR A 181      42.833   9.278  -7.774  1.00  0.68           C
ATOM   2095  O   TYR A 181      43.825   8.728  -8.324  1.00  0.68           O
ATOM   2096  CB  TYR A 181      43.647  10.042  -5.525  1.00  0.68           C
ATOM   2097 1HB  TYR A 181      43.225  10.049  -4.509  1.00  0.68           H
ATOM   2098 2HB  TYR A 181      44.618   9.548  -5.505  1.00  0.68           H
ATOM   2099  CG  TYR A 181      43.731  11.425  -6.026  1.00  0.68           C
ATOM   2100  CD1 TYR A 181      42.648  12.242  -5.866  1.00  0.68           C
ATOM   2101  HD1 TYR A 181      41.699  11.866  -5.491  1.00  0.68           H
ATOM   2102  CD2 TYR A 181      44.862  11.893  -6.741  1.00  0.68           C
ATOM   2103  HD2 TYR A 181      45.685  11.207  -6.961  1.00  0.68           H
ATOM   2104  CE1 TYR A 181      42.625  13.491  -6.331  1.00  0.68           C
ATOM   2105  HE1 TYR A 181      41.761  14.044  -6.220  1.00  0.68           H
ATOM   2106  CE2 TYR A 181      44.889  13.220  -7.150  1.00  0.68           C
ATOM   2107  HE2 TYR A 181      45.758  13.542  -7.756  1.00  0.68           H
ATOM   2108  CZ  TYR A 181      43.765  14.049  -6.997  1.00  0.68           C
ATOM   2109  OH  TYR A 181      43.745  15.280  -7.534  1.00  0.68           O
ATOM   2110  HH  TYR A 181      44.636  15.673  -7.598  1.00  0.68           H
ATOM   2111  N   ASN A 182      41.962   9.960  -8.487  1.00  0.69           N
ATOM   2112  H   ASN A 182      41.189  10.363  -7.951  1.00  0.69           H
ATOM   2113  CA  ASN A 182      41.868  10.140  -9.978  1.00  0.69           C
ATOM   2114  HA  ASN A 182      42.598   9.526 -10.490  1.00  0.69           H
ATOM   2115  C   ASN A 182      42.315  11.623 -10.388  1.00  0.69           C
ATOM   2116  O   ASN A 182      41.482  12.486 -10.462  1.00  0.69           O
ATOM   2117  CB  ASN A 182      40.467   9.818 -10.375  1.00  0.69           C
ATOM   2118 1HB  ASN A 182      40.200   8.805 -10.083  1.00  0.69           H
ATOM   2119 2HB  ASN A 182      39.800  10.567  -9.885  1.00  0.69           H
ATOM   2120  CG  ASN A 182      40.280   9.954 -11.876  1.00  0.69           C
ATOM   2121  OD1 ASN A 182      41.025   9.342 -12.671  1.00  0.69           O
ATOM   2122  ND2 ASN A 182      39.308  10.731 -12.244  1.00  0.69           N
ATOM   2123 1HD2 ASN A 182      38.953  10.631 -13.166  1.00  0.69           H
ATOM   2124 2HD2 ASN A 182      38.770  11.215 -11.531  1.00  0.69           H
ATOM   2125  N   GLY A 183      43.646  11.850 -10.545  1.00  0.64           N
ATOM   2126  H   GLY A 183      44.232  11.064 -10.549  1.00  0.64           H
ATOM   2127  CA  GLY A 183      44.236  13.209 -10.702  1.00  0.64           C
ATOM   2128 1HA  GLY A 183      44.127  13.731  -9.727  1.00  0.64           H
ATOM   2129 2HA  GLY A 183      45.249  13.044 -11.060  1.00  0.64           H
ATOM   2130  C   GLY A 183      43.628  14.206 -11.769  1.00  0.64           C
ATOM   2131  O   GLY A 183      43.577  15.420 -11.599  1.00  0.64           O
ATOM   2132  N   GLU A 184      43.238  13.696 -12.932  1.00  0.54           N
ATOM   2133  H   GLU A 184      43.117  12.713 -13.072  1.00  0.54           H
ATOM   2134  CA  GLU A 184      42.827  14.527 -14.092  1.00  0.54           C
ATOM   2135  HA  GLU A 184      43.519  15.302 -14.370  1.00  0.54           H
ATOM   2136  C   GLU A 184      41.461  15.207 -13.971  1.00  0.54           C
ATOM   2137  O   GLU A 184      40.785  15.605 -14.911  1.00  0.54           O
ATOM   2138  CB  GLU A 184      42.998  13.648 -15.378  1.00  0.54           C
ATOM   2139 1HB  GLU A 184      42.320  12.800 -15.464  1.00  0.54           H
ATOM   2140 2HB  GLU A 184      42.682  14.328 -16.219  1.00  0.54           H
ATOM   2141  CG  GLU A 184      44.391  13.160 -15.664  1.00  0.54           C
ATOM   2142 1HG  GLU A 184      44.688  13.230 -16.689  1.00  0.54           H
ATOM   2143 2HG  GLU A 184      45.107  13.711 -15.022  1.00  0.54           H
ATOM   2144  CD  GLU A 184      44.547  11.692 -15.230  1.00  0.54           C
ATOM   2145  OE1 GLU A 184      45.445  11.034 -15.823  1.00  0.54           O
ATOM   2146  OE2 GLU A 184      43.932  11.221 -14.275  1.00  0.54           O
ATOM   2147  N   TRP A 185      40.839  15.126 -12.780  1.00  0.60           N
ATOM   2148  H   TRP A 185      41.263  14.673 -12.004  1.00  0.60           H
ATOM   2149  CA  TRP A 185      39.424  15.495 -12.551  1.00  0.60           C
ATOM   2150  HA  TRP A 185      38.801  14.885 -13.190  1.00  0.60           H
ATOM   2151  C   TRP A 185      39.088  17.050 -12.812  1.00  0.60           C
ATOM   2152  O   TRP A 185      38.099  17.427 -13.446  1.00  0.60           O
ATOM   2153  CB  TRP A 185      39.104  15.104 -11.077  1.00  0.60           C
ATOM   2154 1HB  TRP A 185      37.972  15.151 -10.975  1.00  0.60           H
ATOM   2155 2HB  TRP A 185      39.451  14.024 -10.933  1.00  0.60           H
ATOM   2156  CG  TRP A 185      39.741  15.881 -10.059  1.00  0.60           C
ATOM   2157  CD1 TRP A 185      40.872  15.562  -9.452  1.00  0.60           C
ATOM   2158  HD1 TRP A 185      41.445  14.650  -9.527  1.00  0.60           H
ATOM   2159  CD2 TRP A 185      39.284  17.091  -9.456  1.00  0.60           C
ATOM   2160  NE1 TRP A 185      41.221  16.468  -8.552  1.00  0.60           N
ATOM   2161  HE1 TRP A 185      42.180  16.421  -8.154  1.00  0.60           H
ATOM   2162  CE2 TRP A 185      40.260  17.485  -8.496  1.00  0.60           C
ATOM   2163  CE3 TRP A 185      38.168  17.926  -9.783  1.00  0.60           C
ATOM   2164  HE3 TRP A 185      37.472  17.561 -10.520  1.00  0.60           H
ATOM   2165  CZ2 TRP A 185      40.055  18.606  -7.654  1.00  0.60           C
ATOM   2166  HZ2 TRP A 185      40.795  18.901  -6.857  1.00  0.60           H
ATOM   2167  CZ3 TRP A 185      38.058  19.115  -9.031  1.00  0.60           C
ATOM   2168  HZ3 TRP A 185      37.176  19.722  -9.177  1.00  0.60           H
ATOM   2169  CH2 TRP A 185      38.980  19.415  -7.959  1.00  0.60           C
ATOM   2170  HH2 TRP A 185      38.877  20.318  -7.371  1.00  0.60           H
ATOM   2171  N   ARG A 186      40.059  17.938 -12.448  1.00  0.63           N
ATOM   2172  H   ARG A 186      40.849  17.643 -11.993  1.00  0.63           H
ATOM   2173  CA  ARG A 186      39.906  19.429 -12.352  1.00  0.63           C
ATOM   2174  HA  ARG A 186      39.006  19.545 -11.800  1.00  0.63           H
ATOM   2175  C   ARG A 186      39.664  20.269 -13.629  1.00  0.63           C
ATOM   2176  O   ARG A 186      39.604  21.510 -13.581  1.00  0.63           O
ATOM   2177  CB  ARG A 186      41.046  19.988 -11.541  1.00  0.63           C
ATOM   2178 1HB  ARG A 186      40.777  21.012 -11.406  1.00  0.63           H
ATOM   2179 2HB  ARG A 186      41.060  19.612 -10.503  1.00  0.63           H
ATOM   2180  CG  ARG A 186      42.304  19.872 -12.454  1.00  0.63           C
ATOM   2181 1HG  ARG A 186      42.493  18.877 -12.886  1.00  0.63           H
ATOM   2182 2HG  ARG A 186      42.175  20.432 -13.381  1.00  0.63           H
ATOM   2183  CD  ARG A 186      43.601  20.259 -11.705  1.00  0.63           C
ATOM   2184 1HD  ARG A 186      43.675  19.626 -10.817  1.00  0.63           H
ATOM   2185 2HD  ARG A 186      44.558  20.171 -12.249  1.00  0.63           H
ATOM   2186  NE  ARG A 186      43.546  21.604 -11.196  1.00  0.63           N
ATOM   2187  HE  ARG A 186      43.133  21.807 -10.264  1.00  0.63           H
ATOM   2188  CZ  ARG A 186      43.717  22.684 -11.966  1.00  0.63           C
ATOM   2189  NH1 ARG A 186      44.241  22.646 -13.194  1.00  0.63           N
ATOM   2190 1HH1 ARG A 186      44.596  21.748 -13.651  1.00  0.63           H
ATOM   2191 2HH1 ARG A 186      44.176  23.521 -13.729  1.00  0.63           H
ATOM   2192  NH2 ARG A 186      43.365  23.796 -11.412  1.00  0.63           N
ATOM   2193 1HH2 ARG A 186      42.886  23.770 -10.495  1.00  0.63           H
ATOM   2194 2HH2 ARG A 186      43.495  24.641 -11.951  1.00  0.63           H
ATOM   2195  N   GLU A 187      39.605  19.563 -14.797  1.00  0.59           N
ATOM   2196  H   GLU A 187      39.623  18.550 -14.805  1.00  0.59           H
ATOM   2197  CA  GLU A 187      39.312  20.130 -16.096  1.00  0.59           C
ATOM   2198  HA  GLU A 187      40.023  20.945 -16.130  1.00  0.59           H
ATOM   2199  C   GLU A 187      37.858  20.672 -16.241  1.00  0.59           C
ATOM   2200  O   GLU A 187      36.917  19.914 -16.344  1.00  0.59           O
ATOM   2201  CB  GLU A 187      39.728  19.204 -17.214  1.00  0.59           C
ATOM   2202 1HB  GLU A 187      38.806  18.581 -17.378  1.00  0.59           H
ATOM   2203 2HB  GLU A 187      39.769  19.768 -18.117  1.00  0.59           H
ATOM   2204  CG  GLU A 187      40.858  18.155 -17.066  1.00  0.59           C
ATOM   2205 1HG  GLU A 187      40.794  17.858 -16.050  1.00  0.59           H
ATOM   2206 2HG  GLU A 187      40.712  17.270 -17.667  1.00  0.59           H
ATOM   2207  CD  GLU A 187      42.233  18.597 -17.326  1.00  0.59           C
ATOM   2208  OE1 GLU A 187      43.167  17.805 -17.492  1.00  0.59           O
ATOM   2209  OE2 GLU A 187      42.593  19.832 -17.289  1.00  0.59           O
ATOM   2210  N   LEU A 188      37.761  22.005 -16.334  1.00  0.57           N
ATOM   2211  H   LEU A 188      38.604  22.578 -16.159  1.00  0.57           H
ATOM   2212  CA  LEU A 188      36.415  22.605 -16.515  1.00  0.57           C
ATOM   2213  HA  LEU A 188      35.800  22.286 -15.653  1.00  0.57           H
ATOM   2214  C   LEU A 188      35.761  22.115 -17.812  1.00  0.57           C
ATOM   2215  O   LEU A 188      36.435  21.840 -18.820  1.00  0.57           O
ATOM   2216  CB  LEU A 188      36.638  24.080 -16.593  1.00  0.57           C
ATOM   2217 1HB  LEU A 188      37.278  24.240 -15.720  1.00  0.57           H
ATOM   2218 2HB  LEU A 188      37.212  24.335 -17.503  1.00  0.57           H
ATOM   2219  CG  LEU A 188      35.458  25.036 -16.499  1.00  0.57           C
ATOM   2220  HG  LEU A 188      34.828  24.688 -17.322  1.00  0.57           H
ATOM   2221  CD1 LEU A 188      34.697  25.122 -15.129  1.00  0.57           C
ATOM   2222 1HD1 LEU A 188      33.817  25.784 -15.162  1.00  0.57           H
ATOM   2223 2HD1 LEU A 188      35.401  25.686 -14.448  1.00  0.57           H
ATOM   2224 3HD1 LEU A 188      34.410  24.139 -14.757  1.00  0.57           H
ATOM   2225  CD2 LEU A 188      35.939  26.445 -16.888  1.00  0.57           C
ATOM   2226 1HD2 LEU A 188      36.369  26.354 -17.863  1.00  0.57           H
ATOM   2227 2HD2 LEU A 188      36.620  26.796 -16.140  1.00  0.57           H
ATOM   2228 3HD2 LEU A 188      35.068  27.088 -16.976  1.00  0.57           H
ATOM   2229  N   ARG A 189      34.464  21.765 -17.672  1.00  0.68           N
ATOM   2230  H   ARG A 189      34.012  21.962 -16.805  1.00  0.68           H
ATOM   2231  CA  ARG A 189      33.598  21.084 -18.725  1.00  0.68           C
ATOM   2232  HA  ARG A 189      34.002  21.398 -19.696  1.00  0.68           H
ATOM   2233  C   ARG A 189      32.093  21.324 -18.664  1.00  0.68           C
ATOM   2234  O   ARG A 189      31.518  21.588 -17.634  1.00  0.68           O
ATOM   2235  CB  ARG A 189      33.902  19.590 -18.434  1.00  0.68           C
ATOM   2236 1HB  ARG A 189      33.523  19.089 -19.345  1.00  0.68           H
ATOM   2237 2HB  ARG A 189      34.965  19.463 -18.452  1.00  0.68           H
ATOM   2238  CG  ARG A 189      33.314  19.030 -17.209  1.00  0.68           C
ATOM   2239 1HG  ARG A 189      33.547  19.628 -16.325  1.00  0.68           H
ATOM   2240 2HG  ARG A 189      32.236  18.998 -17.340  1.00  0.68           H
ATOM   2241  CD  ARG A 189      33.743  17.581 -16.964  1.00  0.68           C
ATOM   2242 1HD  ARG A 189      33.112  17.258 -16.133  1.00  0.68           H
ATOM   2243 2HD  ARG A 189      33.649  17.001 -17.921  1.00  0.68           H
ATOM   2244  NE  ARG A 189      35.208  17.525 -16.629  1.00  0.68           N
ATOM   2245  HE  ARG A 189      35.678  18.387 -16.490  1.00  0.68           H
ATOM   2246  CZ  ARG A 189      35.935  16.478 -16.559  1.00  0.68           C
ATOM   2247  NH1 ARG A 189      35.580  15.245 -16.567  1.00  0.68           N
ATOM   2248 1HH1 ARG A 189      34.631  14.985 -16.462  1.00  0.68           H
ATOM   2249 2HH1 ARG A 189      36.299  14.523 -16.448  1.00  0.68           H
ATOM   2250  NH2 ARG A 189      37.240  16.684 -16.339  1.00  0.68           N
ATOM   2251 1HH2 ARG A 189      37.521  17.644 -16.137  1.00  0.68           H
ATOM   2252 2HH2 ARG A 189      37.857  15.942 -16.015  1.00  0.68           H
ATOM   2253  N   TYR A 190      31.412  21.327 -19.837  1.00  0.70           N
ATOM   2254  H   TYR A 190      31.934  21.079 -20.641  1.00  0.70           H
ATOM   2255  CA  TYR A 190      29.983  21.421 -19.983  1.00  0.70           C
ATOM   2256  HA  TYR A 190      29.533  21.922 -19.189  1.00  0.70           H
ATOM   2257  C   TYR A 190      29.351  19.992 -20.083  1.00  0.70           C
ATOM   2258  O   TYR A 190      29.907  19.162 -20.756  1.00  0.70           O
ATOM   2259  CB  TYR A 190      29.625  22.230 -21.201  1.00  0.70           C
ATOM   2260 1HB  TYR A 190      29.925  23.256 -21.036  1.00  0.70           H
ATOM   2261 2HB  TYR A 190      30.196  21.808 -22.022  1.00  0.70           H
ATOM   2262  CG  TYR A 190      28.150  22.258 -21.607  1.00  0.70           C
ATOM   2263  CD1 TYR A 190      27.824  21.871 -22.905  1.00  0.70           C
ATOM   2264  HD1 TYR A 190      28.650  21.481 -23.615  1.00  0.70           H
ATOM   2265  CD2 TYR A 190      27.132  22.700 -20.752  1.00  0.70           C
ATOM   2266  HD2 TYR A 190      27.347  23.004 -19.693  1.00  0.70           H
ATOM   2267  CE1 TYR A 190      26.508  22.014 -23.383  1.00  0.70           C
ATOM   2268  HE1 TYR A 190      26.222  21.777 -24.405  1.00  0.70           H
ATOM   2269  CE2 TYR A 190      25.814  22.853 -21.168  1.00  0.70           C
ATOM   2270  HE2 TYR A 190      25.062  23.196 -20.471  1.00  0.70           H
ATOM   2271  CZ  TYR A 190      25.430  22.454 -22.466  1.00  0.70           C
ATOM   2272  OH  TYR A 190      24.152  22.740 -22.894  1.00  0.70           O
ATOM   2273  HH  TYR A 190      23.499  22.896 -22.190  1.00  0.70           H
ATOM   2274  N   ASP A 191      28.287  19.775 -19.321  1.00  0.71           N
ATOM   2275  H   ASP A 191      28.076  20.478 -18.665  1.00  0.71           H
ATOM   2276  CA  ASP A 191      27.495  18.511 -19.405  1.00  0.71           C
ATOM   2277  HA  ASP A 191      28.077  17.735 -19.874  1.00  0.71           H
ATOM   2278  C   ASP A 191      26.204  18.828 -20.185  1.00  0.71           C
ATOM   2279  O   ASP A 191      25.198  19.233 -19.596  1.00  0.71           O
ATOM   2280  CB  ASP A 191      27.295  17.966 -18.030  1.00  0.71           C
ATOM   2281 1HB  ASP A 191      28.304  17.839 -17.554  1.00  0.71           H
ATOM   2282 2HB  ASP A 191      26.650  18.635 -17.553  1.00  0.71           H
ATOM   2283  CG  ASP A 191      26.528  16.653 -18.159  1.00  0.71           C
ATOM   2284  OD1 ASP A 191      25.914  16.377 -19.212  1.00  0.71           O
ATOM   2285  OD2 ASP A 191      26.421  15.868 -17.170  1.00  0.71           O
ATOM   2286  N   SER A 192      26.228  18.548 -21.472  1.00  0.73           N
ATOM   2287  H   SER A 192      27.134  18.390 -21.931  1.00  0.73           H
ATOM   2288  CA  SER A 192      25.068  18.865 -22.403  1.00  0.73           C
ATOM   2289  HA  SER A 192      24.746  19.899 -22.139  1.00  0.73           H
ATOM   2290  C   SER A 192      23.876  17.951 -22.114  1.00  0.73           C
ATOM   2291  O   SER A 192      22.756  18.157 -22.632  1.00  0.73           O
ATOM   2292  CB  SER A 192      25.570  18.789 -23.839  1.00  0.73           C
ATOM   2293 1HB  SER A 192      26.396  19.423 -24.036  1.00  0.73           H
ATOM   2294 2HB  SER A 192      25.884  17.775 -24.044  1.00  0.73           H
ATOM   2295  OG  SER A 192      24.526  19.153 -24.735  1.00  0.73           O
ATOM   2296  HG  SER A 192      24.846  19.204 -25.662  1.00  0.73           H
ATOM   2297  N   THR A 193      24.021  16.917 -21.281  1.00  0.67           N
ATOM   2298  H   THR A 193      24.890  16.755 -20.849  1.00  0.67           H
ATOM   2299  CA  THR A 193      22.889  16.015 -20.927  1.00  0.67           C
ATOM   2300  HA  THR A 193      22.092  16.062 -21.639  1.00  0.67           H
ATOM   2301  C   THR A 193      22.221  16.449 -19.638  1.00  0.67           C
ATOM   2302  O   THR A 193      21.130  15.921 -19.383  1.00  0.67           O
ATOM   2303  CB  THR A 193      23.382  14.584 -20.825  1.00  0.67           C
ATOM   2304  HB  THR A 193      22.537  13.936 -20.528  1.00  0.67           H
ATOM   2305  OG1 THR A 193      24.371  14.346 -19.824  1.00  0.67           O
ATOM   2306  HG1 THR A 193      24.823  15.106 -19.520  1.00  0.67           H
ATOM   2307  CG2 THR A 193      23.974  14.074 -22.143  1.00  0.67           C
ATOM   2308 1HG2 THR A 193      23.256  14.196 -22.951  1.00  0.67           H
ATOM   2309 2HG2 THR A 193      24.167  13.025 -22.065  1.00  0.67           H
ATOM   2310 3HG2 THR A 193      24.928  14.623 -22.298  1.00  0.67           H
ATOM   2311  N   CYS A 194      22.807  17.435 -18.957  1.00  0.66           N
ATOM   2312  H   CYS A 194      23.680  17.767 -19.335  1.00  0.66           H
ATOM   2313  CA  CYS A 194      22.377  17.871 -17.603  1.00  0.66           C
ATOM   2314  HA  CYS A 194      21.365  17.546 -17.472  1.00  0.66           H
ATOM   2315  C   CYS A 194      22.470  19.436 -17.465  1.00  0.66           C
ATOM   2316  O   CYS A 194      22.191  19.938 -16.378  1.00  0.66           O
ATOM   2317  CB  CYS A 194      23.194  17.111 -16.535  1.00  0.66           C
ATOM   2318 1HB  CYS A 194      24.212  17.446 -16.741  1.00  0.66           H
ATOM   2319 2HB  CYS A 194      22.953  17.425 -15.515  1.00  0.66           H
ATOM   2320  SG  CYS A 194      23.156  15.263 -16.687  1.00  0.66           S
ATOM   2321  N   GLU A 195      22.909  20.151 -18.493  1.00  0.72           N
ATOM   2322  H   GLU A 195      23.290  19.655 -19.278  1.00  0.72           H
ATOM   2323  CA  GLU A 195      22.989  21.631 -18.601  1.00  0.72           C
ATOM   2324  HA  GLU A 195      23.517  21.915 -19.545  1.00  0.72           H
ATOM   2325  C   GLU A 195      23.790  22.289 -17.474  1.00  0.72           C
ATOM   2326  O   GLU A 195      23.486  23.347 -16.968  1.00  0.72           O
ATOM   2327  CB  GLU A 195      21.576  22.185 -18.681  1.00  0.72           C
ATOM   2328 1HB  GLU A 195      20.951  21.842 -17.809  1.00  0.72           H
ATOM   2329 2HB  GLU A 195      21.628  23.291 -18.586  1.00  0.72           H
ATOM   2330  CG  GLU A 195      20.776  21.947 -19.891  1.00  0.72           C
ATOM   2331 1HG  GLU A 195      20.748  20.894 -19.918  1.00  0.72           H
ATOM   2332 2HG  GLU A 195      19.831  22.293 -19.750  1.00  0.72           H
ATOM   2333  CD  GLU A 195      21.341  22.574 -21.190  1.00  0.72           C
ATOM   2334  OE1 GLU A 195      22.385  23.285 -21.016  1.00  0.72           O
ATOM   2335  OE2 GLU A 195      20.954  22.314 -22.349  1.00  0.72           O
ATOM   2336  N   ARG A 196      24.887  21.640 -17.181  1.00  0.68           N
ATOM   2337  H   ARG A 196      25.109  20.789 -17.674  1.00  0.68           H
ATOM   2338  CA  ARG A 196      25.758  22.009 -16.082  1.00  0.68           C
ATOM   2339  HA  ARG A 196      25.350  22.747 -15.450  1.00  0.68           H
ATOM   2340  C   ARG A 196      27.111  22.551 -16.569  1.00  0.68           C
ATOM   2341  O   ARG A 196      27.702  21.981 -17.495  1.00  0.68           O
ATOM   2342  CB  ARG A 196      25.780  20.691 -15.294  1.00  0.68           C
ATOM   2343 1HB  ARG A 196      24.761  20.368 -15.200  1.00  0.68           H
ATOM   2344 2HB  ARG A 196      26.257  19.925 -15.907  1.00  0.68           H
ATOM   2345  CG  ARG A 196      26.495  20.769 -13.953  1.00  0.68           C
ATOM   2346 1HG  ARG A 196      27.542  20.889 -14.112  1.00  0.68           H
ATOM   2347 2HG  ARG A 196      26.064  21.588 -13.384  1.00  0.68           H
ATOM   2348  CD  ARG A 196      26.345  19.429 -13.287  1.00  0.68           C
ATOM   2349 1HD  ARG A 196      25.292  19.208 -13.241  1.00  0.68           H
ATOM   2350 2HD  ARG A 196      26.902  18.746 -13.951  1.00  0.68           H
ATOM   2351  NE  ARG A 196      26.959  19.349 -11.931  1.00  0.68           N
ATOM   2352  HE  ARG A 196      27.042  20.215 -11.466  1.00  0.68           H
ATOM   2353  CZ  ARG A 196      27.519  18.222 -11.527  1.00  0.68           C
ATOM   2354  NH1 ARG A 196      27.621  17.155 -12.275  1.00  0.68           N
ATOM   2355 1HH1 ARG A 196      27.140  17.219 -13.188  1.00  0.68           H
ATOM   2356 2HH1 ARG A 196      27.890  16.210 -11.948  1.00  0.68           H
ATOM   2357  NH2 ARG A 196      28.088  18.177 -10.315  1.00  0.68           N
ATOM   2358 1HH2 ARG A 196      28.089  18.982  -9.709  1.00  0.68           H
ATOM   2359 2HH2 ARG A 196      28.597  17.364 -10.060  1.00  0.68           H
ATOM   2360  N   LEU A 197      27.648  23.525 -15.911  1.00  0.76           N
ATOM   2361  H   LEU A 197      27.166  23.980 -15.165  1.00  0.76           H
ATOM   2362  CA  LEU A 197      28.996  24.000 -16.206  1.00  0.76           C
ATOM   2363  HA  LEU A 197      29.367  23.340 -16.986  1.00  0.76           H
ATOM   2364  C   LEU A 197      29.883  23.967 -14.983  1.00  0.76           C
ATOM   2365  O   LEU A 197      29.623  24.758 -14.074  1.00  0.76           O
ATOM   2366  CB  LEU A 197      28.973  25.449 -16.836  1.00  0.76           C
ATOM   2367 1HB  LEU A 197      28.227  25.414 -17.642  1.00  0.76           H
ATOM   2368 2HB  LEU A 197      28.673  26.164 -16.073  1.00  0.76           H
ATOM   2369  CG  LEU A 197      30.337  25.960 -17.388  1.00  0.76           C
ATOM   2370  HG  LEU A 197      31.079  26.198 -16.629  1.00  0.76           H
ATOM   2371  CD1 LEU A 197      30.944  25.022 -18.384  1.00  0.76           C
ATOM   2372 1HD1 LEU A 197      31.752  25.386 -19.041  1.00  0.76           H
ATOM   2373 2HD1 LEU A 197      30.141  24.661 -18.987  1.00  0.76           H
ATOM   2374 3HD1 LEU A 197      31.301  24.117 -17.850  1.00  0.76           H
ATOM   2375  CD2 LEU A 197      29.863  27.292 -18.054  1.00  0.76           C
ATOM   2376 1HD2 LEU A 197      29.034  27.103 -18.664  1.00  0.76           H
ATOM   2377 2HD2 LEU A 197      30.684  27.680 -18.519  1.00  0.76           H
ATOM   2378 3HD2 LEU A 197      29.459  27.975 -17.362  1.00  0.76           H
ATOM   2379  N   TYR A 198      30.836  23.083 -14.892  1.00  0.50           N
ATOM   2380  H   TYR A 198      30.981  22.472 -15.720  1.00  0.50           H
ATOM   2381  CA  TYR A 198      31.459  22.669 -13.645  1.00  0.50           C
ATOM   2382  HA  TYR A 198      31.449  23.536 -12.989  1.00  0.50           H
ATOM   2383  C   TYR A 198      32.924  22.259 -13.824  1.00  0.50           C
ATOM   2384  O   TYR A 198      33.332  21.996 -14.950  1.00  0.50           O
ATOM   2385  CB  TYR A 198      30.547  21.586 -13.054  1.00  0.50           C
ATOM   2386 1HB  TYR A 198      30.792  21.273 -12.056  1.00  0.50           H
ATOM   2387 2HB  TYR A 198      29.497  21.873 -12.831  1.00  0.50           H
ATOM   2388  CG  TYR A 198      30.608  20.167 -13.655  1.00  0.50           C
ATOM   2389  CD1 TYR A 198      31.107  19.075 -12.988  1.00  0.50           C
ATOM   2390  HD1 TYR A 198      31.331  19.192 -11.922  1.00  0.50           H
ATOM   2391  CD2 TYR A 198      30.187  20.068 -14.995  1.00  0.50           C
ATOM   2392  HD2 TYR A 198      29.749  20.888 -15.479  1.00  0.50           H
ATOM   2393  CE1 TYR A 198      31.119  17.768 -13.565  1.00  0.50           C
ATOM   2394  HE1 TYR A 198      31.348  16.887 -13.043  1.00  0.50           H
ATOM   2395  CE2 TYR A 198      30.324  18.825 -15.660  1.00  0.50           C
ATOM   2396  HE2 TYR A 198      30.114  18.710 -16.724  1.00  0.50           H
ATOM   2397  CZ  TYR A 198      30.653  17.694 -14.889  1.00  0.50           C
ATOM   2398  OH  TYR A 198      30.569  16.423 -15.480  1.00  0.50           O
ATOM   2399  HH  TYR A 198      30.369  15.845 -14.714  1.00  0.50           H
ATOM   2400  N   TYR A 199      33.662  22.115 -12.754  1.00  0.62           N
ATOM   2401  H   TYR A 199      33.285  22.324 -11.866  1.00  0.62           H
ATOM   2402  CA  TYR A 199      35.107  21.786 -12.669  1.00  0.62           C
ATOM   2403  HA  TYR A 199      35.589  22.113 -13.611  1.00  0.62           H
ATOM   2404  C   TYR A 199      35.380  20.242 -12.434  1.00  0.62           C
ATOM   2405  O   TYR A 199      36.443  19.807 -12.017  1.00  0.62           O
ATOM   2406  CB  TYR A 199      35.761  22.550 -11.489  1.00  0.62           C
ATOM   2407 1HB  TYR A 199      35.267  22.218 -10.547  1.00  0.62           H
ATOM   2408 2HB  TYR A 199      36.821  22.210 -11.449  1.00  0.62           H
ATOM   2409  CG  TYR A 199      35.744  24.051 -11.531  1.00  0.62           C
ATOM   2410  CD1 TYR A 199      34.646  24.775 -10.998  1.00  0.62           C
ATOM   2411  HD1 TYR A 199      33.794  24.258 -10.658  1.00  0.62           H
ATOM   2412  CD2 TYR A 199      36.836  24.768 -12.042  1.00  0.62           C
ATOM   2413  HD2 TYR A 199      37.715  24.313 -12.535  1.00  0.62           H
ATOM   2414  CE1 TYR A 199      34.553  26.175 -10.993  1.00  0.62           C
ATOM   2415  HE1 TYR A 199      33.654  26.631 -10.560  1.00  0.62           H
ATOM   2416  CE2 TYR A 199      36.749  26.187 -12.088  1.00  0.62           C
ATOM   2417  HE2 TYR A 199      37.573  26.705 -12.470  1.00  0.62           H
ATOM   2418  CZ  TYR A 199      35.640  26.909 -11.568  1.00  0.62           C
ATOM   2419  OH  TYR A 199      35.560  28.251 -11.550  1.00  0.62           O
ATOM   2420  HH  TYR A 199      35.141  28.593 -10.749  1.00  0.62           H
ATOM   2421  N   GLY A 200      34.496  19.373 -12.842  1.00  0.63           N
ATOM   2422  H   GLY A 200      33.597  19.698 -13.145  1.00  0.63           H
ATOM   2423  CA  GLY A 200      34.676  17.901 -12.799  1.00  0.63           C
ATOM   2424 1HA  GLY A 200      33.710  17.466 -13.101  1.00  0.63           H
ATOM   2425 2HA  GLY A 200      35.519  17.543 -13.481  1.00  0.63           H
ATOM   2426  C   GLY A 200      34.871  17.349 -11.373  1.00  0.63           C
ATOM   2427  O   GLY A 200      35.374  16.206 -11.224  1.00  0.63           O
ATOM   2428  N   ASP A 201      34.419  17.981 -10.330  1.00  0.61           N
ATOM   2429  H   ASP A 201      33.788  18.802 -10.437  1.00  0.61           H
ATOM   2430  CA  ASP A 201      34.593  17.484  -8.956  1.00  0.61           C
ATOM   2431  HA  ASP A 201      35.647  17.429  -8.734  1.00  0.61           H
ATOM   2432  C   ASP A 201      33.993  16.120  -8.678  1.00  0.61           C
ATOM   2433  O   ASP A 201      34.584  15.318  -7.980  1.00  0.61           O
ATOM   2434  CB  ASP A 201      33.899  18.412  -7.880  1.00  0.61           C
ATOM   2435 1HB  ASP A 201      33.793  17.836  -6.998  1.00  0.61           H
ATOM   2436 2HB  ASP A 201      34.628  19.178  -7.747  1.00  0.61           H
ATOM   2437  CG  ASP A 201      32.461  18.866  -8.278  1.00  0.61           C
ATOM   2438  OD1 ASP A 201      31.632  19.035  -7.368  1.00  0.61           O
ATOM   2439  OD2 ASP A 201      32.128  19.096  -9.481  1.00  0.61           O
ATOM   2440  N   ASP A 202      32.876  15.712  -9.336  1.00  0.58           N
ATOM   2441  H   ASP A 202      32.533  16.366  -9.962  1.00  0.58           H
ATOM   2442  CA  ASP A 202      32.334  14.341  -9.388  1.00  0.58           C
ATOM   2443  HA  ASP A 202      32.058  14.140  -8.326  1.00  0.58           H
ATOM   2444  C   ASP A 202      33.261  13.253  -9.993  1.00  0.58           C
ATOM   2445  O   ASP A 202      32.922  12.089 -10.052  1.00  0.58           O
ATOM   2446  CB  ASP A 202      30.989  14.377 -10.124  1.00  0.58           C
ATOM   2447 1HB  ASP A 202      31.250  14.635 -11.105  1.00  0.58           H
ATOM   2448 2HB  ASP A 202      30.616  13.379 -10.268  1.00  0.58           H
ATOM   2449  CG  ASP A 202      29.906  15.332  -9.703  1.00  0.58           C
ATOM   2450  OD1 ASP A 202      29.882  15.860  -8.533  1.00  0.58           O
ATOM   2451  OD2 ASP A 202      28.979  15.563 -10.522  1.00  0.58           O
ATOM   2452  N   GLU A 203      34.517  13.612 -10.350  1.00  0.61           N
ATOM   2453  H   GLU A 203      34.709  14.632 -10.323  1.00  0.61           H
ATOM   2454  CA  GLU A 203      35.507  12.681 -10.965  1.00  0.61           C
ATOM   2455  HA  GLU A 203      35.074  11.648 -10.960  1.00  0.61           H
ATOM   2456  C   GLU A 203      36.693  12.531  -9.970  1.00  0.61           C
ATOM   2457  O   GLU A 203      37.621  11.799 -10.285  1.00  0.61           O
ATOM   2458  CB  GLU A 203      35.857  13.194 -12.438  1.00  0.61           C
ATOM   2459 1HB  GLU A 203      36.522  14.063 -12.517  1.00  0.61           H
ATOM   2460 2HB  GLU A 203      36.505  12.561 -12.952  1.00  0.61           H
ATOM   2461  CG  GLU A 203      34.658  13.565 -13.315  1.00  0.61           C
ATOM   2462 1HG  GLU A 203      34.215  14.484 -12.963  1.00  0.61           H
ATOM   2463 2HG  GLU A 203      35.102  13.679 -14.312  1.00  0.61           H
ATOM   2464  CD  GLU A 203      33.560  12.523 -13.436  1.00  0.61           C
ATOM   2465  OE1 GLU A 203      33.929  11.344 -13.236  1.00  0.61           O
ATOM   2466  OE2 GLU A 203      32.345  12.821 -13.709  1.00  0.61           O
ATOM   2467  N   LYS A 204      36.720  13.086  -8.752  1.00  0.68           N
ATOM   2468  H   LYS A 204      35.992  13.697  -8.459  1.00  0.68           H
ATOM   2469  CA  LYS A 204      37.922  13.112  -7.892  1.00  0.68           C
ATOM   2470  HA  LYS A 204      38.823  13.538  -8.337  1.00  0.68           H
ATOM   2471  C   LYS A 204      38.443  11.754  -7.426  1.00  0.68           C
ATOM   2472  O   LYS A 204      39.609  11.648  -7.070  1.00  0.68           O
ATOM   2473  CB  LYS A 204      37.584  13.900  -6.576  1.00  0.68           C
ATOM   2474 1HB  LYS A 204      36.544  13.603  -6.183  1.00  0.68           H
ATOM   2475 2HB  LYS A 204      38.375  13.556  -5.889  1.00  0.68           H
ATOM   2476  CG  LYS A 204      37.775  15.364  -6.825  1.00  0.68           C
ATOM   2477 1HG  LYS A 204      38.864  15.599  -6.802  1.00  0.68           H
ATOM   2478 2HG  LYS A 204      37.295  15.695  -7.764  1.00  0.68           H
ATOM   2479  CD  LYS A 204      37.143  16.199  -5.777  1.00  0.68           C
ATOM   2480 1HD  LYS A 204      36.903  17.163  -6.188  1.00  0.68           H
ATOM   2481 2HD  LYS A 204      36.214  15.681  -5.486  1.00  0.68           H
ATOM   2482  CE  LYS A 204      37.929  16.292  -4.464  1.00  0.68           C
ATOM   2483 1HE  LYS A 204      37.945  15.367  -3.929  1.00  0.68           H
ATOM   2484 2HE  LYS A 204      38.942  16.523  -4.701  1.00  0.68           H
ATOM   2485  NZ  LYS A 204      37.389  17.400  -3.594  1.00  0.68           N
ATOM   2486 1HZ  LYS A 204      37.458  18.309  -4.014  1.00  0.68           H
ATOM   2487 2HZ  LYS A 204      37.930  17.336  -2.736  1.00  0.68           H
ATOM   2488 3HZ  LYS A 204      36.455  17.158  -3.340  1.00  0.68           H
ATOM   2489  N   TYR A 205      37.617  10.701  -7.304  1.00  0.75           N
ATOM   2490  H   TYR A 205      36.696  10.787  -7.764  1.00  0.75           H
ATOM   2491  CA  TYR A 205      37.954   9.433  -6.657  1.00  0.75           C
ATOM   2492  HA  TYR A 205      39.030   9.320  -6.683  1.00  0.75           H
ATOM   2493  C   TYR A 205      37.386   8.172  -7.341  1.00  0.75           C
ATOM   2494  O   TYR A 205      36.759   8.262  -8.370  1.00  0.75           O
ATOM   2495  CB  TYR A 205      37.567   9.428  -5.113  1.00  0.75           C
ATOM   2496 1HB  TYR A 205      36.576   9.832  -5.045  1.00  0.75           H
ATOM   2497 2HB  TYR A 205      37.547   8.394  -4.745  1.00  0.75           H
ATOM   2498  CG  TYR A 205      38.514  10.223  -4.218  1.00  0.75           C
ATOM   2499  CD1 TYR A 205      38.231  11.549  -3.814  1.00  0.75           C
ATOM   2500  HD1 TYR A 205      37.211  11.909  -4.135  1.00  0.75           H
ATOM   2501  CD2 TYR A 205      39.726   9.602  -3.803  1.00  0.75           C
ATOM   2502  HD2 TYR A 205      40.019   8.622  -4.196  1.00  0.75           H
ATOM   2503  CE1 TYR A 205      39.233  12.291  -3.196  1.00  0.75           C
ATOM   2504  HE1 TYR A 205      39.104  13.312  -2.938  1.00  0.75           H
ATOM   2505  CE2 TYR A 205      40.716  10.344  -3.056  1.00  0.75           C
ATOM   2506  HE2 TYR A 205      41.709   9.940  -2.936  1.00  0.75           H
ATOM   2507  CZ  TYR A 205      40.444  11.702  -2.821  1.00  0.75           C
ATOM   2508  OH  TYR A 205      41.467  12.551  -2.363  1.00  0.75           O
ATOM   2509  HH  TYR A 205      41.034  13.390  -2.040  1.00  0.75           H
ATOM   2510  N   PHE A 206      37.771   6.976  -6.901  1.00  0.78           N
ATOM   2511  H   PHE A 206      38.575   6.983  -6.309  1.00  0.78           H
ATOM   2512  CA  PHE A 206      37.110   5.690  -7.090  1.00  0.78           C
ATOM   2513  HA  PHE A 206      36.068   5.901  -7.360  1.00  0.78           H
ATOM   2514  C   PHE A 206      37.223   4.849  -5.813  1.00  0.78           C
ATOM   2515  O   PHE A 206      38.204   4.943  -5.103  1.00  0.78           O
ATOM   2516  CB  PHE A 206      37.670   4.976  -8.328  1.00  0.78           C
ATOM   2517 1HB  PHE A 206      38.653   4.651  -8.091  1.00  0.78           H
ATOM   2518 2HB  PHE A 206      37.148   4.071  -8.444  1.00  0.78           H
ATOM   2519  CG  PHE A 206      37.709   5.546  -9.697  1.00  0.78           C
ATOM   2520  CD1 PHE A 206      38.824   6.252 -10.166  1.00  0.78           C
ATOM   2521  HD1 PHE A 206      39.799   6.348  -9.630  1.00  0.78           H
ATOM   2522  CD2 PHE A 206      36.527   5.433 -10.433  1.00  0.78           C
ATOM   2523  HD2 PHE A 206      35.783   4.797 -10.071  1.00  0.78           H
ATOM   2524  CE1 PHE A 206      38.685   6.801 -11.440  1.00  0.78           C
ATOM   2525  HE1 PHE A 206      39.483   7.309 -11.841  1.00  0.78           H
ATOM   2526  CE2 PHE A 206      36.352   6.013 -11.696  1.00  0.78           C
ATOM   2527  HE2 PHE A 206      35.471   5.704 -12.249  1.00  0.78           H
ATOM   2528  CZ  PHE A 206      37.513   6.701 -12.207  1.00  0.78           C
ATOM   2529  HZ  PHE A 206      37.340   7.173 -13.190  1.00  0.78           H
ATOM   2530  N   ARG A 207      36.265   4.025  -5.590  1.00  0.77           N
ATOM   2531  H   ARG A 207      35.421   4.040  -6.126  1.00  0.77           H
ATOM   2532  CA  ARG A 207      36.266   3.093  -4.496  1.00  0.77           C
ATOM   2533  HA  ARG A 207      36.903   3.554  -3.693  1.00  0.77           H
ATOM   2534  C   ARG A 207      37.044   1.822  -4.904  1.00  0.77           C
ATOM   2535  O   ARG A 207      36.669   1.221  -5.933  1.00  0.77           O
ATOM   2536  CB  ARG A 207      34.839   2.843  -4.039  1.00  0.77           C
ATOM   2537 1HB  ARG A 207      34.365   3.737  -4.047  1.00  0.77           H
ATOM   2538 2HB  ARG A 207      34.455   2.149  -4.720  1.00  0.77           H
ATOM   2539  CG  ARG A 207      34.939   2.406  -2.509  1.00  0.77           C
ATOM   2540 1HG  ARG A 207      35.499   1.482  -2.518  1.00  0.77           H
ATOM   2541 2HG  ARG A 207      35.462   3.201  -1.939  1.00  0.77           H
ATOM   2542  CD  ARG A 207      33.548   2.204  -1.819  1.00  0.77           C
ATOM   2543 1HD  ARG A 207      33.157   3.196  -1.518  1.00  0.77           H
ATOM   2544 2HD  ARG A 207      32.991   1.590  -2.543  1.00  0.77           H
ATOM   2545  NE  ARG A 207      33.537   1.511  -0.528  1.00  0.77           N
ATOM   2546  HE  ARG A 207      34.395   1.291  -0.071  1.00  0.77           H
ATOM   2547  CZ  ARG A 207      32.438   1.200   0.190  1.00  0.77           C
ATOM   2548  NH1 ARG A 207      31.264   1.339  -0.320  1.00  0.77           N
ATOM   2549 1HH1 ARG A 207      31.179   1.737  -1.192  1.00  0.77           H
ATOM   2550 2HH1 ARG A 207      30.473   0.977   0.178  1.00  0.77           H
ATOM   2551  NH2 ARG A 207      32.486   0.678   1.383  1.00  0.77           N
ATOM   2552 1HH2 ARG A 207      33.343   0.605   1.884  1.00  0.77           H
ATOM   2553 2HH2 ARG A 207      31.595   0.402   1.726  1.00  0.77           H
ATOM   2554  N   LYS A 208      38.059   1.464  -4.153  1.00  0.84           N
ATOM   2555  H   LYS A 208      38.235   1.955  -3.342  1.00  0.84           H
ATOM   2556  CA  LYS A 208      38.703   0.067  -4.300  1.00  0.84           C
ATOM   2557  HA  LYS A 208      38.904  -0.213  -5.345  1.00  0.84           H
ATOM   2558  C   LYS A 208      37.957  -0.994  -3.459  1.00  0.84           C
ATOM   2559  O   LYS A 208      37.747  -0.687  -2.247  1.00  0.84           O
ATOM   2560  CB  LYS A 208      40.170   0.274  -3.775  1.00  0.84           C
ATOM   2561 1HB  LYS A 208      40.655   0.886  -4.520  1.00  0.84           H
ATOM   2562 2HB  LYS A 208      40.119   0.771  -2.808  1.00  0.84           H
ATOM   2563  CG  LYS A 208      41.013  -1.030  -3.734  1.00  0.84           C
ATOM   2564 1HG  LYS A 208      40.682  -1.719  -2.952  1.00  0.84           H
ATOM   2565 2HG  LYS A 208      40.899  -1.669  -4.622  1.00  0.84           H
ATOM   2566  CD  LYS A 208      42.576  -0.802  -3.518  1.00  0.84           C
ATOM   2567 1HD  LYS A 208      42.946  -1.827  -3.259  1.00  0.84           H
ATOM   2568 2HD  LYS A 208      42.929  -0.468  -4.450  1.00  0.84           H
ATOM   2569  CE  LYS A 208      42.823   0.182  -2.370  1.00  0.84           C
ATOM   2570 1HE  LYS A 208      42.691   1.224  -2.750  1.00  0.84           H
ATOM   2571 2HE  LYS A 208      42.170  -0.061  -1.567  1.00  0.84           H
ATOM   2572  NZ  LYS A 208      44.215  -0.004  -1.830  1.00  0.84           N
ATOM   2573 1HZ  LYS A 208      44.972   0.091  -2.513  1.00  0.84           H
ATOM   2574 2HZ  LYS A 208      44.378  -0.957  -1.557  1.00  0.84           H
ATOM   2575 3HZ  LYS A 208      44.324   0.617  -1.000  1.00  0.84           H
ATOM   2576  N   PRO A 209      37.574  -2.150  -4.064  1.00  0.93           N
ATOM   2577  CA  PRO A 209      36.998  -3.236  -3.220  1.00  0.93           C
ATOM   2578  HA  PRO A 209      36.238  -2.767  -2.678  1.00  0.93           H
ATOM   2579  C   PRO A 209      38.006  -3.864  -2.251  1.00  0.93           C
ATOM   2580  O   PRO A 209      39.224  -3.800  -2.418  1.00  0.93           O
ATOM   2581  CB  PRO A 209      36.459  -4.210  -4.289  1.00  0.93           C
ATOM   2582 1HB  PRO A 209      37.197  -4.936  -4.414  1.00  0.93           H
ATOM   2583 2HB  PRO A 209      35.542  -4.643  -4.116  1.00  0.93           H
ATOM   2584  CG  PRO A 209      36.301  -3.402  -5.571  1.00  0.93           C
ATOM   2585 1HG  PRO A 209      36.357  -3.990  -6.577  1.00  0.93           H
ATOM   2586 2HG  PRO A 209      35.368  -2.840  -5.463  1.00  0.93           H
ATOM   2587  CD  PRO A 209      37.424  -2.429  -5.512  1.00  0.93           C
ATOM   2588 1HD  PRO A 209      38.354  -2.898  -5.903  1.00  0.93           H
ATOM   2589 2HD  PRO A 209      37.079  -1.537  -6.045  1.00  0.93           H
ATOM   2590  N   TYR A 210      37.494  -4.528  -1.228  1.00  0.84           N
ATOM   2591  H   TYR A 210      36.447  -4.511  -1.167  1.00  0.84           H
ATOM   2592  CA  TYR A 210      38.253  -5.222  -0.181  1.00  0.84           C
ATOM   2593  HA  TYR A 210      38.902  -4.520   0.384  1.00  0.84           H
ATOM   2594  C   TYR A 210      39.173  -6.338  -0.760  1.00  0.84           C
ATOM   2595  O   TYR A 210      40.373  -6.459  -0.435  1.00  0.84           O
ATOM   2596  CB  TYR A 210      37.214  -5.741   0.770  1.00  0.84           C
ATOM   2597 1HB  TYR A 210      36.560  -4.944   1.218  1.00  0.84           H
ATOM   2598 2HB  TYR A 210      36.533  -6.463   0.331  1.00  0.84           H
ATOM   2599  CG  TYR A 210      37.832  -6.402   1.990  1.00  0.84           C
ATOM   2600  CD1 TYR A 210      37.605  -5.753   3.244  1.00  0.84           C
ATOM   2601  HD1 TYR A 210      37.053  -4.837   3.313  1.00  0.84           H
ATOM   2602  CD2 TYR A 210      38.424  -7.673   1.898  1.00  0.84           C
ATOM   2603  HD2 TYR A 210      38.348  -8.260   0.976  1.00  0.84           H
ATOM   2604  CE1 TYR A 210      38.123  -6.353   4.402  1.00  0.84           C
ATOM   2605  HE1 TYR A 210      38.035  -5.837   5.309  1.00  0.84           H
ATOM   2606  CE2 TYR A 210      38.806  -8.326   3.077  1.00  0.84           C
ATOM   2607  HE2 TYR A 210      39.314  -9.313   3.052  1.00  0.84           H
ATOM   2608  CZ  TYR A 210      38.653  -7.641   4.321  1.00  0.84           C
ATOM   2609  OH  TYR A 210      39.032  -8.198   5.510  1.00  0.84           O
ATOM   2610  HH  TYR A 210      39.420  -9.073   5.360  1.00  0.84           H
ATOM   2611  N   ASN A 211      38.692  -7.055  -1.773  1.00  0.87           N
ATOM   2612  H   ASN A 211      37.777  -6.910  -2.121  1.00  0.87           H
ATOM   2613  CA  ASN A 211      39.453  -8.061  -2.467  1.00  0.87           C
ATOM   2614  HA  ASN A 211      39.889  -8.678  -1.641  1.00  0.87           H
ATOM   2615  C   ASN A 211      40.677  -7.486  -3.243  1.00  0.87           C
ATOM   2616  O   ASN A 211      41.538  -8.326  -3.616  1.00  0.87           O
ATOM   2617  CB  ASN A 211      38.579  -9.113  -3.181  1.00  0.87           C
ATOM   2618 1HB  ASN A 211      37.931  -8.637  -3.907  1.00  0.87           H
ATOM   2619 2HB  ASN A 211      39.157  -9.849  -3.698  1.00  0.87           H
ATOM   2620  CG  ASN A 211      37.681 -10.044  -2.390  1.00  0.87           C
ATOM   2621  OD1 ASN A 211      38.123 -10.554  -1.356  1.00  0.87           O
ATOM   2622  ND2 ASN A 211      36.467 -10.254  -2.789  1.00  0.87           N
ATOM   2623 1HD2 ASN A 211      36.015 -11.121  -2.445  1.00  0.87           H
ATOM   2624 2HD2 ASN A 211      36.053  -9.750  -3.528  1.00  0.87           H
ATOM   2625  N   PHE A 212      40.952  -6.191  -3.439  1.00  0.84           N
ATOM   2626  H   PHE A 212      40.457  -5.472  -2.901  1.00  0.84           H
ATOM   2627  CA  PHE A 212      42.232  -5.644  -3.929  1.00  0.84           C
ATOM   2628  HA  PHE A 212      42.640  -6.345  -4.731  1.00  0.84           H
ATOM   2629  C   PHE A 212      43.217  -5.427  -2.761  1.00  0.84           C
ATOM   2630  O   PHE A 212      42.931  -4.894  -1.714  1.00  0.84           O
ATOM   2631  CB  PHE A 212      42.021  -4.348  -4.702  1.00  0.84           C
ATOM   2632 1HB  PHE A 212      41.382  -3.655  -4.166  1.00  0.84           H
ATOM   2633 2HB  PHE A 212      42.953  -3.769  -4.812  1.00  0.84           H
ATOM   2634  CG  PHE A 212      41.431  -4.592  -6.044  1.00  0.84           C
ATOM   2635  CD1 PHE A 212      40.032  -4.757  -6.161  1.00  0.84           C
ATOM   2636  HD1 PHE A 212      39.387  -4.701  -5.281  1.00  0.84           H
ATOM   2637  CD2 PHE A 212      42.205  -4.582  -7.270  1.00  0.84           C
ATOM   2638  HD2 PHE A 212      43.318  -4.630  -7.309  1.00  0.84           H
ATOM   2639  CE1 PHE A 212      39.425  -4.929  -7.415  1.00  0.84           C
ATOM   2640  HE1 PHE A 212      38.370  -5.230  -7.370  1.00  0.84           H
ATOM   2641  CE2 PHE A 212      41.577  -4.873  -8.454  1.00  0.84           C
ATOM   2642  HE2 PHE A 212      42.155  -5.042  -9.296  1.00  0.84           H
ATOM   2643  CZ  PHE A 212      40.184  -5.072  -8.519  1.00  0.84           C
ATOM   2644  HZ  PHE A 212      39.764  -5.326  -9.470  1.00  0.84           H
ATOM   2645  N   LEU A 213      44.422  -5.958  -2.924  1.00  0.79           N
ATOM   2646  H   LEU A 213      44.603  -6.450  -3.800  1.00  0.79           H
ATOM   2647  CA  LEU A 213      45.623  -5.648  -2.197  1.00  0.79           C
ATOM   2648  HA  LEU A 213      45.257  -5.442  -1.199  1.00  0.79           H
ATOM   2649  C   LEU A 213      46.338  -4.389  -2.741  1.00  0.79           C
ATOM   2650  O   LEU A 213      46.873  -3.627  -2.015  1.00  0.79           O
ATOM   2651  CB  LEU A 213      46.472  -6.908  -2.362  1.00  0.79           C
ATOM   2652 1HB  LEU A 213      45.886  -7.786  -2.339  1.00  0.79           H
ATOM   2653 2HB  LEU A 213      46.819  -6.907  -3.418  1.00  0.79           H
ATOM   2654  CG  LEU A 213      47.599  -7.047  -1.305  1.00  0.79           C
ATOM   2655  HG  LEU A 213      47.323  -6.578  -0.400  1.00  0.79           H
ATOM   2656  CD1 LEU A 213      47.831  -8.526  -0.928  1.00  0.79           C
ATOM   2657 1HD1 LEU A 213      47.098  -8.887  -0.200  1.00  0.79           H
ATOM   2658 2HD1 LEU A 213      48.812  -8.661  -0.350  1.00  0.79           H
ATOM   2659 3HD1 LEU A 213      47.602  -9.214  -1.714  1.00  0.79           H
ATOM   2660  CD2 LEU A 213      48.859  -6.400  -1.906  1.00  0.79           C
ATOM   2661 1HD2 LEU A 213      49.640  -6.224  -1.104  1.00  0.79           H
ATOM   2662 2HD2 LEU A 213      48.620  -5.462  -2.375  1.00  0.79           H
ATOM   2663 3HD2 LEU A 213      49.232  -7.125  -2.602  1.00  0.79           H
ATOM   2664  N   LYS A 214      46.280  -4.040  -4.060  1.00  0.76           N
ATOM   2665  H   LYS A 214      46.003  -4.820  -4.611  1.00  0.76           H
ATOM   2666  CA  LYS A 214      46.691  -2.742  -4.637  1.00  0.76           C
ATOM   2667  HA  LYS A 214      46.436  -2.026  -3.897  1.00  0.76           H
ATOM   2668  C   LYS A 214      45.907  -2.443  -5.999  1.00  0.76           C
ATOM   2669  O   LYS A 214      45.474  -3.345  -6.677  1.00  0.76           O
ATOM   2670  CB  LYS A 214      48.196  -2.660  -4.836  1.00  0.76           C
ATOM   2671 1HB  LYS A 214      48.590  -1.666  -4.596  1.00  0.76           H
ATOM   2672 2HB  LYS A 214      48.613  -3.467  -4.209  1.00  0.76           H
ATOM   2673  CG  LYS A 214      48.688  -3.107  -6.266  1.00  0.76           C
ATOM   2674 1HG  LYS A 214      48.499  -4.149  -6.379  1.00  0.76           H
ATOM   2675 2HG  LYS A 214      48.248  -2.516  -6.983  1.00  0.76           H
ATOM   2676  CD  LYS A 214      50.174  -2.972  -6.304  1.00  0.76           C
ATOM   2677 1HD  LYS A 214      50.399  -1.930  -6.130  1.00  0.76           H
ATOM   2678 2HD  LYS A 214      50.411  -3.508  -5.438  1.00  0.76           H
ATOM   2679  CE  LYS A 214      50.763  -3.565  -7.504  1.00  0.76           C
ATOM   2680 1HE  LYS A 214      50.610  -4.693  -7.611  1.00  0.76           H
ATOM   2681 2HE  LYS A 214      50.186  -3.145  -8.346  1.00  0.76           H
ATOM   2682  NZ  LYS A 214      52.205  -3.349  -7.672  1.00  0.76           N
ATOM   2683 1HZ  LYS A 214      52.466  -3.516  -8.655  1.00  0.76           H
ATOM   2684 2HZ  LYS A 214      52.796  -3.900  -7.040  1.00  0.76           H
ATOM   2685 3HZ  LYS A 214      52.467  -2.367  -7.429  1.00  0.76           H
ATOM   2686  N   TYR A 215      45.950  -1.169  -6.349  1.00  0.83           N
ATOM   2687  H   TYR A 215      46.172  -0.583  -5.606  1.00  0.83           H
ATOM   2688  CA  TYR A 215      45.559  -0.652  -7.667  1.00  0.83           C
ATOM   2689  HA  TYR A 215      46.049  -1.297  -8.393  1.00  0.83           H
ATOM   2690  C   TYR A 215      46.127   0.784  -7.913  1.00  0.83           C
ATOM   2691  O   TYR A 215      45.764   1.713  -7.178  1.00  0.83           O
ATOM   2692  CB  TYR A 215      44.066  -0.584  -7.832  1.00  0.83           C
ATOM   2693 1HB  TYR A 215      43.719  -1.614  -7.657  1.00  0.83           H
ATOM   2694 2HB  TYR A 215      43.597   0.026  -6.993  1.00  0.83           H
ATOM   2695  CG  TYR A 215      43.505  -0.201  -9.216  1.00  0.83           C
ATOM   2696  CD1 TYR A 215      43.260  -1.272 -10.071  1.00  0.83           C
ATOM   2697  HD1 TYR A 215      43.272  -2.281  -9.660  1.00  0.83           H
ATOM   2698  CD2 TYR A 215      43.447   1.123  -9.637  1.00  0.83           C
ATOM   2699  HD2 TYR A 215      43.802   2.012  -9.085  1.00  0.83           H
ATOM   2700  CE1 TYR A 215      42.696  -1.023 -11.280  1.00  0.83           C
ATOM   2701  HE1 TYR A 215      42.403  -1.845 -11.827  1.00  0.83           H
ATOM   2702  CE2 TYR A 215      42.909   1.310 -10.924  1.00  0.83           C
ATOM   2703  HE2 TYR A 215      42.760   2.303 -11.333  1.00  0.83           H
ATOM   2704  CZ  TYR A 215      42.456   0.272 -11.750  1.00  0.83           C
ATOM   2705  OH  TYR A 215      41.865   0.451 -12.970  1.00  0.83           O
ATOM   2706  HH  TYR A 215      41.295  -0.349 -13.136  1.00  0.83           H
ATOM   2707  N   HIS A 216      47.025   0.952  -8.884  1.00  0.71           N
ATOM   2708  H   HIS A 216      47.265   0.206  -9.438  1.00  0.71           H
ATOM   2709  CA  HIS A 216      47.726   2.234  -9.086  1.00  0.71           C
ATOM   2710  HA  HIS A 216      47.234   3.047  -8.620  1.00  0.71           H
ATOM   2711  C   HIS A 216      47.895   2.524 -10.613  1.00  0.71           C
ATOM   2712  O   HIS A 216      48.188   1.702 -11.436  1.00  0.71           O
ATOM   2713  CB  HIS A 216      49.058   2.106  -8.388  1.00  0.71           C
ATOM   2714 1HB  HIS A 216      49.682   1.256  -8.753  1.00  0.71           H
ATOM   2715 2HB  HIS A 216      49.557   3.010  -8.691  1.00  0.71           H
ATOM   2716  CG  HIS A 216      48.944   2.201  -6.873  1.00  0.71           C
ATOM   2717  ND1 HIS A 216      48.615   3.290  -6.165  1.00  0.71           N
ATOM   2718  HD1 HIS A 216      48.248   4.175  -6.543  1.00  0.71           H
ATOM   2719  CD2 HIS A 216      48.946   1.108  -6.055  1.00  0.71           C
ATOM   2720  HD2 HIS A 216      49.062   0.102  -6.343  1.00  0.71           H
ATOM   2721  CE1 HIS A 216      48.328   2.905  -4.923  1.00  0.71           C
ATOM   2722  HE1 HIS A 216      47.898   3.554  -4.171  1.00  0.71           H
ATOM   2723  NE2 HIS A 216      48.462   1.623  -4.823  1.00  0.71           N
ATOM   2724  N   PHE A 217      47.487   3.740 -10.944  1.00  0.68           N
ATOM   2725  H   PHE A 217      47.227   4.331 -10.110  1.00  0.68           H
ATOM   2726  CA  PHE A 217      47.238   4.349 -12.270  1.00  0.68           C
ATOM   2727  HA  PHE A 217      46.743   3.617 -12.896  1.00  0.68           H
ATOM   2728  C   PHE A 217      48.515   4.741 -12.925  1.00  0.68           C
ATOM   2729  O   PHE A 217      49.418   5.083 -12.150  1.00  0.68           O
ATOM   2730  CB  PHE A 217      46.216   5.518 -12.305  1.00  0.68           C
ATOM   2731 1HB  PHE A 217      46.597   6.212 -11.487  1.00  0.68           H
ATOM   2732 2HB  PHE A 217      46.242   6.045 -13.226  1.00  0.68           H
ATOM   2733  CG  PHE A 217      44.723   5.130 -12.081  1.00  0.68           C
ATOM   2734  CD1 PHE A 217      44.042   5.677 -10.997  1.00  0.68           C
ATOM   2735  HD1 PHE A 217      44.499   6.336 -10.181  1.00  0.68           H
ATOM   2736  CD2 PHE A 217      43.948   4.472 -13.079  1.00  0.68           C
ATOM   2737  HD2 PHE A 217      44.544   4.075 -13.910  1.00  0.68           H
ATOM   2738  CE1 PHE A 217      42.617   5.723 -11.031  1.00  0.68           C
ATOM   2739  HE1 PHE A 217      42.061   6.178 -10.179  1.00  0.68           H
ATOM   2740  CE2 PHE A 217      42.517   4.457 -13.060  1.00  0.68           C
ATOM   2741  HE2 PHE A 217      41.922   3.978 -13.920  1.00  0.68           H
ATOM   2742  CZ  PHE A 217      41.879   5.117 -12.046  1.00  0.68           C
ATOM   2743  HZ  PHE A 217      40.765   5.164 -12.021  1.00  0.68           H
ATOM   2744  N   GLU A 218      48.532   4.720 -14.252  1.00  0.66           N
ATOM   2745  H   GLU A 218      47.823   4.366 -14.828  1.00  0.66           H
ATOM   2746  CA  GLU A 218      49.858   5.000 -14.980  1.00  0.66           C
ATOM   2747  HA  GLU A 218      50.620   4.967 -14.263  1.00  0.66           H
ATOM   2748  C   GLU A 218      49.981   6.405 -15.522  1.00  0.66           C
ATOM   2749  O   GLU A 218      48.927   7.017 -15.786  1.00  0.66           O
ATOM   2750  CB  GLU A 218      50.224   3.983 -16.008  1.00  0.66           C
ATOM   2751 1HB  GLU A 218      49.573   3.913 -16.937  1.00  0.66           H
ATOM   2752 2HB  GLU A 218      51.159   4.310 -16.378  1.00  0.66           H
ATOM   2753  CG  GLU A 218      50.299   2.534 -15.559  1.00  0.66           C
ATOM   2754 1HG  GLU A 218      49.264   2.236 -15.263  1.00  0.66           H
ATOM   2755 2HG  GLU A 218      50.662   1.926 -16.327  1.00  0.66           H
ATOM   2756  CD  GLU A 218      51.264   2.298 -14.421  1.00  0.66           C
ATOM   2757  OE1 GLU A 218      52.364   2.932 -14.360  1.00  0.66           O
ATOM   2758  OE2 GLU A 218      50.834   1.577 -13.492  1.00  0.66           O
ATOM   2759  N   ALA A 219      51.217   6.927 -15.687  1.00  0.57           N
ATOM   2760  H   ALA A 219      52.019   6.331 -15.494  1.00  0.57           H
ATOM   2761  CA  ALA A 219      51.443   8.113 -16.571  1.00  0.57           C
ATOM   2762  HA  ALA A 219      50.586   8.761 -16.523  1.00  0.57           H
ATOM   2763  C   ALA A 219      51.888   7.651 -17.945  1.00  0.57           C
ATOM   2764  O   ALA A 219      52.511   6.551 -18.111  1.00  0.57           O
ATOM   2765  CB  ALA A 219      52.525   8.959 -15.985  1.00  0.57           C
ATOM   2766 1HB  ALA A 219      52.864   9.752 -16.696  1.00  0.57           H
ATOM   2767 2HB  ALA A 219      53.375   8.361 -15.615  1.00  0.57           H
ATOM   2768 3HB  ALA A 219      52.098   9.499 -15.134  1.00  0.57           H
ATOM   2769  N   LEU A 220      51.664   8.460 -19.006  1.00  0.56           N
ATOM   2770  H   LEU A 220      51.237   9.352 -18.768  1.00  0.56           H
ATOM   2771  CA  LEU A 220      52.104   8.289 -20.380  1.00  0.56           C
ATOM   2772  HA  LEU A 220      51.499   7.489 -20.811  1.00  0.56           H
ATOM   2773  C   LEU A 220      53.547   7.819 -20.622  1.00  0.56           C
ATOM   2774  O   LEU A 220      54.477   8.556 -20.271  1.00  0.56           O
ATOM   2775  CB  LEU A 220      51.689   9.512 -21.278  1.00  0.56           C
ATOM   2776 1HB  LEU A 220      50.626   9.742 -21.093  1.00  0.56           H
ATOM   2777 2HB  LEU A 220      52.163  10.403 -20.962  1.00  0.56           H
ATOM   2778  CG  LEU A 220      51.877   9.330 -22.823  1.00  0.56           C
ATOM   2779  HG  LEU A 220      52.912   9.054 -23.085  1.00  0.56           H
ATOM   2780  CD1 LEU A 220      50.938   8.135 -23.366  1.00  0.56           C
ATOM   2781 1HD1 LEU A 220      51.110   7.878 -24.465  1.00  0.56           H
ATOM   2782 2HD1 LEU A 220      49.914   8.332 -23.163  1.00  0.56           H
ATOM   2783 3HD1 LEU A 220      51.146   7.270 -22.862  1.00  0.56           H
ATOM   2784  CD2 LEU A 220      51.547  10.682 -23.470  1.00  0.56           C
ATOM   2785 1HD2 LEU A 220      51.587  10.570 -24.559  1.00  0.56           H
ATOM   2786 2HD2 LEU A 220      52.306  11.344 -23.063  1.00  0.56           H
ATOM   2787 3HD2 LEU A 220      50.562  10.968 -23.178  1.00  0.56           H
ATOM   2788  N   ALA A 221      53.721   6.617 -21.218  1.00  0.52           N
ATOM   2789  H   ALA A 221      52.966   5.984 -21.366  1.00  0.52           H
ATOM   2790  CA  ALA A 221      54.942   6.155 -21.818  1.00  0.52           C
ATOM   2791  HA  ALA A 221      55.666   6.951 -22.026  1.00  0.52           H
ATOM   2792  C   ALA A 221      54.668   5.689 -23.209  1.00  0.52           C
ATOM   2793  O   ALA A 221      53.527   5.403 -23.538  1.00  0.52           O
ATOM   2794  CB  ALA A 221      55.579   5.061 -20.986  1.00  0.52           C
ATOM   2795 1HB  ALA A 221      54.946   4.135 -20.999  1.00  0.52           H
ATOM   2796 2HB  ALA A 221      55.687   5.341 -19.945  1.00  0.52           H
ATOM   2797 3HB  ALA A 221      56.524   4.842 -21.524  1.00  0.52           H
ATOM   2798  N   ASP A 222      55.624   5.507 -24.113  1.00  0.42           N
ATOM   2799  H   ASP A 222      56.525   5.805 -23.777  1.00  0.42           H
ATOM   2800  CA  ASP A 222      55.363   5.422 -25.650  1.00  0.42           C
ATOM   2801  HA  ASP A 222      54.730   6.198 -26.031  1.00  0.42           H
ATOM   2802  C   ASP A 222      54.596   4.132 -25.959  1.00  0.42           C
ATOM   2803  O   ASP A 222      54.876   3.062 -25.379  1.00  0.42           O
ATOM   2804  CB  ASP A 222      56.679   5.455 -26.351  1.00  0.42           C
ATOM   2805 1HB  ASP A 222      57.062   6.494 -26.424  1.00  0.42           H
ATOM   2806 2HB  ASP A 222      57.473   4.852 -25.848  1.00  0.42           H
ATOM   2807  CG  ASP A 222      56.489   4.908 -27.789  1.00  0.42           C
ATOM   2808  OD1 ASP A 222      55.888   5.577 -28.625  1.00  0.42           O
ATOM   2809  OD2 ASP A 222      57.007   3.828 -28.069  1.00  0.42           O
ATOM   2810  N   THR A 223      53.728   4.162 -26.931  1.00  0.59           N
ATOM   2811  H   THR A 223      53.603   5.028 -27.487  1.00  0.59           H
ATOM   2812  CA  THR A 223      52.639   3.143 -27.199  1.00  0.59           C
ATOM   2813  HA  THR A 223      52.593   2.410 -26.376  1.00  0.59           H
ATOM   2814  C   THR A 223      52.989   2.210 -28.413  1.00  0.59           C
ATOM   2815  O   THR A 223      52.059   1.494 -28.784  1.00  0.59           O
ATOM   2816  CB  THR A 223      51.254   3.771 -27.304  1.00  0.59           C
ATOM   2817  HB  THR A 223      50.519   2.957 -27.371  1.00  0.59           H
ATOM   2818  OG1 THR A 223      51.233   4.580 -28.479  1.00  0.59           O
ATOM   2819  HG1 THR A 223      50.487   4.403 -29.056  1.00  0.59           H
ATOM   2820  CG2 THR A 223      50.882   4.804 -26.207  1.00  0.59           C
ATOM   2821 1HG2 THR A 223      51.048   4.302 -25.222  1.00  0.59           H
ATOM   2822 2HG2 THR A 223      49.791   4.920 -26.219  1.00  0.59           H
ATOM   2823 3HG2 THR A 223      51.515   5.710 -26.410  1.00  0.59           H
ATOM   2824  N   GLY A 224      54.173   2.158 -29.006  1.00  0.58           N
ATOM   2825  H   GLY A 224      54.910   2.745 -28.606  1.00  0.58           H
ATOM   2826  CA  GLY A 224      54.506   1.238 -30.138  1.00  0.58           C
ATOM   2827 1HA  GLY A 224      55.473   1.467 -30.540  1.00  0.58           H
ATOM   2828 2HA  GLY A 224      54.594   0.211 -29.655  1.00  0.58           H
ATOM   2829  C   GLY A 224      53.527   1.328 -31.282  1.00  0.58           C
ATOM   2830  O   GLY A 224      52.955   0.292 -31.664  1.00  0.58           O
ATOM   2831  N   ILE A 225      53.354   2.530 -31.896  1.00  0.61           N
ATOM   2832  H   ILE A 225      53.835   3.389 -31.505  1.00  0.61           H
ATOM   2833  CA  ILE A 225      52.628   2.647 -33.155  1.00  0.61           C
ATOM   2834  HA  ILE A 225      51.681   2.170 -32.980  1.00  0.61           H
ATOM   2835  C   ILE A 225      53.444   1.930 -34.276  1.00  0.61           C
ATOM   2836  O   ILE A 225      54.673   1.999 -34.226  1.00  0.61           O
ATOM   2837  CB  ILE A 225      52.300   4.145 -33.441  1.00  0.61           C
ATOM   2838  HB  ILE A 225      53.188   4.776 -33.492  1.00  0.61           H
ATOM   2839  CG1 ILE A 225      51.234   4.593 -32.446  1.00  0.61           C
ATOM   2840 1HG1 ILE A 225      50.348   4.021 -32.528  1.00  0.61           H
ATOM   2841 2HG1 ILE A 225      51.600   4.330 -31.443  1.00  0.61           H
ATOM   2842  CG2 ILE A 225      51.663   4.275 -34.784  1.00  0.61           C
ATOM   2843 1HG2 ILE A 225      52.407   4.002 -35.581  1.00  0.61           H
ATOM   2844 2HG2 ILE A 225      51.245   5.254 -35.083  1.00  0.61           H
ATOM   2845 3HG2 ILE A 225      50.823   3.639 -34.910  1.00  0.61           H
ATOM   2846  CD1 ILE A 225      50.793   6.047 -32.428  1.00  0.61           C
ATOM   2847 1HD1 ILE A 225      49.950   6.205 -33.103  1.00  0.61           H
ATOM   2848 2HD1 ILE A 225      51.547   6.735 -32.747  1.00  0.61           H
ATOM   2849 3HD1 ILE A 225      50.420   6.339 -31.475  1.00  0.61           H
ATOM   2850  N   SER A 226      52.761   1.353 -35.260  1.00  0.63           N
ATOM   2851  H   SER A 226      51.792   1.473 -35.159  1.00  0.63           H
ATOM   2852  CA  SER A 226      53.424   0.777 -36.511  1.00  0.63           C
ATOM   2853  HA  SER A 226      54.342   1.265 -36.697  1.00  0.63           H
ATOM   2854  C   SER A 226      52.563   0.797 -37.838  1.00  0.63           C
ATOM   2855  O   SER A 226      51.452   1.333 -37.866  1.00  0.63           O
ATOM   2856  CB  SER A 226      53.670  -0.686 -36.209  1.00  0.63           C
ATOM   2857 1HB  SER A 226      54.191  -1.169 -37.070  1.00  0.63           H
ATOM   2858 2HB  SER A 226      54.376  -0.710 -35.390  1.00  0.63           H
ATOM   2859  OG  SER A 226      52.491  -1.337 -35.869  1.00  0.63           O
ATOM   2860  HG  SER A 226      52.046  -1.679 -36.713  1.00  0.63           H
ATOM   2861  N   SER A 227      53.132   0.369 -38.955  1.00  0.68           N
ATOM   2862  H   SER A 227      54.039  -0.044 -38.859  1.00  0.68           H
ATOM   2863  CA  SER A 227      52.512   0.484 -40.257  1.00  0.68           C
ATOM   2864  HA  SER A 227      51.447   0.331 -40.117  1.00  0.68           H
ATOM   2865  C   SER A 227      53.136  -0.577 -41.108  1.00  0.68           C
ATOM   2866  O   SER A 227      54.354  -0.649 -41.282  1.00  0.68           O
ATOM   2867  CB  SER A 227      52.723   1.924 -40.835  1.00  0.68           C
ATOM   2868 1HB  SER A 227      52.293   2.750 -40.307  1.00  0.68           H
ATOM   2869 2HB  SER A 227      53.772   2.082 -40.820  1.00  0.68           H
ATOM   2870  OG  SER A 227      52.344   1.972 -42.140  1.00  0.68           O
ATOM   2871  HG  SER A 227      51.390   1.726 -42.299  1.00  0.68           H
ATOM   2872  N   GLU A 228      52.354  -1.414 -41.724  1.00  0.70           N
ATOM   2873  H   GLU A 228      51.383  -1.297 -41.460  1.00  0.70           H
ATOM   2874  CA  GLU A 228      52.815  -2.520 -42.590  1.00  0.70           C
ATOM   2875  HA  GLU A 228      53.891  -2.296 -42.825  1.00  0.70           H
ATOM   2876  C   GLU A 228      51.986  -2.826 -43.881  1.00  0.70           C
ATOM   2877  O   GLU A 228      50.765  -2.597 -43.921  1.00  0.70           O
ATOM   2878  CB  GLU A 228      52.747  -3.756 -41.691  1.00  0.70           C
ATOM   2879 1HB  GLU A 228      51.726  -3.969 -41.402  1.00  0.70           H
ATOM   2880 2HB  GLU A 228      53.028  -4.665 -42.245  1.00  0.70           H
ATOM   2881  CG  GLU A 228      53.547  -3.824 -40.411  1.00  0.70           C
ATOM   2882 1HG  GLU A 228      54.580  -4.055 -40.660  1.00  0.70           H
ATOM   2883 2HG  GLU A 228      53.532  -2.895 -39.889  1.00  0.70           H
ATOM   2884  CD  GLU A 228      53.128  -4.931 -39.440  1.00  0.70           C
ATOM   2885  OE1 GLU A 228      53.168  -4.671 -38.216  1.00  0.70           O
ATOM   2886  OE2 GLU A 228      52.858  -6.029 -39.956  1.00  0.70           O
ATOM   2887  N   PHE A 229      52.501  -3.432 -44.942  1.00  0.68           N
ATOM   2888  H   PHE A 229      53.509  -3.609 -44.935  1.00  0.68           H
ATOM   2889  CA  PHE A 229      51.806  -3.567 -46.242  1.00  0.68           C
ATOM   2890  HA  PHE A 229      50.751  -3.337 -46.208  1.00  0.68           H
ATOM   2891  C   PHE A 229      51.921  -4.990 -46.780  1.00  0.68           C
ATOM   2892  O   PHE A 229      53.066  -5.541 -46.775  1.00  0.68           O
ATOM   2893  CB  PHE A 229      52.384  -2.570 -47.267  1.00  0.68           C
ATOM   2894 1HB  PHE A 229      53.443  -2.739 -47.360  1.00  0.68           H
ATOM   2895 2HB  PHE A 229      51.924  -2.704 -48.242  1.00  0.68           H
ATOM   2896  CG  PHE A 229      52.157  -1.128 -46.930  1.00  0.68           C
ATOM   2897  CD1 PHE A 229      53.128  -0.510 -46.148  1.00  0.68           C
ATOM   2898  HD1 PHE A 229      53.928  -1.180 -45.818  1.00  0.68           H
ATOM   2899  CD2 PHE A 229      50.961  -0.437 -47.301  1.00  0.68           C
ATOM   2900  HD2 PHE A 229      50.143  -0.925 -47.846  1.00  0.68           H
ATOM   2901  CE1 PHE A 229      52.935   0.798 -45.672  1.00  0.68           C
ATOM   2902  HE1 PHE A 229      53.592   1.265 -44.920  1.00  0.68           H
ATOM   2903  CE2 PHE A 229      50.788   0.941 -46.926  1.00  0.68           C
ATOM   2904  HE2 PHE A 229      49.843   1.434 -47.210  1.00  0.68           H
ATOM   2905  CZ  PHE A 229      51.763   1.560 -46.063  1.00  0.68           C
ATOM   2906  HZ  PHE A 229      51.554   2.539 -45.696  1.00  0.68           H
ATOM   2907  N   TYR A 230      50.912  -5.612 -47.348  1.00  0.72           N
ATOM   2908  H   TYR A 230      50.064  -5.147 -47.445  1.00  0.72           H
ATOM   2909  CA  TYR A 230      51.033  -7.048 -47.757  1.00  0.72           C
ATOM   2910  HA  TYR A 230      52.001  -7.344 -47.808  1.00  0.72           H
ATOM   2911  C   TYR A 230      50.331  -7.280 -49.047  1.00  0.72           C
ATOM   2912  O   TYR A 230      49.207  -6.889 -49.226  1.00  0.72           O
ATOM   2913  CB  TYR A 230      50.386  -7.931 -46.676  1.00  0.72           C
ATOM   2914 1HB  TYR A 230      49.388  -7.539 -46.508  1.00  0.72           H
ATOM   2915 2HB  TYR A 230      50.415  -8.979 -47.034  1.00  0.72           H
ATOM   2916  CG  TYR A 230      51.216  -7.907 -45.337  1.00  0.72           C
ATOM   2917  CD1 TYR A 230      50.805  -7.079 -44.295  1.00  0.72           C
ATOM   2918  HD1 TYR A 230      49.832  -6.531 -44.342  1.00  0.72           H
ATOM   2919  CD2 TYR A 230      52.450  -8.644 -45.225  1.00  0.72           C
ATOM   2920  HD2 TYR A 230      52.760  -9.312 -46.059  1.00  0.72           H
ATOM   2921  CE1 TYR A 230      51.662  -6.879 -43.185  1.00  0.72           C
ATOM   2922  HE1 TYR A 230      51.322  -6.076 -42.491  1.00  0.72           H
ATOM   2923  CE2 TYR A 230      53.368  -8.445 -44.138  1.00  0.72           C
ATOM   2924  HE2 TYR A 230      54.317  -8.845 -44.087  1.00  0.72           H
ATOM   2925  CZ  TYR A 230      52.932  -7.527 -43.166  1.00  0.72           C
ATOM   2926  OH  TYR A 230      53.800  -7.269 -42.138  1.00  0.72           O
ATOM   2927  HH  TYR A 230      53.385  -6.656 -41.467  1.00  0.72           H
ATOM   2928  N   ASP A 231      51.051  -7.935 -49.985  1.00  0.74           N
ATOM   2929  H   ASP A 231      52.035  -8.186 -49.794  1.00  0.74           H
ATOM   2930  CA  ASP A 231      50.656  -8.132 -51.347  1.00  0.74           C
ATOM   2931  HA  ASP A 231      50.331  -7.161 -51.732  1.00  0.74           H
ATOM   2932  C   ASP A 231      49.453  -9.097 -51.505  1.00  0.74           C
ATOM   2933  O   ASP A 231      48.747  -8.931 -52.516  1.00  0.74           O
ATOM   2934  CB  ASP A 231      51.844  -8.574 -52.134  1.00  0.74           C
ATOM   2935 1HB  ASP A 231      52.645  -7.824 -52.147  1.00  0.74           H
ATOM   2936 2HB  ASP A 231      52.312  -9.496 -51.652  1.00  0.74           H
ATOM   2937  CG  ASP A 231      51.614  -8.921 -53.657  1.00  0.74           C
ATOM   2938  OD1 ASP A 231      51.981  -8.160 -54.605  1.00  0.74           O
ATOM   2939  OD2 ASP A 231      51.011  -9.973 -53.927  1.00  0.74           O
ATOM   2940  N   ASN A 232      49.256 -10.123 -50.650  1.00  0.70           N
ATOM   2941  H   ASN A 232      49.742 -10.118 -49.788  1.00  0.70           H
ATOM   2942  CA  ASN A 232      48.253 -11.238 -50.777  1.00  0.70           C
ATOM   2943  HA  ASN A 232      47.318 -10.879 -51.215  1.00  0.70           H
ATOM   2944  C   ASN A 232      47.766 -11.838 -49.423  1.00  0.70           C
ATOM   2945  O   ASN A 232      48.290 -11.633 -48.399  1.00  0.70           O
ATOM   2946  CB  ASN A 232      48.772 -12.204 -51.773  1.00  0.70           C
ATOM   2947 1HB  ASN A 232      48.069 -12.991 -51.879  1.00  0.70           H
ATOM   2948 2HB  ASN A 232      48.775 -11.694 -52.743  1.00  0.70           H
ATOM   2949  CG  ASN A 232      50.137 -12.688 -51.451  1.00  0.70           C
ATOM   2950  OD1 ASN A 232      50.315 -13.696 -50.772  1.00  0.70           O
ATOM   2951  ND2 ASN A 232      51.124 -12.251 -52.072  1.00  0.70           N
ATOM   2952 1HD2 ASN A 232      52.078 -12.533 -51.732  1.00  0.70           H
ATOM   2953 2HD2 ASN A 232      51.039 -11.396 -52.569  1.00  0.70           H
ATOM   2954  N   ALA A 233      46.743 -12.641 -49.453  1.00  0.75           N
ATOM   2955  H   ALA A 233      46.280 -12.766 -50.360  1.00  0.75           H
ATOM   2956  CA  ALA A 233      46.091 -13.381 -48.357  1.00  0.75           C
ATOM   2957  HA  ALA A 233      45.765 -12.650 -47.626  1.00  0.75           H
ATOM   2958  C   ALA A 233      47.094 -14.336 -47.645  1.00  0.75           C
ATOM   2959  O   ALA A 233      47.268 -14.325 -46.411  1.00  0.75           O
ATOM   2960  CB  ALA A 233      44.863 -14.088 -48.994  1.00  0.75           C
ATOM   2961 1HB  ALA A 233      44.546 -14.972 -48.396  1.00  0.75           H
ATOM   2962 2HB  ALA A 233      45.101 -14.440 -50.023  1.00  0.75           H
ATOM   2963 3HB  ALA A 233      44.012 -13.407 -48.899  1.00  0.75           H
ATOM   2964  N   ASN A 234      47.876 -15.097 -48.424  1.00  0.61           N
ATOM   2965  H   ASN A 234      47.762 -15.127 -49.452  1.00  0.61           H
ATOM   2966  CA  ASN A 234      48.907 -15.959 -47.818  1.00  0.61           C
ATOM   2967  HA  ASN A 234      48.361 -16.398 -46.946  1.00  0.61           H
ATOM   2968  C   ASN A 234      50.148 -15.199 -47.264  1.00  0.61           C
ATOM   2969  O   ASN A 234      50.619 -15.528 -46.174  1.00  0.61           O
ATOM   2970  CB  ASN A 234      49.285 -17.040 -48.819  1.00  0.61           C
ATOM   2971 1HB  ASN A 234      48.297 -17.470 -49.081  1.00  0.61           H
ATOM   2972 2HB  ASN A 234      49.767 -16.554 -49.667  1.00  0.61           H
ATOM   2973  CG  ASN A 234      50.201 -18.088 -48.192  1.00  0.61           C
ATOM   2974  OD1 ASN A 234      51.401 -17.896 -48.002  1.00  0.61           O
ATOM   2975  ND2 ASN A 234      49.670 -19.220 -47.743  1.00  0.61           N
ATOM   2976 1HD2 ASN A 234      50.183 -19.878 -47.157  1.00  0.61           H
ATOM   2977 2HD2 ASN A 234      48.743 -19.454 -47.989  1.00  0.61           H
ATOM   2978  N   ASP A 235      50.587 -14.159 -47.994  1.00  0.64           N
ATOM   2979  H   ASP A 235      50.347 -14.086 -49.017  1.00  0.64           H
ATOM   2980  CA  ASP A 235      51.738 -13.329 -47.487  1.00  0.64           C
ATOM   2981  HA  ASP A 235      52.536 -14.013 -47.226  1.00  0.64           H
ATOM   2982  C   ASP A 235      51.425 -12.550 -46.198  1.00  0.64           C
ATOM   2983  O   ASP A 235      52.302 -12.483 -45.328  1.00  0.64           O
ATOM   2984  CB  ASP A 235      52.392 -12.494 -48.567  1.00  0.64           C
ATOM   2985 1HB  ASP A 235      51.661 -11.949 -49.140  1.00  0.64           H
ATOM   2986 2HB  ASP A 235      53.214 -11.785 -48.170  1.00  0.64           H
ATOM   2987  CG  ASP A 235      53.208 -13.301 -49.580  1.00  0.64           C
ATOM   2988  OD1 ASP A 235      53.608 -12.757 -50.606  1.00  0.64           O
ATOM   2989  OD2 ASP A 235      53.539 -14.479 -49.446  1.00  0.64           O
ATOM   2990  N   LEU A 236      50.191 -11.999 -46.051  1.00  0.68           N
ATOM   2991  H   LEU A 236      49.582 -12.101 -46.762  1.00  0.68           H
ATOM   2992  CA  LEU A 236      49.590 -11.509 -44.817  1.00  0.68           C
ATOM   2993  HA  LEU A 236      50.225 -10.688 -44.481  1.00  0.68           H
ATOM   2994  C   LEU A 236      49.626 -12.566 -43.758  1.00  0.68           C
ATOM   2995  O   LEU A 236      50.203 -12.303 -42.664  1.00  0.68           O
ATOM   2996  CB  LEU A 236      48.137 -11.026 -45.163  1.00  0.68           C
ATOM   2997 1HB  LEU A 236      48.084 -10.264 -45.953  1.00  0.68           H
ATOM   2998 2HB  LEU A 236      47.565 -11.804 -45.528  1.00  0.68           H
ATOM   2999  CG  LEU A 236      47.435 -10.391 -43.986  1.00  0.68           C
ATOM   3000  HG  LEU A 236      47.549 -11.024 -43.145  1.00  0.68           H
ATOM   3001  CD1 LEU A 236      47.885  -8.926 -43.642  1.00  0.68           C
ATOM   3002 1HD1 LEU A 236      48.942  -8.873 -43.338  1.00  0.68           H
ATOM   3003 2HD1 LEU A 236      47.192  -8.480 -42.862  1.00  0.68           H
ATOM   3004 3HD1 LEU A 236      47.567  -8.174 -44.374  1.00  0.68           H
ATOM   3005  CD2 LEU A 236      45.913 -10.396 -44.354  1.00  0.68           C
ATOM   3006 1HD2 LEU A 236      45.358  -9.693 -43.726  1.00  0.68           H
ATOM   3007 2HD2 LEU A 236      45.591 -11.467 -44.219  1.00  0.68           H
ATOM   3008 3HD2 LEU A 236      45.833 -10.051 -45.390  1.00  0.68           H
ATOM   3009  N   LEU A 237      49.058 -13.722 -43.997  1.00  0.61           N
ATOM   3010  H   LEU A 237      48.699 -13.923 -44.902  1.00  0.61           H
ATOM   3011  CA  LEU A 237      48.842 -14.786 -42.984  1.00  0.61           C
ATOM   3012  HA  LEU A 237      48.329 -14.304 -42.151  1.00  0.61           H
ATOM   3013  C   LEU A 237      50.197 -15.361 -42.519  1.00  0.61           C
ATOM   3014  O   LEU A 237      50.309 -15.757 -41.328  1.00  0.61           O
ATOM   3015  CB  LEU A 237      48.005 -15.865 -43.625  1.00  0.61           C
ATOM   3016 1HB  LEU A 237      47.152 -15.380 -44.042  1.00  0.61           H
ATOM   3017 2HB  LEU A 237      48.624 -16.365 -44.383  1.00  0.61           H
ATOM   3018  CG  LEU A 237      47.499 -16.951 -42.680  1.00  0.61           C
ATOM   3019  HG  LEU A 237      48.265 -17.125 -41.971  1.00  0.61           H
ATOM   3020  CD1 LEU A 237      46.279 -16.400 -41.860  1.00  0.61           C
ATOM   3021 1HD1 LEU A 237      46.480 -15.391 -41.486  1.00  0.61           H
ATOM   3022 2HD1 LEU A 237      46.101 -17.078 -41.044  1.00  0.61           H
ATOM   3023 3HD1 LEU A 237      45.354 -16.315 -42.440  1.00  0.61           H
ATOM   3024  CD2 LEU A 237      47.130 -18.238 -43.364  1.00  0.61           C
ATOM   3025 1HD2 LEU A 237      46.810 -19.070 -42.670  1.00  0.61           H
ATOM   3026 2HD2 LEU A 237      48.036 -18.629 -43.898  1.00  0.61           H
ATOM   3027 3HD2 LEU A 237      46.271 -18.020 -43.997  1.00  0.61           H
ATOM   3028  N   SER A 238      51.239 -15.317 -43.367  1.00  0.61           N
ATOM   3029  H   SER A 238      50.999 -15.185 -44.315  1.00  0.61           H
ATOM   3030  CA  SER A 238      52.627 -15.736 -43.037  1.00  0.61           C
ATOM   3031  HA  SER A 238      52.603 -16.712 -42.537  1.00  0.61           H
ATOM   3032  C   SER A 238      53.239 -14.807 -41.974  1.00  0.61           C
ATOM   3033  O   SER A 238      54.234 -15.166 -41.464  1.00  0.61           O
ATOM   3034  CB  SER A 238      53.567 -15.784 -44.267  1.00  0.61           C
ATOM   3035 1HB  SER A 238      53.363 -14.928 -44.920  1.00  0.61           H
ATOM   3036 2HB  SER A 238      54.601 -15.730 -43.961  1.00  0.61           H
ATOM   3037  OG  SER A 238      53.403 -17.022 -44.984  1.00  0.61           O
ATOM   3038  HG  SER A 238      53.403 -16.753 -45.884  1.00  0.61           H
ATOM   3039  N   LYS A 239      52.664 -13.594 -41.735  1.00  0.53           N
ATOM   3040  H   LYS A 239      51.863 -13.301 -42.371  1.00  0.53           H
ATOM   3041  CA  LYS A 239      53.096 -12.621 -40.708  1.00  0.53           C
ATOM   3042  HA  LYS A 239      54.012 -12.993 -40.149  1.00  0.53           H
ATOM   3043  C   LYS A 239      52.004 -12.344 -39.612  1.00  0.53           C
ATOM   3044  O   LYS A 239      51.861 -11.276 -39.134  1.00  0.53           O
ATOM   3045  CB  LYS A 239      53.531 -11.306 -41.462  1.00  0.53           C
ATOM   3046 1HB  LYS A 239      52.705 -10.843 -41.966  1.00  0.53           H
ATOM   3047 2HB  LYS A 239      53.894 -10.539 -40.780  1.00  0.53           H
ATOM   3048  CG  LYS A 239      54.593 -11.555 -42.487  1.00  0.53           C
ATOM   3049 1HG  LYS A 239      54.274 -12.292 -43.230  1.00  0.53           H
ATOM   3050 2HG  LYS A 239      54.761 -10.580 -42.982  1.00  0.53           H
ATOM   3051  CD  LYS A 239      55.963 -11.929 -41.890  1.00  0.53           C
ATOM   3052 1HD  LYS A 239      56.076 -11.307 -41.018  1.00  0.53           H
ATOM   3053 2HD  LYS A 239      55.977 -12.925 -41.411  1.00  0.53           H
ATOM   3054  CE  LYS A 239      57.207 -11.788 -42.876  1.00  0.53           C
ATOM   3055 1HE  LYS A 239      57.285 -10.772 -43.256  1.00  0.53           H
ATOM   3056 2HE  LYS A 239      58.019 -11.939 -42.072  1.00  0.53           H
ATOM   3057  NZ  LYS A 239      57.335 -12.713 -44.037  1.00  0.53           N
ATOM   3058 1HZ  LYS A 239      58.191 -12.516 -44.581  1.00  0.53           H
ATOM   3059 2HZ  LYS A 239      56.617 -12.640 -44.713  1.00  0.53           H
ATOM   3060 3HZ  LYS A 239      57.484 -13.673 -43.727  1.00  0.53           H
ATOM   3061  N   VAL A 240      51.219 -13.401 -39.269  1.00  0.53           N
ATOM   3062  H   VAL A 240      51.136 -14.143 -40.010  1.00  0.53           H
ATOM   3063  CA  VAL A 240      50.338 -13.506 -38.176  1.00  0.53           C
ATOM   3064  HA  VAL A 240      50.074 -12.534 -37.817  1.00  0.53           H
ATOM   3065  C   VAL A 240      50.991 -14.278 -36.966  1.00  0.53           C
ATOM   3066  O   VAL A 240      51.051 -13.607 -35.932  1.00  0.53           O
ATOM   3067  CB  VAL A 240      48.959 -14.107 -38.598  1.00  0.53           C
ATOM   3068  HB  VAL A 240      48.838 -14.925 -39.261  1.00  0.53           H
ATOM   3069  CG1 VAL A 240      47.920 -14.483 -37.517  1.00  0.53           C
ATOM   3070 1HG1 VAL A 240      48.275 -15.317 -36.978  1.00  0.53           H
ATOM   3071 2HG1 VAL A 240      46.936 -14.667 -37.993  1.00  0.53           H
ATOM   3072 3HG1 VAL A 240      47.793 -13.763 -36.846  1.00  0.53           H
ATOM   3073  CG2 VAL A 240      48.276 -12.928 -39.423  1.00  0.53           C
ATOM   3074 1HG2 VAL A 240      48.271 -12.109 -38.713  1.00  0.53           H
ATOM   3075 2HG2 VAL A 240      47.310 -13.272 -39.750  1.00  0.53           H
ATOM   3076 3HG2 VAL A 240      48.845 -12.651 -40.234  1.00  0.53           H
ATOM   3077  N   LYS A 241      51.516 -15.471 -37.062  1.00  0.53           N
ATOM   3078  H   LYS A 241      51.498 -15.899 -38.018  1.00  0.53           H
ATOM   3079  CA  LYS A 241      52.172 -16.212 -36.011  1.00  0.53           C
ATOM   3080  HA  LYS A 241      52.695 -15.536 -35.293  1.00  0.53           H
ATOM   3081  C   LYS A 241      53.268 -17.189 -36.467  1.00  0.53           C
ATOM   3082  O   LYS A 241      54.135 -17.508 -35.662  1.00  0.53           O
ATOM   3083  CB  LYS A 241      51.083 -16.953 -35.216  1.00  0.53           C
ATOM   3084 1HB  LYS A 241      50.522 -17.511 -35.959  1.00  0.53           H
ATOM   3085 2HB  LYS A 241      51.459 -17.659 -34.487  1.00  0.53           H
ATOM   3086  CG  LYS A 241      50.177 -16.027 -34.380  1.00  0.53           C
ATOM   3087 1HG  LYS A 241      50.679 -15.265 -33.794  1.00  0.53           H
ATOM   3088 2HG  LYS A 241      49.475 -15.636 -35.039  1.00  0.53           H
ATOM   3089  CD  LYS A 241      49.330 -16.869 -33.428  1.00  0.53           C
ATOM   3090 1HD  LYS A 241      48.258 -16.483 -33.412  1.00  0.53           H
ATOM   3091 2HD  LYS A 241      49.302 -17.871 -33.816  1.00  0.53           H
ATOM   3092  CE  LYS A 241      49.821 -16.935 -31.981  1.00  0.53           C
ATOM   3093 1HE  LYS A 241      50.551 -17.770 -31.878  1.00  0.53           H
ATOM   3094 2HE  LYS A 241      50.388 -16.049 -31.692  1.00  0.53           H
ATOM   3095  NZ  LYS A 241      48.655 -17.237 -31.007  1.00  0.53           N
ATOM   3096 1HZ  LYS A 241      48.297 -18.179 -31.299  1.00  0.53           H
ATOM   3097 2HZ  LYS A 241      47.886 -16.615 -31.117  1.00  0.53           H
ATOM   3098 3HZ  LYS A 241      48.983 -17.283 -30.046  1.00  0.53           H
ATOM   3099  N   LYS A 242      53.348 -17.661 -37.741  1.00  0.24           N
ATOM   3100  H   LYS A 242      52.579 -17.406 -38.340  1.00  0.24           H
ATOM   3101  CA  LYS A 242      54.376 -18.566 -38.364  1.00  0.24           C
ATOM   3102  HA  LYS A 242      55.265 -18.278 -37.974  1.00  0.24           H
ATOM   3103  C   LYS A 242      54.384 -18.477 -39.912  1.00  0.24           C
ATOM   3104  O   LYS A 242      53.266 -18.562 -40.505  1.00  0.24           O
ATOM   3105  CB  LYS A 242      54.049 -19.980 -37.848  1.00  0.24           C
ATOM   3106 1HB  LYS A 242      54.169 -20.078 -36.758  1.00  0.24           H
ATOM   3107 2HB  LYS A 242      53.010 -20.157 -38.088  1.00  0.24           H
ATOM   3108  CG  LYS A 242      54.941 -21.078 -38.567  1.00  0.24           C
ATOM   3109 1HG  LYS A 242      54.950 -20.953 -39.638  1.00  0.24           H
ATOM   3110 2HG  LYS A 242      55.992 -21.076 -38.301  1.00  0.24           H
ATOM   3111  CD  LYS A 242      54.320 -22.456 -38.108  1.00  0.24           C
ATOM   3112 1HD  LYS A 242      54.548 -22.484 -37.019  1.00  0.24           H
ATOM   3113 2HD  LYS A 242      53.264 -22.474 -38.359  1.00  0.24           H
ATOM   3114  CE  LYS A 242      54.943 -23.594 -38.824  1.00  0.24           C
ATOM   3115 1HE  LYS A 242      55.173 -23.268 -39.866  1.00  0.24           H
ATOM   3116 2HE  LYS A 242      55.853 -24.014 -38.253  1.00  0.24           H
ATOM   3117  NZ  LYS A 242      54.072 -24.746 -38.886  1.00  0.24           N
ATOM   3118 1HZ  LYS A 242      53.997 -25.150 -37.988  1.00  0.24           H
ATOM   3119 2HZ  LYS A 242      54.391 -25.522 -39.438  1.00  0.24           H
ATOM   3120 3HZ  LYS A 242      53.140 -24.555 -39.322  1.00  0.24           H
ATOM   3121  N   ASP A 243      55.543 -18.244 -40.481  1.00  0.20           N
ATOM   3122  H   ASP A 243      56.377 -18.273 -39.908  1.00  0.20           H
ATOM   3123  CA  ASP A 243      55.753 -18.051 -41.952  1.00  0.20           C
ATOM   3124  HA  ASP A 243      55.111 -17.281 -42.326  1.00  0.20           H
ATOM   3125  C   ASP A 243      55.689 -19.327 -42.825  1.00  0.20           C
ATOM   3126  O   ASP A 243      56.165 -20.349 -42.412  1.00  0.20           O
ATOM   3127  CB  ASP A 243      57.156 -17.400 -42.143  1.00  0.20           C
ATOM   3128 1HB  ASP A 243      57.295 -16.614 -41.396  1.00  0.20           H
ATOM   3129 2HB  ASP A 243      57.838 -18.217 -42.031  1.00  0.20           H
ATOM   3130  CG  ASP A 243      57.395 -16.826 -43.600  1.00  0.20           C
ATOM   3131  OD1 ASP A 243      57.185 -17.526 -44.619  1.00  0.20           O
ATOM   3132  OD2 ASP A 243      57.820 -15.628 -43.603  1.00  0.20           O
ATOM   3133  N   LYS A 244      55.043 -19.259 -44.008  1.00  0.18           N
ATOM   3134  H   LYS A 244      54.764 -18.346 -44.390  1.00  0.18           H
ATOM   3135  CA  LYS A 244      54.975 -20.411 -44.886  1.00  0.18           C
ATOM   3136  HA  LYS A 244      54.471 -21.158 -44.220  1.00  0.18           H
ATOM   3137  C   LYS A 244      56.282 -20.929 -45.421  1.00  0.18           C
ATOM   3138  O   LYS A 244      56.407 -22.170 -45.525  1.00  0.18           O
ATOM   3139  CB  LYS A 244      53.972 -20.283 -46.014  1.00  0.18           C
ATOM   3140 1HB  LYS A 244      52.979 -19.856 -45.783  1.00  0.18           H
ATOM   3141 2HB  LYS A 244      54.515 -19.616 -46.824  1.00  0.18           H
ATOM   3142  CG  LYS A 244      53.555 -21.549 -46.802  1.00  0.18           C
ATOM   3143 1HG  LYS A 244      52.847 -21.228 -47.510  1.00  0.18           H
ATOM   3144 2HG  LYS A 244      54.450 -22.033 -47.235  1.00  0.18           H
ATOM   3145  CD  LYS A 244      52.689 -22.663 -46.099  1.00  0.18           C
ATOM   3146 1HD  LYS A 244      53.113 -22.981 -45.169  1.00  0.18           H
ATOM   3147 2HD  LYS A 244      51.728 -22.168 -45.873  1.00  0.18           H
ATOM   3148  CE  LYS A 244      52.348 -23.866 -46.967  1.00  0.18           C
ATOM   3149 1HE  LYS A 244      51.413 -24.335 -46.662  1.00  0.18           H
ATOM   3150 2HE  LYS A 244      52.101 -23.603 -47.947  1.00  0.18           H
ATOM   3151  NZ  LYS A 244      53.457 -24.810 -46.960  1.00  0.18           N
ATOM   3152 1HZ  LYS A 244      54.304 -24.464 -47.427  1.00  0.18           H
ATOM   3153 2HZ  LYS A 244      53.225 -25.726 -47.313  1.00  0.18           H
ATOM   3154 3HZ  LYS A 244      53.694 -25.015 -45.976  1.00  0.18           H
ATOM   3155  N   SER A 245      57.231 -20.084 -45.877  1.00  0.21           N
ATOM   3156  H   SER A 245      57.094 -19.082 -45.581  1.00  0.21           H
ATOM   3157  CA  SER A 245      58.417 -20.386 -46.706  1.00  0.21           C
ATOM   3158  HA  SER A 245      58.329 -21.328 -47.185  1.00  0.21           H
ATOM   3159  C   SER A 245      59.657 -20.366 -45.890  1.00  0.21           C
ATOM   3160  O   SER A 245      60.438 -21.323 -46.086  1.00  0.21           O
ATOM   3161  CB  SER A 245      58.458 -19.350 -47.864  1.00  0.21           C
ATOM   3162 1HB  SER A 245      58.671 -18.363 -47.458  1.00  0.21           H
ATOM   3163 2HB  SER A 245      59.320 -19.620 -48.423  1.00  0.21           H
ATOM   3164  OG  SER A 245      57.347 -19.347 -48.702  1.00  0.21           O
ATOM   3165  HG  SER A 245      56.679 -18.933 -48.127  1.00  0.21           H
ATOM   3166  N   ASP A 246      59.771 -19.466 -44.912  1.00  0.18           N
ATOM   3167  H   ASP A 246      59.042 -18.808 -44.732  1.00  0.18           H
ATOM   3168  CA  ASP A 246      60.961 -19.517 -44.024  1.00  0.18           C
ATOM   3169  HA  ASP A 246      61.843 -19.803 -44.601  1.00  0.18           H
ATOM   3170  C   ASP A 246      60.758 -20.707 -42.993  1.00  0.18           C
ATOM   3171  O   ASP A 246      59.674 -21.101 -42.592  1.00  0.18           O
ATOM   3172  CB  ASP A 246      61.151 -18.150 -43.384  1.00  0.18           C
ATOM   3173 1HB  ASP A 246      60.957 -17.299 -44.055  1.00  0.18           H
ATOM   3174 2HB  ASP A 246      60.495 -18.116 -42.569  1.00  0.18           H
ATOM   3175  CG  ASP A 246      62.486 -17.938 -42.671  1.00  0.18           C
ATOM   3176  OD1 ASP A 246      62.611 -16.877 -42.057  1.00  0.18           O
ATOM   3177  OD2 ASP A 246      63.357 -18.843 -42.744  1.00  0.18           O
ATOM   3178  N   SER A 247      61.830 -21.264 -42.448  1.00  0.27           N
ATOM   3179  H   SER A 247      62.679 -20.801 -42.742  1.00  0.27           H
ATOM   3180  CA  SER A 247      61.869 -22.306 -41.445  1.00  0.27           C
ATOM   3181  HA  SER A 247      61.142 -22.980 -41.831  1.00  0.27           H
ATOM   3182  C   SER A 247      61.480 -21.968 -40.044  1.00  0.27           C
ATOM   3183  O   SER A 247      61.645 -22.773 -39.139  1.00  0.27           O
ATOM   3184  CB  SER A 247      63.221 -23.001 -41.553  1.00  0.27           C
ATOM   3185 1HB  SER A 247      63.315 -23.832 -40.900  1.00  0.27           H
ATOM   3186 2HB  SER A 247      63.305 -23.334 -42.607  1.00  0.27           H
ATOM   3187  OG  SER A 247      64.250 -22.081 -41.276  1.00  0.27           O
ATOM   3188  HG  SER A 247      64.707 -22.364 -40.445  1.00  0.27           H
ATOM   3189  N   PHE A 248      60.808 -20.822 -39.818  1.00  0.15           N
ATOM   3190  H   PHE A 248      60.604 -20.127 -40.531  1.00  0.15           H
ATOM   3191  CA  PHE A 248      60.309 -20.440 -38.451  1.00  0.15           C
ATOM   3192  HA  PHE A 248      61.161 -20.774 -37.882  1.00  0.15           H
ATOM   3193  C   PHE A 248      59.214 -21.372 -37.977  1.00  0.15           C
ATOM   3194  O   PHE A 248      58.337 -21.752 -38.753  1.00  0.15           O
ATOM   3195  CB  PHE A 248      60.030 -18.935 -38.282  1.00  0.15           C
ATOM   3196 1HB  PHE A 248      60.926 -18.364 -38.491  1.00  0.15           H
ATOM   3197 2HB  PHE A 248      59.271 -18.695 -38.997  1.00  0.15           H
ATOM   3198  CG  PHE A 248      59.451 -18.575 -36.910  1.00  0.15           C
ATOM   3199  CD1 PHE A 248      60.388 -18.235 -35.917  1.00  0.15           C
ATOM   3200  HD1 PHE A 248      61.408 -18.043 -36.178  1.00  0.15           H
ATOM   3201  CD2 PHE A 248      58.051 -18.578 -36.598  1.00  0.15           C
ATOM   3202  HD2 PHE A 248      57.292 -18.859 -37.365  1.00  0.15           H
ATOM   3203  CE1 PHE A 248      59.969 -17.998 -34.576  1.00  0.15           C
ATOM   3204  HE1 PHE A 248      60.743 -17.641 -33.889  1.00  0.15           H
ATOM   3205  CE2 PHE A 248      57.639 -18.419 -35.243  1.00  0.15           C
ATOM   3206  HE2 PHE A 248      56.560 -18.419 -35.031  1.00  0.15           H
ATOM   3207  CZ  PHE A 248      58.612 -18.171 -34.263  1.00  0.15           C
ATOM   3208  HZ  PHE A 248      58.284 -18.009 -33.283  1.00  0.15           H
ATOM   3209  N   GLY A 249      59.350 -21.822 -36.734  1.00  0.21           N
ATOM   3210  H   GLY A 249      60.154 -21.583 -36.261  1.00  0.21           H
ATOM   3211  CA  GLY A 249      58.295 -22.589 -36.031  1.00  0.21           C
ATOM   3212 1HA  GLY A 249      58.440 -22.336 -34.947  1.00  0.21           H
ATOM   3213 2HA  GLY A 249      57.286 -22.095 -36.329  1.00  0.21           H
ATOM   3214  C   GLY A 249      58.149 -24.054 -36.208  1.00  0.21           C
ATOM   3215  O   GLY A 249      58.219 -24.535 -37.357  1.00  0.21           O
ATOM   3216  N   VAL A 250      57.824 -24.693 -35.135  1.00  0.19           N
ATOM   3217  H   VAL A 250      57.708 -24.051 -34.346  1.00  0.19           H
ATOM   3218  CA  VAL A 250      57.599 -26.090 -34.801  1.00  0.19           C
ATOM   3219  HA  VAL A 250      57.625 -26.666 -35.786  1.00  0.19           H
ATOM   3220  C   VAL A 250      56.256 -26.371 -34.116  1.00  0.19           C
ATOM   3221  O   VAL A 250      55.795 -27.541 -34.074  1.00  0.19           O
ATOM   3222  CB  VAL A 250      58.753 -26.773 -34.053  1.00  0.19           C
ATOM   3223  HB  VAL A 250      58.480 -27.847 -34.164  1.00  0.19           H
ATOM   3224  CG1 VAL A 250      60.050 -26.522 -34.853  1.00  0.19           C
ATOM   3225 1HG1 VAL A 250      59.952 -26.577 -35.955  1.00  0.19           H
ATOM   3226 2HG1 VAL A 250      60.939 -27.114 -34.505  1.00  0.19           H
ATOM   3227 3HG1 VAL A 250      60.281 -25.491 -34.639  1.00  0.19           H
ATOM   3228  CG2 VAL A 250      58.965 -26.435 -32.523  1.00  0.19           C
ATOM   3229 1HG2 VAL A 250      58.165 -26.783 -31.942  1.00  0.19           H
ATOM   3230 2HG2 VAL A 250      59.197 -25.439 -32.339  1.00  0.19           H
ATOM   3231 3HG2 VAL A 250      59.746 -27.071 -32.104  1.00  0.19           H
ATOM   3232  N   THR A 251      55.628 -25.275 -33.622  1.00  0.20           N
ATOM   3233  H   THR A 251      56.112 -24.422 -33.545  1.00  0.20           H
ATOM   3234  CA  THR A 251      54.223 -25.340 -33.102  1.00  0.20           C
ATOM   3235  HA  THR A 251      53.511 -26.103 -33.514  1.00  0.20           H
ATOM   3236  C   THR A 251      53.543 -24.035 -33.476  1.00  0.20           C
ATOM   3237  O   THR A 251      54.146 -23.009 -33.804  1.00  0.20           O
ATOM   3238  CB  THR A 251      54.328 -25.654 -31.666  1.00  0.20           C
ATOM   3239  HB  THR A 251      55.070 -26.441 -31.504  1.00  0.20           H
ATOM   3240  OG1 THR A 251      53.069 -26.131 -31.266  1.00  0.20           O
ATOM   3241  HG1 THR A 251      52.842 -26.893 -31.876  1.00  0.20           H
ATOM   3242  CG2 THR A 251      54.752 -24.502 -30.750  1.00  0.20           C
ATOM   3243 1HG2 THR A 251      55.476 -23.822 -31.262  1.00  0.20           H
ATOM   3244 2HG2 THR A 251      55.195 -24.804 -29.804  1.00  0.20           H
ATOM   3245 3HG2 THR A 251      53.885 -23.886 -30.597  1.00  0.20           H
ATOM   3246  N   ILE A 252      52.193 -24.131 -33.618  1.00  0.23           N
ATOM   3247  H   ILE A 252      51.812 -25.057 -33.417  1.00  0.23           H
ATOM   3248  CA  ILE A 252      51.306 -23.050 -33.955  1.00  0.23           C
ATOM   3249  HA  ILE A 252      51.770 -22.071 -33.684  1.00  0.23           H
ATOM   3250  C   ILE A 252      49.942 -23.198 -33.258  1.00  0.23           C
ATOM   3251  O   ILE A 252      49.306 -24.295 -33.221  1.00  0.23           O
ATOM   3252  CB  ILE A 252      51.223 -22.904 -35.483  1.00  0.23           C
ATOM   3253  HB  ILE A 252      52.127 -22.573 -35.963  1.00  0.23           H
ATOM   3254  CG1 ILE A 252      50.158 -21.927 -36.078  1.00  0.23           C
ATOM   3255 1HG1 ILE A 252      50.078 -22.102 -37.155  1.00  0.23           H
ATOM   3256 2HG1 ILE A 252      49.193 -22.083 -35.682  1.00  0.23           H
ATOM   3257  CG2 ILE A 252      50.891 -24.232 -36.175  1.00  0.23           C
ATOM   3258 1HG2 ILE A 252      50.009 -24.625 -35.702  1.00  0.23           H
ATOM   3259 2HG2 ILE A 252      51.756 -25.007 -36.117  1.00  0.23           H
ATOM   3260 3HG2 ILE A 252      50.740 -24.134 -37.277  1.00  0.23           H
ATOM   3261  CD1 ILE A 252      50.640 -20.475 -35.838  1.00  0.23           C
ATOM   3262 1HD1 ILE A 252      49.829 -19.764 -36.021  1.00  0.23           H
ATOM   3263 2HD1 ILE A 252      51.521 -20.199 -36.447  1.00  0.23           H
ATOM   3264 3HD1 ILE A 252      50.896 -20.231 -34.817  1.00  0.23           H
ATOM   3265  N   GLY A 253      49.503 -22.079 -32.606  1.00  0.28           N
ATOM   3266  H   GLY A 253      50.004 -21.210 -32.791  1.00  0.28           H
ATOM   3267  CA  GLY A 253      48.397 -21.936 -31.617  1.00  0.28           C
ATOM   3268 1HA  GLY A 253      47.693 -22.792 -31.634  1.00  0.28           H
ATOM   3269 2HA  GLY A 253      48.796 -21.673 -30.561  1.00  0.28           H
ATOM   3270  C   GLY A 253      47.635 -20.633 -31.974  1.00  0.28           C
ATOM   3271  O   GLY A 253      48.283 -19.732 -32.464  1.00  0.28           O
ATOM   3272  N   ILE A 254      46.342 -20.662 -31.654  1.00  0.27           N
ATOM   3273  H   ILE A 254      45.987 -21.508 -31.299  1.00  0.27           H
ATOM   3274  CA  ILE A 254      45.387 -19.515 -31.536  1.00  0.27           C
ATOM   3275  HA  ILE A 254      45.905 -18.737 -31.076  1.00  0.27           H
ATOM   3276  C   ILE A 254      44.303 -19.897 -30.606  1.00  0.27           C
ATOM   3277  O   ILE A 254      44.037 -21.112 -30.573  1.00  0.27           O
ATOM   3278  CB  ILE A 254      44.874 -19.054 -32.931  1.00  0.27           C
ATOM   3279  HB  ILE A 254      45.724 -19.108 -33.587  1.00  0.27           H
ATOM   3280  CG1 ILE A 254      44.582 -17.604 -32.861  1.00  0.27           C
ATOM   3281 1HG1 ILE A 254      43.747 -17.356 -32.189  1.00  0.27           H
ATOM   3282 2HG1 ILE A 254      45.500 -17.119 -32.456  1.00  0.27           H
ATOM   3283  CG2 ILE A 254      43.734 -19.920 -33.493  1.00  0.27           C
ATOM   3284 1HG2 ILE A 254      42.864 -19.749 -32.907  1.00  0.27           H
ATOM   3285 2HG2 ILE A 254      43.915 -20.943 -33.550  1.00  0.27           H
ATOM   3286 3HG2 ILE A 254      43.414 -19.590 -34.483  1.00  0.27           H
ATOM   3287  CD1 ILE A 254      44.418 -17.000 -34.324  1.00  0.27           C
ATOM   3288 1HD1 ILE A 254      44.404 -15.948 -34.279  1.00  0.27           H
ATOM   3289 2HD1 ILE A 254      43.458 -17.228 -34.694  1.00  0.27           H
ATOM   3290 3HD1 ILE A 254      45.246 -17.356 -34.935  1.00  0.27           H
ATOM   3291  N   GLY A 255      43.689 -18.972 -29.893  1.00  0.35           N
ATOM   3292  H   GLY A 255      44.051 -18.033 -29.944  1.00  0.35           H
ATOM   3293  CA  GLY A 255      42.360 -19.143 -29.250  1.00  0.35           C
ATOM   3294 1HA  GLY A 255      42.402 -20.107 -28.742  1.00  0.35           H
ATOM   3295 2HA  GLY A 255      42.240 -18.368 -28.505  1.00  0.35           H
ATOM   3296  C   GLY A 255      41.174 -19.137 -30.209  1.00  0.35           C
ATOM   3297  O   GLY A 255      41.210 -18.460 -31.265  1.00  0.35           O
ATOM   3298  N   PRO A 256      40.062 -19.919 -29.888  1.00  0.35           N
ATOM   3299  CA  PRO A 256      38.773 -19.743 -30.584  1.00  0.35           C
ATOM   3300  HA  PRO A 256      38.842 -19.744 -31.733  1.00  0.35           H
ATOM   3301  C   PRO A 256      38.189 -18.361 -30.249  1.00  0.35           C
ATOM   3302  O   PRO A 256      38.691 -17.741 -29.245  1.00  0.35           O
ATOM   3303  CB  PRO A 256      37.810 -20.819 -30.090  1.00  0.35           C
ATOM   3304 1HB  PRO A 256      36.812 -20.385 -29.903  1.00  0.35           H
ATOM   3305 2HB  PRO A 256      37.791 -21.604 -30.789  1.00  0.35           H
ATOM   3306  CG  PRO A 256      38.491 -21.355 -28.804  1.00  0.35           C
ATOM   3307 1HG  PRO A 256      38.163 -20.719 -27.998  1.00  0.35           H
ATOM   3308 2HG  PRO A 256      38.254 -22.395 -28.668  1.00  0.35           H
ATOM   3309  CD  PRO A 256      39.972 -21.092 -28.973  1.00  0.35           C
ATOM   3310 1HD  PRO A 256      40.345 -20.952 -27.996  1.00  0.35           H
ATOM   3311 2HD  PRO A 256      40.465 -21.948 -29.505  1.00  0.35           H
ATOM   3312  N   ALA A 257      37.315 -17.849 -31.110  1.00  0.31           N
ATOM   3313  H   ALA A 257      36.863 -18.501 -31.738  1.00  0.31           H
ATOM   3314  CA  ALA A 257      36.524 -16.627 -30.881  1.00  0.31           C
ATOM   3315  HA  ALA A 257      37.009 -16.030 -30.126  1.00  0.31           H
ATOM   3316  C   ALA A 257      35.065 -16.860 -30.422  1.00  0.31           C
ATOM   3317  O   ALA A 257      34.417 -15.953 -29.923  1.00  0.31           O
ATOM   3318  CB  ALA A 257      36.600 -15.818 -32.137  1.00  0.31           C
ATOM   3319 1HB  ALA A 257      37.577 -15.336 -32.236  1.00  0.31           H
ATOM   3320 2HB  ALA A 257      35.872 -15.093 -32.026  1.00  0.31           H
ATOM   3321 3HB  ALA A 257      36.298 -16.415 -33.000  1.00  0.31           H
ATOM   3322  N   GLY A 258      34.524 -18.048 -30.733  1.00  0.30           N
ATOM   3323  H   GLY A 258      35.099 -18.647 -31.311  1.00  0.30           H
ATOM   3324  CA  GLY A 258      33.079 -18.278 -30.635  1.00  0.30           C
ATOM   3325 1HA  GLY A 258      33.009 -19.365 -30.939  1.00  0.30           H
ATOM   3326 2HA  GLY A 258      32.666 -18.180 -29.603  1.00  0.30           H
ATOM   3327  C   GLY A 258      32.282 -17.399 -31.561  1.00  0.30           C
ATOM   3328  O   GLY A 258      32.633 -17.097 -32.697  1.00  0.30           O
ATOM   3329  N   SER A 259      31.114 -16.904 -31.044  1.00  0.26           N
ATOM   3330  H   SER A 259      30.947 -17.093 -30.032  1.00  0.26           H
ATOM   3331  CA  SER A 259      30.082 -16.049 -31.724  1.00  0.26           C
ATOM   3332  HA  SER A 259      30.619 -15.369 -32.375  1.00  0.26           H
ATOM   3333  C   SER A 259      29.222 -15.281 -30.677  1.00  0.26           C
ATOM   3334  O   SER A 259      28.835 -15.888 -29.692  1.00  0.26           O
ATOM   3335  CB  SER A 259      29.161 -17.031 -32.539  1.00  0.26           C
ATOM   3336 1HB  SER A 259      29.733 -17.651 -33.233  1.00  0.26           H
ATOM   3337 2HB  SER A 259      28.629 -17.660 -31.801  1.00  0.26           H
ATOM   3338  OG  SER A 259      28.160 -16.338 -33.293  1.00  0.26           O
ATOM   3339  HG  SER A 259      28.519 -16.123 -34.157  1.00  0.26           H
ATOM   3340  N   PRO A 260      28.886 -13.999 -30.906  1.00  0.21           N
ATOM   3341  CA  PRO A 260      28.131 -13.161 -29.983  1.00  0.21           C
ATOM   3342  HA  PRO A 260      28.749 -13.053 -29.115  1.00  0.21           H
ATOM   3343  C   PRO A 260      26.822 -13.813 -29.515  1.00  0.21           C
ATOM   3344  O   PRO A 260      26.193 -14.515 -30.235  1.00  0.21           O
ATOM   3345  CB  PRO A 260      27.922 -11.803 -30.713  1.00  0.21           C
ATOM   3346 1HB  PRO A 260      27.034 -11.866 -31.287  1.00  0.21           H
ATOM   3347 2HB  PRO A 260      28.025 -10.903 -30.130  1.00  0.21           H
ATOM   3348  CG  PRO A 260      29.055 -11.788 -31.747  1.00  0.21           C
ATOM   3349 1HG  PRO A 260      28.653 -11.223 -32.635  1.00  0.21           H
ATOM   3350 2HG  PRO A 260      29.958 -11.275 -31.427  1.00  0.21           H
ATOM   3351  CD  PRO A 260      29.301 -13.237 -32.120  1.00  0.21           C
ATOM   3352 1HD  PRO A 260      28.662 -13.570 -32.957  1.00  0.21           H
ATOM   3353 2HD  PRO A 260      30.336 -13.299 -32.359  1.00  0.21           H
ATOM   3354  N   LEU A 261      26.393 -13.508 -28.253  1.00  0.29           N
ATOM   3355  H   LEU A 261      27.008 -12.892 -27.765  1.00  0.29           H
ATOM   3356  CA  LEU A 261      25.204 -14.056 -27.540  1.00  0.29           C
ATOM   3357  HA  LEU A 261      24.758 -14.805 -28.256  1.00  0.29           H
ATOM   3358  C   LEU A 261      24.089 -13.028 -27.492  1.00  0.29           C
ATOM   3359  O   LEU A 261      23.520 -12.614 -26.451  1.00  0.29           O
ATOM   3360  CB  LEU A 261      25.645 -14.648 -26.189  1.00  0.29           C
ATOM   3361 1HB  LEU A 261      25.993 -13.787 -25.520  1.00  0.29           H
ATOM   3362 2HB  LEU A 261      24.783 -15.099 -25.768  1.00  0.29           H
ATOM   3363  CG  LEU A 261      26.835 -15.602 -26.184  1.00  0.29           C
ATOM   3364  HG  LEU A 261      27.656 -15.125 -26.795  1.00  0.29           H
ATOM   3365  CD1 LEU A 261      27.296 -15.982 -24.774  1.00  0.29           C
ATOM   3366 1HD1 LEU A 261      28.330 -16.424 -24.772  1.00  0.29           H
ATOM   3367 2HD1 LEU A 261      26.585 -16.760 -24.339  1.00  0.29           H
ATOM   3368 3HD1 LEU A 261      27.312 -15.117 -24.122  1.00  0.29           H
ATOM   3369  CD2 LEU A 261      26.375 -16.950 -26.855  1.00  0.29           C
ATOM   3370 1HD2 LEU A 261      27.198 -17.451 -27.327  1.00  0.29           H
ATOM   3371 2HD2 LEU A 261      25.692 -16.672 -27.607  1.00  0.29           H
ATOM   3372 3HD2 LEU A 261      25.928 -17.661 -26.099  1.00  0.29           H
ATOM   3373  N   LEU A 262      23.666 -12.524 -28.650  1.00  0.25           N
ATOM   3374  H   LEU A 262      24.132 -12.841 -29.425  1.00  0.25           H
ATOM   3375  CA  LEU A 262      22.713 -11.416 -28.846  1.00  0.25           C
ATOM   3376  HA  LEU A 262      22.676 -10.823 -27.919  1.00  0.25           H
ATOM   3377  C   LEU A 262      21.309 -11.926 -29.255  1.00  0.25           C
ATOM   3378  O   LEU A 262      21.057 -13.125 -29.306  1.00  0.25           O
ATOM   3379  CB  LEU A 262      23.347 -10.401 -29.920  1.00  0.25           C
ATOM   3380 1HB  LEU A 262      23.503 -11.051 -30.840  1.00  0.25           H
ATOM   3381 2HB  LEU A 262      22.674  -9.561 -30.226  1.00  0.25           H
ATOM   3382  CG  LEU A 262      24.758  -9.847 -29.690  1.00  0.25           C
ATOM   3383  HG  LEU A 262      25.439 -10.695 -29.451  1.00  0.25           H
ATOM   3384  CD1 LEU A 262      25.309  -9.086 -30.898  1.00  0.25           C
ATOM   3385 1HD1 LEU A 262      25.154  -9.729 -31.790  1.00  0.25           H
ATOM   3386 2HD1 LEU A 262      26.314  -8.932 -30.721  1.00  0.25           H
ATOM   3387 3HD1 LEU A 262      24.675  -8.200 -31.167  1.00  0.25           H
ATOM   3388  CD2 LEU A 262      24.738  -8.957 -28.474  1.00  0.25           C
ATOM   3389 1HD2 LEU A 262      24.903  -9.511 -27.516  1.00  0.25           H
ATOM   3390 2HD2 LEU A 262      23.777  -8.391 -28.534  1.00  0.25           H
ATOM   3391 3HD2 LEU A 262      25.607  -8.341 -28.563  1.00  0.25           H
ATOM   3392  N   VAL A 263      20.421 -11.006 -29.525  1.00  0.27           N
ATOM   3393  H   VAL A 263      20.729 -10.080 -29.372  1.00  0.27           H
ATOM   3394  CA  VAL A 263      19.081 -11.205 -29.998  1.00  0.27           C
ATOM   3395  HA  VAL A 263      18.858 -12.197 -29.654  1.00  0.27           H
ATOM   3396  C   VAL A 263      18.930 -11.384 -31.541  1.00  0.27           C
ATOM   3397  O   VAL A 263      19.373 -10.528 -32.355  1.00  0.27           O
ATOM   3398  CB  VAL A 263      18.181 -10.180 -29.308  1.00  0.27           C
ATOM   3399  HB  VAL A 263      18.536  -9.142 -29.499  1.00  0.27           H
ATOM   3400  CG1 VAL A 263      16.759 -10.224 -29.801  1.00  0.27           C
ATOM   3401 1HG1 VAL A 263      16.769  -9.958 -30.828  1.00  0.27           H
ATOM   3402 2HG1 VAL A 263      16.138  -9.440 -29.318  1.00  0.27           H
ATOM   3403 3HG1 VAL A 263      16.383 -11.256 -29.648  1.00  0.27           H
ATOM   3404  CG2 VAL A 263      18.053 -10.405 -27.871  1.00  0.27           C
ATOM   3405 1HG2 VAL A 263      19.021 -10.522 -27.478  1.00  0.27           H
ATOM   3406 2HG2 VAL A 263      17.703 -11.373 -27.673  1.00  0.27           H
ATOM   3407 3HG2 VAL A 263      17.478  -9.623 -27.299  1.00  0.27           H
ATOM   3408  N   GLY A 264      18.251 -12.424 -32.037  1.00  0.29           N
ATOM   3409  H   GLY A 264      17.737 -13.029 -31.347  1.00  0.29           H
ATOM   3410  CA  GLY A 264      18.015 -12.704 -33.434  1.00  0.29           C
ATOM   3411 1HA  GLY A 264      16.992 -13.155 -33.440  1.00  0.29           H
ATOM   3412 2HA  GLY A 264      17.879 -11.776 -33.983  1.00  0.29           H
ATOM   3413  C   GLY A 264      19.105 -13.580 -34.139  1.00  0.29           C
ATOM   3414  O   GLY A 264      19.187 -13.564 -35.395  1.00  0.29           O
ATOM   3415  N   VAL A 265      19.809 -14.319 -33.325  1.00  0.24           N
ATOM   3416  H   VAL A 265      19.499 -14.222 -32.357  1.00  0.24           H
ATOM   3417  CA  VAL A 265      21.077 -14.996 -33.713  1.00  0.24           C
ATOM   3418  HA  VAL A 265      21.746 -14.238 -34.161  1.00  0.24           H
ATOM   3419  C   VAL A 265      20.830 -15.999 -34.878  1.00  0.24           C
ATOM   3420  O   VAL A 265      20.150 -17.011 -34.720  1.00  0.24           O
ATOM   3421  CB  VAL A 265      21.835 -15.637 -32.591  1.00  0.24           C
ATOM   3422  HB  VAL A 265      21.253 -16.109 -31.802  1.00  0.24           H
ATOM   3423  CG1 VAL A 265      22.860 -16.650 -33.103  1.00  0.24           C
ATOM   3424 1HG1 VAL A 265      23.433 -16.304 -33.978  1.00  0.24           H
ATOM   3425 2HG1 VAL A 265      22.330 -17.513 -33.389  1.00  0.24           H
ATOM   3426 3HG1 VAL A 265      23.540 -16.933 -32.318  1.00  0.24           H
ATOM   3427  CG2 VAL A 265      22.627 -14.512 -31.861  1.00  0.24           C
ATOM   3428 1HG2 VAL A 265      21.976 -13.738 -31.445  1.00  0.24           H
ATOM   3429 2HG2 VAL A 265      23.342 -14.072 -32.556  1.00  0.24           H
ATOM   3430 3HG2 VAL A 265      23.178 -14.890 -31.012  1.00  0.24           H
ATOM   3431  N   GLY A 266      21.419 -15.648 -36.002  1.00  0.31           N
ATOM   3432  H   GLY A 266      21.775 -14.667 -36.013  1.00  0.31           H
ATOM   3433  CA  GLY A 266      21.397 -16.454 -37.228  1.00  0.31           C
ATOM   3434 1HA  GLY A 266      21.617 -17.439 -36.868  1.00  0.31           H
ATOM   3435 2HA  GLY A 266      20.387 -16.521 -37.683  1.00  0.31           H
ATOM   3436  C   GLY A 266      22.336 -16.081 -38.356  1.00  0.31           C
ATOM   3437  O   GLY A 266      22.314 -16.724 -39.424  1.00  0.31           O
ATOM   3438  N   VAL A 267      23.068 -14.997 -38.312  1.00  0.26           N
ATOM   3439  H   VAL A 267      23.162 -14.561 -37.418  1.00  0.26           H
ATOM   3440  CA  VAL A 267      24.032 -14.624 -39.354  1.00  0.26           C
ATOM   3441  HA  VAL A 267      23.639 -14.783 -40.390  1.00  0.26           H
ATOM   3442  C   VAL A 267      25.236 -15.484 -39.234  1.00  0.26           C
ATOM   3443  O   VAL A 267      26.013 -15.419 -38.272  1.00  0.26           O
ATOM   3444  CB  VAL A 267      24.444 -13.121 -39.198  1.00  0.26           C
ATOM   3445  HB  VAL A 267      24.840 -12.973 -38.221  1.00  0.26           H
ATOM   3446  CG1 VAL A 267      25.495 -12.764 -40.193  1.00  0.26           C
ATOM   3447 1HG1 VAL A 267      26.398 -13.232 -39.862  1.00  0.26           H
ATOM   3448 2HG1 VAL A 267      25.651 -11.647 -40.369  1.00  0.26           H
ATOM   3449 3HG1 VAL A 267      25.160 -13.176 -41.084  1.00  0.26           H
ATOM   3450  CG2 VAL A 267      23.274 -12.185 -39.459  1.00  0.26           C
ATOM   3451 1HG2 VAL A 267      23.043 -12.262 -40.481  1.00  0.26           H
ATOM   3452 2HG2 VAL A 267      23.455 -11.136 -39.200  1.00  0.26           H
ATOM   3453 3HG2 VAL A 267      22.396 -12.457 -38.813  1.00  0.26           H
ATOM   3454  N   SER A 268      25.416 -16.415 -40.147  1.00  0.32           N
ATOM   3455  H   SER A 268      24.679 -16.535 -40.836  1.00  0.32           H
ATOM   3456  CA  SER A 268      26.447 -17.483 -40.053  1.00  0.32           C
ATOM   3457  HA  SER A 268      26.063 -18.038 -39.168  1.00  0.32           H
ATOM   3458  C   SER A 268      27.894 -16.989 -39.684  1.00  0.32           C
ATOM   3459  O   SER A 268      28.485 -17.532 -38.771  1.00  0.32           O
ATOM   3460  CB  SER A 268      26.398 -18.310 -41.325  1.00  0.32           C
ATOM   3461 1HB  SER A 268      27.068 -19.214 -41.298  1.00  0.32           H
ATOM   3462 2HB  SER A 268      25.386 -18.760 -41.569  1.00  0.32           H
ATOM   3463  OG  SER A 268      26.767 -17.559 -42.468  1.00  0.32           O
ATOM   3464  HG  SER A 268      25.959 -17.093 -42.758  1.00  0.32           H
ATOM   3465  N   HIS A 269      28.406 -16.052 -40.445  1.00  0.26           N
ATOM   3466  H   HIS A 269      27.900 -15.888 -41.256  1.00  0.26           H
ATOM   3467  CA  HIS A 269      29.777 -15.485 -40.321  1.00  0.26           C
ATOM   3468  HA  HIS A 269      30.596 -16.245 -40.463  1.00  0.26           H
ATOM   3469  C   HIS A 269      30.122 -14.837 -38.994  1.00  0.26           C
ATOM   3470  O   HIS A 269      31.323 -14.476 -38.854  1.00  0.26           O
ATOM   3471  CB  HIS A 269      29.922 -14.348 -41.450  1.00  0.26           C
ATOM   3472 1HB  HIS A 269      29.171 -13.559 -41.310  1.00  0.26           H
ATOM   3473 2HB  HIS A 269      30.958 -13.978 -41.445  1.00  0.26           H
ATOM   3474  CG  HIS A 269      29.633 -14.955 -42.775  1.00  0.26           C
ATOM   3475  ND1 HIS A 269      30.366 -15.940 -43.375  1.00  0.26           N
ATOM   3476  HD1 HIS A 269      31.295 -16.323 -43.126  1.00  0.26           H
ATOM   3477  CD2 HIS A 269      28.584 -14.658 -43.536  1.00  0.26           C
ATOM   3478  HD2 HIS A 269      27.787 -13.907 -43.339  1.00  0.26           H
ATOM   3479  CE1 HIS A 269      29.784 -16.139 -44.612  1.00  0.26           C
ATOM   3480  HE1 HIS A 269      30.114 -16.797 -45.377  1.00  0.26           H
ATOM   3481  NE2 HIS A 269      28.728 -15.326 -44.701  1.00  0.26           N
ATOM   3482  N   SER A 270      29.105 -14.502 -38.178  1.00  0.27           N
ATOM   3483  H   SER A 270      28.148 -14.776 -38.411  1.00  0.27           H
ATOM   3484  CA  SER A 270      29.250 -13.735 -36.987  1.00  0.27           C
ATOM   3485  HA  SER A 270      29.791 -12.822 -37.306  1.00  0.27           H
ATOM   3486  C   SER A 270      30.050 -14.382 -35.923  1.00  0.27           C
ATOM   3487  O   SER A 270      29.626 -15.277 -35.244  1.00  0.27           O
ATOM   3488  CB  SER A 270      27.823 -13.331 -36.531  1.00  0.27           C
ATOM   3489 1HB  SER A 270      27.297 -12.752 -37.336  1.00  0.27           H
ATOM   3490 2HB  SER A 270      27.278 -14.238 -36.193  1.00  0.27           H
ATOM   3491  OG  SER A 270      27.950 -12.508 -35.377  1.00  0.27           O
ATOM   3492  HG  SER A 270      28.473 -11.664 -35.570  1.00  0.27           H
ATOM   3493  N   GLN A 271      31.322 -13.963 -35.830  1.00  0.29           N
ATOM   3494  H   GLN A 271      31.635 -13.330 -36.540  1.00  0.29           H
ATOM   3495  CA  GLN A 271      32.411 -14.460 -34.974  1.00  0.29           C
ATOM   3496  HA  GLN A 271      32.020 -15.208 -34.307  1.00  0.29           H
ATOM   3497  C   GLN A 271      33.061 -13.332 -34.151  1.00  0.29           C
ATOM   3498  O   GLN A 271      33.619 -13.634 -33.100  1.00  0.29           O
ATOM   3499  CB  GLN A 271      33.497 -15.150 -35.871  1.00  0.29           C
ATOM   3500 1HB  GLN A 271      33.892 -14.502 -36.648  1.00  0.29           H
ATOM   3501 2HB  GLN A 271      34.281 -15.544 -35.299  1.00  0.29           H
ATOM   3502  CG  GLN A 271      33.020 -16.408 -36.639  1.00  0.29           C
ATOM   3503 1HG  GLN A 271      32.452 -17.097 -36.053  1.00  0.29           H
ATOM   3504 2HG  GLN A 271      32.222 -16.121 -37.296  1.00  0.29           H
ATOM   3505  CD  GLN A 271      34.104 -17.080 -37.445  1.00  0.29           C
ATOM   3506  OE1 GLN A 271      35.287 -16.730 -37.453  1.00  0.29           O
ATOM   3507  NE2 GLN A 271      33.793 -18.020 -38.321  1.00  0.29           N
ATOM   3508 1HE2 GLN A 271      34.586 -18.461 -38.782  1.00  0.29           H
ATOM   3509 2HE2 GLN A 271      32.846 -18.346 -38.461  1.00  0.29           H
ATOM   3510  N   ASP A 272      33.003 -12.045 -34.632  1.00  0.30           N
ATOM   3511  H   ASP A 272      32.598 -11.924 -35.548  1.00  0.30           H
ATOM   3512  CA  ASP A 272      33.552 -10.801 -34.062  1.00  0.30           C
ATOM   3513  HA  ASP A 272      33.346 -10.067 -34.800  1.00  0.30           H
ATOM   3514  C   ASP A 272      35.062 -10.718 -33.784  1.00  0.30           C
ATOM   3515  O   ASP A 272      35.811  -9.939 -34.405  1.00  0.30           O
ATOM   3516  CB  ASP A 272      32.696 -10.438 -32.885  1.00  0.30           C
ATOM   3517 1HB  ASP A 272      31.650 -10.446 -33.230  1.00  0.30           H
ATOM   3518 2HB  ASP A 272      32.759 -11.169 -32.093  1.00  0.30           H
ATOM   3519  CG  ASP A 272      32.942  -9.128 -32.206  1.00  0.30           C
ATOM   3520  OD1 ASP A 272      32.360  -8.905 -31.133  1.00  0.30           O
ATOM   3521  OD2 ASP A 272      33.725  -8.292 -32.697  1.00  0.30           O
ATOM   3522  N   THR A 273      35.574 -11.668 -32.970  1.00  0.38           N
ATOM   3523  H   THR A 273      35.057 -12.508 -32.854  1.00  0.38           H
ATOM   3524  CA  THR A 273      36.944 -11.456 -32.458  1.00  0.38           C
ATOM   3525  HA  THR A 273      37.215 -10.425 -32.509  1.00  0.38           H
ATOM   3526  C   THR A 273      38.055 -12.137 -33.316  1.00  0.38           C
ATOM   3527  O   THR A 273      39.211 -12.039 -33.000  1.00  0.38           O
ATOM   3528  CB  THR A 273      37.114 -11.840 -30.967  1.00  0.38           C
ATOM   3529  HB  THR A 273      37.221 -12.943 -30.934  1.00  0.38           H
ATOM   3530  OG1 THR A 273      35.938 -11.571 -30.244  1.00  0.38           O
ATOM   3531  HG1 THR A 273      35.895 -10.620 -30.020  1.00  0.38           H
ATOM   3532  CG2 THR A 273      38.312 -11.346 -30.242  1.00  0.38           C
ATOM   3533 1HG2 THR A 273      39.242 -11.829 -30.567  1.00  0.38           H
ATOM   3534 2HG2 THR A 273      38.266 -11.507 -29.215  1.00  0.38           H
ATOM   3535 3HG2 THR A 273      38.415 -10.251 -30.337  1.00  0.38           H
ATOM   3536  N   SER A 274      37.660 -12.840 -34.387  1.00  0.56           N
ATOM   3537  H   SER A 274      36.684 -12.784 -34.498  1.00  0.56           H
ATOM   3538  CA  SER A 274      38.477 -13.190 -35.507  1.00  0.56           C
ATOM   3539  HA  SER A 274      39.471 -13.043 -35.129  1.00  0.56           H
ATOM   3540  C   SER A 274      38.185 -12.261 -36.674  1.00  0.56           C
ATOM   3541  O   SER A 274      37.168 -11.582 -36.693  1.00  0.56           O
ATOM   3542  CB  SER A 274      38.315 -14.676 -35.815  1.00  0.56           C
ATOM   3543 1HB  SER A 274      38.583 -15.184 -34.971  1.00  0.56           H
ATOM   3544 2HB  SER A 274      37.323 -14.925 -36.056  1.00  0.56           H
ATOM   3545  OG  SER A 274      39.118 -15.215 -36.856  1.00  0.56           O
ATOM   3546  HG  SER A 274      38.783 -16.087 -36.915  1.00  0.56           H
ATOM   3547  N   PHE A 275      39.175 -12.096 -37.512  1.00  0.53           N
ATOM   3548  H   PHE A 275      39.995 -12.718 -37.382  1.00  0.53           H
ATOM   3549  CA  PHE A 275      38.984 -11.526 -38.820  1.00  0.53           C
ATOM   3550  HA  PHE A 275      38.005 -11.064 -38.875  1.00  0.53           H
ATOM   3551  C   PHE A 275      39.210 -12.531 -39.987  1.00  0.53           C
ATOM   3552  O   PHE A 275      38.881 -12.278 -41.124  1.00  0.53           O
ATOM   3553  CB  PHE A 275      39.919 -10.294 -38.826  1.00  0.53           C
ATOM   3554 1HB  PHE A 275      39.474  -9.531 -39.514  1.00  0.53           H
ATOM   3555 2HB  PHE A 275      39.954  -9.698 -37.872  1.00  0.53           H
ATOM   3556  CG  PHE A 275      41.386 -10.498 -39.246  1.00  0.53           C
ATOM   3557  CD1 PHE A 275      41.729 -10.391 -40.583  1.00  0.53           C
ATOM   3558  HD1 PHE A 275      41.034  -9.989 -41.313  1.00  0.53           H
ATOM   3559  CD2 PHE A 275      42.417 -10.631 -38.302  1.00  0.53           C
ATOM   3560  HD2 PHE A 275      42.176 -10.682 -37.259  1.00  0.53           H
ATOM   3561  CE1 PHE A 275      43.028 -10.605 -41.058  1.00  0.53           C
ATOM   3562  HE1 PHE A 275      43.258 -10.497 -42.082  1.00  0.53           H
ATOM   3563  CE2 PHE A 275      43.730 -10.985 -38.788  1.00  0.53           C
ATOM   3564  HE2 PHE A 275      44.459 -11.370 -38.068  1.00  0.53           H
ATOM   3565  CZ  PHE A 275      44.065 -10.899 -40.159  1.00  0.53           C
ATOM   3566  HZ  PHE A 275      45.071 -11.033 -40.544  1.00  0.53           H
ATOM   3567  N   LEU A 276      39.632 -13.764 -39.624  1.00  0.59           N
ATOM   3568  H   LEU A 276      39.890 -14.007 -38.670  1.00  0.59           H
ATOM   3569  CA  LEU A 276      39.980 -14.802 -40.622  1.00  0.59           C
ATOM   3570  HA  LEU A 276      40.743 -14.394 -41.226  1.00  0.59           H
ATOM   3571  C   LEU A 276      38.764 -15.148 -41.537  1.00  0.59           C
ATOM   3572  O   LEU A 276      39.044 -15.606 -42.701  1.00  0.59           O
ATOM   3573  CB  LEU A 276      40.619 -16.034 -39.894  1.00  0.59           C
ATOM   3574 1HB  LEU A 276      39.846 -16.297 -39.147  1.00  0.59           H
ATOM   3575 2HB  LEU A 276      40.770 -16.825 -40.568  1.00  0.59           H
ATOM   3576  CG  LEU A 276      41.944 -15.646 -39.159  1.00  0.59           C
ATOM   3577  HG  LEU A 276      41.858 -14.712 -38.636  1.00  0.59           H
ATOM   3578  CD1 LEU A 276      42.360 -16.712 -38.116  1.00  0.59           C
ATOM   3579 1HD1 LEU A 276      41.564 -16.846 -37.359  1.00  0.59           H
ATOM   3580 2HD1 LEU A 276      43.299 -16.357 -37.750  1.00  0.59           H
ATOM   3581 3HD1 LEU A 276      42.436 -17.696 -38.635  1.00  0.59           H
ATOM   3582  CD2 LEU A 276      43.125 -15.557 -40.184  1.00  0.59           C
ATOM   3583 1HD2 LEU A 276      44.069 -15.340 -39.636  1.00  0.59           H
ATOM   3584 2HD2 LEU A 276      42.977 -14.690 -40.888  1.00  0.59           H
ATOM   3585 3HD2 LEU A 276      43.357 -16.476 -40.717  1.00  0.59           H
ATOM   3586  N   ASN A 277      37.482 -15.029 -41.063  1.00  0.55           N
ATOM   3587  H   ASN A 277      37.296 -14.619 -40.126  1.00  0.55           H
ATOM   3588  CA  ASN A 277      36.347 -15.381 -41.940  1.00  0.55           C
ATOM   3589  HA  ASN A 277      36.524 -16.347 -42.368  1.00  0.55           H
ATOM   3590  C   ASN A 277      36.075 -14.317 -42.919  1.00  0.55           C
ATOM   3591  O   ASN A 277      35.747 -14.573 -44.109  1.00  0.55           O
ATOM   3592  CB  ASN A 277      35.063 -15.560 -41.089  1.00  0.55           C
ATOM   3593 1HB  ASN A 277      35.392 -16.137 -40.243  1.00  0.55           H
ATOM   3594 2HB  ASN A 277      34.694 -14.584 -40.791  1.00  0.55           H
ATOM   3595  CG  ASN A 277      34.001 -16.222 -41.934  1.00  0.55           C
ATOM   3596  OD1 ASN A 277      32.980 -15.623 -42.184  1.00  0.55           O
ATOM   3597  ND2 ASN A 277      34.225 -17.442 -42.226  1.00  0.55           N
ATOM   3598 1HD2 ASN A 277      33.473 -17.996 -42.559  1.00  0.55           H
ATOM   3599 2HD2 ASN A 277      35.114 -17.865 -42.033  1.00  0.55           H
ATOM   3600  N   GLU A 278      36.311 -13.113 -42.496  1.00  0.55           N
ATOM   3601  H   GLU A 278      36.646 -12.977 -41.563  1.00  0.55           H
ATOM   3602  CA  GLU A 278      36.219 -12.000 -43.443  1.00  0.55           C
ATOM   3603  HA  GLU A 278      35.252 -12.030 -44.013  1.00  0.55           H
ATOM   3604  C   GLU A 278      37.209 -12.142 -44.581  1.00  0.55           C
ATOM   3605  O   GLU A 278      36.882 -11.887 -45.717  1.00  0.55           O
ATOM   3606  CB  GLU A 278      36.394 -10.669 -42.599  1.00  0.55           C
ATOM   3607 1HB  GLU A 278      37.400 -10.489 -42.240  1.00  0.55           H
ATOM   3608 2HB  GLU A 278      36.190  -9.862 -43.354  1.00  0.55           H
ATOM   3609  CG  GLU A 278      35.545 -10.461 -41.375  1.00  0.55           C
ATOM   3610 1HG  GLU A 278      35.917 -11.097 -40.534  1.00  0.55           H
ATOM   3611 2HG  GLU A 278      35.666  -9.383 -41.042  1.00  0.55           H
ATOM   3612  CD  GLU A 278      34.024 -10.676 -41.583  1.00  0.55           C
ATOM   3613  OE1 GLU A 278      33.347  -9.986 -42.365  1.00  0.55           O
ATOM   3614  OE2 GLU A 278      33.445 -11.597 -40.925  1.00  0.55           O
ATOM   3615  N   LEU A 279      38.427 -12.711 -44.338  1.00  0.62           N
ATOM   3616  H   LEU A 279      38.500 -12.920 -43.372  1.00  0.62           H
ATOM   3617  CA  LEU A 279      39.538 -12.874 -45.247  1.00  0.62           C
ATOM   3618  HA  LEU A 279      39.712 -11.981 -45.814  1.00  0.62           H
ATOM   3619  C   LEU A 279      39.182 -13.956 -46.296  1.00  0.62           C
ATOM   3620  O   LEU A 279      39.831 -13.927 -47.350  1.00  0.62           O
ATOM   3621  CB  LEU A 279      40.766 -13.163 -44.427  1.00  0.62           C
ATOM   3622 1HB  LEU A 279      41.017 -12.222 -43.953  1.00  0.62           H
ATOM   3623 2HB  LEU A 279      40.657 -13.918 -43.675  1.00  0.62           H
ATOM   3624  CG  LEU A 279      42.043 -13.427 -45.255  1.00  0.62           C
ATOM   3625  HG  LEU A 279      41.923 -14.269 -46.023  1.00  0.62           H
ATOM   3626  CD1 LEU A 279      42.529 -12.162 -45.961  1.00  0.62           C
ATOM   3627 1HD1 LEU A 279      43.598 -12.306 -46.276  1.00  0.62           H
ATOM   3628 2HD1 LEU A 279      42.471 -11.256 -45.321  1.00  0.62           H
ATOM   3629 3HD1 LEU A 279      41.897 -12.089 -46.778  1.00  0.62           H
ATOM   3630  CD2 LEU A 279      43.124 -14.017 -44.376  1.00  0.62           C
ATOM   3631 1HD2 LEU A 279      42.808 -15.016 -44.059  1.00  0.62           H
ATOM   3632 2HD2 LEU A 279      43.118 -13.502 -43.431  1.00  0.62           H
ATOM   3633 3HD2 LEU A 279      44.082 -14.018 -44.935  1.00  0.62           H
ATOM   3634  N   ASN A 280      38.174 -14.803 -46.043  1.00  0.60           N
ATOM   3635  H   ASN A 280      37.659 -14.864 -45.190  1.00  0.60           H
ATOM   3636  CA  ASN A 280      37.703 -15.706 -47.075  1.00  0.60           C
ATOM   3637  HA  ASN A 280      38.528 -16.293 -47.549  1.00  0.60           H
ATOM   3638  C   ASN A 280      37.002 -14.938 -48.270  1.00  0.60           C
ATOM   3639  O   ASN A 280      36.986 -15.534 -49.330  1.00  0.60           O
ATOM   3640  CB  ASN A 280      36.670 -16.658 -46.488  1.00  0.60           C
ATOM   3641 1HB  ASN A 280      35.854 -16.074 -46.048  1.00  0.60           H
ATOM   3642 2HB  ASN A 280      36.274 -17.321 -47.241  1.00  0.60           H
ATOM   3643  CG  ASN A 280      37.293 -17.510 -45.380  1.00  0.60           C
ATOM   3644  OD1 ASN A 280      38.463 -17.798 -45.216  1.00  0.60           O
ATOM   3645  ND2 ASN A 280      36.370 -17.989 -44.557  1.00  0.60           N
ATOM   3646 1HD2 ASN A 280      36.635 -18.501 -43.720  1.00  0.60           H
ATOM   3647 2HD2 ASN A 280      35.403 -17.736 -44.667  1.00  0.60           H
ATOM   3648  N   LYS A 281      36.449 -13.686 -48.119  1.00  0.62           N
ATOM   3649  H   LYS A 281      36.438 -13.224 -47.154  1.00  0.62           H
ATOM   3650  CA  LYS A 281      35.921 -12.852 -49.208  1.00  0.62           C
ATOM   3651  HA  LYS A 281      35.251 -13.311 -49.944  1.00  0.62           H
ATOM   3652  C   LYS A 281      37.013 -12.283 -50.107  1.00  0.62           C
ATOM   3653  O   LYS A 281      36.641 -11.806 -51.180  1.00  0.62           O
ATOM   3654  CB  LYS A 281      35.088 -11.658 -48.632  1.00  0.62           C
ATOM   3655 1HB  LYS A 281      35.610 -11.097 -47.947  1.00  0.62           H
ATOM   3656 2HB  LYS A 281      34.921 -10.922 -49.426  1.00  0.62           H
ATOM   3657  CG  LYS A 281      33.734 -12.066 -48.038  1.00  0.62           C
ATOM   3658 1HG  LYS A 281      33.088 -12.283 -48.932  1.00  0.62           H
ATOM   3659 2HG  LYS A 281      33.755 -12.936 -47.385  1.00  0.62           H
ATOM   3660  CD  LYS A 281      32.963 -11.004 -47.207  1.00  0.62           C
ATOM   3661 1HD  LYS A 281      32.997 -10.087 -47.772  1.00  0.62           H
ATOM   3662 2HD  LYS A 281      31.919 -11.323 -47.181  1.00  0.62           H
ATOM   3663  CE  LYS A 281      33.503 -10.894 -45.788  1.00  0.62           C
ATOM   3664 1HE  LYS A 281      33.262 -11.875 -45.353  1.00  0.62           H
ATOM   3665 2HE  LYS A 281      34.585 -10.629 -45.854  1.00  0.62           H
ATOM   3666  NZ  LYS A 281      32.683  -9.908 -45.072  1.00  0.62           N
ATOM   3667 1HZ  LYS A 281      31.712 -10.029 -45.056  1.00  0.62           H
ATOM   3668 2HZ  LYS A 281      32.697  -8.966 -45.460  1.00  0.62           H
ATOM   3669 3HZ  LYS A 281      32.741  -9.944 -44.099  1.00  0.62           H
ATOM   3670  N   TYR A 282      38.294 -12.292 -49.706  1.00  0.66           N
ATOM   3671  H   TYR A 282      38.546 -12.944 -49.007  1.00  0.66           H
ATOM   3672  CA  TYR A 282      39.397 -11.481 -50.233  1.00  0.66           C
ATOM   3673  HA  TYR A 282      39.091 -10.879 -51.159  1.00  0.66           H
ATOM   3674  C   TYR A 282      40.590 -12.383 -50.545  1.00  0.66           C
ATOM   3675  O   TYR A 282      41.758 -11.982 -50.536  1.00  0.66           O
ATOM   3676  CB  TYR A 282      39.727 -10.357 -49.260  1.00  0.66           C
ATOM   3677 1HB  TYR A 282      40.223 -10.774 -48.385  1.00  0.66           H
ATOM   3678 2HB  TYR A 282      40.516  -9.665 -49.631  1.00  0.66           H
ATOM   3679  CG  TYR A 282      38.596  -9.527 -48.765  1.00  0.66           C
ATOM   3680  CD1 TYR A 282      38.363  -9.596 -47.367  1.00  0.66           C
ATOM   3681  HD1 TYR A 282      39.034 -10.220 -46.726  1.00  0.66           H
ATOM   3682  CD2 TYR A 282      37.616  -8.977 -49.579  1.00  0.66           C
ATOM   3683  HD2 TYR A 282      37.791  -9.071 -50.687  1.00  0.66           H
ATOM   3684  CE1 TYR A 282      37.199  -9.009 -46.846  1.00  0.66           C
ATOM   3685  HE1 TYR A 282      36.990  -9.019 -45.773  1.00  0.66           H
ATOM   3686  CE2 TYR A 282      36.437  -8.492 -49.103  1.00  0.66           C
ATOM   3687  HE2 TYR A 282      35.796  -7.967 -49.794  1.00  0.66           H
ATOM   3688  CZ  TYR A 282      36.175  -8.563 -47.731  1.00  0.66           C
ATOM   3689  OH  TYR A 282      35.119  -7.974 -47.158  1.00  0.66           O
ATOM   3690  HH  TYR A 282      34.627  -7.432 -47.770  1.00  0.66           H
ATOM   3691  N   ASN A 283      40.286 -13.645 -50.936  1.00  0.67           N
ATOM   3692  H   ASN A 283      39.328 -13.863 -51.133  1.00  0.67           H
ATOM   3693  CA  ASN A 283      41.270 -14.617 -51.461  1.00  0.67           C
ATOM   3694  HA  ASN A 283      42.074 -14.473 -50.749  1.00  0.67           H
ATOM   3695  C   ASN A 283      41.805 -14.375 -52.867  1.00  0.67           C
ATOM   3696  O   ASN A 283      42.875 -14.813 -53.220  1.00  0.67           O
ATOM   3697  CB  ASN A 283      40.602 -16.013 -51.365  1.00  0.67           C
ATOM   3698 1HB  ASN A 283      40.083 -16.133 -50.392  1.00  0.67           H
ATOM   3699 2HB  ASN A 283      39.921 -16.220 -52.185  1.00  0.67           H
ATOM   3700  CG  ASN A 283      41.707 -17.111 -51.262  1.00  0.67           C
ATOM   3701  OD1 ASN A 283      42.505 -17.164 -50.278  1.00  0.67           O
ATOM   3702  ND2 ASN A 283      41.708 -18.084 -52.151  1.00  0.67           N
ATOM   3703 1HD2 ASN A 283      42.413 -18.778 -52.009  1.00  0.67           H
ATOM   3704 2HD2 ASN A 283      41.029 -18.058 -52.930  1.00  0.67           H
ATOM   3705  N   GLU A 284      41.063 -13.638 -53.696  1.00  0.63           N
ATOM   3706  H   GLU A 284      40.099 -13.426 -53.407  1.00  0.63           H
ATOM   3707  CA  GLU A 284      41.433 -13.320 -55.075  1.00  0.63           C
ATOM   3708  HA  GLU A 284      41.811 -14.254 -55.515  1.00  0.63           H
ATOM   3709  C   GLU A 284      42.661 -12.336 -55.102  1.00  0.63           C
ATOM   3710  O   GLU A 284      42.634 -11.298 -54.430  1.00  0.63           O
ATOM   3711  CB  GLU A 284      40.144 -12.816 -55.779  1.00  0.63           C
ATOM   3712 1HB  GLU A 284      39.504 -13.656 -56.001  1.00  0.63           H
ATOM   3713 2HB  GLU A 284      39.640 -12.058 -55.230  1.00  0.63           H
ATOM   3714  CG  GLU A 284      40.457 -12.176 -57.140  1.00  0.63           C
ATOM   3715 1HG  GLU A 284      39.600 -11.745 -57.600  1.00  0.63           H
ATOM   3716 2HG  GLU A 284      41.197 -11.360 -57.192  1.00  0.63           H
ATOM   3717  CD  GLU A 284      40.800 -13.300 -58.189  1.00  0.63           C
ATOM   3718  OE1 GLU A 284      42.005 -13.322 -58.571  1.00  0.63           O
ATOM   3719  OE2 GLU A 284      39.983 -14.221 -58.435  1.00  0.63           O
ATOM   3720  N   LYS A 285      43.685 -12.496 -55.914  1.00  0.62           N
ATOM   3721  H   LYS A 285      43.685 -13.335 -56.456  1.00  0.62           H
ATOM   3722  CA  LYS A 285      44.829 -11.621 -55.960  1.00  0.62           C
ATOM   3723  HA  LYS A 285      45.186 -11.489 -54.942  1.00  0.62           H
ATOM   3724  C   LYS A 285      44.560 -10.172 -56.395  1.00  0.62           C
ATOM   3725  O   LYS A 285      45.483  -9.334 -56.406  1.00  0.62           O
ATOM   3726  CB  LYS A 285      45.987 -12.239 -56.768  1.00  0.62           C
ATOM   3727 1HB  LYS A 285      45.715 -12.378 -57.873  1.00  0.62           H
ATOM   3728 2HB  LYS A 285      46.895 -11.597 -56.683  1.00  0.62           H
ATOM   3729  CG  LYS A 285      46.447 -13.582 -56.324  1.00  0.62           C
ATOM   3730 1HG  LYS A 285      46.926 -13.440 -55.439  1.00  0.62           H
ATOM   3731 2HG  LYS A 285      45.567 -14.240 -56.171  1.00  0.62           H
ATOM   3732  CD  LYS A 285      47.427 -14.239 -57.354  1.00  0.62           C
ATOM   3733 1HD  LYS A 285      46.944 -14.280 -58.297  1.00  0.62           H
ATOM   3734 2HD  LYS A 285      48.327 -13.598 -57.490  1.00  0.62           H
ATOM   3735  CE  LYS A 285      47.883 -15.646 -57.002  1.00  0.62           C
ATOM   3736 1HE  LYS A 285      48.492 -15.844 -56.103  1.00  0.62           H
ATOM   3737 2HE  LYS A 285      46.967 -16.203 -56.832  1.00  0.62           H
ATOM   3738  NZ  LYS A 285      48.666 -16.295 -58.095  1.00  0.62           N
ATOM   3739 1HZ  LYS A 285      49.624 -15.920 -58.188  1.00  0.62           H
ATOM   3740 2HZ  LYS A 285      48.180 -16.119 -58.910  1.00  0.62           H
ATOM   3741 3HZ  LYS A 285      48.799 -17.301 -58.049  1.00  0.62           H
ATOM   3742  N   LYS A 286      43.332  -9.776 -56.679  1.00  0.66           N
ATOM   3743  H   LYS A 286      42.523 -10.450 -56.725  1.00  0.66           H
ATOM   3744  CA  LYS A 286      42.861  -8.397 -56.892  1.00  0.66           C
ATOM   3745  HA  LYS A 286      43.420  -7.869 -57.654  1.00  0.66           H
ATOM   3746  C   LYS A 286      42.949  -7.550 -55.652  1.00  0.66           C
ATOM   3747  O   LYS A 286      42.900  -6.327 -55.730  1.00  0.66           O
ATOM   3748  CB  LYS A 286      41.361  -8.450 -57.383  1.00  0.66           C
ATOM   3749 1HB  LYS A 286      41.351  -9.277 -58.133  1.00  0.66           H
ATOM   3750 2HB  LYS A 286      40.641  -8.570 -56.532  1.00  0.66           H
ATOM   3751  CG  LYS A 286      40.854  -7.132 -57.961  1.00  0.66           C
ATOM   3752 1HG  LYS A 286      40.766  -6.505 -57.065  1.00  0.66           H
ATOM   3753 2HG  LYS A 286      41.519  -6.573 -58.576  1.00  0.66           H
ATOM   3754  CD  LYS A 286      39.421  -7.375 -58.523  1.00  0.66           C
ATOM   3755 1HD  LYS A 286      39.300  -8.262 -59.156  1.00  0.66           H
ATOM   3756 2HD  LYS A 286      38.798  -7.510 -57.630  1.00  0.66           H
ATOM   3757  CE  LYS A 286      38.827  -6.157 -59.312  1.00  0.66           C
ATOM   3758 1HE  LYS A 286      39.037  -5.164 -58.894  1.00  0.66           H
ATOM   3759 2HE  LYS A 286      39.292  -6.301 -60.242  1.00  0.66           H
ATOM   3760  NZ  LYS A 286      37.418  -6.270 -59.464  1.00  0.66           N
ATOM   3761 1HZ  LYS A 286      36.999  -5.395 -59.754  1.00  0.66           H
ATOM   3762 2HZ  LYS A 286      36.976  -6.563 -58.621  1.00  0.66           H
ATOM   3763 3HZ  LYS A 286      37.169  -7.052 -60.047  1.00  0.66           H
ATOM   3764  N   PHE A 287      43.132  -8.196 -54.469  1.00  0.74           N
ATOM   3765  H   PHE A 287      43.259  -9.182 -54.495  1.00  0.74           H
ATOM   3766  CA  PHE A 287      43.127  -7.555 -53.133  1.00  0.74           C
ATOM   3767  HA  PHE A 287      42.874  -6.483 -53.353  1.00  0.74           H
ATOM   3768  C   PHE A 287      44.474  -7.485 -52.365  1.00  0.74           C
ATOM   3769  O   PHE A 287      44.962  -8.553 -52.004  1.00  0.74           O
ATOM   3770  CB  PHE A 287      42.082  -8.274 -52.306  1.00  0.74           C
ATOM   3771 1HB  PHE A 287      42.220  -9.346 -52.583  1.00  0.74           H
ATOM   3772 2HB  PHE A 287      42.271  -8.055 -51.250  1.00  0.74           H
ATOM   3773  CG  PHE A 287      40.662  -7.906 -52.684  1.00  0.74           C
ATOM   3774  CD1 PHE A 287      39.783  -9.009 -53.022  1.00  0.74           C
ATOM   3775  HD1 PHE A 287      40.105 -10.076 -53.086  1.00  0.74           H
ATOM   3776  CD2 PHE A 287      40.165  -6.566 -52.619  1.00  0.74           C
ATOM   3777  HD2 PHE A 287      40.856  -5.841 -52.370  1.00  0.74           H
ATOM   3778  CE1 PHE A 287      38.403  -8.772 -53.323  1.00  0.74           C
ATOM   3779  HE1 PHE A 287      37.758  -9.554 -53.701  1.00  0.74           H
ATOM   3780  CE2 PHE A 287      38.787  -6.355 -52.898  1.00  0.74           C
ATOM   3781  HE2 PHE A 287      38.475  -5.297 -52.912  1.00  0.74           H
ATOM   3782  CZ  PHE A 287      37.942  -7.447 -53.212  1.00  0.74           C
ATOM   3783  HZ  PHE A 287      36.947  -7.327 -53.480  1.00  0.74           H
ATOM   3784  N   ILE A 288      44.898  -6.245 -51.967  1.00  0.76           N
ATOM   3785  H   ILE A 288      44.358  -5.422 -52.122  1.00  0.76           H
ATOM   3786  CA  ILE A 288      46.104  -5.978 -51.159  1.00  0.76           C
ATOM   3787  HA  ILE A 288      46.534  -6.976 -50.910  1.00  0.76           H
ATOM   3788  C   ILE A 288      45.684  -5.407 -49.799  1.00  0.76           C
ATOM   3789  O   ILE A 288      44.532  -5.043 -49.542  1.00  0.76           O
ATOM   3790  CB  ILE A 288      47.231  -5.185 -51.895  1.00  0.76           C
ATOM   3791  HB  ILE A 288      48.184  -5.436 -51.435  1.00  0.76           H
ATOM   3792  CG1 ILE A 288      47.022  -3.704 -52.007  1.00  0.76           C
ATOM   3793 1HG1 ILE A 288      47.658  -3.367 -52.788  1.00  0.76           H
ATOM   3794 2HG1 ILE A 288      45.958  -3.592 -52.273  1.00  0.76           H
ATOM   3795  CG2 ILE A 288      47.408  -5.827 -53.281  1.00  0.76           C
ATOM   3796 1HG2 ILE A 288      46.517  -5.799 -53.936  1.00  0.76           H
ATOM   3797 2HG2 ILE A 288      47.698  -6.891 -53.104  1.00  0.76           H
ATOM   3798 3HG2 ILE A 288      48.225  -5.254 -53.708  1.00  0.76           H
ATOM   3799  CD1 ILE A 288      47.444  -2.916 -50.742  1.00  0.76           C
ATOM   3800 1HD1 ILE A 288      47.493  -1.832 -50.940  1.00  0.76           H
ATOM   3801 2HD1 ILE A 288      48.378  -3.362 -50.395  1.00  0.76           H
ATOM   3802 3HD1 ILE A 288      46.797  -3.120 -49.824  1.00  0.76           H
ATOM   3803  N   PHE A 289      46.568  -5.466 -48.804  1.00  0.80           N
ATOM   3804  H   PHE A 289      47.510  -5.782 -48.995  1.00  0.80           H
ATOM   3805  CA  PHE A 289      46.251  -5.274 -47.402  1.00  0.80           C
ATOM   3806  HA  PHE A 289      45.258  -4.832 -47.437  1.00  0.80           H
ATOM   3807  C   PHE A 289      47.233  -4.356 -46.747  1.00  0.80           C
ATOM   3808  O   PHE A 289      48.359  -4.230 -47.207  1.00  0.80           O
ATOM   3809  CB  PHE A 289      46.117  -6.563 -46.603  1.00  0.80           C
ATOM   3810 1HB  PHE A 289      47.067  -6.985 -46.362  1.00  0.80           H
ATOM   3811 2HB  PHE A 289      45.787  -6.332 -45.626  1.00  0.80           H
ATOM   3812  CG  PHE A 289      45.329  -7.731 -47.194  1.00  0.80           C
ATOM   3813  CD1 PHE A 289      45.770  -8.510 -48.281  1.00  0.80           C
ATOM   3814  HD1 PHE A 289      46.746  -8.354 -48.679  1.00  0.80           H
ATOM   3815  CD2 PHE A 289      43.967  -7.910 -46.821  1.00  0.80           C
ATOM   3816  HD2 PHE A 289      43.383  -7.297 -46.163  1.00  0.80           H
ATOM   3817  CE1 PHE A 289      45.001  -9.517 -48.892  1.00  0.80           C
ATOM   3818  HE1 PHE A 289      45.420 -10.168 -49.624  1.00  0.80           H
ATOM   3819  CE2 PHE A 289      43.195  -8.960 -47.328  1.00  0.80           C
ATOM   3820  HE2 PHE A 289      42.165  -9.100 -47.032  1.00  0.80           H
ATOM   3821  CZ  PHE A 289      43.718  -9.788 -48.328  1.00  0.80           C
ATOM   3822  HZ  PHE A 289      43.176 -10.617 -48.739  1.00  0.80           H
ATOM   3823  N   THR A 290      46.809  -3.643 -45.690  1.00  0.81           N
ATOM   3824  H   THR A 290      45.904  -3.765 -45.262  1.00  0.81           H
ATOM   3825  CA  THR A 290      47.689  -2.764 -44.895  1.00  0.81           C
ATOM   3826  HA  THR A 290      48.625  -3.299 -44.760  1.00  0.81           H
ATOM   3827  C   THR A 290      47.120  -2.633 -43.510  1.00  0.81           C
ATOM   3828  O   THR A 290      45.916  -2.502 -43.389  1.00  0.81           O
ATOM   3829  CB  THR A 290      48.007  -1.407 -45.587  1.00  0.81           C
ATOM   3830  HB  THR A 290      48.600  -1.770 -46.459  1.00  0.81           H
ATOM   3831  OG1 THR A 290      48.920  -0.734 -44.702  1.00  0.81           O
ATOM   3832  HG1 THR A 290      49.818  -1.177 -44.718  1.00  0.81           H
ATOM   3833  CG2 THR A 290      46.828  -0.528 -46.132  1.00  0.81           C
ATOM   3834 1HG2 THR A 290      46.048  -1.086 -46.673  1.00  0.81           H
ATOM   3835 2HG2 THR A 290      47.243   0.185 -46.880  1.00  0.81           H
ATOM   3836 3HG2 THR A 290      46.262  -0.053 -45.428  1.00  0.81           H
ATOM   3837  N   ARG A 291      47.991  -2.677 -42.499  1.00  0.75           N
ATOM   3838  H   ARG A 291      48.953  -2.847 -42.892  1.00  0.75           H
ATOM   3839  CA  ARG A 291      47.647  -2.775 -41.043  1.00  0.75           C
ATOM   3840  HA  ARG A 291      46.601  -2.473 -40.857  1.00  0.75           H
ATOM   3841  C   ARG A 291      48.496  -1.997 -40.080  1.00  0.75           C
ATOM   3842  O   ARG A 291      49.690  -1.639 -40.304  1.00  0.75           O
ATOM   3843  CB  ARG A 291      47.575  -4.277 -40.743  1.00  0.75           C
ATOM   3844 1HB  ARG A 291      47.061  -4.354 -39.751  1.00  0.75           H
ATOM   3845 2HB  ARG A 291      47.058  -4.941 -41.442  1.00  0.75           H
ATOM   3846  CG  ARG A 291      48.978  -4.955 -40.695  1.00  0.75           C
ATOM   3847 1HG  ARG A 291      49.539  -4.835 -41.580  1.00  0.75           H
ATOM   3848 2HG  ARG A 291      49.479  -4.461 -39.868  1.00  0.75           H
ATOM   3849  CD  ARG A 291      48.912  -6.470 -40.382  1.00  0.75           C
ATOM   3850 1HD  ARG A 291      48.348  -6.599 -39.460  1.00  0.75           H
ATOM   3851 2HD  ARG A 291      48.384  -7.061 -41.135  1.00  0.75           H
ATOM   3852  NE  ARG A 291      50.235  -7.025 -40.002  1.00  0.75           N
ATOM   3853  HE  ARG A 291      51.050  -6.414 -40.288  1.00  0.75           H
ATOM   3854  CZ  ARG A 291      50.506  -8.266 -39.637  1.00  0.75           C
ATOM   3855  NH1 ARG A 291      49.608  -9.150 -39.644  1.00  0.75           N
ATOM   3856 1HH1 ARG A 291      48.662  -8.869 -39.720  1.00  0.75           H
ATOM   3857 2HH1 ARG A 291      49.904 -10.096 -39.369  1.00  0.75           H
ATOM   3858  NH2 ARG A 291      51.691  -8.580 -39.360  1.00  0.75           N
ATOM   3859 1HH2 ARG A 291      52.490  -7.981 -39.481  1.00  0.75           H
ATOM   3860 2HH2 ARG A 291      51.907  -9.550 -39.188  1.00  0.75           H
ATOM   3861  N   ILE A 292      47.815  -1.665 -38.911  1.00  0.76           N
ATOM   3862  H   ILE A 292      46.970  -2.193 -38.721  1.00  0.76           H
ATOM   3863  CA  ILE A 292      48.262  -0.630 -37.932  1.00  0.76           C
ATOM   3864  HA  ILE A 292      49.374  -0.551 -37.847  1.00  0.76           H
ATOM   3865  C   ILE A 292      47.947  -1.177 -36.580  1.00  0.76           C
ATOM   3866  O   ILE A 292      46.849  -1.628 -36.316  1.00  0.76           O
ATOM   3867  CB  ILE A 292      47.663   0.749 -38.102  1.00  0.76           C
ATOM   3868  HB  ILE A 292      46.629   0.566 -38.302  1.00  0.76           H
ATOM   3869  CG1 ILE A 292      48.383   1.544 -39.188  1.00  0.76           C
ATOM   3870 1HG1 ILE A 292      49.054   2.270 -38.763  1.00  0.76           H
ATOM   3871 2HG1 ILE A 292      48.944   0.865 -39.845  1.00  0.76           H
ATOM   3872  CG2 ILE A 292      47.678   1.623 -36.811  1.00  0.76           C
ATOM   3873 1HG2 ILE A 292      46.948   1.190 -36.134  1.00  0.76           H
ATOM   3874 2HG2 ILE A 292      47.263   2.598 -37.112  1.00  0.76           H
ATOM   3875 3HG2 ILE A 292      48.616   1.707 -36.298  1.00  0.76           H
ATOM   3876  CD1 ILE A 292      47.328   2.185 -40.058  1.00  0.76           C
ATOM   3877 1HD1 ILE A 292      46.742   1.425 -40.597  1.00  0.76           H
ATOM   3878 2HD1 ILE A 292      47.707   2.884 -40.822  1.00  0.76           H
ATOM   3879 3HD1 ILE A 292      46.661   2.600 -39.359  1.00  0.76           H
ATOM   3880  N   PHE A 293      48.919  -1.114 -35.613  1.00  0.73           N
ATOM   3881  H   PHE A 293      49.803  -0.629 -35.730  1.00  0.73           H
ATOM   3882  CA  PHE A 293      48.708  -1.541 -34.216  1.00  0.73           C
ATOM   3883  HA  PHE A 293      47.631  -1.638 -34.014  1.00  0.73           H
ATOM   3884  C   PHE A 293      49.416  -0.575 -33.231  1.00  0.73           C
ATOM   3885  O   PHE A 293      50.410   0.047 -33.596  1.00  0.73           O
ATOM   3886  CB  PHE A 293      49.312  -2.995 -33.975  1.00  0.73           C
ATOM   3887 1HB  PHE A 293      50.417  -2.847 -33.890  1.00  0.73           H
ATOM   3888 2HB  PHE A 293      49.005  -3.419 -32.979  1.00  0.73           H
ATOM   3889  CG  PHE A 293      48.987  -4.057 -35.025  1.00  0.73           C
ATOM   3890  CD1 PHE A 293      47.669  -4.304 -35.359  1.00  0.73           C
ATOM   3891  HD1 PHE A 293      46.825  -3.779 -34.892  1.00  0.73           H
ATOM   3892  CD2 PHE A 293      49.991  -4.891 -35.669  1.00  0.73           C
ATOM   3893  HD2 PHE A 293      51.051  -4.805 -35.411  1.00  0.73           H
ATOM   3894  CE1 PHE A 293      47.323  -5.392 -36.203  1.00  0.73           C
ATOM   3895  HE1 PHE A 293      46.280  -5.578 -36.298  1.00  0.73           H
ATOM   3896  CE2 PHE A 293      49.585  -5.992 -36.490  1.00  0.73           C
ATOM   3897  HE2 PHE A 293      50.359  -6.634 -36.957  1.00  0.73           H
ATOM   3898  CZ  PHE A 293      48.284  -6.211 -36.805  1.00  0.73           C
ATOM   3899  HZ  PHE A 293      48.026  -7.121 -37.409  1.00  0.73           H
ATOM   3900  N   THR A 294      48.855  -0.421 -32.020  1.00  0.73           N
ATOM   3901  H   THR A 294      47.889  -0.789 -31.896  1.00  0.73           H
ATOM   3902  CA  THR A 294      49.478   0.342 -30.920  1.00  0.73           C
ATOM   3903  HA  THR A 294      50.521   0.226 -30.859  1.00  0.73           H
ATOM   3904  C   THR A 294      48.833  -0.051 -29.532  1.00  0.73           C
ATOM   3905  O   THR A 294      47.660  -0.430 -29.481  1.00  0.73           O
ATOM   3906  CB  THR A 294      49.229   1.830 -31.225  1.00  0.73           C
ATOM   3907  HB  THR A 294      49.569   2.069 -32.223  1.00  0.73           H
ATOM   3908  OG1 THR A 294      50.016   2.580 -30.345  1.00  0.73           O
ATOM   3909  HG1 THR A 294      50.713   2.116 -29.901  1.00  0.73           H
ATOM   3910  CG2 THR A 294      47.821   2.423 -31.138  1.00  0.73           C
ATOM   3911 1HG2 THR A 294      47.230   2.063 -31.971  1.00  0.73           H
ATOM   3912 2HG2 THR A 294      47.816   3.505 -31.112  1.00  0.73           H
ATOM   3913 3HG2 THR A 294      47.428   2.175 -30.151  1.00  0.73           H
ATOM   3914  N   LYS A 295      49.506  -0.074 -28.369  1.00  0.76           N
ATOM   3915  H   LYS A 295      50.446   0.342 -28.505  1.00  0.76           H
ATOM   3916  CA  LYS A 295      49.015  -0.515 -27.059  1.00  0.76           C
ATOM   3917  HA  LYS A 295      47.926  -0.564 -27.088  1.00  0.76           H
ATOM   3918  C   LYS A 295      49.327   0.358 -25.840  1.00  0.76           C
ATOM   3919  O   LYS A 295      50.451   0.932 -25.761  1.00  0.76           O
ATOM   3920  CB  LYS A 295      49.324  -1.948 -26.726  1.00  0.76           C
ATOM   3921 1HB  LYS A 295      50.365  -2.224 -26.369  1.00  0.76           H
ATOM   3922 2HB  LYS A 295      48.656  -2.256 -25.823  1.00  0.76           H
ATOM   3923  CG  LYS A 295      48.983  -2.910 -27.846  1.00  0.76           C
ATOM   3924 1HG  LYS A 295      47.973  -2.833 -28.070  1.00  0.76           H
ATOM   3925 2HG  LYS A 295      49.572  -2.750 -28.749  1.00  0.76           H
ATOM   3926  CD  LYS A 295      49.223  -4.350 -27.436  1.00  0.76           C
ATOM   3927 1HD  LYS A 295      50.263  -4.489 -27.285  1.00  0.76           H
ATOM   3928 2HD  LYS A 295      48.625  -4.521 -26.550  1.00  0.76           H
ATOM   3929  CE  LYS A 295      48.825  -5.394 -28.504  1.00  0.76           C
ATOM   3930 1HE  LYS A 295      47.668  -5.343 -28.553  1.00  0.76           H
ATOM   3931 2HE  LYS A 295      49.249  -5.092 -29.501  1.00  0.76           H
ATOM   3932  NZ  LYS A 295      49.231  -6.764 -28.084  1.00  0.76           N
ATOM   3933 1HZ  LYS A 295      50.202  -6.769 -27.778  1.00  0.76           H
ATOM   3934 2HZ  LYS A 295      49.233  -7.305 -28.920  1.00  0.76           H
ATOM   3935 3HZ  LYS A 295      48.639  -7.125 -27.347  1.00  0.76           H
ATOM   3936  N   VAL A 296      48.540   0.348 -24.748  1.00  0.84           N
ATOM   3937  H   VAL A 296      47.809  -0.279 -24.781  1.00  0.84           H
ATOM   3938  CA  VAL A 296      48.497   1.322 -23.593  1.00  0.84           C
ATOM   3939  HA  VAL A 296      49.444   1.843 -23.495  1.00  0.84           H
ATOM   3940  C   VAL A 296      48.133   0.606 -22.340  1.00  0.84           C
ATOM   3941  O   VAL A 296      47.111  -0.048 -22.245  1.00  0.84           O
ATOM   3942  CB  VAL A 296      47.465   2.479 -23.864  1.00  0.84           C
ATOM   3943  HB  VAL A 296      46.466   2.121 -23.566  1.00  0.84           H
ATOM   3944  CG1 VAL A 296      47.723   3.606 -22.873  1.00  0.84           C
ATOM   3945 1HG1 VAL A 296      47.481   3.395 -21.855  1.00  0.84           H
ATOM   3946 2HG1 VAL A 296      47.086   4.472 -22.988  1.00  0.84           H
ATOM   3947 3HG1 VAL A 296      48.825   3.860 -23.066  1.00  0.84           H
ATOM   3948  CG2 VAL A 296      47.465   3.025 -25.320  1.00  0.84           C
ATOM   3949 1HG2 VAL A 296      48.540   3.145 -25.632  1.00  0.84           H
ATOM   3950 2HG2 VAL A 296      46.993   4.019 -25.412  1.00  0.84           H
ATOM   3951 3HG2 VAL A 296      46.860   2.422 -25.995  1.00  0.84           H
ATOM   3952  N   GLN A 297      48.991   0.722 -21.318  1.00  0.79           N
ATOM   3953  H   GLN A 297      49.896   1.133 -21.536  1.00  0.79           H
ATOM   3954  CA  GLN A 297      48.709   0.316 -19.923  1.00  0.79           C
ATOM   3955  HA  GLN A 297      48.033  -0.607 -19.958  1.00  0.79           H
ATOM   3956  C   GLN A 297      48.037   1.516 -19.179  1.00  0.79           C
ATOM   3957  O   GLN A 297      48.417   2.658 -19.444  1.00  0.79           O
ATOM   3958  CB  GLN A 297      49.964  -0.121 -19.128  1.00  0.79           C
ATOM   3959 1HB  GLN A 297      50.652   0.700 -19.321  1.00  0.79           H
ATOM   3960 2HB  GLN A 297      49.733  -0.049 -18.079  1.00  0.79           H
ATOM   3961  CG  GLN A 297      50.644  -1.375 -19.602  1.00  0.79           C
ATOM   3962 1HG  GLN A 297      50.126  -2.269 -19.181  1.00  0.79           H
ATOM   3963 2HG  GLN A 297      50.441  -1.494 -20.736  1.00  0.79           H
ATOM   3964  CD  GLN A 297      52.133  -1.479 -19.295  1.00  0.79           C
ATOM   3965  OE1 GLN A 297      52.764  -0.562 -18.764  1.00  0.79           O
ATOM   3966  NE2 GLN A 297      52.758  -2.532 -19.710  1.00  0.79           N
ATOM   3967 1HE2 GLN A 297      53.674  -2.771 -19.238  1.00  0.79           H
ATOM   3968 2HE2 GLN A 297      52.191  -3.394 -20.021  1.00  0.79           H
ATOM   3969  N   THR A 298      47.115   1.234 -18.230  1.00  0.82           N
ATOM   3970  H   THR A 298      46.940   0.258 -17.961  1.00  0.82           H
ATOM   3971  CA  THR A 298      46.456   2.257 -17.458  1.00  0.82           C
ATOM   3972  HA  THR A 298      46.987   3.199 -17.651  1.00  0.82           H
ATOM   3973  C   THR A 298      46.471   2.015 -15.997  1.00  0.82           C
ATOM   3974  O   THR A 298      46.363   2.979 -15.215  1.00  0.82           O
ATOM   3975  CB  THR A 298      45.054   2.425 -17.963  1.00  0.82           C
ATOM   3976  HB  THR A 298      44.561   3.065 -17.241  1.00  0.82           H
ATOM   3977  OG1 THR A 298      44.274   1.263 -17.926  1.00  0.82           O
ATOM   3978  HG1 THR A 298      43.447   1.550 -17.509  1.00  0.82           H
ATOM   3979  CG2 THR A 298      44.841   3.018 -19.387  1.00  0.82           C
ATOM   3980 1HG2 THR A 298      45.165   2.386 -20.230  1.00  0.82           H
ATOM   3981 2HG2 THR A 298      45.462   3.968 -19.489  1.00  0.82           H
ATOM   3982 3HG2 THR A 298      43.762   3.304 -19.565  1.00  0.82           H
ATOM   3983  N   ALA A 299      46.597   0.718 -15.596  1.00  0.84           N
ATOM   3984  H   ALA A 299      46.578   0.019 -16.317  1.00  0.84           H
ATOM   3985  CA  ALA A 299      46.695   0.246 -14.247  1.00  0.84           C
ATOM   3986  HA  ALA A 299      47.219   1.083 -13.737  1.00  0.84           H
ATOM   3987  C   ALA A 299      47.592  -0.997 -14.034  1.00  0.84           C
ATOM   3988  O   ALA A 299      47.677  -1.886 -14.853  1.00  0.84           O
ATOM   3989  CB  ALA A 299      45.275  -0.013 -13.617  1.00  0.84           C
ATOM   3990 1HB  ALA A 299      44.983  -1.004 -13.966  1.00  0.84           H
ATOM   3991 2HB  ALA A 299      44.572   0.732 -13.963  1.00  0.84           H
ATOM   3992 3HB  ALA A 299      45.271  -0.080 -12.532  1.00  0.84           H
ATOM   3993  N   HIS A 300      48.350  -1.100 -12.919  1.00  0.81           N
ATOM   3994  H   HIS A 300      48.479  -0.297 -12.271  1.00  0.81           H
ATOM   3995  CA  HIS A 300      48.754  -2.390 -12.361  1.00  0.81           C
ATOM   3996  HA  HIS A 300      48.443  -3.203 -13.070  1.00  0.81           H
ATOM   3997  C   HIS A 300      47.998  -2.776 -11.053  1.00  0.81           C
ATOM   3998  O   HIS A 300      47.759  -1.857 -10.225  1.00  0.81           O
ATOM   3999  CB  HIS A 300      50.269  -2.408 -12.254  1.00  0.81           C
ATOM   4000 1HB  HIS A 300      50.586  -1.528 -11.727  1.00  0.81           H
ATOM   4001 2HB  HIS A 300      50.591  -3.244 -11.635  1.00  0.81           H
ATOM   4002  CG  HIS A 300      50.959  -2.486 -13.618  1.00  0.81           C
ATOM   4003  ND1 HIS A 300      51.146  -1.358 -14.422  1.00  0.81           N
ATOM   4004  HD1 HIS A 300      51.095  -0.429 -14.107  1.00  0.81           H
ATOM   4005  CD2 HIS A 300      51.512  -3.528 -14.299  1.00  0.81           C
ATOM   4006  HD2 HIS A 300      51.521  -4.531 -14.003  1.00  0.81           H
ATOM   4007  CE1 HIS A 300      51.627  -1.809 -15.586  1.00  0.81           C
ATOM   4008  HE1 HIS A 300      51.907  -1.230 -16.395  1.00  0.81           H
ATOM   4009  NE2 HIS A 300      51.886  -3.097 -15.567  1.00  0.81           N
ATOM   4010  N   PHE A 301      47.614  -4.052 -10.824  1.00  0.85           N
ATOM   4011  H   PHE A 301      47.960  -4.770 -11.454  1.00  0.85           H
ATOM   4012  CA  PHE A 301      46.564  -4.418  -9.898  1.00  0.85           C
ATOM   4013  HA  PHE A 301      46.424  -3.690  -9.101  1.00  0.85           H
ATOM   4014  C   PHE A 301      46.850  -5.811  -9.263  1.00  0.85           C
ATOM   4015  O   PHE A 301      47.449  -6.715  -9.903  1.00  0.85           O
ATOM   4016  CB  PHE A 301      45.218  -4.415 -10.608  1.00  0.85           C
ATOM   4017 1HB  PHE A 301      44.509  -4.198  -9.838  1.00  0.85           H
ATOM   4018 2HB  PHE A 301      45.220  -3.502 -11.257  1.00  0.85           H
ATOM   4019  CG  PHE A 301      44.873  -5.659 -11.534  1.00  0.85           C
ATOM   4020  CD1 PHE A 301      44.281  -6.795 -10.984  1.00  0.85           C
ATOM   4021  HD1 PHE A 301      44.025  -6.858  -9.981  1.00  0.85           H
ATOM   4022  CD2 PHE A 301      45.082  -5.537 -12.905  1.00  0.85           C
ATOM   4023  HD2 PHE A 301      45.428  -4.677 -13.462  1.00  0.85           H
ATOM   4024  CE1 PHE A 301      44.070  -7.950 -11.804  1.00  0.85           C
ATOM   4025  HE1 PHE A 301      43.709  -8.915 -11.442  1.00  0.85           H
ATOM   4026  CE2 PHE A 301      44.796  -6.618 -13.694  1.00  0.85           C
ATOM   4027  HE2 PHE A 301      44.917  -6.639 -14.760  1.00  0.85           H
ATOM   4028  CZ  PHE A 301      44.341  -7.830 -13.169  1.00  0.85           C
ATOM   4029  HZ  PHE A 301      44.257  -8.726 -13.790  1.00  0.85           H
ATOM   4030  N   LYS A 302      46.498  -6.085  -8.012  1.00  0.83           N
ATOM   4031  H   LYS A 302      45.917  -5.411  -7.517  1.00  0.83           H
ATOM   4032  CA  LYS A 302      46.665  -7.347  -7.259  1.00  0.83           C
ATOM   4033  HA  LYS A 302      46.630  -8.152  -7.945  1.00  0.83           H
ATOM   4034  C   LYS A 302      45.547  -7.580  -6.248  1.00  0.83           C
ATOM   4035  O   LYS A 302      44.995  -6.623  -5.700  1.00  0.83           O
ATOM   4036  CB  LYS A 302      48.015  -7.324  -6.470  1.00  0.83           C
ATOM   4037 1HB  LYS A 302      48.840  -7.132  -7.200  1.00  0.83           H
ATOM   4038 2HB  LYS A 302      47.961  -6.564  -5.732  1.00  0.83           H
ATOM   4039  CG  LYS A 302      48.435  -8.678  -5.833  1.00  0.83           C
ATOM   4040 1HG  LYS A 302      47.917  -8.898  -4.860  1.00  0.83           H
ATOM   4041 2HG  LYS A 302      48.149  -9.455  -6.532  1.00  0.83           H
ATOM   4042  CD  LYS A 302      49.948  -8.768  -5.533  1.00  0.83           C
ATOM   4043 1HD  LYS A 302      50.614  -8.416  -6.281  1.00  0.83           H
ATOM   4044 2HD  LYS A 302      50.179  -8.174  -4.623  1.00  0.83           H
ATOM   4045  CE  LYS A 302      50.265 -10.294  -5.323  1.00  0.83           C
ATOM   4046 1HE  LYS A 302      49.592 -10.781  -4.654  1.00  0.83           H
ATOM   4047 2HE  LYS A 302      50.187 -10.747  -6.323  1.00  0.83           H
ATOM   4048  NZ  LYS A 302      51.649 -10.545  -4.835  1.00  0.83           N
ATOM   4049 1HZ  LYS A 302      51.892 -11.559  -4.942  1.00  0.83           H
ATOM   4050 2HZ  LYS A 302      51.687 -10.386  -3.824  1.00  0.83           H
ATOM   4051 3HZ  LYS A 302      52.377  -9.958  -5.262  1.00  0.83           H
ATOM   4052  N   MET A 303      45.214  -8.872  -6.081  1.00  0.84           N
ATOM   4053  H   MET A 303      45.601  -9.590  -6.757  1.00  0.84           H
ATOM   4054  CA  MET A 303      44.099  -9.313  -5.243  1.00  0.84           C
ATOM   4055  HA  MET A 303      43.495  -8.316  -5.089  1.00  0.84           H
ATOM   4056  C   MET A 303      44.549  -9.938  -3.953  1.00  0.84           C
ATOM   4057  O   MET A 303      45.673 -10.421  -3.816  1.00  0.84           O
ATOM   4058  CB  MET A 303      43.271 -10.251  -6.092  1.00  0.84           C
ATOM   4059 1HB  MET A 303      43.869 -11.161  -6.193  1.00  0.84           H
ATOM   4060 2HB  MET A 303      42.359 -10.446  -5.515  1.00  0.84           H
ATOM   4061  CG  MET A 303      42.813  -9.710  -7.473  1.00  0.84           C
ATOM   4062 1HG  MET A 303      43.750  -9.453  -8.048  1.00  0.84           H
ATOM   4063 2HG  MET A 303      42.388 -10.494  -8.112  1.00  0.84           H
ATOM   4064  SD  MET A 303      41.726  -8.265  -7.670  1.00  0.84           S
ATOM   4065  CE  MET A 303      40.100  -9.118  -7.818  1.00  0.84           C
ATOM   4066 1HE  MET A 303      39.448  -8.211  -7.967  1.00  0.84           H
ATOM   4067 2HE  MET A 303      39.911  -9.592  -6.970  1.00  0.84           H
ATOM   4068 3HE  MET A 303      40.189  -9.753  -8.669  1.00  0.84           H
ATOM   4069  N   ARG A 304      43.750  -9.945  -2.862  1.00  0.78           N
ATOM   4070  H   ARG A 304      42.837  -9.518  -2.961  1.00  0.78           H
ATOM   4071  CA  ARG A 304      44.101 -10.542  -1.597  1.00  0.78           C
ATOM   4072  HA  ARG A 304      45.136 -10.248  -1.293  1.00  0.78           H
ATOM   4073  C   ARG A 304      44.200 -12.062  -1.707  1.00  0.78           C
ATOM   4074  O   ARG A 304      43.533 -12.608  -2.532  1.00  0.78           O
ATOM   4075  CB  ARG A 304      43.055 -10.081  -0.564  1.00  0.78           C
ATOM   4076 1HB  ARG A 304      42.090 -10.448  -0.796  1.00  0.78           H
ATOM   4077 2HB  ARG A 304      43.394 -10.554   0.366  1.00  0.78           H
ATOM   4078  CG  ARG A 304      43.200  -8.589  -0.282  1.00  0.78           C
ATOM   4079 1HG  ARG A 304      44.275  -8.305  -0.433  1.00  0.78           H
ATOM   4080 2HG  ARG A 304      42.516  -8.187  -1.029  1.00  0.78           H
ATOM   4081  CD  ARG A 304      42.803  -8.311   1.182  1.00  0.78           C
ATOM   4082 1HD  ARG A 304      41.998  -9.020   1.425  1.00  0.78           H
ATOM   4083 2HD  ARG A 304      43.671  -8.545   1.829  1.00  0.78           H
ATOM   4084  NE  ARG A 304      42.390  -6.880   1.280  1.00  0.78           N
ATOM   4085  HE  ARG A 304      42.178  -6.361   0.398  1.00  0.78           H
ATOM   4086  CZ  ARG A 304      41.878  -6.320   2.327  1.00  0.78           C
ATOM   4087  NH1 ARG A 304      41.856  -6.858   3.497  1.00  0.78           N
ATOM   4088 1HH1 ARG A 304      42.459  -7.611   3.696  1.00  0.78           H
ATOM   4089 2HH1 ARG A 304      41.271  -6.493   4.230  1.00  0.78           H
ATOM   4090  NH2 ARG A 304      41.401  -5.121   2.433  1.00  0.78           N
ATOM   4091 1HH2 ARG A 304      41.262  -4.638   1.534  1.00  0.78           H
ATOM   4092 2HH2 ARG A 304      40.856  -4.877   3.209  1.00  0.78           H
ATOM   4093  N   LYS A 305      44.792 -12.673  -0.684  1.00  0.83           N
ATOM   4094  H   LYS A 305      45.107 -12.118   0.114  1.00  0.83           H
ATOM   4095  CA  LYS A 305      45.400 -13.966  -0.890  1.00  0.83           C
ATOM   4096  HA  LYS A 305      45.078 -14.425  -1.849  1.00  0.83           H
ATOM   4097  C   LYS A 305      44.908 -15.007   0.221  1.00  0.83           C
ATOM   4098  O   LYS A 305      45.035 -16.216   0.001  1.00  0.83           O
ATOM   4099  CB  LYS A 305      46.949 -13.837  -0.905  1.00  0.83           C
ATOM   4100 1HB  LYS A 305      47.275 -13.291  -0.018  1.00  0.83           H
ATOM   4101 2HB  LYS A 305      47.465 -14.761  -0.931  1.00  0.83           H
ATOM   4102  CG  LYS A 305      47.468 -13.073  -2.171  1.00  0.83           C
ATOM   4103 1HG  LYS A 305      47.401 -13.720  -2.983  1.00  0.83           H
ATOM   4104 2HG  LYS A 305      46.871 -12.214  -2.321  1.00  0.83           H
ATOM   4105  CD  LYS A 305      48.993 -12.737  -2.065  1.00  0.83           C
ATOM   4106 1HD  LYS A 305      49.324 -12.203  -2.972  1.00  0.83           H
ATOM   4107 2HD  LYS A 305      49.093 -12.107  -1.127  1.00  0.83           H
ATOM   4108  CE  LYS A 305      49.895 -13.928  -1.912  1.00  0.83           C
ATOM   4109 1HE  LYS A 305      49.876 -14.210  -0.863  1.00  0.83           H
ATOM   4110 2HE  LYS A 305      49.638 -14.680  -2.578  1.00  0.83           H
ATOM   4111  NZ  LYS A 305      51.356 -13.604  -2.107  1.00  0.83           N
ATOM   4112 1HZ  LYS A 305      51.982 -14.260  -1.540  1.00  0.83           H
ATOM   4113 2HZ  LYS A 305      51.596 -12.638  -1.865  1.00  0.83           H
ATOM   4114 3HZ  LYS A 305      51.460 -13.601  -3.108  1.00  0.83           H
ATOM   4115  N   ASP A 306      44.331 -14.636   1.351  1.00  0.80           N
ATOM   4116  H   ASP A 306      44.125 -13.636   1.412  1.00  0.80           H
ATOM   4117  CA  ASP A 306      43.712 -15.445   2.361  1.00  0.80           C
ATOM   4118  HA  ASP A 306      43.536 -16.458   1.944  1.00  0.80           H
ATOM   4119  C   ASP A 306      42.403 -14.836   2.955  1.00  0.80           C
ATOM   4120  O   ASP A 306      42.130 -13.665   2.677  1.00  0.80           O
ATOM   4121  CB  ASP A 306      44.667 -15.516   3.598  1.00  0.80           C
ATOM   4122 1HB  ASP A 306      44.517 -14.629   4.269  1.00  0.80           H
ATOM   4123 2HB  ASP A 306      44.231 -16.307   4.249  1.00  0.80           H
ATOM   4124  CG  ASP A 306      46.194 -15.775   3.368  1.00  0.80           C
ATOM   4125  OD1 ASP A 306      46.581 -16.840   2.939  1.00  0.80           O
ATOM   4126  OD2 ASP A 306      47.077 -14.917   3.701  1.00  0.80           O
ATOM   4127  N   ASP A 307      41.564 -15.640   3.658  1.00  0.83           N
ATOM   4128  H   ASP A 307      41.781 -16.601   3.668  1.00  0.83           H
ATOM   4129  CA  ASP A 307      40.230 -15.209   4.122  1.00  0.83           C
ATOM   4130  HA  ASP A 307      39.803 -16.086   4.447  1.00  0.83           H
ATOM   4131  C   ASP A 307      39.270 -14.647   3.078  1.00  0.83           C
ATOM   4132  O   ASP A 307      38.301 -14.041   3.433  1.00  0.83           O
ATOM   4133  CB  ASP A 307      40.315 -14.208   5.289  1.00  0.83           C
ATOM   4134 1HB  ASP A 307      41.280 -14.375   5.842  1.00  0.83           H
ATOM   4135 2HB  ASP A 307      40.357 -13.108   5.021  1.00  0.83           H
ATOM   4136  CG  ASP A 307      39.193 -14.385   6.345  1.00  0.83           C
ATOM   4137  OD1 ASP A 307      38.476 -15.431   6.264  1.00  0.83           O
ATOM   4138  OD2 ASP A 307      39.079 -13.606   7.325  1.00  0.83           O
ATOM   4139  N   ILE A 308      39.522 -15.044   1.759  1.00  0.87           N
ATOM   4140  H   ILE A 308      40.266 -15.741   1.682  1.00  0.87           H
ATOM   4141  CA  ILE A 308      38.891 -14.477   0.553  1.00  0.87           C
ATOM   4142  HA  ILE A 308      39.071 -13.405   0.532  1.00  0.87           H
ATOM   4143  C   ILE A 308      37.329 -14.495   0.586  1.00  0.87           C
ATOM   4144  O   ILE A 308      36.690 -15.564   0.621  1.00  0.87           O
ATOM   4145  CB  ILE A 308      39.473 -15.217  -0.666  1.00  0.87           C
ATOM   4146  HB  ILE A 308      39.315 -16.301  -0.581  1.00  0.87           H
ATOM   4147  CG1 ILE A 308      41.049 -15.028  -0.746  1.00  0.87           C
ATOM   4148 1HG1 ILE A 308      41.246 -14.035  -1.074  1.00  0.87           H
ATOM   4149 2HG1 ILE A 308      41.479 -15.120   0.253  1.00  0.87           H
ATOM   4150  CG2 ILE A 308      38.832 -14.650  -1.970  1.00  0.87           C
ATOM   4151 1HG2 ILE A 308      37.768 -14.824  -1.973  1.00  0.87           H
ATOM   4152 2HG2 ILE A 308      39.278 -15.065  -2.876  1.00  0.87           H
ATOM   4153 3HG2 ILE A 308      39.041 -13.570  -2.046  1.00  0.87           H
ATOM   4154  CD1 ILE A 308      41.679 -16.078  -1.742  1.00  0.87           C
ATOM   4155 1HD1 ILE A 308      41.343 -15.826  -2.723  1.00  0.87           H
ATOM   4156 2HD1 ILE A 308      41.431 -17.081  -1.452  1.00  0.87           H
ATOM   4157 3HD1 ILE A 308      42.741 -15.965  -1.722  1.00  0.87           H
ATOM   4158  N   MET A 309      36.773 -13.281   0.525  1.00  0.87           N
ATOM   4159  H   MET A 309      37.360 -12.535   0.416  1.00  0.87           H
ATOM   4160  CA  MET A 309      35.329 -13.155   0.142  1.00  0.87           C
ATOM   4161  HA  MET A 309      34.757 -13.887   0.771  1.00  0.87           H
ATOM   4162  C   MET A 309      35.084 -13.496  -1.312  1.00  0.87           C
ATOM   4163  O   MET A 309      35.364 -12.720  -2.230  1.00  0.87           O
ATOM   4164  CB  MET A 309      34.752 -11.773   0.529  1.00  0.87           C
ATOM   4165 1HB  MET A 309      35.120 -11.607   1.514  1.00  0.87           H
ATOM   4166 2HB  MET A 309      35.185 -11.074  -0.155  1.00  0.87           H
ATOM   4167  CG  MET A 309      33.251 -11.782   0.374  1.00  0.87           C
ATOM   4168 1HG  MET A 309      32.941 -10.744   0.279  1.00  0.87           H
ATOM   4169 2HG  MET A 309      32.965 -12.316  -0.548  1.00  0.87           H
ATOM   4170  SD  MET A 309      32.298 -12.664   1.699  1.00  0.87           S
ATOM   4171  CE  MET A 309      32.355 -11.396   2.983  1.00  0.87           C
ATOM   4172 1HE  MET A 309      31.617 -10.606   2.740  1.00  0.87           H
ATOM   4173 2HE  MET A 309      33.420 -11.017   3.066  1.00  0.87           H
ATOM   4174 3HE  MET A 309      32.132 -11.850   3.928  1.00  0.87           H
ATOM   4175  N   LEU A 310      34.538 -14.666  -1.599  1.00  0.90           N
ATOM   4176  H   LEU A 310      34.229 -15.139  -0.773  1.00  0.90           H
ATOM   4177  CA  LEU A 310      34.110 -15.229  -2.915  1.00  0.90           C
ATOM   4178  HA  LEU A 310      34.843 -14.991  -3.685  1.00  0.90           H
ATOM   4179  C   LEU A 310      32.755 -14.611  -3.353  1.00  0.90           C
ATOM   4180  O   LEU A 310      31.905 -14.103  -2.555  1.00  0.90           O
ATOM   4181  CB  LEU A 310      34.071 -16.775  -2.827  1.00  0.90           C
ATOM   4182 1HB  LEU A 310      33.344 -17.107  -2.044  1.00  0.90           H
ATOM   4183 2HB  LEU A 310      33.597 -17.102  -3.746  1.00  0.90           H
ATOM   4184  CG  LEU A 310      35.398 -17.489  -2.681  1.00  0.90           C
ATOM   4185  HG  LEU A 310      35.938 -17.270  -1.745  1.00  0.90           H
ATOM   4186  CD1 LEU A 310      35.216 -18.989  -2.753  1.00  0.90           C
ATOM   4187 1HD1 LEU A 310      34.588 -19.346  -1.952  1.00  0.90           H
ATOM   4188 2HD1 LEU A 310      36.149 -19.525  -2.812  1.00  0.90           H
ATOM   4189 3HD1 LEU A 310      34.666 -19.015  -3.662  1.00  0.90           H
ATOM   4190  CD2 LEU A 310      36.325 -17.014  -3.815  1.00  0.90           C
ATOM   4191 1HD2 LEU A 310      37.279 -17.585  -3.606  1.00  0.90           H
ATOM   4192 2HD2 LEU A 310      36.625 -15.969  -3.695  1.00  0.90           H
ATOM   4193 3HD2 LEU A 310      35.804 -17.182  -4.827  1.00  0.90           H
ATOM   4194  N   ASP A 311      32.577 -14.632  -4.632  1.00  0.92           N
ATOM   4195  H   ASP A 311      33.269 -15.100  -5.135  1.00  0.92           H
ATOM   4196  CA  ASP A 311      31.435 -14.131  -5.359  1.00  0.92           C
ATOM   4197  HA  ASP A 311      31.173 -13.162  -4.950  1.00  0.92           H
ATOM   4198  C   ASP A 311      30.210 -15.051  -5.155  1.00  0.92           C
ATOM   4199  O   ASP A 311      30.410 -16.247  -5.081  1.00  0.92           O
ATOM   4200  CB  ASP A 311      31.826 -13.834  -6.820  1.00  0.92           C
ATOM   4201 1HB  ASP A 311      32.890 -13.455  -6.745  1.00  0.92           H
ATOM   4202 2HB  ASP A 311      31.937 -14.777  -7.348  1.00  0.92           H
ATOM   4203  CG  ASP A 311      30.801 -12.903  -7.522  1.00  0.92           C
ATOM   4204  OD1 ASP A 311      29.843 -12.469  -6.843  1.00  0.92           O
ATOM   4205  OD2 ASP A 311      30.887 -12.724  -8.777  1.00  0.92           O
ATOM   4206  N   GLU A 312      28.980 -14.518  -5.157  1.00  0.88           N
ATOM   4207  H   GLU A 312      28.861 -13.506  -5.352  1.00  0.88           H
ATOM   4208  CA  GLU A 312      27.864 -15.314  -4.673  1.00  0.88           C
ATOM   4209  HA  GLU A 312      28.210 -15.799  -3.729  1.00  0.88           H
ATOM   4210  C   GLU A 312      27.507 -16.466  -5.604  1.00  0.88           C
ATOM   4211  O   GLU A 312      27.143 -17.501  -5.123  1.00  0.88           O
ATOM   4212  CB  GLU A 312      26.633 -14.447  -4.350  1.00  0.88           C
ATOM   4213 1HB  GLU A 312      26.991 -13.486  -3.946  1.00  0.88           H
ATOM   4214 2HB  GLU A 312      26.066 -14.170  -5.237  1.00  0.88           H
ATOM   4215  CG  GLU A 312      25.680 -15.040  -3.343  1.00  0.88           C
ATOM   4216 1HG  GLU A 312      25.842 -16.132  -3.324  1.00  0.88           H
ATOM   4217 2HG  GLU A 312      26.044 -14.835  -2.365  1.00  0.88           H
ATOM   4218  CD  GLU A 312      24.239 -14.632  -3.530  1.00  0.88           C
ATOM   4219  OE1 GLU A 312      23.376 -15.459  -3.955  1.00  0.88           O
ATOM   4220  OE2 GLU A 312      23.964 -13.482  -3.228  1.00  0.88           O
ATOM   4221  N   GLY A 313      27.643 -16.299  -6.923  1.00  0.94           N
ATOM   4222  H   GLY A 313      27.806 -15.393  -7.334  1.00  0.94           H
ATOM   4223  CA  GLY A 313      27.447 -17.369  -7.930  1.00  0.94           C
ATOM   4224 1HA  GLY A 313      26.431 -17.659  -8.009  1.00  0.94           H
ATOM   4225 2HA  GLY A 313      27.821 -17.076  -8.949  1.00  0.94           H
ATOM   4226  C   GLY A 313      28.307 -18.596  -7.655  1.00  0.94           C
ATOM   4227  O   GLY A 313      27.845 -19.744  -7.514  1.00  0.94           O
ATOM   4228  N   MET A 314      29.622 -18.371  -7.440  1.00  0.88           N
ATOM   4229  H   MET A 314      29.883 -17.400  -7.572  1.00  0.88           H
ATOM   4230  CA  MET A 314      30.547 -19.303  -6.961  1.00  0.88           C
ATOM   4231  HA  MET A 314      30.466 -20.195  -7.549  1.00  0.88           H
ATOM   4232  C   MET A 314      30.308 -19.817  -5.524  1.00  0.88           C
ATOM   4233  O   MET A 314      30.576 -20.973  -5.275  1.00  0.88           O
ATOM   4234  CB  MET A 314      32.060 -18.863  -7.281  1.00  0.88           C
ATOM   4235 1HB  MET A 314      32.115 -18.963  -8.336  1.00  0.88           H
ATOM   4236 2HB  MET A 314      32.388 -17.846  -6.780  1.00  0.88           H
ATOM   4237  CG  MET A 314      32.977 -19.904  -6.620  1.00  0.88           C
ATOM   4238 1HG  MET A 314      32.911 -19.826  -5.532  1.00  0.88           H
ATOM   4239 2HG  MET A 314      32.564 -20.844  -6.893  1.00  0.88           H
ATOM   4240  SD  MET A 314      34.724 -19.695  -6.959  1.00  0.88           S
ATOM   4241  CE  MET A 314      34.888 -19.968  -8.712  1.00  0.88           C
ATOM   4242 1HE  MET A 314      35.861 -19.657  -9.068  1.00  0.88           H
ATOM   4243 2HE  MET A 314      34.089 -19.362  -9.194  1.00  0.88           H
ATOM   4244 3HE  MET A 314      34.669 -20.974  -8.833  1.00  0.88           H
ATOM   4245  N   LEU A 315      29.858 -18.997  -4.553  1.00  0.89           N
ATOM   4246  H   LEU A 315      29.873 -17.974  -4.728  1.00  0.89           H
ATOM   4247  CA  LEU A 315      29.511 -19.405  -3.183  1.00  0.89           C
ATOM   4248  HA  LEU A 315      30.396 -19.875  -2.691  1.00  0.89           H
ATOM   4249  C   LEU A 315      28.343 -20.441  -3.250  1.00  0.89           C
ATOM   4250  O   LEU A 315      28.418 -21.581  -2.829  1.00  0.89           O
ATOM   4251  CB  LEU A 315      29.240 -18.207  -2.280  1.00  0.89           C
ATOM   4252 1HB  LEU A 315      30.092 -17.677  -2.013  1.00  0.89           H
ATOM   4253 2HB  LEU A 315      28.607 -17.541  -2.841  1.00  0.89           H
ATOM   4254  CG  LEU A 315      28.509 -18.572  -0.984  1.00  0.89           C
ATOM   4255  HG  LEU A 315      27.662 -19.104  -1.244  1.00  0.89           H
ATOM   4256  CD1 LEU A 315      29.322 -19.461  -0.072  1.00  0.89           C
ATOM   4257 1HD1 LEU A 315      28.704 -19.661   0.805  1.00  0.89           H
ATOM   4258 2HD1 LEU A 315      30.321 -19.069   0.112  1.00  0.89           H
ATOM   4259 3HD1 LEU A 315      29.460 -20.403  -0.511  1.00  0.89           H
ATOM   4260  CD2 LEU A 315      28.047 -17.274  -0.315  1.00  0.89           C
ATOM   4261 1HD2 LEU A 315      27.193 -16.846  -0.852  1.00  0.89           H
ATOM   4262 2HD2 LEU A 315      28.896 -16.651  -0.206  1.00  0.89           H
ATOM   4263 3HD2 LEU A 315      27.689 -17.416   0.679  1.00  0.89           H
ATOM   4264  N   GLN A 316      27.314 -20.032  -3.998  1.00  0.84           N
ATOM   4265  H   GLN A 316      27.259 -19.099  -4.262  1.00  0.84           H
ATOM   4266  CA  GLN A 316      26.156 -20.871  -4.154  1.00  0.84           C
ATOM   4267  HA  GLN A 316      25.697 -21.248  -3.239  1.00  0.84           H
ATOM   4268  C   GLN A 316      26.544 -22.201  -4.898  1.00  0.84           C
ATOM   4269  O   GLN A 316      26.143 -23.279  -4.410  1.00  0.84           O
ATOM   4270  CB  GLN A 316      25.033 -20.181  -4.873  1.00  0.84           C
ATOM   4271 1HB  GLN A 316      24.896 -19.204  -4.325  1.00  0.84           H
ATOM   4272 2HB  GLN A 316      25.369 -19.885  -5.901  1.00  0.84           H
ATOM   4273  CG  GLN A 316      23.646 -20.898  -4.902  1.00  0.84           C
ATOM   4274 1HG  GLN A 316      23.866 -21.886  -5.342  1.00  0.84           H
ATOM   4275 2HG  GLN A 316      23.253 -20.937  -3.939  1.00  0.84           H
ATOM   4276  CD  GLN A 316      22.682 -20.219  -5.915  1.00  0.84           C
ATOM   4277  OE1 GLN A 316      22.507 -19.024  -5.937  1.00  0.84           O
ATOM   4278  NE2 GLN A 316      22.007 -20.979  -6.792  1.00  0.84           N
ATOM   4279 1HE2 GLN A 316      21.428 -20.514  -7.454  1.00  0.84           H
ATOM   4280 2HE2 GLN A 316      22.178 -21.966  -6.732  1.00  0.84           H
ATOM   4281  N   SER A 317      27.356 -22.181  -5.932  1.00  0.90           N
ATOM   4282  H   SER A 317      27.610 -21.251  -6.208  1.00  0.90           H
ATOM   4283  CA  SER A 317      27.975 -23.304  -6.675  1.00  0.90           C
ATOM   4284  HA  SER A 317      27.225 -23.958  -7.104  1.00  0.90           H
ATOM   4285  C   SER A 317      28.862 -24.253  -5.798  1.00  0.90           C
ATOM   4286  O   SER A 317      28.880 -25.466  -5.971  1.00  0.90           O
ATOM   4287  CB  SER A 317      28.751 -22.810  -7.904  1.00  0.90           C
ATOM   4288 1HB  SER A 317      29.233 -21.948  -7.572  1.00  0.90           H
ATOM   4289 2HB  SER A 317      29.463 -23.660  -8.156  1.00  0.90           H
ATOM   4290  OG  SER A 317      27.865 -22.443  -8.922  1.00  0.90           O
ATOM   4291  HG  SER A 317      27.801 -21.479  -8.842  1.00  0.90           H
ATOM   4292  N   LEU A 318      29.605 -23.767  -4.784  1.00  0.86           N
ATOM   4293  H   LEU A 318      29.369 -22.757  -4.550  1.00  0.86           H
ATOM   4294  CA  LEU A 318      30.337 -24.522  -3.804  1.00  0.86           C
ATOM   4295  HA  LEU A 318      30.964 -25.240  -4.387  1.00  0.86           H
ATOM   4296  C   LEU A 318      29.290 -25.323  -2.895  1.00  0.86           C
ATOM   4297  O   LEU A 318      29.453 -26.540  -2.745  1.00  0.86           O
ATOM   4298  CB  LEU A 318      31.327 -23.669  -2.983  1.00  0.86           C
ATOM   4299 1HB  LEU A 318      30.836 -22.720  -2.728  1.00  0.86           H
ATOM   4300 2HB  LEU A 318      31.494 -24.097  -1.990  1.00  0.86           H
ATOM   4301  CG  LEU A 318      32.570 -23.332  -3.785  1.00  0.86           C
ATOM   4302  HG  LEU A 318      32.168 -22.989  -4.761  1.00  0.86           H
ATOM   4303  CD1 LEU A 318      33.378 -22.137  -3.260  1.00  0.86           C
ATOM   4304 1HD1 LEU A 318      34.095 -21.874  -4.070  1.00  0.86           H
ATOM   4305 2HD1 LEU A 318      33.920 -22.412  -2.402  1.00  0.86           H
ATOM   4306 3HD1 LEU A 318      32.718 -21.266  -3.156  1.00  0.86           H
ATOM   4307  CD2 LEU A 318      33.532 -24.503  -4.009  1.00  0.86           C
ATOM   4308 1HD2 LEU A 318      33.029 -25.373  -4.444  1.00  0.86           H
ATOM   4309 2HD2 LEU A 318      34.022 -24.793  -3.113  1.00  0.86           H
ATOM   4310 3HD2 LEU A 318      34.270 -24.133  -4.681  1.00  0.86           H
ATOM   4311  N   MET A 319      28.229 -24.612  -2.475  1.00  0.80           N
ATOM   4312  H   MET A 319      28.194 -23.591  -2.652  1.00  0.80           H
ATOM   4313  CA  MET A 319      27.105 -25.211  -1.792  1.00  0.80           C
ATOM   4314  HA  MET A 319      27.542 -25.696  -0.977  1.00  0.80           H
ATOM   4315  C   MET A 319      26.383 -26.291  -2.586  1.00  0.80           C
ATOM   4316  O   MET A 319      25.969 -27.325  -2.086  1.00  0.80           O
ATOM   4317  CB  MET A 319      26.268 -24.101  -1.040  1.00  0.80           C
ATOM   4318 1HB  MET A 319      25.810 -23.405  -1.772  1.00  0.80           H
ATOM   4319 2HB  MET A 319      25.474 -24.608  -0.495  1.00  0.80           H
ATOM   4320  CG  MET A 319      27.161 -23.305  -0.087  1.00  0.80           C
ATOM   4321 1HG  MET A 319      27.728 -22.640  -0.648  1.00  0.80           H
ATOM   4322 2HG  MET A 319      26.471 -22.751   0.544  1.00  0.80           H
ATOM   4323  SD  MET A 319      28.357 -24.225   0.955  1.00  0.80           S
ATOM   4324  CE  MET A 319      29.312 -22.871   1.690  1.00  0.80           C
ATOM   4325 1HE  MET A 319      30.211 -22.682   1.041  1.00  0.80           H
ATOM   4326 2HE  MET A 319      29.664 -23.259   2.649  1.00  0.80           H
ATOM   4327 3HE  MET A 319      28.702 -21.991   1.925  1.00  0.80           H
ATOM   4328  N   GLU A 320      26.278 -26.057  -3.892  1.00  0.80           N
ATOM   4329  H   GLU A 320      26.467 -25.201  -4.272  1.00  0.80           H
ATOM   4330  CA  GLU A 320      25.727 -26.988  -4.882  1.00  0.80           C
ATOM   4331  HA  GLU A 320      24.855 -27.506  -4.383  1.00  0.80           H
ATOM   4332  C   GLU A 320      26.610 -28.101  -5.310  1.00  0.80           C
ATOM   4333  O   GLU A 320      26.048 -29.136  -5.720  1.00  0.80           O
ATOM   4334  CB  GLU A 320      25.106 -26.246  -6.119  1.00  0.80           C
ATOM   4335 1HB  GLU A 320      25.917 -25.536  -6.366  1.00  0.80           H
ATOM   4336 2HB  GLU A 320      24.826 -26.935  -6.938  1.00  0.80           H
ATOM   4337  CG  GLU A 320      23.887 -25.400  -5.679  1.00  0.80           C
ATOM   4338 1HG  GLU A 320      23.122 -26.050  -5.336  1.00  0.80           H
ATOM   4339 2HG  GLU A 320      24.129 -24.812  -4.812  1.00  0.80           H
ATOM   4340  CD  GLU A 320      23.456 -24.475  -6.810  1.00  0.80           C
ATOM   4341  OE1 GLU A 320      24.131 -24.503  -7.868  1.00  0.80           O
ATOM   4342  OE2 GLU A 320      22.406 -23.781  -6.677  1.00  0.80           O
ATOM   4343  N   LEU A 321      27.930 -28.201  -5.005  1.00  0.86           N
ATOM   4344  H   LEU A 321      28.429 -27.460  -4.553  1.00  0.86           H
ATOM   4345  CA  LEU A 321      28.582 -29.438  -5.223  1.00  0.86           C
ATOM   4346  HA  LEU A 321      28.329 -29.842  -6.210  1.00  0.86           H
ATOM   4347  C   LEU A 321      28.212 -30.451  -4.176  1.00  0.86           C
ATOM   4348  O   LEU A 321      28.062 -30.162  -2.992  1.00  0.86           O
ATOM   4349  CB  LEU A 321      30.095 -29.363  -5.145  1.00  0.86           C
ATOM   4350 1HB  LEU A 321      30.417 -29.059  -4.197  1.00  0.86           H
ATOM   4351 2HB  LEU A 321      30.463 -30.402  -5.280  1.00  0.86           H
ATOM   4352  CG  LEU A 321      30.752 -28.530  -6.317  1.00  0.86           C
ATOM   4353  HG  LEU A 321      30.132 -27.678  -6.524  1.00  0.86           H
ATOM   4354  CD1 LEU A 321      32.048 -27.883  -5.873  1.00  0.86           C
ATOM   4355 1HD1 LEU A 321      31.988 -27.418  -4.876  1.00  0.86           H
ATOM   4356 2HD1 LEU A 321      32.401 -27.215  -6.727  1.00  0.86           H
ATOM   4357 3HD1 LEU A 321      32.879 -28.582  -5.854  1.00  0.86           H
ATOM   4358  CD2 LEU A 321      30.994 -29.378  -7.565  1.00  0.86           C
ATOM   4359 1HD2 LEU A 321      30.018 -29.640  -7.975  1.00  0.86           H
ATOM   4360 2HD2 LEU A 321      31.500 -30.346  -7.360  1.00  0.86           H
ATOM   4361 3HD2 LEU A 321      31.476 -28.749  -8.329  1.00  0.86           H
ATOM   4362  N   PRO A 322      28.174 -31.748  -4.457  1.00  0.84           N
ATOM   4363  CA  PRO A 322      28.198 -32.847  -3.476  1.00  0.84           C
ATOM   4364  HA  PRO A 322      27.313 -32.655  -2.868  1.00  0.84           H
ATOM   4365  C   PRO A 322      29.499 -32.889  -2.659  1.00  0.84           C
ATOM   4366  O   PRO A 322      30.582 -32.611  -3.160  1.00  0.84           O
ATOM   4367  CB  PRO A 322      28.012 -34.159  -4.240  1.00  0.84           C
ATOM   4368 1HB  PRO A 322      28.578 -34.959  -3.783  1.00  0.84           H
ATOM   4369 2HB  PRO A 322      26.955 -34.447  -4.238  1.00  0.84           H
ATOM   4370  CG  PRO A 322      28.518 -33.875  -5.675  1.00  0.84           C
ATOM   4371 1HG  PRO A 322      29.586 -34.208  -5.721  1.00  0.84           H
ATOM   4372 2HG  PRO A 322      27.893 -34.350  -6.438  1.00  0.84           H
ATOM   4373  CD  PRO A 322      28.328 -32.339  -5.769  1.00  0.84           C
ATOM   4374 1HD  PRO A 322      29.229 -31.928  -6.276  1.00  0.84           H
ATOM   4375 2HD  PRO A 322      27.493 -32.160  -6.365  1.00  0.84           H
ATOM   4376  N   ASP A 323      29.434 -33.411  -1.402  1.00  0.81           N
ATOM   4377  H   ASP A 323      28.556 -33.613  -0.988  1.00  0.81           H
ATOM   4378  CA  ASP A 323      30.625 -33.745  -0.599  1.00  0.81           C
ATOM   4379  HA  ASP A 323      31.361 -32.914  -0.524  1.00  0.81           H
ATOM   4380  C   ASP A 323      31.266 -34.998  -1.177  1.00  0.81           C
ATOM   4381  O   ASP A 323      32.472 -35.213  -1.115  1.00  0.81           O
ATOM   4382  CB  ASP A 323      30.018 -34.046   0.796  1.00  0.81           C
ATOM   4383 1HB  ASP A 323      29.219 -34.797   0.655  1.00  0.81           H
ATOM   4384 2HB  ASP A 323      30.833 -34.525   1.295  1.00  0.81           H
ATOM   4385  CG  ASP A 323      29.524 -32.765   1.545  1.00  0.81           C
ATOM   4386  OD1 ASP A 323      30.050 -31.670   1.248  1.00  0.81           O
ATOM   4387  OD2 ASP A 323      28.755 -32.804   2.489  1.00  0.81           O
ATOM   4388  N   GLN A 324      30.474 -35.875  -1.807  1.00  0.82           N
ATOM   4389  H   GLN A 324      29.473 -35.672  -1.774  1.00  0.82           H
ATOM   4390  CA  GLN A 324      30.981 -37.091  -2.470  1.00  0.82           C
ATOM   4391  HA  GLN A 324      31.822 -37.506  -1.911  1.00  0.82           H
ATOM   4392  C   GLN A 324      31.482 -36.840  -3.901  1.00  0.82           C
ATOM   4393  O   GLN A 324      31.070 -35.903  -4.597  1.00  0.82           O
ATOM   4394  CB  GLN A 324      29.878 -38.197  -2.531  1.00  0.82           C
ATOM   4395 1HB  GLN A 324      29.556 -38.454  -1.549  1.00  0.82           H
ATOM   4396 2HB  GLN A 324      28.986 -37.713  -2.964  1.00  0.82           H
ATOM   4397  CG  GLN A 324      30.212 -39.455  -3.285  1.00  0.82           C
ATOM   4398 1HG  GLN A 324      30.654 -39.290  -4.270  1.00  0.82           H
ATOM   4399 2HG  GLN A 324      30.961 -40.004  -2.718  1.00  0.82           H
ATOM   4400  CD  GLN A 324      28.941 -40.304  -3.511  1.00  0.82           C
ATOM   4401  OE1 GLN A 324      27.803 -39.888  -3.256  1.00  0.82           O
ATOM   4402  NE2 GLN A 324      28.962 -41.495  -4.085  1.00  0.82           N
ATOM   4403 1HE2 GLN A 324      28.112 -42.046  -4.123  1.00  0.82           H
ATOM   4404 2HE2 GLN A 324      29.840 -41.967  -4.294  1.00  0.82           H
ATOM   4405  N   TYR A 325      32.465 -37.571  -4.317  1.00  0.87           N
ATOM   4406  H   TYR A 325      32.780 -38.331  -3.723  1.00  0.87           H
ATOM   4407  CA  TYR A 325      33.058 -37.339  -5.668  1.00  0.87           C
ATOM   4408  HA  TYR A 325      33.087 -36.282  -5.827  1.00  0.87           H
ATOM   4409  C   TYR A 325      32.120 -37.881  -6.775  1.00  0.87           C
ATOM   4410  O   TYR A 325      31.836 -39.070  -6.866  1.00  0.87           O
ATOM   4411  CB  TYR A 325      34.443 -37.971  -5.776  1.00  0.87           C
ATOM   4412 1HB  TYR A 325      34.975 -37.374  -5.033  1.00  0.87           H
ATOM   4413 2HB  TYR A 325      34.486 -38.928  -5.302  1.00  0.87           H
ATOM   4414  CG  TYR A 325      35.157 -37.927  -7.128  1.00  0.87           C
ATOM   4415  CD1 TYR A 325      35.569 -36.710  -7.620  1.00  0.87           C
ATOM   4416  HD1 TYR A 325      35.363 -35.836  -7.016  1.00  0.87           H
ATOM   4417  CD2 TYR A 325      35.499 -39.094  -7.859  1.00  0.87           C
ATOM   4418  HD2 TYR A 325      35.252 -40.069  -7.624  1.00  0.87           H
ATOM   4419  CE1 TYR A 325      36.317 -36.551  -8.763  1.00  0.87           C
ATOM   4420  HE1 TYR A 325      36.680 -35.525  -9.077  1.00  0.87           H
ATOM   4421  CE2 TYR A 325      36.310 -38.954  -9.002  1.00  0.87           C
ATOM   4422  HE2 TYR A 325      36.616 -39.798  -9.662  1.00  0.87           H
ATOM   4423  CZ  TYR A 325      36.773 -37.687  -9.379  1.00  0.87           C
ATOM   4424  OH  TYR A 325      37.515 -37.527 -10.497  1.00  0.87           O
ATOM   4425  HH  TYR A 325      37.433 -38.334 -11.074  1.00  0.87           H
ATOM   4426  N   ASN A 326      31.737 -37.022  -7.689  1.00  0.88           N
ATOM   4427  H   ASN A 326      31.980 -36.107  -7.428  1.00  0.88           H
ATOM   4428  CA  ASN A 326      31.041 -37.292  -8.890  1.00  0.88           C
ATOM   4429  HA  ASN A 326      31.290 -38.336  -9.147  1.00  0.88           H
ATOM   4430  C   ASN A 326      31.450 -36.352  -9.976  1.00  0.88           C
ATOM   4431  O   ASN A 326      31.122 -35.186  -9.926  1.00  0.88           O
ATOM   4432  CB  ASN A 326      29.503 -37.243  -8.631  1.00  0.88           C
ATOM   4433 1HB  ASN A 326      29.229 -38.069  -7.949  1.00  0.88           H
ATOM   4434 2HB  ASN A 326      29.239 -36.254  -8.018  1.00  0.88           H
ATOM   4435  CG  ASN A 326      28.614 -37.167  -9.878  1.00  0.88           C
ATOM   4436  OD1 ASN A 326      28.560 -36.227 -10.630  1.00  0.88           O
ATOM   4437  ND2 ASN A 326      27.896 -38.250  -9.997  1.00  0.88           N
ATOM   4438 1HD2 ASN A 326      27.124 -38.238 -10.578  1.00  0.88           H
ATOM   4439 2HD2 ASN A 326      28.155 -39.228  -9.738  1.00  0.88           H
ATOM   4440  N   TYR A 327      32.073 -36.955 -10.915  1.00  0.90           N
ATOM   4441  H   TYR A 327      32.047 -37.975 -10.891  1.00  0.90           H
ATOM   4442  CA  TYR A 327      32.888 -36.289 -11.914  1.00  0.90           C
ATOM   4443  HA  TYR A 327      33.624 -35.757 -11.374  1.00  0.90           H
ATOM   4444  C   TYR A 327      32.153 -35.165 -12.694  1.00  0.90           C
ATOM   4445  O   TYR A 327      32.611 -34.022 -12.798  1.00  0.90           O
ATOM   4446  CB  TYR A 327      33.620 -37.226 -12.915  1.00  0.90           C
ATOM   4447 1HB  TYR A 327      34.463 -37.614 -12.308  1.00  0.90           H
ATOM   4448 2HB  TYR A 327      32.981 -38.048 -13.132  1.00  0.90           H
ATOM   4449  CG  TYR A 327      34.117 -36.411 -14.155  1.00  0.90           C
ATOM   4450  CD1 TYR A 327      35.215 -35.519 -13.948  1.00  0.90           C
ATOM   4451  HD1 TYR A 327      35.546 -35.391 -12.924  1.00  0.90           H
ATOM   4452  CD2 TYR A 327      33.598 -36.606 -15.399  1.00  0.90           C
ATOM   4453  HD2 TYR A 327      32.781 -37.294 -15.436  1.00  0.90           H
ATOM   4454  CE1 TYR A 327      35.794 -34.809 -15.060  1.00  0.90           C
ATOM   4455  HE1 TYR A 327      36.657 -34.092 -14.951  1.00  0.90           H
ATOM   4456  CE2 TYR A 327      34.294 -36.135 -16.547  1.00  0.90           C
ATOM   4457  HE2 TYR A 327      33.927 -36.348 -17.551  1.00  0.90           H
ATOM   4458  CZ  TYR A 327      35.318 -35.116 -16.353  1.00  0.90           C
ATOM   4459  OH  TYR A 327      35.867 -34.531 -17.401  1.00  0.90           O
ATOM   4460  HH  TYR A 327      35.739 -35.126 -18.137  1.00  0.90           H
ATOM   4461  N   GLY A 328      30.878 -35.488 -13.109  1.00  0.92           N
ATOM   4462  H   GLY A 328      30.472 -36.423 -12.852  1.00  0.92           H
ATOM   4463  CA  GLY A 328      30.043 -34.571 -13.895  1.00  0.92           C
ATOM   4464 1HA  GLY A 328      30.540 -34.367 -14.691  1.00  0.92           H
ATOM   4465 2HA  GLY A 328      29.180 -34.991 -14.334  1.00  0.92           H
ATOM   4466  C   GLY A 328      29.778 -33.223 -13.168  1.00  0.92           C
ATOM   4467  O   GLY A 328      29.735 -32.167 -13.805  1.00  0.92           O
ATOM   4468  N   MET A 329      29.503 -33.299 -11.890  1.00  0.85           N
ATOM   4469  H   MET A 329      29.529 -34.199 -11.566  1.00  0.85           H
ATOM   4470  CA  MET A 329      29.180 -32.107 -11.015  1.00  0.85           C
ATOM   4471  HA  MET A 329      28.340 -31.590 -11.389  1.00  0.85           H
ATOM   4472  C   MET A 329      30.435 -31.175 -10.967  1.00  0.85           C
ATOM   4473  O   MET A 329      30.140 -30.023 -11.094  1.00  0.85           O
ATOM   4474  CB  MET A 329      28.795 -32.589  -9.578  1.00  0.85           C
ATOM   4475 1HB  MET A 329      29.542 -33.296  -9.323  1.00  0.85           H
ATOM   4476 2HB  MET A 329      28.786 -31.826  -8.838  1.00  0.85           H
ATOM   4477  CG  MET A 329      27.536 -33.371  -9.456  1.00  0.85           C
ATOM   4478 1HG  MET A 329      27.599 -34.317  -9.993  1.00  0.85           H
ATOM   4479 2HG  MET A 329      27.410 -33.492  -8.444  1.00  0.85           H
ATOM   4480  SD  MET A 329      26.020 -32.516  -9.918  1.00  0.85           S
ATOM   4481  CE  MET A 329      25.900 -31.155  -8.677  1.00  0.85           C
ATOM   4482 1HE  MET A 329      24.969 -30.603  -8.770  1.00  0.85           H
ATOM   4483 2HE  MET A 329      26.718 -30.431  -8.687  1.00  0.85           H
ATOM   4484 3HE  MET A 329      25.831 -31.626  -7.682  1.00  0.85           H
ATOM   4485  N   TYR A 330      31.653 -31.616 -10.755  1.00  0.90           N
ATOM   4486  H   TYR A 330      31.731 -32.575 -10.586  1.00  0.90           H
ATOM   4487  CA  TYR A 330      32.878 -30.872 -10.829  1.00  0.90           C
ATOM   4488  HA  TYR A 330      32.851 -30.046 -10.032  1.00  0.90           H
ATOM   4489  C   TYR A 330      33.236 -30.375 -12.275  1.00  0.90           C
ATOM   4490  O   TYR A 330      33.664 -29.282 -12.444  1.00  0.90           O
ATOM   4491  CB  TYR A 330      33.996 -31.770 -10.278  1.00  0.90           C
ATOM   4492 1HB  TYR A 330      34.091 -32.730 -10.730  1.00  0.90           H
ATOM   4493 2HB  TYR A 330      34.906 -31.205 -10.402  1.00  0.90           H
ATOM   4494  CG  TYR A 330      33.725 -31.917  -8.776  1.00  0.90           C
ATOM   4495  CD1 TYR A 330      32.726 -32.820  -8.292  1.00  0.90           C
ATOM   4496  HD1 TYR A 330      32.339 -33.501  -9.010  1.00  0.90           H
ATOM   4497  CD2 TYR A 330      34.321 -31.008  -7.904  1.00  0.90           C
ATOM   4498  HD2 TYR A 330      34.980 -30.231  -8.278  1.00  0.90           H
ATOM   4499  CE1 TYR A 330      32.470 -32.890  -6.897  1.00  0.90           C
ATOM   4500  HE1 TYR A 330      31.699 -33.617  -6.512  1.00  0.90           H
ATOM   4501  CE2 TYR A 330      34.016 -31.021  -6.495  1.00  0.90           C
ATOM   4502  HE2 TYR A 330      34.491 -30.342  -5.691  1.00  0.90           H
ATOM   4503  CZ  TYR A 330      33.171 -32.046  -6.019  1.00  0.90           C
ATOM   4504  OH  TYR A 330      32.989 -32.120  -4.689  1.00  0.90           O
ATOM   4505  HH  TYR A 330      32.153 -32.456  -4.300  1.00  0.90           H
ATOM   4506  N   ALA A 331      33.057 -31.154 -13.319  1.00  0.93           N
ATOM   4507  H   ALA A 331      32.632 -32.081 -13.213  1.00  0.93           H
ATOM   4508  CA  ALA A 331      33.292 -30.673 -14.710  1.00  0.93           C
ATOM   4509  HA  ALA A 331      34.347 -30.418 -14.844  1.00  0.93           H
ATOM   4510  C   ALA A 331      32.371 -29.460 -14.993  1.00  0.93           C
ATOM   4511  O   ALA A 331      32.931 -28.411 -15.321  1.00  0.93           O
ATOM   4512  CB  ALA A 331      33.057 -31.966 -15.479  1.00  0.93           C
ATOM   4513 1HB  ALA A 331      33.905 -32.690 -15.345  1.00  0.93           H
ATOM   4514 2HB  ALA A 331      33.026 -31.840 -16.549  1.00  0.93           H
ATOM   4515 3HB  ALA A 331      32.176 -32.448 -15.148  1.00  0.93           H
ATOM   4516  N   LYS A 332      31.073 -29.495 -14.712  1.00  0.87           N
ATOM   4517  H   LYS A 332      30.661 -30.392 -14.499  1.00  0.87           H
ATOM   4518  CA  LYS A 332      30.133 -28.337 -14.778  1.00  0.87           C
ATOM   4519  HA  LYS A 332      29.952 -28.165 -15.874  1.00  0.87           H
ATOM   4520  C   LYS A 332      30.673 -27.112 -14.080  1.00  0.87           C
ATOM   4521  O   LYS A 332      30.481 -26.014 -14.633  1.00  0.87           O
ATOM   4522  CB  LYS A 332      28.754 -28.659 -14.091  1.00  0.87           C
ATOM   4523 1HB  LYS A 332      28.299 -29.518 -14.590  1.00  0.87           H
ATOM   4524 2HB  LYS A 332      28.925 -28.960 -13.027  1.00  0.87           H
ATOM   4525  CG  LYS A 332      27.779 -27.529 -14.103  1.00  0.87           C
ATOM   4526 1HG  LYS A 332      28.069 -26.674 -13.531  1.00  0.87           H
ATOM   4527 2HG  LYS A 332      27.659 -27.285 -15.185  1.00  0.87           H
ATOM   4528  CD  LYS A 332      26.404 -28.003 -13.666  1.00  0.87           C
ATOM   4529 1HD  LYS A 332      25.734 -28.127 -14.503  1.00  0.87           H
ATOM   4530 2HD  LYS A 332      26.467 -28.996 -13.159  1.00  0.87           H
ATOM   4531  CE  LYS A 332      25.816 -27.030 -12.618  1.00  0.87           C
ATOM   4532 1HE  LYS A 332      26.539 -26.990 -11.822  1.00  0.87           H
ATOM   4533 2HE  LYS A 332      25.811 -26.003 -13.059  1.00  0.87           H
ATOM   4534  NZ  LYS A 332      24.452 -27.444 -12.249  1.00  0.87           N
ATOM   4535 1HZ  LYS A 332      23.815 -27.218 -12.939  1.00  0.87           H
ATOM   4536 2HZ  LYS A 332      24.190 -26.962 -11.366  1.00  0.87           H
ATOM   4537 3HZ  LYS A 332      24.435 -28.393 -12.051  1.00  0.87           H
ATOM   4538  N   PHE A 333      31.435 -27.221 -12.994  1.00  0.91           N
ATOM   4539  H   PHE A 333      31.415 -28.132 -12.547  1.00  0.91           H
ATOM   4540  CA  PHE A 333      32.092 -26.183 -12.207  1.00  0.91           C
ATOM   4541  HA  PHE A 333      31.443 -25.355 -12.085  1.00  0.91           H
ATOM   4542  C   PHE A 333      33.343 -25.629 -12.916  1.00  0.91           C
ATOM   4543  O   PHE A 333      33.557 -24.432 -13.032  1.00  0.91           O
ATOM   4544  CB  PHE A 333      32.454 -26.721 -10.834  1.00  0.91           C
ATOM   4545 1HB  PHE A 333      31.593 -27.143 -10.406  1.00  0.91           H
ATOM   4546 2HB  PHE A 333      33.180 -27.487 -10.821  1.00  0.91           H
ATOM   4547  CG  PHE A 333      32.971 -25.656  -9.860  1.00  0.91           C
ATOM   4548  CD1 PHE A 333      32.109 -25.146  -8.892  1.00  0.91           C
ATOM   4549  HD1 PHE A 333      31.143 -25.593  -8.871  1.00  0.91           H
ATOM   4550  CD2 PHE A 333      34.277 -25.240  -9.911  1.00  0.91           C
ATOM   4551  HD2 PHE A 333      34.940 -25.674 -10.640  1.00  0.91           H
ATOM   4552  CE1 PHE A 333      32.524 -24.119  -8.038  1.00  0.91           C
ATOM   4553  HE1 PHE A 333      31.859 -23.794  -7.251  1.00  0.91           H
ATOM   4554  CE2 PHE A 333      34.679 -24.206  -9.015  1.00  0.91           C
ATOM   4555  HE2 PHE A 333      35.729 -23.931  -8.999  1.00  0.91           H
ATOM   4556  CZ  PHE A 333      33.836 -23.679  -8.055  1.00  0.91           C
ATOM   4557  HZ  PHE A 333      34.201 -22.857  -7.445  1.00  0.91           H
ATOM   4558  N   ILE A 334      34.281 -26.475 -13.407  1.00  0.92           N
ATOM   4559  H   ILE A 334      34.137 -27.512 -13.375  1.00  0.92           H
ATOM   4560  CA  ILE A 334      35.405 -26.114 -14.212  1.00  0.92           C
ATOM   4561  HA  ILE A 334      35.952 -25.274 -13.711  1.00  0.92           H
ATOM   4562  C   ILE A 334      35.000 -25.510 -15.529  1.00  0.92           C
ATOM   4563  O   ILE A 334      35.650 -24.645 -16.074  1.00  0.92           O
ATOM   4564  CB  ILE A 334      36.333 -27.381 -14.393  1.00  0.92           C
ATOM   4565  HB  ILE A 334      35.709 -28.151 -14.832  1.00  0.92           H
ATOM   4566  CG1 ILE A 334      36.686 -27.883 -12.924  1.00  0.92           C
ATOM   4567 1HG1 ILE A 334      37.318 -27.107 -12.500  1.00  0.92           H
ATOM   4568 2HG1 ILE A 334      35.799 -28.008 -12.373  1.00  0.92           H
ATOM   4569  CG2 ILE A 334      37.601 -27.216 -15.251  1.00  0.92           C
ATOM   4570 1HG2 ILE A 334      37.315 -26.862 -16.226  1.00  0.92           H
ATOM   4571 2HG2 ILE A 334      38.139 -28.192 -15.370  1.00  0.92           H
ATOM   4572 3HG2 ILE A 334      38.245 -26.539 -14.749  1.00  0.92           H
ATOM   4573  CD1 ILE A 334      37.425 -29.181 -12.935  1.00  0.92           C
ATOM   4574 1HD1 ILE A 334      38.370 -29.061 -13.433  1.00  0.92           H
ATOM   4575 2HD1 ILE A 334      36.796 -30.008 -13.319  1.00  0.92           H
ATOM   4576 3HD1 ILE A 334      37.623 -29.544 -11.896  1.00  0.92           H
ATOM   4577  N   ASN A 335      33.863 -25.944 -16.062  1.00  0.85           N
ATOM   4578  H   ASN A 335      33.435 -26.806 -15.693  1.00  0.85           H
ATOM   4579  CA  ASN A 335      33.365 -25.411 -17.306  1.00  0.85           C
ATOM   4580  HA  ASN A 335      34.174 -25.199 -17.998  1.00  0.85           H
ATOM   4581  C   ASN A 335      32.633 -24.021 -17.124  1.00  0.85           C
ATOM   4582  O   ASN A 335      32.651 -23.193 -18.064  1.00  0.85           O
ATOM   4583  CB  ASN A 335      32.396 -26.462 -17.951  1.00  0.85           C
ATOM   4584 1HB  ASN A 335      32.926 -27.426 -18.183  1.00  0.85           H
ATOM   4585 2HB  ASN A 335      31.609 -26.642 -17.206  1.00  0.85           H
ATOM   4586  CG  ASN A 335      31.860 -26.015 -19.263  1.00  0.85           C
ATOM   4587  OD1 ASN A 335      32.569 -26.155 -20.285  1.00  0.85           O
ATOM   4588  ND2 ASN A 335      30.611 -25.489 -19.377  1.00  0.85           N
ATOM   4589 1HD2 ASN A 335      30.301 -25.540 -20.317  1.00  0.85           H
ATOM   4590 2HD2 ASN A 335      30.010 -25.509 -18.525  1.00  0.85           H
ATOM   4591  N   ASP A 336      32.143 -23.733 -15.887  1.00  0.90           N
ATOM   4592  H   ASP A 336      32.132 -24.477 -15.170  1.00  0.90           H
ATOM   4593  CA  ASP A 336      31.577 -22.372 -15.525  1.00  0.90           C
ATOM   4594  HA  ASP A 336      31.117 -21.950 -16.360  1.00  0.90           H
ATOM   4595  C   ASP A 336      32.608 -21.396 -14.981  1.00  0.90           C
ATOM   4596  O   ASP A 336      32.499 -20.219 -15.400  1.00  0.90           O
ATOM   4597  CB  ASP A 336      30.508 -22.676 -14.436  1.00  0.90           C
ATOM   4598 1HB  ASP A 336      30.984 -23.369 -13.788  1.00  0.90           H
ATOM   4599 2HB  ASP A 336      30.307 -21.763 -13.838  1.00  0.90           H
ATOM   4600  CG  ASP A 336      29.151 -23.260 -14.850  1.00  0.90           C
ATOM   4601  OD1 ASP A 336      28.764 -23.135 -16.046  1.00  0.90           O
ATOM   4602  OD2 ASP A 336      28.356 -23.774 -13.944  1.00  0.90           O
ATOM   4603  N   TYR A 337      33.600 -21.806 -14.108  1.00  0.92           N
ATOM   4604  H   TYR A 337      33.613 -22.815 -13.851  1.00  0.92           H
ATOM   4605  CA  TYR A 337      34.540 -20.926 -13.485  1.00  0.92           C
ATOM   4606  HA  TYR A 337      34.184 -19.910 -13.724  1.00  0.92           H
ATOM   4607  C   TYR A 337      35.984 -21.047 -13.927  1.00  0.92           C
ATOM   4608  O   TYR A 337      36.868 -20.346 -13.434  1.00  0.92           O
ATOM   4609  CB  TYR A 337      34.341 -21.052 -11.945  1.00  0.92           C
ATOM   4610 1HB  TYR A 337      34.569 -22.091 -11.612  1.00  0.92           H
ATOM   4611 2HB  TYR A 337      35.121 -20.450 -11.413  1.00  0.92           H
ATOM   4612  CG  TYR A 337      32.952 -20.682 -11.466  1.00  0.92           C
ATOM   4613  CD1 TYR A 337      31.904 -21.621 -11.292  1.00  0.92           C
ATOM   4614  HD1 TYR A 337      32.085 -22.650 -11.336  1.00  0.92           H
ATOM   4615  CD2 TYR A 337      32.612 -19.315 -11.383  1.00  0.92           C
ATOM   4616  HD2 TYR A 337      33.447 -18.602 -11.422  1.00  0.92           H
ATOM   4617  CE1 TYR A 337      30.593 -21.199 -10.847  1.00  0.92           C
ATOM   4618  HE1 TYR A 337      29.734 -21.806 -10.628  1.00  0.92           H
ATOM   4619  CE2 TYR A 337      31.404 -18.844 -10.969  1.00  0.92           C
ATOM   4620  HE2 TYR A 337      31.236 -17.827 -10.773  1.00  0.92           H
ATOM   4621  CZ  TYR A 337      30.384 -19.774 -10.661  1.00  0.92           C
ATOM   4622  OH  TYR A 337      29.182 -19.290 -10.315  1.00  0.92           O
ATOM   4623  HH  TYR A 337      29.018 -18.432 -10.807  1.00  0.92           H
ATOM   4624  N   GLY A 338      36.256 -21.894 -14.998  1.00  0.91           N
ATOM   4625  H   GLY A 338      35.595 -22.661 -15.079  1.00  0.91           H
ATOM   4626  CA  GLY A 338      37.671 -22.094 -15.469  1.00  0.91           C
ATOM   4627 1HA  GLY A 338      37.632 -22.474 -16.572  1.00  0.91           H
ATOM   4628 2HA  GLY A 338      38.219 -21.117 -15.448  1.00  0.91           H
ATOM   4629  C   GLY A 338      38.573 -23.126 -14.821  1.00  0.91           C
ATOM   4630  O   GLY A 338      38.286 -23.722 -13.804  1.00  0.91           O
ATOM   4631  N   THR A 339      39.728 -23.335 -15.429  1.00  0.90           N
ATOM   4632  H   THR A 339      39.868 -22.798 -16.230  1.00  0.90           H
ATOM   4633  CA  THR A 339      40.855 -24.179 -14.910  1.00  0.90           C
ATOM   4634  HA  THR A 339      40.376 -25.044 -14.433  1.00  0.90           H
ATOM   4635  C   THR A 339      41.709 -23.505 -13.864  1.00  0.90           C
ATOM   4636  O   THR A 339      42.389 -24.167 -13.087  1.00  0.90           O
ATOM   4637  CB  THR A 339      41.760 -24.548 -16.062  1.00  0.90           C
ATOM   4638  HB  THR A 339      42.593 -25.037 -15.698  1.00  0.90           H
ATOM   4639  OG1 THR A 339      42.120 -23.398 -16.893  1.00  0.90           O
ATOM   4640  HG1 THR A 339      41.609 -22.639 -16.523  1.00  0.90           H
ATOM   4641  CG2 THR A 339      41.166 -25.629 -17.030  1.00  0.90           C
ATOM   4642 1HG2 THR A 339      40.956 -26.604 -16.549  1.00  0.90           H
ATOM   4643 2HG2 THR A 339      41.925 -25.863 -17.780  1.00  0.90           H
ATOM   4644 3HG2 THR A 339      40.323 -25.278 -17.579  1.00  0.90           H
ATOM   4645  N   HIS A 340      41.872 -22.186 -14.050  1.00  0.89           N
ATOM   4646  H   HIS A 340      41.180 -21.852 -14.723  1.00  0.89           H
ATOM   4647  CA  HIS A 340      42.680 -21.215 -13.308  1.00  0.89           C
ATOM   4648  HA  HIS A 340      43.010 -21.692 -12.408  1.00  0.89           H
ATOM   4649  C   HIS A 340      41.864 -19.938 -12.947  1.00  0.89           C
ATOM   4650  O   HIS A 340      40.772 -19.785 -13.529  1.00  0.89           O
ATOM   4651  CB  HIS A 340      44.001 -20.855 -13.920  1.00  0.89           C
ATOM   4652 1HB  HIS A 340      43.780 -20.269 -14.830  1.00  0.89           H
ATOM   4653 2HB  HIS A 340      44.510 -20.279 -13.208  1.00  0.89           H
ATOM   4654  CG  HIS A 340      44.882 -21.994 -14.308  1.00  0.89           C
ATOM   4655  ND1 HIS A 340      44.768 -22.798 -15.392  1.00  0.89           N
ATOM   4656  HD1 HIS A 340      43.950 -22.816 -15.958  1.00  0.89           H
ATOM   4657  CD2 HIS A 340      45.932 -22.441 -13.556  1.00  0.89           C
ATOM   4658  HD2 HIS A 340      46.444 -21.922 -12.765  1.00  0.89           H
ATOM   4659  CE1 HIS A 340      45.741 -23.714 -15.313  1.00  0.89           C
ATOM   4660  HE1 HIS A 340      45.919 -24.516 -15.996  1.00  0.89           H
ATOM   4661  NE2 HIS A 340      46.468 -23.540 -14.228  1.00  0.89           N
ATOM   4662  N   TYR A 341      42.402 -19.079 -12.082  1.00  0.88           N
ATOM   4663  H   TYR A 341      43.151 -19.357 -11.532  1.00  0.88           H
ATOM   4664  CA  TYR A 341      41.886 -17.736 -11.798  1.00  0.88           C
ATOM   4665  HA  TYR A 341      41.304 -17.484 -12.710  1.00  0.88           H
ATOM   4666  C   TYR A 341      42.965 -16.594 -11.800  1.00  0.88           C
ATOM   4667  O   TYR A 341      44.138 -16.768 -11.429  1.00  0.88           O
ATOM   4668  CB  TYR A 341      40.898 -17.646 -10.628  1.00  0.88           C
ATOM   4669 1HB  TYR A 341      40.395 -16.714 -10.657  1.00  0.88           H
ATOM   4670 2HB  TYR A 341      40.156 -18.374 -10.679  1.00  0.88           H
ATOM   4671  CG  TYR A 341      41.648 -17.742  -9.274  1.00  0.88           C
ATOM   4672  CD1 TYR A 341      41.896 -16.686  -8.395  1.00  0.88           C
ATOM   4673  HD1 TYR A 341      41.459 -15.742  -8.723  1.00  0.88           H
ATOM   4674  CD2 TYR A 341      42.159 -19.036  -8.883  1.00  0.88           C
ATOM   4675  HD2 TYR A 341      42.090 -19.982  -9.482  1.00  0.88           H
ATOM   4676  CE1 TYR A 341      42.601 -16.831  -7.161  1.00  0.88           C
ATOM   4677  HE1 TYR A 341      42.833 -15.946  -6.629  1.00  0.88           H
ATOM   4678  CE2 TYR A 341      42.904 -19.133  -7.713  1.00  0.88           C
ATOM   4679  HE2 TYR A 341      43.347 -20.035  -7.488  1.00  0.88           H
ATOM   4680  CZ  TYR A 341      43.160 -18.044  -6.846  1.00  0.88           C
ATOM   4681  OH  TYR A 341      43.861 -18.181  -5.726  1.00  0.88           O
ATOM   4682  HH  TYR A 341      44.195 -17.342  -5.389  1.00  0.88           H
ATOM   4683  N   ILE A 342      42.553 -15.411 -12.243  1.00  0.88           N
ATOM   4684  H   ILE A 342      41.552 -15.249 -12.341  1.00  0.88           H
ATOM   4685  CA  ILE A 342      43.371 -14.209 -12.240  1.00  0.88           C
ATOM   4686  HA  ILE A 342      44.377 -14.482 -12.696  1.00  0.88           H
ATOM   4687  C   ILE A 342      43.594 -13.755 -10.775  1.00  0.88           C
ATOM   4688  O   ILE A 342      42.676 -13.749  -9.958  1.00  0.88           O
ATOM   4689  CB  ILE A 342      42.816 -12.996 -13.035  1.00  0.88           C
ATOM   4690  HB  ILE A 342      41.837 -12.686 -12.632  1.00  0.88           H
ATOM   4691  CG1 ILE A 342      42.638 -13.484 -14.520  1.00  0.88           C
ATOM   4692 1HG1 ILE A 342      43.602 -13.855 -14.910  1.00  0.88           H
ATOM   4693 2HG1 ILE A 342      41.856 -14.241 -14.662  1.00  0.88           H
ATOM   4694  CG2 ILE A 342      43.824 -11.790 -12.995  1.00  0.88           C
ATOM   4695 1HG2 ILE A 342      44.821 -12.156 -13.274  1.00  0.88           H
ATOM   4696 2HG2 ILE A 342      43.731 -11.416 -11.958  1.00  0.88           H
ATOM   4697 3HG2 ILE A 342      43.608 -11.037 -13.730  1.00  0.88           H
ATOM   4698  CD1 ILE A 342      42.403 -12.390 -15.511  1.00  0.88           C
ATOM   4699 1HD1 ILE A 342      43.310 -11.802 -15.814  1.00  0.88           H
ATOM   4700 2HD1 ILE A 342      41.705 -11.699 -15.140  1.00  0.88           H
ATOM   4701 3HD1 ILE A 342      42.087 -12.780 -16.464  1.00  0.88           H
ATOM   4702  N   THR A 343      44.851 -13.309 -10.463  1.00  0.87           N
ATOM   4703  H   THR A 343      45.458 -13.311 -11.259  1.00  0.87           H
ATOM   4704  CA  THR A 343      45.333 -12.984  -9.114  1.00  0.87           C
ATOM   4705  HA  THR A 343      44.494 -13.047  -8.394  1.00  0.87           H
ATOM   4706  C   THR A 343      46.012 -11.574  -9.085  1.00  0.87           C
ATOM   4707  O   THR A 343      45.977 -10.914  -8.005  1.00  0.87           O
ATOM   4708  CB  THR A 343      46.322 -14.065  -8.713  1.00  0.87           C
ATOM   4709  HB  THR A 343      46.607 -13.921  -7.629  1.00  0.87           H
ATOM   4710  OG1 THR A 343      47.463 -14.071  -9.506  1.00  0.87           O
ATOM   4711  HG1 THR A 343      47.234 -14.271 -10.393  1.00  0.87           H
ATOM   4712  CG2 THR A 343      45.690 -15.515  -8.689  1.00  0.87           C
ATOM   4713 1HG2 THR A 343      44.647 -15.539  -8.566  1.00  0.87           H
ATOM   4714 2HG2 THR A 343      46.034 -16.082  -7.861  1.00  0.87           H
ATOM   4715 3HG2 THR A 343      45.917 -16.012  -9.672  1.00  0.87           H
ATOM   4716  N   SER A 344      46.578 -11.172 -10.200  1.00  0.86           N
ATOM   4717  H   SER A 344      46.481 -11.801 -10.990  1.00  0.86           H
ATOM   4718  CA  SER A 344      47.309  -9.928 -10.264  1.00  0.86           C
ATOM   4719  HA  SER A 344      46.661  -9.175  -9.816  1.00  0.86           H
ATOM   4720  C   SER A 344      47.446  -9.641 -11.793  1.00  0.86           C
ATOM   4721  O   SER A 344      47.287 -10.568 -12.567  1.00  0.86           O
ATOM   4722  CB  SER A 344      48.686 -10.104  -9.606  1.00  0.86           C
ATOM   4723 1HB  SER A 344      48.536 -10.535  -8.614  1.00  0.86           H
ATOM   4724 2HB  SER A 344      49.203 -10.938 -10.155  1.00  0.86           H
ATOM   4725  OG  SER A 344      49.525  -8.959  -9.494  1.00  0.86           O
ATOM   4726  HG  SER A 344      50.388  -9.142  -9.942  1.00  0.86           H
ATOM   4727  N   GLY A 345      47.839  -8.391 -12.187  1.00  0.88           N
ATOM   4728  H   GLY A 345      47.919  -7.739 -11.454  1.00  0.88           H
ATOM   4729  CA  GLY A 345      48.150  -8.058 -13.615  1.00  0.88           C
ATOM   4730 1HA  GLY A 345      49.098  -8.520 -13.777  1.00  0.88           H
ATOM   4731 2HA  GLY A 345      47.502  -8.605 -14.278  1.00  0.88           H
ATOM   4732  C   GLY A 345      48.152  -6.580 -13.894  1.00  0.88           C
ATOM   4733  O   GLY A 345      48.698  -5.774 -13.127  1.00  0.88           O
ATOM   4734  N   SER A 346      47.547  -6.190 -15.039  1.00  0.85           N
ATOM   4735  H   SER A 346      47.205  -7.080 -15.571  1.00  0.85           H
ATOM   4736  CA  SER A 346      47.520  -4.902 -15.743  1.00  0.85           C
ATOM   4737  HA  SER A 346      47.585  -4.168 -14.966  1.00  0.85           H
ATOM   4738  C   SER A 346      46.240  -4.693 -16.489  1.00  0.85           C
ATOM   4739  O   SER A 346      45.817  -5.503 -17.309  1.00  0.85           O
ATOM   4740  CB  SER A 346      48.717  -4.745 -16.668  1.00  0.85           C
ATOM   4741 1HB  SER A 346      49.565  -4.736 -16.037  1.00  0.85           H
ATOM   4742 2HB  SER A 346      48.795  -5.631 -17.391  1.00  0.85           H
ATOM   4743  OG  SER A 346      48.729  -3.541 -17.374  1.00  0.85           O
ATOM   4744  HG  SER A 346      48.715  -2.777 -16.707  1.00  0.85           H
ATOM   4745  N   MET A 347      45.675  -3.530 -16.187  1.00  0.85           N
ATOM   4746  H   MET A 347      46.207  -2.790 -15.687  1.00  0.85           H
ATOM   4747  CA  MET A 347      44.702  -2.994 -17.173  1.00  0.85           C
ATOM   4748  HA  MET A 347      44.114  -3.804 -17.586  1.00  0.85           H
ATOM   4749  C   MET A 347      45.453  -2.276 -18.253  1.00  0.85           C
ATOM   4750  O   MET A 347      46.479  -1.604 -18.010  1.00  0.85           O
ATOM   4751  CB  MET A 347      43.727  -1.948 -16.601  1.00  0.85           C
ATOM   4752 1HB  MET A 347      44.195  -1.044 -16.176  1.00  0.85           H
ATOM   4753 2HB  MET A 347      43.099  -1.606 -17.395  1.00  0.85           H
ATOM   4754  CG  MET A 347      42.808  -2.448 -15.451  1.00  0.85           C
ATOM   4755 1HG  MET A 347      43.353  -2.791 -14.620  1.00  0.85           H
ATOM   4756 2HG  MET A 347      42.231  -1.599 -15.092  1.00  0.85           H
ATOM   4757  SD  MET A 347      41.576  -3.641 -16.055  1.00  0.85           S
ATOM   4758  CE  MET A 347      41.457  -4.734 -14.601  1.00  0.85           C
ATOM   4759 1HE  MET A 347      40.752  -5.491 -14.855  1.00  0.85           H
ATOM   4760 2HE  MET A 347      41.102  -4.206 -13.726  1.00  0.85           H
ATOM   4761 3HE  MET A 347      42.445  -5.137 -14.465  1.00  0.85           H
ATOM   4762  N   GLY A 348      44.732  -2.164 -19.347  1.00  0.83           N
ATOM   4763  H   GLY A 348      43.850  -2.648 -19.381  1.00  0.83           H
ATOM   4764  CA  GLY A 348      44.972  -1.099 -20.318  1.00  0.83           C
ATOM   4765 1HA  GLY A 348      44.836  -0.118 -19.907  1.00  0.83           H
ATOM   4766 2HA  GLY A 348      45.923  -1.252 -20.726  1.00  0.83           H
ATOM   4767  C   GLY A 348      44.037  -1.240 -21.479  1.00  0.83           C
ATOM   4768  O   GLY A 348      42.819  -1.441 -21.345  1.00  0.83           O
ATOM   4769  N   GLY A 349      44.583  -1.109 -22.699  1.00  0.82           N
ATOM   4770  H   GLY A 349      45.591  -0.850 -22.757  1.00  0.82           H
ATOM   4771  CA  GLY A 349      43.755  -1.117 -23.951  1.00  0.82           C
ATOM   4772 1HA  GLY A 349      43.046  -1.881 -23.858  1.00  0.82           H
ATOM   4773 2HA  GLY A 349      43.333  -0.145 -24.235  1.00  0.82           H
ATOM   4774  C   GLY A 349      44.690  -1.473 -25.109  1.00  0.82           C
ATOM   4775  O   GLY A 349      45.887  -1.555 -24.992  1.00  0.82           O
ATOM   4776  N   ILE A 350      43.994  -1.910 -26.197  1.00  0.75           N
ATOM   4777  H   ILE A 350      42.981  -1.854 -26.261  1.00  0.75           H
ATOM   4778  CA  ILE A 350      44.618  -2.333 -27.461  1.00  0.75           C
ATOM   4779  HA  ILE A 350      45.645  -2.018 -27.429  1.00  0.75           H
ATOM   4780  C   ILE A 350      43.905  -1.694 -28.685  1.00  0.75           C
ATOM   4781  O   ILE A 350      42.659  -1.821 -28.769  1.00  0.75           O
ATOM   4782  CB  ILE A 350      44.549  -3.917 -27.447  1.00  0.75           C
ATOM   4783  HB  ILE A 350      43.506  -4.192 -27.197  1.00  0.75           H
ATOM   4784  CG1 ILE A 350      45.525  -4.549 -26.387  1.00  0.75           C
ATOM   4785 1HG1 ILE A 350      46.517  -4.277 -26.447  1.00  0.75           H
ATOM   4786 2HG1 ILE A 350      45.249  -4.144 -25.404  1.00  0.75           H
ATOM   4787  CG2 ILE A 350      44.936  -4.374 -28.896  1.00  0.75           C
ATOM   4788 1HG2 ILE A 350      45.100  -5.415 -28.952  1.00  0.75           H
ATOM   4789 2HG2 ILE A 350      45.889  -3.854 -29.115  1.00  0.75           H
ATOM   4790 3HG2 ILE A 350      44.226  -3.941 -29.638  1.00  0.75           H
ATOM   4791  CD1 ILE A 350      45.437  -6.039 -26.195  1.00  0.75           C
ATOM   4792 1HD1 ILE A 350      44.361  -6.198 -26.163  1.00  0.75           H
ATOM   4793 2HD1 ILE A 350      45.934  -6.183 -25.280  1.00  0.75           H
ATOM   4794 3HD1 ILE A 350      45.850  -6.589 -27.027  1.00  0.75           H
ATOM   4795  N   TYR A 351      44.660  -1.114 -29.597  1.00  0.72           N
ATOM   4796  H   TYR A 351      45.651  -1.076 -29.452  1.00  0.72           H
ATOM   4797  CA  TYR A 351      44.049  -0.294 -30.674  1.00  0.72           C
ATOM   4798  HA  TYR A 351      43.006  -0.352 -30.737  1.00  0.72           H
ATOM   4799  C   TYR A 351      44.664  -0.784 -32.066  1.00  0.72           C
ATOM   4800  O   TYR A 351      45.926  -0.788 -32.227  1.00  0.72           O
ATOM   4801  CB  TYR A 351      44.421   1.149 -30.335  1.00  0.72           C
ATOM   4802 1HB  TYR A 351      44.067   1.406 -29.350  1.00  0.72           H
ATOM   4803 2HB  TYR A 351      45.472   1.339 -30.341  1.00  0.72           H
ATOM   4804  CG  TYR A 351      43.792   2.157 -31.274  1.00  0.72           C
ATOM   4805  CD1 TYR A 351      42.689   2.909 -30.830  1.00  0.72           C
ATOM   4806  HD1 TYR A 351      42.262   2.744 -29.829  1.00  0.72           H
ATOM   4807  CD2 TYR A 351      44.355   2.405 -32.570  1.00  0.72           C
ATOM   4808  HD2 TYR A 351      45.218   1.830 -32.888  1.00  0.72           H
ATOM   4809  CE1 TYR A 351      42.084   3.835 -31.753  1.00  0.72           C
ATOM   4810  HE1 TYR A 351      41.230   4.451 -31.470  1.00  0.72           H
ATOM   4811  CE2 TYR A 351      43.847   3.429 -33.409  1.00  0.72           C
ATOM   4812  HE2 TYR A 351      44.300   3.707 -34.361  1.00  0.72           H
ATOM   4813  CZ  TYR A 351      42.695   4.135 -32.998  1.00  0.72           C
ATOM   4814  OH  TYR A 351      42.340   5.239 -33.718  1.00  0.72           O
ATOM   4815  HH  TYR A 351      41.381   5.421 -33.620  1.00  0.72           H
ATOM   4816  N   GLU A 352      43.767  -1.351 -32.913  1.00  0.75           N
ATOM   4817  H   GLU A 352      42.790  -1.280 -32.743  1.00  0.75           H
ATOM   4818  CA  GLU A 352      44.195  -2.204 -34.036  1.00  0.75           C
ATOM   4819  HA  GLU A 352      45.211  -1.848 -34.351  1.00  0.75           H
ATOM   4820  C   GLU A 352      43.204  -2.058 -35.189  1.00  0.75           C
ATOM   4821  O   GLU A 352      42.007  -2.169 -34.995  1.00  0.75           O
ATOM   4822  CB  GLU A 352      44.366  -3.668 -33.547  1.00  0.75           C
ATOM   4823 1HB  GLU A 352      43.510  -3.977 -32.906  1.00  0.75           H
ATOM   4824 2HB  GLU A 352      44.499  -4.392 -34.418  1.00  0.75           H
ATOM   4825  CG  GLU A 352      45.592  -3.886 -32.620  1.00  0.75           C
ATOM   4826 1HG  GLU A 352      46.417  -3.145 -32.763  1.00  0.75           H
ATOM   4827 2HG  GLU A 352      45.151  -3.624 -31.604  1.00  0.75           H
ATOM   4828  CD  GLU A 352      46.025  -5.373 -32.554  1.00  0.75           C
ATOM   4829  OE1 GLU A 352      45.170  -6.261 -32.821  1.00  0.75           O
ATOM   4830  OE2 GLU A 352      47.175  -5.649 -32.186  1.00  0.75           O
ATOM   4831  N   TYR A 353      43.748  -1.942 -36.412  1.00  0.77           N
ATOM   4832  H   TYR A 353      44.752  -2.152 -36.601  1.00  0.77           H
ATOM   4833  CA  TYR A 353      42.995  -1.781 -37.733  1.00  0.77           C
ATOM   4834  HA  TYR A 353      41.936  -2.080 -37.718  1.00  0.77           H
ATOM   4835  C   TYR A 353      43.742  -2.392 -38.935  1.00  0.77           C
ATOM   4836  O   TYR A 353      44.947  -2.665 -38.873  1.00  0.77           O
ATOM   4837  CB  TYR A 353      42.701  -0.307 -37.995  1.00  0.77           C
ATOM   4838 1HB  TYR A 353      43.649   0.101 -38.032  1.00  0.77           H
ATOM   4839 2HB  TYR A 353      42.363  -0.097 -38.990  1.00  0.77           H
ATOM   4840  CG  TYR A 353      41.683   0.420 -37.100  1.00  0.77           C
ATOM   4841  CD1 TYR A 353      42.032   1.603 -36.372  1.00  0.77           C
ATOM   4842  HD1 TYR A 353      43.085   1.954 -36.245  1.00  0.77           H
ATOM   4843  CD2 TYR A 353      40.349  -0.088 -37.089  1.00  0.77           C
ATOM   4844  HD2 TYR A 353      40.069  -0.954 -37.632  1.00  0.77           H
ATOM   4845  CE1 TYR A 353      41.033   2.209 -35.528  1.00  0.77           C
ATOM   4846  HE1 TYR A 353      41.312   3.158 -34.986  1.00  0.77           H
ATOM   4847  CE2 TYR A 353      39.403   0.537 -36.271  1.00  0.77           C
ATOM   4848  HE2 TYR A 353      38.425   0.159 -36.204  1.00  0.77           H
ATOM   4849  CZ  TYR A 353      39.736   1.684 -35.465  1.00  0.77           C
ATOM   4850  OH  TYR A 353      38.890   2.201 -34.564  1.00  0.77           O
ATOM   4851  HH  TYR A 353      38.134   1.635 -34.400  1.00  0.77           H
ATOM   4852  N   ILE A 354      43.042  -2.824 -40.016  1.00  0.82           N
ATOM   4853  H   ILE A 354      42.044  -2.692 -40.039  1.00  0.82           H
ATOM   4854  CA  ILE A 354      43.530  -3.427 -41.243  1.00  0.82           C
ATOM   4855  HA  ILE A 354      44.500  -2.955 -41.492  1.00  0.82           H
ATOM   4856  C   ILE A 354      42.557  -3.011 -42.395  1.00  0.82           C
ATOM   4857  O   ILE A 354      41.336  -3.127 -42.319  1.00  0.82           O
ATOM   4858  CB  ILE A 354      43.736  -4.933 -41.034  1.00  0.82           C
ATOM   4859  HB  ILE A 354      44.491  -5.025 -40.210  1.00  0.82           H
ATOM   4860  CG1 ILE A 354      44.332  -5.494 -42.373  1.00  0.82           C
ATOM   4861 1HG1 ILE A 354      43.550  -5.471 -43.142  1.00  0.82           H
ATOM   4862 2HG1 ILE A 354      45.095  -4.844 -42.692  1.00  0.82           H
ATOM   4863  CG2 ILE A 354      42.436  -5.724 -40.711  1.00  0.82           C
ATOM   4864 1HG2 ILE A 354      42.663  -6.806 -40.399  1.00  0.82           H
ATOM   4865 2HG2 ILE A 354      41.948  -5.844 -41.632  1.00  0.82           H
ATOM   4866 3HG2 ILE A 354      41.936  -5.192 -39.907  1.00  0.82           H
ATOM   4867  CD1 ILE A 354      44.951  -6.874 -42.113  1.00  0.82           C
ATOM   4868 1HD1 ILE A 354      45.447  -7.208 -43.005  1.00  0.82           H
ATOM   4869 2HD1 ILE A 354      44.175  -7.574 -41.860  1.00  0.82           H
ATOM   4870 3HD1 ILE A 354      45.706  -6.724 -41.347  1.00  0.82           H
ATOM   4871  N   LEU A 355      43.144  -2.430 -43.440  1.00  0.83           N
ATOM   4872  H   LEU A 355      44.185  -2.366 -43.410  1.00  0.83           H
ATOM   4873  CA  LEU A 355      42.465  -2.140 -44.681  1.00  0.83           C
ATOM   4874  HA  LEU A 355      41.424  -1.879 -44.470  1.00  0.83           H
ATOM   4875  C   LEU A 355      42.590  -3.356 -45.585  1.00  0.83           C
ATOM   4876  O   LEU A 355      43.618  -3.982 -45.730  1.00  0.83           O
ATOM   4877  CB  LEU A 355      43.127  -0.910 -45.357  1.00  0.83           C
ATOM   4878 1HB  LEU A 355      44.155  -1.182 -45.452  1.00  0.83           H
ATOM   4879 2HB  LEU A 355      42.622  -0.841 -46.282  1.00  0.83           H
ATOM   4880  CG  LEU A 355      43.149   0.461 -44.686  1.00  0.83           C
ATOM   4881  HG  LEU A 355      43.820   0.330 -43.727  1.00  0.83           H
ATOM   4882  CD1 LEU A 355      43.745   1.567 -45.628  1.00  0.83           C
ATOM   4883 1HD1 LEU A 355      44.677   1.215 -46.091  1.00  0.83           H
ATOM   4884 2HD1 LEU A 355      44.085   2.367 -44.962  1.00  0.83           H
ATOM   4885 3HD1 LEU A 355      43.024   1.883 -46.385  1.00  0.83           H
ATOM   4886  CD2 LEU A 355      41.820   0.888 -44.183  1.00  0.83           C
ATOM   4887 1HD2 LEU A 355      41.763   1.935 -43.885  1.00  0.83           H
ATOM   4888 2HD2 LEU A 355      41.569   0.421 -43.220  1.00  0.83           H
ATOM   4889 3HD2 LEU A 355      41.130   0.746 -45.028  1.00  0.83           H
ATOM   4890  N   VAL A 356      41.471  -3.504 -46.349  1.00  0.83           N
ATOM   4891  H   VAL A 356      40.689  -2.815 -46.194  1.00  0.83           H
ATOM   4892  CA  VAL A 356      41.399  -4.227 -47.625  1.00  0.83           C
ATOM   4893  HA  VAL A 356      42.323  -4.747 -47.722  1.00  0.83           H
ATOM   4894  C   VAL A 356      41.220  -3.234 -48.730  1.00  0.83           C
ATOM   4895  O   VAL A 356      40.356  -2.377 -48.650  1.00  0.83           O
ATOM   4896  CB  VAL A 356      40.266  -5.297 -47.675  1.00  0.83           C
ATOM   4897  HB  VAL A 356      39.230  -5.000 -47.617  1.00  0.83           H
ATOM   4898  CG1 VAL A 356      40.325  -6.153 -48.974  1.00  0.83           C
ATOM   4899 1HG1 VAL A 356      40.191  -5.421 -49.795  1.00  0.83           H
ATOM   4900 2HG1 VAL A 356      39.334  -6.653 -49.074  1.00  0.83           H
ATOM   4901 3HG1 VAL A 356      41.238  -6.699 -49.100  1.00  0.83           H
ATOM   4902  CG2 VAL A 356      40.418  -6.311 -46.558  1.00  0.83           C
ATOM   4903 1HG2 VAL A 356      40.353  -5.681 -45.669  1.00  0.83           H
ATOM   4904 2HG2 VAL A 356      41.292  -6.857 -46.837  1.00  0.83           H
ATOM   4905 3HG2 VAL A 356      39.544  -6.995 -46.559  1.00  0.83           H
ATOM   4906  N   ILE A 357      41.971  -3.428 -49.839  1.00  0.80           N
ATOM   4907  H   ILE A 357      42.429  -4.332 -49.935  1.00  0.80           H
ATOM   4908  CA  ILE A 357      42.055  -2.425 -50.914  1.00  0.80           C
ATOM   4909  HA  ILE A 357      41.220  -1.787 -50.776  1.00  0.80           H
ATOM   4910  C   ILE A 357      41.905  -3.126 -52.284  1.00  0.80           C
ATOM   4911  O   ILE A 357      42.535  -4.127 -52.569  1.00  0.80           O
ATOM   4912  CB  ILE A 357      43.346  -1.563 -50.638  1.00  0.80           C
ATOM   4913  HB  ILE A 357      44.226  -2.252 -50.754  1.00  0.80           H
ATOM   4914  CG1 ILE A 357      43.373  -0.848 -49.270  1.00  0.80           C
ATOM   4915 1HG1 ILE A 357      42.437  -0.590 -48.909  1.00  0.80           H
ATOM   4916 2HG1 ILE A 357      43.583  -1.613 -48.571  1.00  0.80           H
ATOM   4917  CG2 ILE A 357      43.479  -0.547 -51.743  1.00  0.80           C
ATOM   4918 1HG2 ILE A 357      44.448  -0.052 -51.702  1.00  0.80           H
ATOM   4919 2HG2 ILE A 357      42.673   0.207 -51.632  1.00  0.80           H
ATOM   4920 3HG2 ILE A 357      43.466  -1.097 -52.738  1.00  0.80           H
ATOM   4921  CD1 ILE A 357      44.534   0.151 -49.055  1.00  0.80           C
ATOM   4922 1HD1 ILE A 357      44.527   1.021 -49.705  1.00  0.80           H
ATOM   4923 2HD1 ILE A 357      45.590  -0.253 -49.155  1.00  0.80           H
ATOM   4924 3HD1 ILE A 357      44.466   0.443 -48.010  1.00  0.80           H
ATOM   4925  N   ASP A 358      41.082  -2.550 -53.157  1.00  0.78           N
ATOM   4926  H   ASP A 358      40.728  -1.599 -53.053  1.00  0.78           H
[truncated: 1,139,886 more chars]
